# Supplementary material for: Hook length of the bacterial flagellum is optimized for maximal stability of the flagellar bundle
Source: PLoS Biol. 2018 Sep 6;16(9):e2006989. doi: 10.1371/journal.pbio.2006989 (PMC6126814; doi:10.1371/journal.pbio.2006989)
Supplement: S1 Data — (XLSX) [file pbio.2006989.s018.xlsx]

## Sheet: Descriptive statistics
	FliK mutant (in aa)
	310	335	363	373	377	405	466	480	520	570	620	695	735	785
Number of counted. flagellated cells	98	95	115	96	97	94	98	102	106	90	92	96	113	83
Minimum	0	0	0	0	0	0	1	0	0	1	0	0	0	0
25% Percentile	2	2	3	3	4	3	4	3	3	4	3	2	3	2
Median number of flagellar filaments	3	3	4	4	5	4	4	4	4	4	4	4	4	3
75% Percentile	4	5	4	5	6	5	5	5	6	5	5	4	2018-05-04	4
Maximum	7	8	7	9	9	9	8	9	9	8	9	8	8	7
Mean number of flagellar filaments	2755	3432	3478	4073	4639	3883	4378	2018-01-04	4245	4256	4011	1949-03-01	3496	3241
Std. Deviation	1547	1648	1518	1675	1672	1625	1343	1686	1998-01-01	1937-01-01	1794	1622	1604	1367
Std. Error of Mean	0.1563	0.1691	0.1416	0.1709	0.1698	0.1677	0.1357	0.1669	0.1923	0.1444	0.1871	0.1656	0.1509	0.15
Lower 95% CI	2445	3096	3198	3734	4302	1955-03-01	4108	3679	3864	3969	3639	3161	3197	2943
Upper 95% CI	3065	3767	3759	4412	4976	4216	4647	4341	4627	4543	4382	3818	3795	3539

## Sheet: Results one-way ANOVA
Dunnett's multiple comparisons test	Mean Diff.	95% CI of diff.	Significant?	Summary	Adjusted P Value
405 vs. 310	1128	0.4760 to 1.780	Yes	****	< 0.0001
405 vs. 335	0.4514	-0.2055 to 1.108	No	ns	0.3596
405 vs. 363	0.4047	-0.2231 to 1.033	No	ns	0.4387
405 vs. 373	-0.1899	-0.8451 to 0.4653	No	ns	0.9902
405 vs. 377	-0.7562	-1.410 to -0.1027	Yes	*	0.0134
405 vs. 466	-0.4946	-1.146 to 0.1573	No	ns	0.2476
405 vs. 480	-0.1268	-0.7724 to 0.5188	No	ns	0.9992
405 vs. 520	-0.3623	-1.002 to 0.2774	No	ns	0.603
405 vs. 570	-0.3726	-1.039 to 0.2933	No	ns	0.6181
405 vs. 620	-0.1279	-0.7901 to 0.5343	No	ns	0.9992
405 vs. 695	0.3934	-0.2618 to 1.049	No	ns	0.5293
405 vs. 735	0.3874	-0.2429 to 1.018	No	ns	0.4995
405 vs. 785	0.642	-0.03810 to 1.322	No	ns	0.0759
