# Supplementary material for: Hook length of the bacterial flagellum is optimized for maximal stability of the flagellar bundle
Source: PLoS Biol. 2018 Sep 6;16(9):e2006989. doi: 10.1371/journal.pbio.2006989 (PMC6126814; doi:10.1371/journal.pbio.2006989)
Supplement: S2 Data — (XLSX) [file pbio.2006989.s019.xlsx]

## Sheet: Fig.1D
310	335	363	373	377	405	466	480	520	570	620	695	735	785
1	6	3	3	1	4	3	2	4	2	4	4	3	1
3	4	4	5	0	5	3	4	2	5	5	2	4	6
4	2	6	4	4	3	4	7	4	5	6	4	5	3
5	6	4	3	4	3	1	7	4	5	6	2	3	5
2	2	2	2	3	3	5	2	5	4	4	5	3	1
4	5	2	4	4	3	5	5	3	4	2	2	4	2
3	5	3	3	4	5	3	7	5	5	5	3	2	5
2	6	4	5	0	4	5	5	5	5	3	0	1	5
0	0	6	6	1	4	5	4	7	6	4	1	1	3
1	4	2	3	5	1	6	4	6	3	4	0	5	4
1	4	1	3	4	2	4	5	3	5	6	3	4	4
6	5	3	3	7	4	5	4	4	5	7	2	1	3
2	5	3	4	2	6	4	2	5	2	2	2	2	3
4	4	5	5	5	3	7	7	3	3	6	4	1	2
4	1	6	4	5	4	4	6	6	4	4	3	3	4
6	3	1	8	6	3	5	3	6	4	5	4	4	2
6	3	1	6	8	7	2	5	3	4	4	5	4	7
2	8	6	5	3	5	5	4	6	3	5	5	2	2
2	5	1	4	5	4	4	8	4	4	4	4	3	4
1	5	5	6	4	6	6	4	4	4	4	1	4	4
5	6	4	4	3	2	7	5	3	5	4	5	6	6
2	1	3	4	5	2	2	3	0	5	3	4	1	4
1	3	2	4	4	0	3	3	1	2	5	3	5	4
1	4	6	4	4	3	3	5	3	4	5	3	4	3
2	1	4	4	5	3	6	0	6	4	0	4	1	3
2	4	4	5	5	6	5	1	6	4	3	6	5	3
3	2	4	3	2	4	4	1	7	6	4	3	4	4
2	6	4	2	9	4	6	3	5	3	2	4	5	4
3	3	5	5	5	2	4	1	9	3	3	5	3	1
1	2	3	4	7	3	6	3	6	4	3	3	2	5
5	1	2	6	8	2	4	3	7	4	3	6	4	3
2	0	5	3	4	4	4	4	3	4	3	2	3	3
2	2	4	3	6	5	4	2	4	5	3	4	5	2
2	3	3	5	6	2	6	3	8	7	4	6	4	3
3	4	3	2	5	4	5	7	5	8	5	7	5	4
4	5	4	1	4	2	3	4	1	4	2	4	3	3
5	3	3	1	5	2	6	2	2	4	3	3	2	5
4	4	3	6	4	9	2	3	4	5	8	6	1	2
2	4	2	4	3	4	4	3	1	4	7	4	3	2
3	6	1	1	4	2	6	5	5	6	5	3	3	3
4	5	4	3	3	3	5	4	3	5	3	5	3	3
2	5	4	3	4	2	4	2	1	6	5	2	2	4
1	2	3	2	6	6	3	4	5	4	6	2	5	4
2	4	0	0	8	3	3	3	5	1	4	5	3	3
1	3	3	9	6	4	4	2	5	6	4	4	3	3
6	4	3	3	4	3	3	3	5	4	2	4	4	4
2	3	3	4	4	4	4	4	5	7	3	8	3	3
2	2	4	5	5	3	3	4	4	5	3	7	4	2
3	5	5	5	4	3	4	7	4	4	7	5	5	0
2	0	4	4	2	6	4	2	3	4	5	3	5	2
2	4	4	6	6	5	6	6	4	4	4	5	4	3
5	2	4	4	5	5	7	3	5	2	3	4	3	5
1	4	4	4	5	3	5	6	7	1	4	1	1	4
2	3	1	6	4	4	5	2	4	2	9	1	3	4
0	2	1	3	6	6	2	6	4	1	8	4	2	3
3	4	3	3	5	3	4	4	6	4	6	3	2	1
4	3	2	4	6	4	1	5	5	4	3	3	4	3
4	1	4	3	5	4	4	4	1	3	4	5	0	4
3	6	5	4	5	4	5	6	5	3	6	2	5	2
3	2	4	3	6	3	6	5	0	2	3	3	3	0
2	5	4	5	3	3	5	3	1	4	7	6	4	3
3	5	3	6	4	7	5	3	5	6	1	7	2	4
5	3	5	4	5	5	3	3	5	4	3	3	5	4
4	5	2	3	6	3	5	4	6	4	4	4	1	2
4	1	7	5	6	3	2	5	6	4	3	5	3	3
3	2	3	6	4	4	4	2	2	6	4	3	4	5
3	6	4	3	4	4	5	3	4	7	6	3	5	3
5	2	2	2	5	5	6	5	7	6	3	4	3	2
2	4	2	7	5	3	4	2	1	4	5	2	4	5
0	5	3	5	6	2	3	1	3	4	5	2	1	3
1	5	1	5	5	5	4	4	8	6	2	4	7	3
3	2	3	0	8	6	6	3	3	4	6	3	0	3
0	2	3	3	4	5	7	6	5	3	5	2	2	4
1	2	1	4	5	4	6	3	7	5	4	1	3	3
2	4	4	3	3	7	4	5	6	5	4	4	3	2
1	3	3	6	5	2	4	6	5	3	1	1	4	1
4	2	4	3	8	3	5	3	6	4	0	0	6	1
3	2	4	7	6	0	8	4	3	3	1	4	6	3
3	3	4	5	3	8	6	3	1	5	1	3	5	7
3	1	4	3	6	4	4	4	3	5	1	4	2	3
3	3	2	2	7	6	3	4	8	4	5	4	5	4
2	4	5	3	6	4	5	5	6	6	1	1	5	3
2	2	2	4	5	4	3	1	6	4	2	2	6	4
7	2	0	8	2	4	4	4	7	4	6	4	6
4	4	6	5	3	4	4	4	1	7	4	4	7
4	5	6	6	7	5	4	3	5	3	5	3	4
4	2	3	6	6	3	5	4	3	5	3	5	5
3	3	3	3	4	4	4	3	2	4	5	4	4
4	5	4	4	5	5	6	5	4	5	5	2	3
4	3	6	7	4	6	4	5	1	4	4	3	7
1	6	1	2	5	7	5	5	3		5	4	4
0	2	3	4	3	3	3	4	3		1	4	3
0	2	5	6	4	1	5	7	2			2	2
2	3	4	4	4	4	4	3	6			6	5
3	5	4	2	4		4	4	2			2	3
5		5	5	3		5	9	3			3	4
2		2		5		4	6	1				4
3		2				3	3	8				4
		5					5	5				0
		3					5	4				4
		5					6	3				1
		7					4	7				4
		4						4				4
		4						3				1
		6						5				6
		5						5				4
		4										3
		1										4
		4										8
		1										4
		3										3
		4										3
		3										3
		4
		6

## Sheet: Fig.1E
FliK length (aa)	FliK mutant
363	40.303	44.985	38.451	45.922	47.808	44.135	52.935	39.914	40.96	22.74	43.757	41.423	49.84	41.198	30.877	26.077	28.844	44.324	44.208	53.012	43.986	41.354	49.623	59.335	46.767	40.906	40.541	42.973	54.511	47.415	40.809	42.161	41.305	45.438	43.372	45.669	38.564	56.043	41.87	46.011	42.45	43.906	44.38	37.477	38.106	52.098	38.777
373	35.215	37.268	66.183	52.073	48.474	41.358	47.991	52.516	54.01	51.556	40.979	39.933	51.693	45.649	40.414	51.355	39.513	42.623	44.61	53.43	44.932	53.736	37.057	43.506	62.167	37.389	38.359	44.732	42.16	43.683	45.37	35.696	37.485	47.58	50.233	41.593	41.962	37.361	35.375	49.98	39.024	39.208	42.74	36.429	47.489	51.182	36.577	44.233	46.624
377	38.934	45.088	43.552	48.445	42.418	41.671	35.062	54.559	44.502	45.588	55.47	47.558	40.872	41.69	47.711	40.872	45.423	53.361	53.697	55.284	49.234	44.109	37.485	41.587	40.848	42.808	42.003	50.287	43.514	44.259	43.395	45.225	45.779	44.013	41.701	58.28	42.406	36.971	48.118	43.752	43.984	43.62	46.814	42.288	40.432	42.567	44.352	44.403	42.02
405	56.615	44.516	61.596	47.85	56.12	47.205	51.261	51.666	52.622	47.968	50.704	45.095	51.835	42.913	50.812	50.84	46.069	52.417	54.937	49.071	61.548	57.852	55.29	52.811	58.844	57.992	59.633	45.747	53.522	48.407	55.219	50.821	55.29	53.093	54.014	54.937	49.387	57.831	48.174	50.964	50.631	52.045	48.208	49.59	52.971	48.745	96.683	58.665	59.324
466	68.623	72.032	68.82	81.185	63.897	61.314	64.383	68.808	69.384	77.933	64.445	55.674	64.726	68.132	67.914	66.404	67.444	69.683	67.291	65.585	62.883	72.679	76.239	77.507	70.206	55.216	64.735	73.169	73.169	63.182	63.05	71.506	63.764	83.851	65.797	62.328	66.353	61.147	64.382	62.55	59.356	65.047	67.608	144.5	58.503	66.429	54.614	61.642	60.747
480	73.825	74.945	58.885	61.432	67.926	64.341	74.945	69.549	74.032	66.551	69.364	70.71	58.345	66.234	59.58	65.653	65.653	76.743	69.385	68.499	70.371	72.606	60.842	64.875	71.075	66.397	66.81	65.287	66.795	70.003	60.708	72.934	69.239	73.199	66.39	59.192	72.934	70.578	68.838	71.258	70.019	68.606	68.537	72.913	72.222	70.57	68.56	68.68	55.31
520	87.435	69.081	81.119	80.255	77.739	93.533	72.593	77.055	82.356	80.287	66.852	81.108	80.253	69.604	80.714	87.62	86.101	90.938	64.571	109.522	72.494	69.622	104.024	75.859	86.313	71.221	87.153	72.76	76.504	72.225	77.983	68.445	68.66	91.316	80.059	73.653	67.573	73.031	71.899	62.894	69.197	79.178	84.894	76.413	79.329	69.364	71.505	66.986	77.799
570	90.266	87.868	85.673	89.771	89.542	78.302	84.104	89.961	95.462	97.582	86.811	91.224	90.419	88.435	88.778	88.352	71.695	75.615	97.438	73.309	84.914	96.628	81.99	99.089	84.33	84.879	76.444	74.139	85.253	83.208	82.687	81.498	78.076	84.403	82.536	73.41	85.151	79.611	79.239	86.21	88.967	81.163	70.146	78.826
620	109.178	75.343	93.321	107.117	75.586	95.887	112.292	91.182	94.005	116.705	72.598	93.309	71.414	90.817	95.595	114.117	90.511	90.99	91.809	101.391	91.07	96.064	105.622	93.804	92.216	100.856	94.85	92.236	97.919	95.579	106.295	98.306	98.308	101.07	97.181	89.086	103.701	94.68	139.392	118.224	92.526	95.991	97.983	93.132	91.381	101.622	99.535	95.961	105.397
695	114.08	112.447	117.81	110.097	122.294	122.075	113.587	103.181	107.306	110.053	113.537	102.746	124.495	115.509	124.338	107.138	124.214	103.043	105.978	116.721	117.969	115.544	81.356	117.581	105.524	108.729	123.41	108.828	127.619	120.522	134.235	109.36	124.447	118.347	139.638	128.894	130.256	115.72	98.737	114.29	120.78	120.464	124.989	129.835
735	119.168	122.48	133.208	113.5	123.444	151.508	119.738	122.104	135.489	136.495	143.275	132.458	146.691	145.195	113.831	119.513	140.505	127.586	117.05	122.175	145.685	107.454	124.764	132.973	139.735	131.498	132.209	136.333	114.645	135.755	139.604	127.358	114.794	129.628	160.704	127.673	114.459	123.189	109.063	182.334	119.343	122.27	141.426	123.653	118.777	120.247	123.257	120.79	122.046
785	134.226	137.132	146.249	127.638	133.275	130.04	138.157	130.792	142.041	127.346	125.045	148.243	139.633	248.314	139.92	136.756	140.927	141.598	156.904	146.659	135.456	141.299	192.278	131.579	133.768	136.999	131.344	130.172	156.446	143.478	51.97	123.167	123.982	136.476	130.089	134.346	143.269	143.842	139.791	133.206	141.812	81.621	132.086	131.922	105.124	138.391	140.895	103.724	112.011
310	86.318	298.915	420.956	212.993	133.622	411.65	813.501	257.838	123.783	600.33	394.234	137.116	431.829	587.413	367.785	192.515	213.154	252.315	94.631	178.104	319.83	87.134	104.518	196.997	196.997	369.218	120.122	78.462	84.644	333.107	87.693	120.356	86.833	59.237	228.614	58.119	172.504	53.597	82.913	27.203	101.013	79.85	40.032	243.837	49.568	124.769	123.002	119.309	42.621
335	97.921	240.636	97.099	209.831	63.8	74.582	47.303	113.13	136.42	220.701	320.621	116.322	340.278	147.322	337.747	433.521	327.023	202.299	422.762	413.815	61.786	51.212	103.892	52.071	129.451	105.125	233.858	125.153	381.671	371.683	291.494	213.079	75.009	90.935	189.844	81.931	466.924	234.315	82.195	195.487	181.403	123.568	156.432	581.444	98.608	53.536	95.126	235.843	163.075
[truncated: 78 more columns]

## Sheet: Fig.1F
310	335	363	373	377	405	466	480	520	570	620	695	735	785	DfliHIJ
15.4916	31.5287	53.3256	34.5161	76.4946	77.7721	61.6335	52.4495	56.4051	47.5966	30.5156	26.8694	27.3063	25.9673	0.987118
29.0326	44.9469	99.9634	133.865	110.082	122.228	111.967	120.103	94.4256	80.8657	70.1468	52.6195	50.9192	44.1936	1.18549
20.8582	36.9677	83.895	71.6567	80.6161	109.832	99.0548	81.6958	77.2902	60.4314	53.1458	40.0823	28.9978	31.1428	0.978631
19.1916	31.2187	80.6251	73.7169	72.1226	90.1676	88.409	73.2023	66.2129	48.0486	43.0453	36.2328	34.5464	30.7835	0.976825
22.4545	42.9967	95.5729	73.6819	75.5473	110.728	80.9748	79.6159	73.629	68.049
13.0968	28.9276	62.117	51.4207	53.6584	58.264	53.3227	53.7499	42.8462	44.5346	33.1813	22.2388	22.5338	24.0575	0.966287
18.1926	34.77	69.7293	73.9159	51.679	114.663	50.8959	78.3221	84.9966	68.5006	79.3494	10.2548	37.3414	49.2074	0.805578
31.4419	54.9421	113.058	100.996	81.2434	116.345	104.267	93.0341	83.3671	68.7752	59.0086	42.4963	44.2214	43.312	1.51148

## Sheet: Fig.3A
0.2%
310	335	363	373	377	405	466	480	520	570	620	695	735	785	ΔfliHIJ
29.0776	42.334	93.5509	88.0952	89.983	100	93.0889	81.9624	86.1876	69.0198	70.4159	53.0775	42.1709	39.9051	2.4289
22.9674	37.6181	88.2343	80.0185	80.8679	103.526	84.0349	80.644	66.2889	52.2757	50.0812	46.0117	44.6906	43.0224	1.35535
24.1023	42.0892		91.3398	73.9869	96.474		77.2411	67.0256	53.7951	51.739	42.414	36.873	37.7327	0.784495
43.5798	74.7121	108.174	108.952	105.058	111.284	113.621	94.9447	91.8288	91.8288	90.2724	78.5992	62.2568	83.2685	7.00389
44.358	64.5914	87.9377	80.9339	92.607	88.716	92.607	82.4938	90.2724	83.2685	79.3774	71.5996	61.4837	73.93	7.7821
0.25%
310	335	363	373	377	405	466	480	520	570	620	695	735	785	ΔfliHIJ
22.7828	37.8131	79.851	74.0555	73.3272	95.1058	76.8622	69.0712	69.9798	53.9801	53.4228	38.8505	39.9191	38.4881	1.17896
25.0377	41.5008	95.5766	89.2569	78.49	104.894	85.1573	75.6888	69.7186	57.1915	52.8637	37.2558	41.1035	42.9207	0.991356
32.6086	48.8436	89.1729	82.0109	95.88	103.148	93.5166	73.7735	76.4039	59.4989	50.191	52.5371	50.1415	47.071	2.64775
25.8149	41.7385	81.7439	75.2519	93.9987	96.8516	85.7168	73.3062	72.2976	62.8982	50.0501	48.9005	44.8535	41.9263	2.04453
0.3%
310	335	363	373	377	405	466	480	520	570	620	695	735	785	ΔfliHIJ
25.7127	42.1584	77.0534	71.0313	90.1252	100	84.3241	73.1271	76.5378	54.8324	44.7182	46.9871	42.1252	37.1786	2.10681
18.5356	32.4686	83.9077	75.8355	71.7147	102.67	79.6176	69.9982	68.3832	56.8441	48.7719	35.3156	34.4404	37.2692	1.42221
20.5647	35.6177	84.9053	80.9929	74.7493	97.3301	79.1175	70.863	63.3325	49.8164	43.3122	30.7129	34.482	34.0002	1.17475
0.35%
310	335	363	373	377	405	466	480	520	570	620	695	735	785	ΔfliHIJ
15.8652	31.8804	82.5007	70.0281	74.08	100.935	84.422	70.6223	59.4457	49.9611	44.1945	28.3067	29.928	30.89	1.19123
18.2448	31.19	79.6175	70.6025	72.3512	99.0648	80.3786	67.043	71.491	53.1245	45.049	30.6269	32.9839	30.0893	1.21953
22.7351	40.9571	91.7305	27.1098	77.0841	95.9802	86.7263	70.3614	63.8439	52.7599	41.6847	31.73	31.239	31.4354	1.61596
30.5739	53.7107	107.1	92.4224	84.7309	104.02	99.6273	91.0296	88.5923	71.1649	59.1166	53.5053	45.2023	41.2338	1.89719

## Sheet: Fig.3B
0.2% DcheY
310	335	363	373	377	405	466	480	520	570	620	695	735	785	ΔfliHIJ
95.9284	102.716	102.711	88.1766	109.494	106.587	104.649	93.9953	123.064	130.811	121.122	114.339	126.939	123.06	25.1933
98.8353	105.618	89.1456	82.3686	118.215	101.747	100.773	91.0888	127.904	129.842	131.78	118.219	142.439	145.346	28.1002
84.3007	93.9904	86.244	80.4248	103.68	95.9284	101.742	94.9594	127.908	137.594	131.78	126.936	153.101	148.253	21.3174
92.0578	101.747	90.1145	73.642	112.401	98.8401	96.8974	90.1145	135.656	132.753	127.908	124.032	147.287	145.346	21.3174
92.0525	99.8043	87.2076	75.5799	111.432	96.8974	93.9953	90.1199	130.811	128.874	117.246	111.432	144.377	140.505	19.3795
0.25% DcheY
310	335	363	373	377	405	466	480	520	570	620	695	735	785	ΔfliHIJ
88.1799	101.816	100.907	96.3616	94.5434	96.3657	100.907	103.638	109.089	116.361	123.634	116.361	105.456	112.725	20.9282
96.3616	107.27	101.82	92.7253	103.634	106.361	102.725	96.3616	124.546	121.816	122.725	104.543	114.547	119.997	16.3633
88.1799	109.089	99.0929	97.2747	96.3657	102.725	101.82	106.361	114.543	123.634	119.997	120.906	112.725	118.183	22.745
87.2708	96.3657	97.2706	95.4525	85.4527	94.548	97.2706	102.729	101.816	119.088	116.361	113.638	106.365	107.27	13.6361
0.3% DcheY
310	335	363	373	377	405	466	480	520	570	620	695	735	785	ΔfliHIJ
77.0824	92.0707	93.1413	88.8653	92.0771	100.641	106.01	91.0252	101.706	107.064	104.923	104.923	93.1472	99.5707	19.3006
74.9412	92.0771	96.353	102.782	93.1472	98.4942	97.4236	109.2	115.624	116.694	105.994	98.4942		107.059	21.4118
78.153	95.2824	93.1413	85.6471	97.4766	98.5001	98.5172	92.0771	110.271	113.487	110.276	100.641	96.4066	102.777	24.6466
79.2236	93.1413	95.2883	84.5765	95.2824	101.706	99.5648	96.353	105.988	111.362	112.412	102.777	89.9359	97.4295	24.6236
79.2525	94.2177	92.0707	85.6536	94.2665	100.658	103.853	100.641	110.271	115.668	116.699	96.353	98.4942	101.706	21.4118
85.4071	99.6416	99.6416	92.5244	89.6889	103.912	105.335	108.192	119.57	118.147	120.993	109.606	103.912	109.606	12.8111
86.8306	95.3713	98.2182	92.5244	106.759	103.922	115.3	109.606	118.155	128.111	118.147	113.876	111.029	113.885	11.3876
91.1009	91.1009	99.6516	85.4071	101.065	105.335	99.6416	108.182	115.308	125.264	118.147	118.147	112.453	116.723	18.5049
72.5961	85.4071	85.4071	86.8306	89.6775	86.8306	91.1009	96.7947	91.1123	95.3713	101.065	115.3	95.3713	88.254	17.0814
0.35% DcheY
310	335	363	373	377	405	466	480	520	570	620	695	735	785	ΔfliHIJ
75.1338	95.0221	92.8123	70.7141	110.491	112.701	123.75	99.4417	119.33	112.701	123.75	101.652	105.018	110.491	22.0982
81.7632	83.973	103.861	88.3927	83.973	103.885	123.75	97.2319	108.281	123.75	125.96	106.071	99.4417	117.12	22.0982
70.7141	95.0221	97.2319	86.1829	86.1829	88.3927	114.91	114.91	101.652	117.12	112.701	92.8123	101.652	106.071	15.4687
64.0847	83.973	79.5534	79.5534	79.5843	95.0221	110.491	112.701	86.1829	86.1829	95.0221	101.652	88.3927	84.0018	13.2589

## Sheet: Fig.4A
310	335	363	373	377	405	466	480	520	570	620	695	735	785
0.920903	0.95726	1.00375	1.08621	0.983625	1	0.960094	1.02577	0.960505	0.999722	0.939066	0.996834	0.976892	0.89579
			1.0186				0.982786	0.967251	0.963499		0.951882	0.952302
			1.07547				0.960809		0.97754		0.954333	0.910725
			1.04189				0.975436
							1.00288
DcheY
310	335	363	373	377	405	466	480	520	570	620	695	735	785
0.963076	0.960254	1.05193	1.031	0.990518	1		0.980102	0.984358	0.946979	0.918203	0.869183	0.925761	0.914376
0.960254

## Sheet: Fig.4B
310	335	363	373	377	405	466	480	520	570	620	695	735	785
1.09042	1.05894	1.01046	1.11446	0.966661	1	1.01168	1.12963	1.02922	1.15119	1.10979	1.24063	1.22436	1.09745
			1.01084				1.03654	1.06326	1.10709		1.1426	1.15413
			1.08403				1.01265		1.11845		1.18618	1.1014
			1.04007				1.02714
							1.07431
DcheY
310	335	363	373	377	405	466	480	520	570	620	695	735	785
1.1513	1.04914	1.049	1.03034		1		1.0796	1.09595	1.15436	1.13055	1.08215	1.18385	1.11183
1.16656			0.998351

## Sheet: Fig.4C
310	335	363	373	377	405	466	480	520	570	620	695	735	785
0.845174	0.904041	0.993439	0.972144	1.01792	1	0.949202	0.90803	0.933304	0.863032	0.846226	0.804406	0.799346	0.816536
			1.00778				0.948156	0.909829	0.87035		0.833151	0.825155
			0.992176				0.948866		0.874077		0.804566	0.826966
			1.00185				0.949791
							0.933539
DcheY
310	335	363	373	377	405	466	480	520	570	620	695	735	785
0.836163	0.894311	1.00418	1.00075		1		0.908245	0.899261	0.82066	0.811396	0.803298	0.781648	0.822193
0.823197			0.992323

## Sheet: Fig.4D
310	335	363	373	377	405	466	480	520	570	620	695	735	785
1.05416	1.0406	1.01315	1.01113	1.01539	1	0.988356	0.999023	0.993493	1.00074	1.01892	1.03584	1.04231	1.04784
			1.0132				0.991861	1.00059	1.00772		1.03213	1.04215
			1.00601				0.992078		1.00717		1.03336	1.04307
			1.01664				0.988509
							0.994474
DcheY
310	335	363	373	377	405	466	480	520	570	620	695	735	785
1.04682	1.04446	1.0093	1.00509		1		1.00072	1.00535	1.01002	1.02556	1.04861	1.04932	1.04272
1.05353			1.01292

## Sheet: Fig.S1
time (min)	310						335						363						373						377						405						466						480						520
0	1043.78	1144.77	1183.2	2716.34	1993.4	1871.7	951.791	1229.06	1499.14	2131.79	2006.7	1930	712.996	1268.55	1551.1	1959.34	1971.81	2039.98	782.99	1119.64	999.486	1921.28	2271.38	2394.16	599.291	1142.5	1397.82	2229.06	1957.64	2278.55	1217.2	1162.63	1490.92	1958.01	2422.89	2028.28	1143.87	1171.92	1434.73	1819.87	2216.69	2017.26	1702.15	1196.39	1347.19	2031.04	2270.38	2190.28	842.724
15	2182.56	2526.02	2308.64	3433.04	2864.7	3152.37	1365.79	2255.67	3069.79	3530.43	3210.18	3388.68	2070.22	2876.47	3678.3	3726.99	3942.8	3679.75	1755.82	2432.84	3151.25	3699.79	4735.94	5797.9	2227.06	2547.31	3140.13	4563.44	3849.08	5849.78	1921	2935.38	3608.75	4120.61	4937.43	5255.97	2314.33	2177.45	3491.07	3572.38	4503.04	4261.8	2577.21	2440.07	3435.63	4223.5	5056.03	5429.27	1750.85
30	3035.84	2235.93	3011.44	3957.28	2910.3	3215.89	2243.7	2310.88	2817.91	4633.61	4117.07	4859.25	2198.59	2550.67	3374.73	3982.93	4508.73	4009.36	2189.22	2069.75	3275.51	4290.09	5078.52	4896.25	1988.02	2059.96	2873.63	5513.48	5717.24	5227.86	1835.86	2194.3	3257.88	4698.95	4959.15	4567.69	2359.84	2208.47	4115.48	5468.17	5907.91	5976.46	2804.77	2435.44	3233.01	5784.47	5986.99	6298.36	1965.45
45	2340.66	2401.5	3286.35	29601.8	20948.8	26015.9	1997.09	2190.08	2810.34	20175.8	16663.3	25249.3	7154.5	6613.69	9374.78	152722	139200	138480	9645	13058.4	14385.5	152718	165718	67416.8	9223.17	6356.44	7675.85	175467	188039	62276	6464.4	8149.08	14569	179304	71744.5	63440.2	10245	9162.94	14261.5	196906	200516	93818.3	13271	10489	19752.4	219526	107945	69677.8	6801.85
60	31527.3	31883.5	38858.8	483616	369659	426853	26028.2	27697.1	31149	471411	374706	509735	94123.9	80670.6	83308.3	1225748	1160772	1123936	118400	149043	153320	1227928	1273286	817477	126975	79805.1	93889	1522851	1561198	813694	85593.2	94168.4	151555	1652114	1113800	956085	129432	110638	150941	1884221	1728147	1264645	126437	112476	182651	1988367	1368861	1139321	104828
75	80371.7	91535.1	129664	928127	706445	825892	94440.7	100369	109650	1032784	833171	1138020	291188	239290	249378	1609707	1555708	1397406	333542	433783	419229	1587047	1763672	1441684	409308	261384	326355	2008737	2304824	1412305	298393	353537	496043	2213699	1968088	1714400	420712	356626	467457	2574003	2548760	2074142	402684	360127	566272	2780734	2277359	2181087	397683
90	158376	185976	288841	1110049	925341	1042894	207620	219668	241474	1349372	1112680	1493666	496673	466387	535888	2123866	1957526	2076713	611541	844060	852102	2086929	2222260	1865184	800962	523657	720353	2724099	2790275	1719209	616235	768899	1093592	3066093	2326030	2039120	950541	778633	1036378	3814590	3609732	2833506	875920	778663	1288845	3674965	3133451	2755311	920722
105	265952	287136	502644	1056931	857055	977931	421565	410082	491372	1363363	1140038	1520398	855484	936200	1122010	1685537	1600671	1605220	1086819	1686152	1456964	1663471	1813500	1713832	1497579	1078133	1272894	2222356	2235595	1880935	1254662	1541630	1887313	2620422	2805306	2472108	1959447	1595203	1775415	3466672	3178105	3051444	1721609	1631896	2364296	3182950	2900122	3141384	1921298
120	179060	241201	451163	982755	747698	908080	287010	363350	473770	1409720	1151792	1540214	529935	626309	758153	1472486	1314185	1313168	823380	1242916	1199765	1427006	1475251	1504854	1043093	743576	1129497	1920703	1868840	1535178	896408	1401793	1934151	2028283	2382510	2044940	1497745	1400666	1913486	2870162	2483718	2702110	1469183	1422858	2630803	2501026	2442129	2606398	1821989
135	223755	290570	565822	1092741	791732	919566	369861	482980	651251	1522631	1270763	1759944	689092	694606	920102	1416497	1415736	1412729	998672	1434942	1333098	1411966	1654814	1218413	1303035	890600	1418294	1764745	1958502	1270222	1011627	1584304	2405260	2048564	1950688	1780025	1821662	1716502	2421747	2623134	2438306	2314752	1738301	1779106	3290841	2560737	2353717	2333196	2126634
150	280377	364217	690488	1104279	871275	1008619	451867	586937	781759	1519978	1253079	1720062	777451	683862	909697	1531270	1460908	1480222	1156372	1566354	1432892	1554066	1721871	1447884	1515598	911598	1352057	2036891	2179353	1420151	1193803	1968788	2468837	2137845	2033099	1781183	2189459	1959074	2400990	2676648	2502866	2313638	2053241	1998122	3442204	2947706	2624165	2379501	2504814
165	325304	409612	815636	1020622	786360	896241	509363	742864	1058157	1398192	1176153	1580246	644349	715841	920608	1420853	1362352	1398191	759084	1590479	1409496	1411960	1598817	1487328	1175551	954426	1581195	1918939	2027735	1506818	931966	1465117	1915661	2080277	2097436	1812679	1758525	1274368	1937143	2830535	2632645	2382382	1417155	1513508	3161624	2721991	2506239	2560312	2256703
180	354699	425800	799629	949125	731941	835291	647080	806031	1068839	1309906	1081333	1476839	859608	1034953	1210980	1310710	1224026	1258647	1347204	2131103	1990344	1330039	1490075	1356350	1934100	1339640	1975486	1799637	1835052	1388341	1349604	2436230	3458376	1913906	1972112	1730353	2598986	2491739	3369713	2722636	2414074	2399304	2571140	2564358	4926210	2547929	2316109	2362052	3018558
195	367140	458659	888342	918493	697413	786398	694116	886665	1216898	1351933	1070801	1471501	963443	1022866	1226698	1288947	1190882	1213797	1405339	2130882	2020020	1297055	1398951	1249578	1946828	1301593	1966760	1702260	1722339	1294288	1616525	2292784	3294356	1780621	1813159	1546500	2719741	2340804	3034003	2424024	2153412	2122640	2405468	2473565	4692936	2351004	2117036	2112561	3110400
210	362316	453968	850757	928945	698687	789056	684738	873962	1188086	1329084	1074716	1468984	974975	1028998	1202695	1263379	1160606	1143240	1439161	2175642	2091008	1238616	1358687	1192536	1975273	1338942	2010380	1654361	1692905	1202667	1557047	2405598	3426925	1728463	1758838	1471748	2521858	2305051	3084308	2323772	2062597	1994360	2424112	2462868	4731972	2272000	2042206	2065574	3113803
225	380899	489447	913014	925901	710565	809600	776327	937566	1279248	1332312	1094102	1464118	1101844	1043226	1199274	1273949	1189736	1186614	1536876	2180988	2091155	1232481	1395597	1178625	2179808	1367066	2003783	1668848	1697747	1243658	1742229	2504316	3574833	1676572	1719261	1482880	2845784	2570286	3286248	2259759	2011434	1928767	2470848	2517574	4705924	2257949	2025735	2038579	3378961
240	370410	468291	888429	868206	672225	776835	738861	941203	1259322	1252771	1053522	1425179	966278	1044789	1235452	1224449	1168695	1129818	1370401	2151216	2061988	1197328	1328689	1156129	1898816	1269778	1940752	1570284	1600720	1185228	1537074	2220367	3238454	1625760	1605554	1362125	2643428	2271397	3015707	2142545	1931443	1854540	2279318	2329518	4570162	2185363	1926833	1949420	3084595
255	344629	429660	831470	847647	658352	734301	701862	893997	1167723	1219809	1010786	1370815	1021218	1039699	1225175	1201810	1120866	1114880	1415509	2096560	2065145	1170186	1315662	1124259	1899865	1256036	1899466	1535134	1582590	1180213	1470219	2237142	3183826	1589743	1599396	1323283	2509345	2263235	2914684	2082300	1878410	1768718	2179628	2235234	4317230	2084682	1851553	1876080	2962237
270	342313	424406	809583	813095	634523	714108	728692	882257	1173761	1178864	956328	1295534	1072193	1026515	1232127	1143037	1076163	1072039	1504322	2145898	2098384	1142381	1251199	1073402	2004177	1321214	1985457	1473713	1534552	1121812	1518391	2313581	3278845	1533820	1539976	1329623	2649786	2245596	2882404	2033903	1831679	1725257	2213944	2393574	4532598	2033945	1835626	1840358	3033778
285	339304	427523	821674	767443	606705	678090	686545	897196	1206842	1084618	900709	1214204	933555	927477	1156054	1091615	1043114	1016426	1275817	1966122	1945194	1080588	1193476	1060813	1790074	1222834	1810928	1393915	1417588	1074150	1461691	2138705	3103836	1451482	1488205	1264466	2527724	2144064	2790282	1950667	1769339	1653705	2197754	2296596	4475516	1905076	1753800	1789239	2962290
300	341479	425514	816906	712967	559275	638208	695103	897028	1170442	1041571	853171	1177242	918985	918913	1155061	1016205	936184	930361	1285915	1958699	1911110	1003622	1114470	1010522	1815963	1207396	1821064	1285399	1323660	1019631	1413360	2143870	3077037	1336951	1392455	1202122	2255837	2074752	2752936	1801723	1626137	1570134	2218104	2243510	4438671	1773865	1643113	1689360	3018452
315	359931	454959	848841	687472	528161	605730	730388	919787	1207769	992965	827715	1135552	992299	974981	1230900	983966	903520	901318	1356736	2042449	2069219	988948	1077401	962753	1904522	1266976	1905621	1288080	1320200	981428	1486592	2214695	3147097	1301456	1363328	1149533	2382927	2192982	2857730	1679788	1540041	1481447	2225200	2287904	4444802	1771910	1581995	1644006	3176318
330	327972	408482	772267	657064	504542	578860	685936	863015	1135000	942946	793271	1057940	978588	953567	1217113	904919	859643	842265	1334046	2000099	2030472	909434	1011895	901573	1835296	1200268	1815361	1215420	1266195	904077	1432224	2103857	2963628	1212399	1229729	1065117	2356916	2028876	2658307	1578907	1448420	1394564	2098692	2131551	4174075	1701783	1520415	1532379	2952276
[truncated: 41 more columns]

[truncated: 17 more sheets: Fig.S2, Fig.S3, Fig.S4, Fig.S5, Fig.S7A, Fig.S7B, Fig.S8, Fig.S9A, Fig.S9B, Fig.S9C, Fig.S10A, Fig.S10B, Fig.S10C, Fig.S10D, Fig.S10E, Fig.S11, Fig.S12]
