# Supplementary material for: Hook length of the bacterial flagellum is optimized for maximal stability of the flagellar bundle
Source: PLoS Biol. 2018 Sep 6;16(9):e2006989. doi: 10.1371/journal.pbio.2006989 (PMC6126814; doi:10.1371/journal.pbio.2006989)
Supplement: S3 Data — (ZIP) [file pbio.2006989.s020.zip]

Archive with 5 entries (4 files):
- Fig2_data_cheY.txt
- __MACOSX/
- __MACOSX/._Fig2_data_cheY.txt
- Fig2_data_WT.txt
- __MACOSX/._Fig2_data_WT.txt
