# Supplementary material for: Hook length of the bacterial flagellum is optimized for maximal stability of the flagellar bundle
Source: PLoS Biol. 2018 Sep 6;16(9):e2006989. doi: 10.1371/journal.pbio.2006989 (PMC6126814; doi:10.1371/journal.pbio.2006989)
Supplement: S3 Data — (ZIP) [file pbio.2006989.s020.zip › Fig2_data_cheY.txt]

Experiment	Swimming_speed_um_s	Tumble_bias	Directional_persistence_s	Diffusion_coefficient_um2_s	Trajectory_time_s
salmonella_EM2924	18.1592828251183	0	0.779303870399239	128.491447868936	99.9
salmonella_EM2924	11.7675970871133	0.00701402805611222	1.80318606573978	124.849304447414	99.9
salmonella_EM2924	14.6396555959356	0.263435194942044	0.842771209669548	90.3111588639068	95
salmonella_EM2924	16.9003023706041	0.00432432432432432	0.71079433334072	101.508617009187	92.6
salmonella_EM2924	28.987861276468	0.0330661322645291	0.209872724365632	88.1776160356139	99.9
salmonella_EM2924	14.6808678015746	0.130882352941176	0.493304726890413	53.1604608441466	68.1
salmonella_EM2924	31.2846031816692	0.0272727272727273	0.240399601207855	117.642717673188	66.1
salmonella_EM2924	13.8815229349567	0.680360721442886	0.113568783407941	10.9421637000341	99.9
salmonella_EM2924	26.6800345155359	0.0122699386503067	0.0988505147659375	35.1820963599397	49
salmonella_EM2924	17.1952786102063	0.42406015037594	0.555346571479745	82.1017725117296	66.6
salmonella_EM2924	19.5824503651773	0	1.56967197302061	300.962909768793	50.4
salmonella_EM2924	14.3642748707456	0.649880095923261	0.233548948107235	24.094356621691	41.8
salmonella_EM2924	41.7400336275535	0.00748129675810474	0.310162426195154	270.187205048605	40.2
salmonella_EM2924	34.0506231687418	0.05	0.205261542361819	118.99472814718	40.1
salmonella_EM2924	11.8476946766716	0.745	0.209443413971109	14.6995628634839	40.1
salmonella_EM2924	19.5228470143171	0.0200400801603206	0.803116743894613	153.050582525885	99.9
salmonella_EM2924	16.7689871179111	0.00200400801603206	1.06911034283688	150.316341673252	99.9
salmonella_EM2924	3.96376546682256	0.025	1.18424737483006	9.30311381916608	36.1
salmonella_EM2924	28.2356730540864	0.0977653631284916	0.12715581183779	50.6876910295906	35.9
salmonella_EM2924	15.5429287465277	0.092485549132948	1.13107125707428	136.623586773953	34.7
salmonella_EM2924	34.5063692640644	0.106884057971014	2.26259342643443	1347.02314019832	55.3
salmonella_EM2924	41.0525358336856	0	0.433625858919852	365.397149565063	34
salmonella_EM2924	29.6035360713655	0.0153846153846154	0.938153597788459	411.08452837539	32.6
salmonella_EM2924	15.0468395182177	0.548895899053628	0.428512990103435	48.5092515827285	31.8
salmonella_EM2924	11.9326174223746	0.275659824046921	0.138066064146417	9.82943108951581	34.2
salmonella_EM2924	24.5304742643111	0.168336673346693	0.270083856236946	81.2606926310745	99.9
salmonella_EM2924	35.9919619993174	0	0.449068753171946	290.866620424462	28.2
salmonella_EM2924	7.16774664418086	0.549815498154982	0.199238263381682	5.11809147980829	27.2
salmonella_EM2924	8.49235696325548	0.105740181268882	0.962635148436737	34.7126844795356	33.2
salmonella_EM2924	41.762672775995	0	0.1453248181869	126.732021795194	62.1
salmonella_EM2924	29.8249855671467	0.0656370656370656	0.671820295835618	298.802074629577	26
salmonella_EM2924	17.658838067963	0.0389105058365759	0.595321050405572	92.8208394746715	25.8
salmonella_EM2924	31.5082744105278	0	0.945577166276296	469.370962938983	25.8
salmonella_EM2924	29.7540412533952	0.295081967213115	0.428990118733173	189.893113302486	24.5
salmonella_EM2924	14.9873730756535	0.381165919282511	0.399035879400411	44.8159893056199	22.4
salmonella_EM2924	16.1440334284012	0.0878243512974052	0.386848783168164	50.4121634602954	50.2
salmonella_EM2924	8.89945371968864	0.474926253687316	0.571927392614273	22.6484038190266	34
salmonella_EM2924	33.0201430142753	0.0515021459227468	0.543881645301288	296.505194923696	46.7
salmonella_EM2924	21.0158052559256	0.102439024390244	0.397583785992534	87.7992366540633	20.6
salmonella_EM2924	21.5055836969381	0.401673640167364	0.640074442055615	148.014056004717	24
salmonella_EM2924	34.9124698538915	0	1.71006346202811	1042.18154767645	19.3
salmonella_EM2924	30.9841246224747	0.0209424083769634	1.48666098570177	713.609150533103	19.2
salmonella_EM2924	24.4340692426908	0.0797872340425532	0.190494792601999	56.8649567417024	18.9
salmonella_EM2924	25.4032016241234	0.12625250501002	0.574632300910341	185.411620391334	99.9
salmonella_EM2924	23.2169010544309	0.127272727272727	0.858135017522734	231.277897047035	33.1
salmonella_EM2924	5.43598741882887	0.596774193548387	0.276561566846313	4.08619151074115	24.9
salmonella_EM2924	18.7750216071414	0.517647058823529	0.454421737896197	80.092157658224	17.1
salmonella_EM2924	17.8491257560015	0.323353293413174	0.546362108705071	87.0331045790011	16.8
salmonella_EM2924	14.6461460312611	0.392785571142285	0.288255494244766	30.9167844572416	99.9
salmonella_EM2924	32.2010408778072	0.1125	0.422630034785509	219.114027842856	16.1
salmonella_EM2924	30.8276213541562	0	1.35684347868342	644.732834314849	15.9
salmonella_EM2924	8.19071527839609	0.860759493670886	0.105859594761467	3.55094454844458	15.9
salmonella_EM2924	24.5473149810769	0.046875	0.953408043304184	287.247863043928	19.3
salmonella_EM2924	9.9067261918303	0.711422845691383	0.322871808027443	15.8438400634147	99.9
salmonella_EM2924	19.5798762360894	0.450901803607214	0.489454900246687	93.8215427184428	99.9
salmonella_EM2924	18.3022341052707	0.506849315068493	0.397830932203635	66.631066405809	14.7
salmonella_EM2924	30.2011274689777	0.270833333333333	0.186394357460572	85.0059016540818	14.5
salmonella_EM2924	18.6661693006204	0.333333333333333	1.29202338656692	225.087190370725	14.5
salmonella_EM2924	20.3796934411886	0.304347826086957	0.793499073031501	164.782740712474	13.9
salmonella_EM2924	32.8734788311552	0	0.253616661382749	137.037402098313	13.9
salmonella_EM2924	10.9816936332638	0.589531680440771	0.323020139283962	19.4777259759671	36.4
salmonella_EM2924	37.387829261938	0.0234375	0.387378346768974	270.74836780729	12.9
salmonella_EM2924	15.266373290896	0.464	0.394624466322896	45.9860139640132	12.6
salmonella_EM2924	33.0559627188069	0	0.15153335149873	82.7899943843088	12.1
salmonella_EM2924	34.0715390219132	0.205128205128205	0.553346610208518	321.181676427215	11.8
salmonella_EM2924	12.4704583336658	0.698391420911528	0.230857624496917	17.9506036632861	74.7
salmonella_EM2924	18.706903000954	0	1.29823420094037	227.15737380782	11.5
salmonella_EM2924	31.0218730476878	0.0178571428571429	0.195014791882196	93.8368867530025	11.3
salmonella_EM2924	10.6569963313451	0.762430939226519	0.322317831510337	18.303071211755	18.2
salmonella_EM2924	34.7849906413794	0.0164609053497942	0.376235917663314	227.62189756133	24.4
salmonella_EM2924	9.943712589742	0.561904761904762	0.319589548539222	15.8000950200307	10.6
salmonella_EM2924	37.8804215332706	0.0447916666666667	0.373622772777875	268.060578107902	96.1
salmonella_EM2924	24.6936973128259	0.0303030303030303	0.326989096634513	99.6954910008699	10
salmonella_EM2924	40.1792254401898	0.033210332103321	0.452770920752532	365.469931204172	27.2
salmonella_EM2924	23.1609854955684	0	0.263667556056468	70.7197582246758	22
salmonella_EM2924	21.3698589204974	0.457399103139013	0.701442992116359	160.164290831481	22.4
salmonella_EM2924	14.8209532123504	0.52833078101072	0.150346734089046	16.5126309776042	65.4
salmonella_EM2924	32.55489350319	0.193181818181818	0.511689303372539	271.149557877691	8.9
salmonella_EM2924	11.5419208454097	0.1	1.06985456676793	71.260839176785	23.1
salmonella_EM2924	12.7599683570319	0.801801801801802	0.158783265726439	12.9262910119402	55.6
salmonella_EM2924	25.8920795133733	0.173202614379085	0.768150149864399	257.483846324453	30.7
salmonella_EM2924	23.2114716597468	0.126582278481013	0.63554374568256	171.206719861773	8
salmonella_EM2924	24.4543876324099	0.44	0.689934345340533	206.296259390587	7.6
salmonella_EM2924	22.715586880425	0.228915662650602	0.843690232078343	217.671188653373	8.4
salmonella_EM2924	18.7896190851602	0.0615384615384615	0.738938073452483	130.440964115367	6.6
salmonella_EM2924	37.6934809675324	0	0.905136595543477	643.008361993151	6.6
salmonella_EM2924	15.5780370974418	0.540983606557377	0.499388106932668	60.5945643038921	6.2
salmonella_EM2924	10.090364896577	0.802325581395349	0.089686481692039	4.56573536261433	17.3
salmonella_EM2924	23.6547241416401	0.0384615384615385	0.274106086971148	76.687478736553	10.5
salmonella_EM2924	40.2281214072512	0	0.697319611961914	564.236774855811	5.7
salmonella_EM2924	13.5443367772962	0.240740740740741	0.38111836892192	34.9579030230189	5.5
salmonella_EM2924	10.6277425027761	0.642241379310345	1.02795535186526	58.0532186234391	23.3
salmonella_EM2924	19.7643108569614	0.379487179487179	0.966359886011011	188.743606876654	39.1
salmonella_EM2924	19.4422757745845	0.138328530259366	0.707807427261349	133.776342453845	34.8
salmonella_EM2924	11.3921200616161	0.177777777777778	0.424320583810097	27.5342474411081	4.6
salmonella_EM2924	35.5153467640119	0.164658634538153	0.529076510707	333.672644852705	25
salmonella_EM2924	43.2002146130696	0.0714285714285714	0.493982808135616	460.949817794088	4.3
salmonella_EM2924	43.6586210170609	0.0476190476190476	0.454271013240635	432.937353735223	4.3
salmonella_EM2924	22.047687014693	0.596153846153846	0.223316318779756	54.2770874097377	10.5
salmonella_EM2924	10.9445536008114	0.702702702702703	0.00134889524526549	0.0807875305684761	3.8
salmonella_EM2924	12.7681070099099	0.585365853658537	0.170334081211777	13.8843190331153	16.5
salmonella_EM2924	40.710873733134	0.032258064516129	0.513592861206248	425.608045831573	3.2
salmonella_EM2924	37.595725464974	0.0657439446366782	0.306828420101572	216.841562168571	29
salmonella_EM2924	34.8566128096769	0	0.324744807644354	197.27978444643	3.1
salmonella_EM2924	18.996701646461	0.25	0.341134850580443	61.5534639019039	2.9
salmonella_EM2924	9.78641348541328	0.556701030927835	0.239926544535345	11.4893491111417	29.2
salmonella_EM2924	33.8367216776016	0	0.419869416215174	240.359229879115	2.5
salmonella_EM2924	18.6684162931197	0.12453300124533	0.365053048117224	63.6122763514963	80.4
salmonella_EM2924	22.5539391407549	0.4768	0.250538279512982	63.7219274029009	62.6
salmonella_EM2924	23.1938518510863	0.523809523809524	0.165009431658581	44.3838049072682	14.8
salmonella_EM2924	17.5066610486661	0.166666666666667	0.361637672769909	55.4179321731581	1.3
salmonella_EM2924	15.9606585589639	0	0.191835297343632	24.4343132838026	1.1
salmonella_EM2924	41.6741748293358	0	0.209065231448398	181.545645515313	0.7
salmonella_EM2924	43.0504511234358	0	0.21529783886409	199.510192797644	0.7
salmonella_EM2924	9.26241229079068	0	1.04645698334431	44.8889660173658	10.9
salmonella_EM2924	10.268276747589	0.476683937823834	0.477581338047236	25.1774929238894	19.4
salmonella_EM2924	41.9680845023394	NaN	0.145735805949047	128.343703377731	0.3
salmonella_EM2924	28.6956050288292	0.101992966002345	0.402683288589446	165.792310150738	85.4
salmonella_EM2924	33.9923944585252	0	0.645219056213911	372.769786982809	34.7
salmonella_EM2924	43.1096886570135	0	0.247581083352308	230.057944928672	0.8
salmonella_EM2924	24.1601921349113	0.364705882352941	0.491163058524137	143.349593864727	25.6
salmonella_EM2924	16.2574467182099	0.376811594202899	0.39036928605211	51.5881938864153	7
salmonella_EM2924	11.161046059144	0.333333333333333	0.536332149456635	33.4051661223858	6.4
salmonella_EM2924	37.8944118570976	0	0.207604481568375	149.058611245246	0.9
salmonella_EM2924	9.43221304184699	0.506849315068493	0.67931153377508	30.2180333103289	7.4
salmonella_EM2924	11.6600859340224	0.8	0.300708802802733	20.4418241636981	2.1
salmonella_EM2924	34.7074063095691	0	0.229089639788959	137.981154264979	0.8
salmonella_EM2924	26.8456849495499	0.259433962264151	0.365968432782523	131.875041373504	21.3
salmonella_EM2924	5.89030800642269	0.658730158730159	0.218202715135534	3.78535107139106	25.3
salmonella_EM2924	39.104873411077	0	0.552518839805607	422.45345297388	3.4
salmonella_EM2924	17.9537715000298	0.0895883777239709	0.700573795482256	112.910746894917	41.4
salmonella_EM2924	6.61561983190945	0	0.0863327514338021	1.88923797815728	10.3
salmonella_EM2924	7.5247613557617	0.466666666666667	0.349795213688403	9.90305814701	1.6
salmonella_EM2924	43.3352527252202	0	0.333644493550522	313.282858877936	1.9
salmonella_EM2924	33.3853472550229	0	0.245364674667608	136.739452691814	0.9
salmonella_EM2924	40.5006236689479	0	0.23231154501021	190.530373759302	0.9
salmonella_EM2924	16.6378007898799	0.04	1.35089178506919	186.974510581473	97.6
salmonella_EM2924	14.7278019456239	0.0103761348897536	4.89762076205621	531.166929815756	77.2
salmonella_EM2924	36.8816167780145	0	0.258290661503721	175.670408331252	1.5
salmonella_EM2924	33.6366883131978	0	0.258252987520808	146.097175718259	1
salmonella_EM2924	32.0440839865195	0	0.229652759391693	117.906404254662	9.6
salmonella_EM2924	13.0459155449838	0.304347826086957	0.247423991960854	21.0552760315612	2.4
salmonella_EM2924	35.7153203191229	0	0.173017802633293	110.34937950357	8.8
salmonella_EM2924	41.6817344861731	0	0.680977943080222	591.554299536512	7.6
salmonella_EM2924	30.2957106603647	0	1.92185816138376	881.96961924973	21
salmonella_EM2924	17.6371164871091	0.736	0.149490454610431	23.2508392469553	25.1
salmonella_EM2924	41.0760132365732	0	0.454831164444526	383.704408470673	15.8
salmonella_EM2924	42.5082906967951	0	0.280728343539024	253.631710833771	1.3
salmonella_EM2924	22.053170698283	0.207070707070707	0.409150145970229	99.4935192609259	19.9
salmonella_EM2924	46.3558074394939	0.00940438871473354	0.37622123554251	404.223548274733	32
salmonella_EM2924	8.11204817499193	0.060126582278481	0.766519501802508	25.2205326948985	94.9
salmonella_EM2924	32.7448355812308	0	0.190325954868975	102.036052796615	0.7
salmonella_EM2924	8.3358538248537	0.463855421686747	0.102701348177326	3.56817650913624	16.7
salmonella_EM2924	7.57375583229383	0.505376344086022	0.625801887553786	17.9485542874344	9.4
salmonella_EM2924	5.34826528588828	0.130434782608696	0.488034396388619	6.97985367879508	11.6
salmonella_EM2924	31.7202680125338	0	0.2420594221089	121.777118269402	0.899999999999999
salmonella_EM2924	21.8258224471746	0.487684729064039	0.629472306754206	149.929767832098	20.4
salmonella_EM2924	10.5478048910882	0.563725490196078	0.254169256658804	14.1389513039268	20.5
salmonella_EM2924	48.9011066604886	0	0.165879816728266	198.335715083024	0.5
salmonella_EM2924	42.1200405118424	0.0632911392405063	1.02365209234419	908.029469006655	8
salmonella_EM2924	31.0126583114164	0.210526315789474	0.376534204584405	181.072470373218	3.9
salmonella_EM2924	23.8374553549332	0	0.266935124001237	75.8395090273191	1.1
salmonella_EM2924	10.8770214248005	0.508196721311475	0.116365179497502	6.88355863362264	18.4
salmonella_EM2924	19.7920333337072	0.153679653679654	0.547352160128302	107.205648472274	46.3
salmonella_EM2924	41.5057627943302	0.0487804878048781	0.639353975229283	550.716607852458	4.2
salmonella_EM2924	30.5415617581519	0.214285714285714	0.36227797480074	168.964091666971	12.7
salmonella_EM2924	13.7485950605347	0.0234375	0.21379931720932	20.2065867583449	25.7
salmonella_EM2924	16.6628038592952	0.0684931506849315	0.531864283161346	73.8358018081191	7.4
salmonella_EM2924	36.2406904002593	0	0.214931423742514	141.144137769387	0.600000000000001
salmonella_EM2924	41.0773670341642	0	0.277107828902046	233.788958974012	1.4
salmonella_EM2924	45.9370906591863	0	0.195930944944398	206.728336674666	0.699999999999999
salmonella_EM2924	10.4024893567506	0.791666666666667	0.273317942268569	14.7881111777382	24.1
salmonella_EM2924	21.6447534963603	0	0.387801340183479	90.8415630596058	2.4
salmonella_EM2924	18.6027163568743	0.179640718562874	0.265639531142621	45.9637483119308	66.9
salmonella_EM2924	14.8268060251521	0.746268656716418	0.190756116922515	20.9673569768647	6.8
salmonella_EM2924	33.0881115644328	0	0.823924108095873	451.025584177052	6.8
salmonella_EM2924	33.1532256539641	0	0.234236692746467	128.72903424096	0.9
salmonella_EM2924	23.2986951994357	0.242424242424242	0.310280073420381	84.2145417044947	3.4
salmonella_EM2924	32.508002305023	0.075	1.58499782904337	837.489247385575	12.1
salmonella_EM2924	37.84260650095	0.0437710437710438	0.652039875652234	466.881046792579	29.8
salmonella_EM2924	7.7705107699432	0.591194968553459	0.471827988208145	14.2446845716527	16
salmonella_EM2924	18.7272448929514	0.220888355342137	0.339899510005927	59.6030278097961	83.4
salmonella_EM2924	11.2482367872053	0.304166666666667	0.664075727203512	42.0103704426637	48.1
salmonella_EM2924	23.326673336252	0.0143884892086331	0.859826329779322	233.930236333652	14
salmonella_EM2924	35.241453631557	0	0.234872181661884	145.8509337176	1.2
salmonella_EM2924	18.7279798966651	0.413223140495868	0.449971729021284	78.9109191348297	12.2
salmonella_EM2924	15.9655567490078	0.204081632653061	0.817939533511553	104.245985519278	19.7
salmonella_EM2924	18.9814585287726	0.0151515151515152	0.953386981325636	171.750647261526	19.9
salmonella_EM2924	20.3997570356643	0.58578431372549	0.241433106294124	50.2362041082679	40.9
salmonella_EM2924	5.74269943051598	0.344398340248963	0.240072667999518	3.95862985423616	24.2
salmonella_EM2924	35.2140925230233	0.0645161290322581	0.689804908593768	427.690187892133	6.3
salmonella_EM2924	9.11363693783443	0.692307692307692	0.249565833607896	10.3642667011264	1.4
salmonella_EM2924	21.1527207116969	0.0667903525046382	0.394807061054668	88.3257606489461	54
salmonella_EM2924	31.6324661725436	0.04	0.309191995862019	154.690752315967	2.6
salmonella_EM2924	37.3446648247747	0.0258620689655172	0.390620259094525	272.384192327471	11.7
salmonella_EM2924	16.9427653668898	0.274509803921569	0.764942490029746	109.791162262794	10.3
salmonella_EM2924	44.2708258939973	0	0.282007506324177	276.354105417455	1.3
salmonella_EM2924	18.5710665454587	0.493961352657005	0.703801212935887	121.365069157958	82.9
salmonella_EM2924	22.9081690508234	0	0.305362608520813	80.1247375252512	3.4
salmonella_EM2924	32.7775634077471	0.0763358778625954	0.136461138031404	73.3047852056412	26.3
salmonella_EM2924	36.5811351562187	0	0.241321014454858	161.465411115977	0.9
salmonella_EM2924	19.98464317347	0.32662192393736	0.471263717401083	94.1080567466174	44.8
salmonella_EM2924	26.3854714039183	0.142857142857143	0.387820165327121	134.998861804849	2.2
salmonella_EM2924	6.96927800646521	0.375	0.613202993895036	14.8918910045594	7.3
salmonella_EM2924	19.8991561528947	0.33265306122449	1.68843060173791	334.289348830473	49.1
salmonella_EM2924	22.7488285454885	0.5	0.179551082654533	46.4596685890806	21.5
salmonella_EM2924	33.5019091893478	0.1	0.403542647918498	226.463678766104	3.1
salmonella_EM2924	39.033845181086	0	0.234695505370213	178.795855418755	1.3
salmonella_EM2924	40.8042632871496	0	0.475584051254048	395.920845957856	4.2
salmonella_EM2924	35.1506604697946	0	0.23902972575604	147.668851420116	1.1
salmonella_EM2924	39.6267967763995	0.00559701492537313	0.267710626001073	210.190725510709	53.7
salmonella_EM2924	17.9143908242664	0.428571428571429	0.553007711002065	88.7371100423665	29.5
salmonella_EM2924	42.3705201571098	0.102719033232628	1.0660651052075	956.932541897953	33.2
salmonella_EM2924	26.6357865667695	0	0.210808916973021	74.7807874243087	0.600000000000001
salmonella_EM2924	23.2554595946976	0.727272727272727	0.172894921408167	46.7522045701665	1.2
salmonella_EM2924	45.6151678091212	0	0.332851181793064	346.288972192408	1.9
salmonella_EM2924	12.8271734476779	0.431279620853081	0.200746897978246	16.5150838099647	21.2
salmonella_EM2924	37.7731888167881	0.0436974789915966	1.25091077965929	892.408377358263	59.6
salmonella_EM2924	10.4148260922549	0.343160377358491	0.322946963134051	17.514802891538	84.9
salmonella_EM2924	32.7005104675612	0.0697674418604651	0.231563987227594	123.808393314522	4.4
salmonella_EM2924	39.6239713859742	0	1.23698122031966	971.066815939152	10.9
salmonella_EM2924	37.0498729783007	0	0.23999846643151	164.722117965553	1.1
salmonella_EM2924	19.5306941283353	0.5	0.373519546786445	71.239144494311	2.1
salmonella_EM2924	6.63600935618854	0.285885167464115	0.301780923346683	6.64470594880299	83.7
salmonella_EM2924	39.0588471130681	0	0.320777312927872	244.687897838131	2.6
salmonella_EM2924	29.9765537518715	0	0.218989200302681	98.3911660744629	0.600000000000001
salmonella_EM2924	41.0610828519668	0	0.781354632663876	658.686848559692	19.9
salmonella_EM2924	41.710483880043	0	1.43994358301034	1252.58133902834	12
salmonella_EM2924	31.4681155742738	0	0.266871968217569	132.133955512534	1.1
salmonella_EM2924	35.2036808516956	0	0.314047938824285	194.599671116749	2
salmonella_EM2924	15.4361538955266	0.172289156626506	0.836191152987697	99.621659556564	83.1
salmonella_EM2924	27.6061608230371	0.126943005181347	0.165411814735285	63.0301815480989	38.7
salmonella_EM2924	36.0036278527083	0.08	0.763492538393114	494.842884088056	5.1
salmonella_EM2924	40.3003889718582	0	0.291945715577544	237.077635042553	1
salmonella_EM2924	24.3013047935964	0.00729040097205346	0.26266738110018	77.5595594157356	82.4
salmonella_EM2924	24.9963015219574	0.181818181818182	0.471554434788665	147.317163253519	28.7
salmonella_EM2924	48.0097377193701	0	0.261036840100687	300.836463539883	1.8
salmonella_EM2924	28.3040737263706	0	0.27675367492075	110.856533600484	1.3
salmonella_EM2924	13.733892767381	0.483464566929134	0.17858879052095	16.8426919168434	63.6
salmonella_EM2924	31.9713237765846	0	0.282990709941126	144.631676490808	3.4
salmonella_EM2924	37.9984608444979	0	0.926207401281803	668.667572888279	10
salmonella_EM2924	3.94921963277325	0.245847176079734	0.0858434403386831	0.669421556920807	30.2
salmonella_EM2924	10.5593309640998	0.726495726495726	0.144014607747764	8.02877624754643	23.5
salmonella_EM2924	37.785015851714	0	0.222802320606726	159.048263486375	1
salmonella_EM2924	32.7352011489782	NaN	0.148854661664234	79.7558360724029	0.300000000000001
salmonella_EM2924	39.2156883959377	0	0.973578246801765	748.618494529754	7.5
salmonella_EM2924	15.7142622378285	0.574468085106383	0.121852278487043	15.0449812681674	18.9
salmonella_EM2924	15.4003773502989	0.80188679245283	0.179787189590074	21.3202097327371	21.3
salmonella_EM2924	30.7287521362428	0	0.23641034488477	111.615967878778	11.7
salmonella_EM2924	39.0721876721897	0	0.443831526962151	338.784560097334	4.1
salmonella_EM2924	40.3395796259147	0	0.247149565814647	201.090980878239	2.1
salmonella_EM2924	16.2523032081311	0.471153846153846	0.312854844897297	41.318326329775	20.9
salmonella_EM2924	31.7918896502228	0.023598820058997	1.43974224581358	727.591199019943	34
salmonella_EM2924	19.8437767312025	0.136118598382749	2.64379876403291	520.531556999972	74.3
salmonella_EM2924	19.4745406105152	0.557291666666667	0.532993114652455	101.07087991485	19.3
salmonella_EM2924	14.271755934055	0.25	0.248411431567577	25.2985949742903	2.9
salmonella_EM2924	25.0358555796796	0.0350877192982456	0.191166588300659	59.9110414489709	5.8
salmonella_EM2924	45.926614221382	0	0.582119223050485	613.918618949073	4.3
salmonella_EM2924	5.59211468382351	0	0.131864948478108	2.0618236295565	5.1
salmonella_EM2924	9.53150220457077	0.168674698795181	0.420407348720774	19.09690591869	8.4
salmonella_EM2924	20.813573134913	0.181818181818182	0.203880852402839	44.1610846604355	3.4
salmonella_EM2924	35.078842021805	0.0555555555555556	0.165814801973181	102.019642664464	5.5
salmonella_EM2924	37.0828579554434	0.0308370044052863	0.397833581533618	273.538108266595	22.8
salmonella_EM2924	14.1430952758536	0.454545454545455	1.97559937491319	197.586750308128	19.9
salmonella_EM2924	34.9620822692827	0	0.826831482616021	505.33757241985	5.8
salmonella_EM2924	47.4337843535165	0	0.232050084294666	261.052156106554	1.3
salmonella_EM2924	30.0641184050081	0.0731707317073171	0.392358238482899	177.316735376286	4.2
salmonella_EM2924	22.706171561907	0	0.24729924917622	63.7500650172023	0.900000000000002
salmonella_EM2924	34.6386601901997	0.09375	0.363605949558777	218.133895812294	6.5
salmonella_EM2924	25.8132505255456	0.092896174863388	0.795440118201436	265.01038195991	18.4
salmonella_EM2924	14.8206767513476	0.25	0.595003128646241	65.346950269381	4.1
salmonella_EM2924	15.0564702744551	0.568627450980392	0.227639720436273	25.8026546706595	5.2
salmonella_EM2924	21.8385445806087	0.420749279538905	0.792318717364669	188.937125308278	34.8
salmonella_EM2924	40.8306265347752	0	0.260533447576055	217.172874131733	2.1
salmonella_EM2924	6.34582134936069	0.565529622980251	0.157673980900232	3.17472213455213	55.8
salmonella_EM2924	36.7216051912606	0.04	0.347254915801765	234.132509894295	2.6
salmonella_EM2924	28.3365588211189	0	0.158124127391757	63.4837194003554	0.400000000000002
salmonella_EM2924	12.5736055071244	0.111111111111111	0.768066057540231	60.713914994092	6.4
salmonella_EM2924	36.0528221874735	0	0.377858614791812	245.571445001733	13
salmonella_EM2924	45.2013883968067	0	0.262317007051352	267.978531140216	1.5
salmonella_EM2924	19.5513241577661	0.144876325088339	1.76766715735339	337.849165006187	56.7
salmonella_EM2924	38.6620784183567	0	0.332125675137414	248.223473918289	8.7
salmonella_EM2924	23.3147079819002	0.257383966244726	0.926641536859768	251.849868528624	47.5
salmonella_EM2924	33.1611979611124	0.0232558139534884	0.278688562908924	153.232036262945	13
salmonella_EM2924	22.1681883927314	0	0.212112759837735	52.1191358245359	0.700000000000003
salmonella_EM2924	5.97568175493715	0.297297297297297	0.632703496045211	11.2965325799614	14.9
salmonella_EM2924	43.1623444122339	0	0.40173475210495	374.213506187762	9.4
salmonella_EM2924	9.65128408627233	0.643835616438356	0.185835400071104	8.65503144159188	14.7
salmonella_EM2924	35.4124725637161	0.0883977900552486	0.398968806765618	250.162062176716	18.2
salmonella_EM2924	34.4137049626352	0	0.339815649584253	201.222361789964	3
salmonella_EM2924	26.2329118621013	0.165938864628821	1.70467908890812	586.550809214536	23
salmonella_EM2924	14.7241859336723	0.485981308411215	0.629263547180709	68.2126881002425	75
salmonella_EM2924	32.4871035585238	0.121621621621622	0.312762614174812	165.046692065767	7.5
salmonella_EM2924	11.1087062181419	0.635897435897436	0.1357771914537	8.37768040024794	39.1
salmonella_EM2924	41.144861522979	0	0.317719927920229	268.933974169401	2.8
salmonella_EM2924	42.6103807647389	0	0.576643538661025	523.48984881877	5.6
salmonella_EM2924	6.18490436919977	0	0.101099921201236	1.93368976879199	6.6
salmonella_EM2924	22.0283505745829	0.0141342756183746	0.365125181613144	88.5881738772456	28.4
salmonella_EM2924	11.8300201594315	0.177570093457944	1.32038895582084	92.3938058642846	10.8
salmonella_EM2924	23.6981879154124	0.327935222672065	0.434427784698928	121.988214795559	49.5
salmonella_EM2924	29.4499507300904	0	0.338949152518213	146.985231861549	2.4
salmonella_EM2924	25.5364570380339	0.0467289719626168	1.28949420873916	420.446445614787	32.2
salmonella_EM2924	19.9407834077911	0.125	0.258383918446261	51.3712244117562	1.7
salmonella_EM2924	42.9979624178682	0	0.282880769021684	261.498486657355	1.7
salmonella_EM2924	21.0203899575263	0	0.259408822502601	57.3107753188084	1.1
salmonella_EM2924	18.3822082563226	0.0670553935860058	0.408367296244238	68.9947941225684	68.7
salmonella_EM2924	28.9054533292406	0.00417827298050139	0.375100909216325	156.703137129869	71.9
salmonella_EM2924	34.1629532847542	0.0882352941176471	0.183584085043222	107.131169989381	3.5
salmonella_EM2924	32.4928165891271	0.00279329608938547	0.241273117628369	127.36604364456	71.7
salmonella_EM2924	32.9532162446722	0.0444444444444444	0.326156245927783	177.08889197772	4.6
salmonella_EM2924	39.7715280263076	0	0.232071079086304	183.542050760517	1.8
salmonella_EM2924	14.5445285693236	0.318777292576419	0.2522782571556	26.6838889443323	23
salmonella_EM2924	42.23304558387	0	0.41120858431209	366.722012256751	8.9
salmonella_EM2924	18.4852797944298	0.623579545454545	0.174680915749395	29.8447208616375	70.5
salmonella_EM2924	21.4397948133496	0.100840336134454	0.545088122430761	125.278911836328	12
salmonella_EM2924	31.7891741339857	0	0.258602691893632	130.665681009926	1.2
salmonella_EM2924	12.4040269804554	0.711621233859397	1.16952652351854	89.9716084005694	69.8
salmonella_EM2924	49.5834282197997	0	0.244722525387438	300.827165432027	1.5
salmonella_EM2924	23.1527559511216	0	0.210665510388342	56.4636348116978	0.800000000000001
salmonella_EM2924	34.1819788545093	0	1.17033246208976	683.712717499148	16.2
salmonella_EM2924	6.95907693009127	0.676190476190476	0.136837622936638	3.31343763350341	10.6
salmonella_EM2924	7.84838780465867	0.444444444444444	0.433891559561697	13.3632506625101	22.6
salmonella_EM2924	27.2197485143833	0	1.75345432765562	649.580051623189	27.8
salmonella_EM2924	36.2504422459716	0.0277777777777778	1.38455460599431	909.717839976607	10.9
salmonella_EM2924	21.1852860053437	0	2.03002553508825	455.554318557599	21.4
salmonella_EM2924	10.1435631784334	0.534403669724771	0.353994736314421	18.2115908947753	43.7
salmonella_EM2924	41.8073506186616	0	0.174857266729859	152.812536004324	28
salmonella_EM2924	14.6833899268765	0.419354838709677	0.26599449659491	28.6744647136388	12.5
salmonella_EM2924	41.8078794916816	0	0.208971097664909	182.630164125024	6.3
salmonella_EM2924	22.3542496788118	NaN	0.1495046047941	37.3546583195606	0.300000000000001
salmonella_EM2924	36.6331739585638	0	0.179401090709667	120.377184115196	3.5
salmonella_EM2924	6.29521111980122	0	0.0988157047188557	1.95801752883299	6.5
salmonella_EM2924	20.5723291842879	0.340740740740741	0.19194139424298	40.616788308826	67.6
salmonella_EM2924	36.7332492912489	0.0857142857142857	0.952026608410708	642.29979504743	10.6
salmonella_EM2924	14.2331820775821	0	0.19729881875524	19.9847398677558	47.7
salmonella_EM2924	16.2621731312114	0.393939393939394	0.343131818602577	45.3720244139599	3.4
salmonella_EM2924	48.3276829902579	0	0.263374249813936	307.563832404418	1.4
salmonella_EM2924	9.38526035136125	0.0298507462686567	0.815485915777182	35.9152685709833	6.8
salmonella_EM2924	15.114045344708	0.456521739130435	0.32252765555795	36.8382003673876	9.3
salmonella_EM2924	32.4327639973533	0	0.314708514992606	165.518454195946	3.3
salmonella_EM2924	29.0555939916656	0.054368932038835	1.020385836094	430.718913255009	51.6
salmonella_EM2924	7.47733770230578	0.125	0.101256396438662	2.83065188195755	8.90000000000001
salmonella_EM2924	22.7926913375601	0	0.21089824382205	54.7815336100849	0.600000000000001
salmonella_EM2924	11.6616824317295	0.216612377850163	0.14680758211807	9.98253661042253	61.5
salmonella_EM2924	35.386614684453	0.0434782608695652	0.683798396495124	428.130449384166	4.7
salmonella_EM2924	29.3757783670539	0	0.214822054015055	92.6888800972658	0.800000000000004
salmonella_EM2924	39.2991375631721	0	0.859918700598164	664.038771378866	6.3
salmonella_EM2924	23.5503113989496	0.452173913043478	1.04662698699639	290.238647210299	34.6
salmonella_EM2924	15.276956600071	0.0408163265306122	1.09366953423151	127.623252476096	19.7
salmonella_EM2924	44.4055342929837	0	0.377801803432441	372.484521837648	1.7
salmonella_EM2924	23.5155016756132	0.553125	0.212827283057355	58.8444898239519	64.1
salmonella_EM2924	27.9767173327753	0.132075471698113	0.278823699946335	109.117196687935	21.3
salmonella_EM2924	27.1461416917767	0.0267295597484277	1.16413525235563	428.933205702673	63.7
salmonella_EM2924	8.35191470189389	0.509090909090909	1.44511312773282	50.4015567961637	27.6
salmonella_EM2924	30.062270761745	0.122448979591837	0.218858212476021	98.89547396989	5
salmonella_EM2924	41.2753383966314	0	0.574787700721204	489.619556218949	4.2
salmonella_EM2924	32.5353262874931	0.047244094488189	0.312974967749376	165.649428050548	50.9
salmonella_EM2924	35.5722146464341	0	0.388600666943912	245.864232947302	2.2
salmonella_EM2924	41.2738844561292	0.0588235294117647	0.293667506250028	250.136222973249	1.8
salmonella_EM2924	22.6712325953892	0	0.293685559901667	75.4749550334081	1.4
salmonella_EM2924	8.30375958559316	0.86986301369863	0.0671664518242921	2.31564480737367	14.7
salmonella_EM2924	32.0395109689643	0	0.226397512854461	116.201949221277	63
salmonella_EM2924	11.9123307163365	0.285714285714286	1.20276115971062	85.3380831406645	12
salmonella_EM2924	34.230819719045	0.285714285714286	0.259499093717989	152.033904200721	1.5
salmonella_EM2924	16.1277789017006	0.0778301886792453	2.37599999733152	309.005039387897	42.5
salmonella_EM2924	34.4591228560488	0	0.232037135806774	137.764061275794	1.1
salmonella_EM2924	37.4410586740897	0	0.250355924371703	175.478582572147	2.8
salmonella_EM2924	31.9874832695502	0	0.182915197733015	93.5793315606257	0.399999999999999
salmonella_EM2924	29.2544985761731	0.192170818505338	0.512686532933399	219.385152117156	28.2
salmonella_EM2924	39.8509313765959	0.0375	0.192386265441125	152.763999674174	8.1
salmonella_EM2924	19.2389438989204	0.543103448275862	0.28576411078616	52.8859299569201	11.7
salmonella_EM2924	35.6166367666802	0	0.330056677561487	209.345843417353	3.40000000000001
salmonella_EM2924	15.6358546054925	0.195530726256983	2.31461035434309	282.937910974833	18
salmonella_EM2924	10.0048279179435	0.84375	0.138595483641904	6.93646707356552	35.3
salmonella_EM2924	31.058011681218	0	0.228900125506968	110.398540785669	1.2
salmonella_EM2924	25.0648451834706	0.192374350086655	0.530497462471523	166.641577498279	57.8
salmonella_EM2924	42.1479166690747	0	0.392792038976319	348.88709597446	2.1
salmonella_EM2924	32.1466193431454	0	0.960788653188776	496.441964020266	7.7
salmonella_EM2924	6.50424439649161	0	0.100042654959611	2.11616202166027	6.2
salmonella_EM2924	29.5642580322774	0.00636942675159236	0.177380451571367	77.5192797044159	31.5
salmonella_EM2924	33.6198325076692	0.0555555555555556	0.524633922494882	296.495061238003	3.7
salmonella_EM2924	8.3730589648197	0.374418604651163	0.435454559845438	15.2644494904494	43.1
salmonella_EM2924	23.1711830800292	0.380952380952381	0.341981185236216	91.8054861727442	2.2
salmonella_EM2924	24.1344232142233	0	0.202825905544821	59.070041532079	0.600000000000001
salmonella_EM2924	41.8224334118513	0	0.330996137709806	289.475309692221	26.4
salmonella_EM2924	35.5766625533861	0.0676567656765677	0.504466097125396	319.251096760002	60.7
salmonella_EM2924	32.6683289038238	0.340540540540541	0.48554057958435	259.089239086371	18.6
salmonella_EM2924	20.6463826510913	0.58659217877095	0.22813264832947	48.623407497988	35.9
salmonella_EM2924	6.74524648912076	0.402985074626866	0.285544821672124	6.49590914697408	6.8
salmonella_EM2924	25.4462612135059	0.235294117647059	0.502370391472943	162.645481146798	5.2
salmonella_EM2924	21.0529900183358	0	0.30794023695684	68.2439275230081	1.8
salmonella_EM2924	33.6323767876046	0	0.170261971695086	96.294788220883	2.9
salmonella_EM2924	33.7341816720083	0.016750418760469	0.249217298371529	141.804021360043	59.8
salmonella_EM2924	52.2337565115033	0	0.273511248879883	373.119302941564	1.4
salmonella_EM2924	19.767841726068	0.21875	0.879118567623461	171.765511670615	9.7
salmonella_EM2924	9.4250930007561	0.523809523809524	0.080645031778398	3.58194497631991	14.8
salmonella_EM2924	28.4471422247976	0	0.359536406280695	145.475602868714	1.9
salmonella_EM2924	41.4608067872173	0	0.429556925006299	369.203854756441	2.1
salmonella_EM2924	7.42224644083936	0.649819494584838	0.147555715405024	4.06440316300622	27.8
salmonella_EM2924	30.6965637757469	0.154320987654321	0.450138318747501	212.077948646112	16.3
salmonella_EM2924	28.0829728120065	0.0121951219512195	0.748025086335728	294.966249584506	8.3
salmonella_EM2924	32.3840298718546	0	0.733696337439187	384.722989083139	4.8
salmonella_EM2924	24.5471291719404	0.079646017699115	0.428665650115292	129.148719407769	11.4
salmonella_EM2924	31.0414215081826	0.016260162601626	0.132005059453315	63.5980476187454	37
salmonella_EM2924	10.644144431914	0.715	0.235272199819704	13.3279125775958	40.1
salmonella_EM2924	12.9194013820227	0.348643006263048	0.610585214003898	50.9566735887171	48
salmonella_EM2924	14.6286311092508	0.696551724137931	0.147006157276881	15.7294271565176	58.1
salmonella_EM2924	32.457239036938	0.0875	1.279743093586	674.086992272713	8.1
salmonella_EM2924	40.1946387114003	0	0.4634853616926	374.405556488743	3
salmonella_EM2924	8.83072276054702	0.68	0.305210034791531	11.9003932635511	7.6
salmonella_EM2924	4.1652208576726	0.0594059405940594	2.02509293754147	17.5667342928201	20.3
salmonella_EM2924	15.5914307264079	0.605263157894737	0.717953697112782	87.2646556953835	22.9
salmonella_EM2924	37.3083422083095	0	0.338359803348083	235.483602688742	3.4
salmonella_EM2924	17.4739550116313	0.0649122807017544	0.256142290539423	39.1051287126995	57.1
salmonella_EM2924	48.6726709680656	0	0.207217587361818	245.452226437757	11.1
salmonella_EM2924	40.4139097890847	0	0.872144551577395	712.229916432777	25.5
salmonella_EM2924	26.0859449867565	0.0758377425044092	0.330536337236093	112.461109215145	56.8
salmonella_EM2924	37.7321719343105	0.0142348754448399	0.275664812264284	196.234312040433	56.3
salmonella_EM2924	15.0194103229326	0.340136054421769	0.180319577097301	20.3384873104437	14.8
salmonella_EM2924	29.6881967259314	0.231884057971014	0.205290867511739	90.4705587621184	34.6
salmonella_EM2924	39.9620873778	0	0.583895077893811	466.231002211079	3.6
salmonella_EM2924	7.3321659799852	0.424242424242424	0.248423507129561	6.67770559776606	39.7
salmonella_EM2924	28.1851483511495	0.296296296296296	0.471455010976611	187.262540322818	2.8
salmonella_EM2924	34.7102790810647	0	0.751382167440328	452.633922773822	15.6
salmonella_EM2924	5.31167532441346	0.426470588235294	0.567378590062172	8.00397991227126	6.9
salmonella_EM2924	7.22014704885505	0	0.113555635051718	2.9598573455353	2.8
salmonella_EM2924	27.9368065658528	0	0.177564128673716	69.2913081452676	0.5
salmonella_EM2924	35.7826831358223	NaN	0.151719274790465	97.1307110052684	0.299999999999997
salmonella_EM2924	8.39013649485168	0.841004184100418	0.120654457671582	4.24669849855208	24
salmonella_EM2924	13.1107920139868	0	0.318358663104815	27.3617917049382	1.2
salmonella_EM2924	34.8913535062018	0	0.226297198876396	137.747846022219	0.900000000000006
salmonella_EM2924	24.1652171561897	0.127348643006263	1.88002766869697	548.928335668061	48
salmonella_EM2924	29.3457343807668	0.6	0.083798782169693	36.0825877131615	0.600000000000001
salmonella_EM2924	44.879022817111	0	0.238010154154373	239.691301869898	1.6
salmonella_EM2924	8.32378815622128	0.513274336283186	0.11991530555002	4.15419290967022	22.7
salmonella_EM2924	15.3486833850433	0.446043165467626	0.50689453982433	59.7076354355081	14
salmonella_EM2924	44.5283011026429	0	0.362096660491317	358.977125176669	1.8
salmonella_EM2924	26.8603023954656	0	0.288449409323817	104.054640633499	1.5
salmonella_EM2924	21.3588492689437	0.631578947368421	0.188016230355052	42.88654370436	2
salmonella_EM2924	18.140139506688	0.00380952380952381	1.24365098919359	204.620795780943	52.6
salmonella_EM2924	44.1368991896799	0.00851063829787234	0.820590147601661	799.281829933337	23.6
salmonella_EM2924	16.8221661206547	0.277777777777778	0.289467178740713	40.9574742989237	3.7
salmonella_EM2924	13.7714218579234	0.651515151515151	0.138102446100692	13.0957066962504	13.3
salmonella_EM2924	27.0488832405376	0.340740740740741	0.575557142338815	210.550913702152	13.6
salmonella_EM2924	35.411602411134	0	0.300364739295781	188.325925978811	2
salmonella_EM2924	24.1282297556713	0.0661157024793388	1.17629394564495	342.402388416047	24.3
salmonella_EM2924	41.3794169997324	0	0.215385202980268	184.397319344277	1.9
salmonella_EM2924	20.0975873104482	0.0334645669291339	2.67315736515035	539.861526400727	50.9
salmonella_EM2924	33.2229713419133	0	0.232339668399294	128.224292860579	0.899999999999999
salmonella_EM2924	21.3180106467329	0.509523809523809	0.283102018864872	64.3289289008086	21.1
salmonella_EM2924	34.8391682863503	0.0123456790123457	0.293450202964334	178.09018116492	16.3
salmonella_EM2924	7.33608497081353	0.79047619047619	0.112850923368048	3.03671354876756	21.1
salmonella_EM2924	38.3219562644767	0	0.195263851535724	143.379544896357	0.699999999999996
salmonella_EM2924	41.3506366922796	0	0.187597963765847	160.384548672483	0.399999999999999
salmonella_EM2924	32.610880429861	0	0.907245069688259	482.413740485414	14.2
salmonella_EM2924	25.3111412313019	0	0.226586264277677	72.5816835979875	1.1
salmonella_EM2924	14.858480109009	0.5	0.383635774492712	42.3484849411736	3.5
salmonella_EM2924	40.7382893953118	0.0182555780933063	0.288163805459089	239.119510534716	49.4
salmonella_EM2924	7.07614080682036	0	0.0738869183466575	1.84982434336788	11.9
salmonella_EM2924	19.5223841430194	0.0431654676258993	0.884847472858161	168.618075224974	14
salmonella_EM2924	20.1685843204811	0.282776349614396	0.219452706171797	44.6335854381262	39
salmonella_EM2924	42.3849458023965	0.00617283950617284	0.13588496550273	122.057558090048	48.7
salmonella_EM2924	19.1151044870874	0.591666666666667	0.19268249859912	35.2018612097583	48.1
salmonella_EM2924	37.3699916523424	0	0.363142166129361	253.566972768231	2.6
salmonella_EM2924	48.03473663859	0	0.173732144760814	200.429209374772	0.5
salmonella_EM2924	31.4828532132047	0	0.344569523479392	170.763495295161	2.1
salmonella_EM2924	20.0635560035076	0.50761421319797	0.486670145180128	97.9536281444255	19.8
salmonella_EM2924	8.61401830127757	0.281420765027322	0.274546674991312	10.1858616479838	36.7
salmonella_EM2924	24.6682676233431	0	0.256899506860841	78.1646842237459	1.5
salmonella_EM2924	24.9948704468027	0.125	0.337848073249129	105.534202093527	2.5
salmonella_EM2924	8.94329852554576	0.0572916666666667	3.10243198491428	124.070270425734	38.5
salmonella_EM2924	20.1000018945271	0.09375	0.260571046793036	52.6366642299716	3.3
salmonella_EM2924	6.02496375616168	0.761904761904762	0.183351520774123	3.32784736120968	27.4
salmonella_EM2924	34.0207364065587	0.106382978723404	0.369912588624424	214.070358122039	4.8
salmonella_EM2924	21.7127223976088	0.0977272727272727	2.30513344848329	543.368723418629	44.1
salmonella_EM2924	14.7789464965015	0.334841628959276	0.697116406343024	76.131127529158	22.2
salmonella_EM2924	47.2591598023603	0	0.221973547051669	247.880988179786	8.7
salmonella_EM2924	33.6115299137799	0	0.285020017624811	160.998536703265	1.2
salmonella_EM2924	10.5655927081307	0.0396039603960396	0.963446143138628	53.7755891449775	10.2
salmonella_EM2924	11.4642355597848	0.365638766519824	0.479556872935955	31.5137674665463	45.5
salmonella_EM2924	39.8304132939472	0	0.396236334542307	314.306908851428	4.1
salmonella_EM2924	41.6485388252767	0	0.273100999662644	236.860604374418	1
salmonella_EM2924	40.8751154592427	0.085	0.659156649088458	550.651246219597	40.1
salmonella_EM2924	23.5086111559465	0.162995594713656	0.91535335055521	252.937210745224	22.8
salmonella_EM2924	11.1779162254164	0.726190476190476	0.130200877307399	8.13402711331423	8.5
salmonella_EM2924	10.8535259444227	0.548387096774194	0.183436417763466	10.80431562011	18.7
salmonella_EM2924	35.5881009160722	0	0.297606766951204	188.461408725293	2
salmonella_EM2924	17.3929272118863	0.555555555555556	0.162016353478816	24.5061008543027	1.9
salmonella_EM2924	32.4903518634748	0	1.17088250539426	618.005230544366	36
salmonella_EM2924	14.7536966666942	0.496240601503759	0.457693433102479	49.8134230129855	13.4
salmonella_EM2924	24.8115416374071	0	0.277101836309085	85.293690739258	2
salmonella_EM2924	34.2033501825697	0.0126582278481013	0.118954639469304	69.5806822977784	8
salmonella_EM2924	9.61875609683988	0	0.816652800402501	37.7785499906543	6
salmonella_EM2924	36.5522259397704	0	1.56599792686938	1046.13768324318	13.5
salmonella_EM2924	46.2548538528687	0	0.214095888498787	229.03030830285	0.700000000000003
salmonella_EM2924	21.2086840928543	0.132596685082873	0.154178926789719	34.6754790090375	18.2
salmonella_EM2924	36.7635927508234	0	1.2657009103193	855.336469896915	14.7
salmonella_EM2924	35.2896132131248	0	0.631330993797245	393.11617331913	3.8
salmonella_EM2924	17.6604262329057	0.518987341772152	0.473113239989979	73.7797990904576	7.99999999999999
salmonella_EM2924	32.8289514553973	0	0.301864708515321	162.665843576807	1.6
salmonella_EM2924	11.3134362908248	0.705263157894737	0.254969582207487	16.3172680450406	28.6
salmonella_EM2924	13.5615653508508	0.449367088607595	0.252493602063967	23.2188135725543	31.7
salmonella_EM2924	17.1577809090167	0.0303030303030303	0.615449427847753	90.5909079669553	3.4
salmonella_EM2924	28.8456030075535	0.0230769230769231	0.159711926716965	66.4456566322331	13.1
salmonella_EM2924	16.2611653430257	0.080952380952381	0.292153667200475	38.6264395167602	42.1
salmonella_EM2924	13.5608650159094	0.466019417475728	0.873044786603148	80.2751847434685	10.4
salmonella_EM2924	16.4218972762279	0.5	0.227292405612832	30.6479613863912	1.3
salmonella_EM2924	31.536592165396	0.0508474576271186	0.562574407726977	279.756057870251	17.8
salmonella_EM2924	15.6589147330624	0.5625	0.204192117312213	25.0341180201576	1.7
salmonella_EM2924	33.3732871504469	0	0.207177269918762	115.374566072597	0.700000000000003
salmonella_EM2924	25.9294769519315	0	0.196414130138929	66.0283196181573	0.600000000000001
salmonella_EM2924	42.8764434238485	0	0.250297925292733	230.072526434987	1.3
salmonella_EM2924	15.6136310038833	0.612903225806452	0.600097171385778	73.1474864237559	6.3
salmonella_EM2924	34.4037695899099	0.263157894736842	0.359373725880869	212.680850072549	7.7
salmonella_EM2924	34.6534911997036	0	0.302484271312105	181.621304403513	2
salmonella_EM2924	17.4876357177976	0.416256157635468	0.234423747087674	35.8454307677519	40.7
salmonella_EM2924	23.3684966130833	0.593220338983051	0.32377794736994	88.4054047141659	6
salmonella_EM2924	24.1345529408546	0.0789473684210526	0.208475706863843	60.7161152172941	3.9
salmonella_EM2924	33.3565056022667	0.219451371571072	0.419965044603373	233.638411184711	40.2
salmonella_EM2924	13.490707318324	0.01	1.07290062539897	97.6335191403218	40.1
salmonella_EM2924	32.9021028147123	0.213032581453634	0.315894771597323	170.985684983645	40
salmonella_EM2924	44.8683065760281	0	0.394112699995477	396.706934034622	1.8
salmonella_EM2924	28.7940503042385	0	2.68346677361012	1112.42757249384	30.6
salmonella_EM2924	20.102593973249	0.327536231884058	1.26978805993116	256.569746623217	34.6
salmonella_EM2924	4.68316522784074	0	0.251674700721122	2.75986936762111	0.799999999999997
salmonella_EM2924	28.257186385713	0	0.204248171285582	81.5428738958667	0.700000000000003
salmonella_EM2924	18.6175672139562	0.296587926509186	1.04057192668266	180.338299505376	38.2
salmonella_EM2924	8.94098329790632	0.770700636942675	0.163974348045669	6.55415162756289	15.8
salmonella_EM2924	34.9240440297004	0	0.247894788148884	151.177254711248	1.09999999999999
salmonella_EM2924	31.9743774409792	0.25	0.231890683173754	118.537973657967	0.900000000000006
salmonella_EM2924	40.5073118764092	0.0189873417721519	0.246015700516844	201.836485836887	15.9
salmonella_EM2924	34.9411863525362	0	0.288313728825502	175.999170180505	2.2
salmonella_EM2924	20.0546395863526	0.189839572192513	0.176747935225922	35.5429995656742	37.5
salmonella_EM2924	18.5182261797424	0.589189189189189	0.294921940985344	50.5680091923799	18.6
salmonella_EM2924	7.87825016749606	0.41304347826087	2.18033826942384	67.6633376694851	23.1
salmonella_EM2924	13.462405609042	0.264305177111717	0.748735147601834	67.8490181680717	36.8
salmonella_EM2924	11.8211097776863	0.513661202185792	0.968554190073054	67.6722208885882	36.7
salmonella_EM2924	14.0795326594274	0.390710382513661	0.342971147490656	33.9941408809986	36.7
salmonella_EM2924	20.5518272089958	0	0.398678518204174	84.1964381699257	3.9
salmonella_EM2924	7.90792735178709	0.85	0.104923519974295	3.2807126863106	10.1
salmonella_EM2924	20.726758812808	0.692307692307692	0.15849474165023	34.0445540829137	1.40000000000001
salmonella_EM2924	11.6017032654324	0.673529411764706	0.14617212709098	9.8373489739147	34.1
salmonella_EM2924	40.6832105807775	0	1.81467517328298	1501.75587383121	16.1
salmonella_EM2924	34.8410886496675	0.0571428571428571	0.135903207281669	82.4865507530244	3.60000000000001
salmonella_EM2924	14.3376529014178	0.437125748502994	0.232973951119776	23.9460284571674	33.5
salmonella_EM2924	25.3383891591468	0.00632911392405063	1.51322836602044	485.772004029755	31.7
salmonella_EM2924	19.6971963269003	0.167146974063401	0.348143871542515	67.5363501141071	34.8
salmonella_EM2924	15.7905199231982	0.5703125	0.220488470627975	27.4883548989975	12.9
salmonella_EM2924	42.2993880005827	0	0.405292393749068	362.582321644152	3.8
salmonella_EM2924	33.0204332445572	0.130434782608696	0.417398413416331	227.554973768111	2.39999999999999
salmonella_EM2924	14.9532623812289	0.810240963855422	0.148017672018087	16.5483798644143	33.3
salmonella_EM2924	23.6827081898743	0.0943396226415094	0.466699238188601	130.878956553859	10.7
salmonella_EM2924	39.7698317208421	0.003003003003003	0.363934717002358	287.806764664577	33.4
salmonella_EM2924	44.4922158655754	0	0.363662576695659	359.945449240439	3.39999999999999
salmonella_EM2924	10.3176468610066	0.287878787878788	1.42295456130224	75.7394862846581	33.1
salmonella_EM2924	17.7040008142126	0.307692307692308	0.337350315710896	52.868132168532	2.7
salmonella_EM2924	41.0930297184682	0.0733333333333333	0.216189031612832	182.532408772276	15.1
salmonella_EM2924	40.5879135014444	0	0.174968468447642	144.119666005844	16.2
salmonella_EM2924	30.872078358432	0	0.240228570935052	114.479150450508	1.09999999999999
salmonella_EM2924	10.7257539321879	0	0.555578291701057	31.9573626407015	3.3
salmonella_EM2924	25.8256370137723	0.021671826625387	3.8241105146924	1275.27111857807	32.4
salmonella_EM2924	31.5157779483797	0.461538461538462	0.130343139816296	64.7312877063561	1.40000000000001
salmonella_EM2924	13.6056743784003	0.111111111111111	0.702941384125994	65.0622775943573	10
salmonella_EM2924	19.0899554550689	0.28	0.850303512128507	154.936523608583	5.09999999999999
salmonella_EM2924	35.9889331790686	0	0.965803200432276	625.455751664588	31.1
salmonella_EM2924	29.4253768521498	0.270833333333333	0.669608613630023	289.891247475767	9.7
salmonella_EM2924	17.2772394223631	0.0775510204081633	0.898989749124106	134.175569466303	24.6
salmonella_EM2924	29.5291062746636	0.0641025641025641	0.185438543354642	80.848248769353	31.3
salmonella_EM2924	31.6996781869588	0	0.30169407469339	151.581601650862	1.5
salmonella_EM2924	39.0185003558797	0	1.36138420020227	1036.31517482518	12.4
salmonella_EM2924	18.7300996511487	0	0.402017285799509	70.5171752943249	1.90000000000001
salmonella_EM2924	32.0374051788042	0.0263157894736842	1.39982545493263	718.387155292543	15.3
salmonella_EM2924	25.2786698783803	0.032967032967033	0.434001777733749	138.665987723813	18.3
salmonella_EM2924	34.4172741378661	0.1875	0.28248209959707	167.306910270156	3.3
salmonella_EM2924	42.8194061502464	0	0.301623456018341	276.513536016323	1.3
salmonella_EM2924	31.5900086239152	0.210526315789474	0.179808695426676	89.718123880507	2
salmonella_EM2924	47.5449991795587	0	0.484239554274137	547.318280616161	4.90000000000001
salmonella_EM2924	33.0190549541615	0.0714285714285714	0.430894466600259	234.893067543067	7.09999999999999
salmonella_EM2924	15.6813176068041	0.651006711409396	0.130163282377984	16.0038177947875	29.9
salmonella_EM2924	42.6308666982511	0	0.35942174119509	326.604882065216	5.7
salmonella_EM2924	17.7960566613357	0.242647058823529	1.40272287136874	222.120909066605	27.3
salmonella_EM2924	34.8926511412243	0	0.323397957119162	196.868038061585	1.8
salmonella_EM2924	23.0752686106654	0.196078431372549	0.692591782574756	184.391488071565	5.2
salmonella_EM2924	9.429845563414	0.707903780068729	0.147510722971762	6.55847332103028	29.2
salmonella_EM2924	39.3861653829372	0	0.926292571799108	718.464949844722	7.10000000000001
salmonella_EM2924	22.8611562722638	0.75	0.198814328561519	51.9534114165448	0.5
salmonella_EM2924	35.48632832559	0	0.561562955753836	353.582358517409	4.2
salmonella_EM2924	24.4473114016192	0.209219858156028	0.145840307661712	43.5822637955104	28.3
salmonella_EM2924	47.1275959426792	0	0.329754010482967	366.193526765082	2
salmonella_EM2924	19.4355631294804	0.5	0.217581130179738	41.094669267145	3.10000000000001
salmonella_EM2924	6.87245853802458	0	0.0860707645723901	2.03259064300715	7.90000000000001
salmonella_EM2924	25.6233166886147	0.121951219512195	0.213767144364798	70.1748751283263	4.2
salmonella_EM2924	23.6166087183948	0	0.386120962382737	107.678365054188	3.2
salmonella_EM2924	35.6335340774286	0	0.260600108378442	165.448331042094	0.900000000000006
salmonella_EM2924	16.2002372315444	0.0727272727272727	2.57536573692797	337.949389591615	27.6
salmonella_EM2924	32.0997367581635	0.3125	0.194510580310283	100.211179908851	1.7
salmonella_EM2924	24.875233621727	0	0.692686086733619	214.30919514685	4.7
salmonella_EM2924	32.5907500387308	0	0.337949966910817	179.477959489052	2
salmonella_EM2924	22.8266327220359	0.0706319702602231	1.14077225419443	297.202635530202	27
salmonella_EM2924	11.9552389094059	0.601351351351351	0.140566523479536	10.0454275762198	14.9
salmonella_EM2924	12.8929038912808	0.650887573964497	0.319045595850088	26.5169914646129	17
salmonella_EM2924	37.081864523291	0.0555555555555556	0.648176820581471	445.642525061512	5.50000000000001
salmonella_EM2924	10.2129523937245	0.868181818181818	0.139746872330847	7.28810659735742	22.1
salmonella_EM2924	22.6271921782149	0.492537313432836	0.555404957124458	142.180843642707	20.2
salmonella_EM2924	32.316178683385	0	0.274042077550058	143.09592198105	1.5
salmonella_EM2924	7.89977148475951	0.148514851485149	0.564985518976131	17.6293531827679	20.3
salmonella_EM2924	28.8925918688602	0.0357142857142857	0.406748524117145	169.773145754024	2.90000000000001
salmonella_EM2924	11.5847921696632	0.656976744186046	0.18806652667657	12.6199606902095	17.3
salmonella_EM2924	39.0887268196989	0	1.10432734312574	843.66664599663	13.7
salmonella_EM2924	39.7362619226389	0	0.398335945703308	314.480355984835	2.8
salmonella_EM2924	32.3958084774608	0	0.314864674026093	165.223412567677	2.50000000000001
salmonella_EM2924	15.8744575632378	0.294117647058824	0.359849449501073	45.3407432842218	1.8
salmonella_EM2924	16.497600127846	0.302904564315353	0.383931950214897	52.2475349332692	24.2
salmonella_EM2924	10.2387005792521	0	0.610377483268092	31.9932377854976	3.90000000000001
salmonella_EM2924	31.548574539801	0.0454545454545455	0.287713249626202	143.182304867379	4.5
salmonella_EM2924	47.6180857538758	0	0.389877203719835	442.019788535327	3.3
salmonella_EM2924	18.3637173530441	0.113924050632911	0.891267616464087	150.27935787277	15.9
salmonella_EM2924	26.0280856485745	0.415384615384615	0.450440662134978	152.578045327893	13.1
salmonella_EM2924	40.2160386574372	0	0.411592381400151	332.840304803864	9.8
salmonella_EM2924	22.2791149026903	0.28	0.153561513452389	38.1108166216815	5.10000000000001
salmonella_EM2924	28.4618441003267	0	0.329589431068317	133.496337846686	2.10000000000001
salmonella_EM2924	46.0678229346558	0	0.339382400341396	360.126184008949	2.2
salmonella_EM2924	17.3555208849732	0.0454545454545455	0.441143029178263	66.4392513970901	2.3
salmonella_EM2924	11.9107954590655	0.37962962962963	0.632233130224007	44.8465240641857	10.9
salmonella_EM2924	27.0120035939212	0.322869955156951	0.745489886733585	271.972728484383	22.4
salmonella_EM2924	30.3084907559186	0.136363636363636	1.20100759743812	551.625558967761	8.90000000000001
salmonella_EM2924	9.6163568740042	0.759493670886076	0.0903801048672981	4.17891934824573	15.9
salmonella_EM2924	37.0168363441965	0	1.34714824038787	922.962360382475	16.3
salmonella_EM2924	35.8031334579534	0	1.04480655912749	669.65014844505	8.2
salmonella_EM2924	40.1071936129429	0	0.213203066063694	171.477838030418	21.9
salmonella_EM2924	15.124964169233	0.564814814814815	0.128413602682985	14.6882394457068	21.7
salmonella_EM2924	31.10246615481	0	0.309953001118328	149.918594642214	1.7
salmonella_EM2924	14.8061440554691	0.159090909090909	0.0476455102697538	5.22246968657627	13.3
salmonella_EM2924	20.2394605604951	0.125786163522013	0.360317232482854	73.7994123655757	16
salmonella_EM2924	33.6718060709595	0.0338983050847458	0.587857213212229	333.253468926142	11.9
salmonella_EM2924	14.3365082667143	0.166666666666667	0.483430897654856	49.6810982073501	3.10000000000001
salmonella_EM2924	29.7864594249705	0.111111111111111	0.273193320897129	121.193087388511	1.90000000000001
salmonella_EM2924	31.2074198333923	0	0.273614381944545	133.236940913408	1
salmonella_EM2924	33.6716320825494	0.0538461538461538	0.533616248983794	302.501397111697	13.1
salmonella_EM2924	39.4072042276742	0	0.618776676980504	480.457734833842	7.89999999999999
salmonella_EM2924	14.2570008564293	0.387755102040816	0.302089715676665	30.7016909836829	5
salmonella_EM2924	15.4173971635268	0.00671140939597315	1.58964093820079	188.925753760847	15
salmonella_EM2924	6.10476177763103	0	0.116907095948246	2.17845362764943	5.09999999999999
salmonella_EM2924	21.2802429058621	0	0.274378189534853	62.125908450968	1.19999999999999
salmonella_EM2924	7.948587823109	0.874371859296482	0.234236741065874	7.3995443166541	20
salmonella_EM2924	6.17498310247299	0.669902912621359	0.136721009918451	2.60661451365542	10.4
salmonella_EM2924	20.9125195156774	0.314432989690722	0.825894216452535	180.595592796779	19.5
salmonella_EM2924	12.2104694369797	0.270833333333333	0.0511472002760197	3.8129103327987	4.90000000000001
salmonella_EM2924	14.510994077632	0.548387096774194	0.12301049779577	12.9510956258577	18.7
salmonella_EM2924	14.3843050459164	0	0.354291307666185	36.6528939797926	2.59999999999999
salmonella_EM2924	18.6561721305275	0.65	0.213380154870574	37.1337757627445	2.09999999999999
salmonella_EM2924	32.50123637337	0	0.357440037962401	188.787383025778	6.89999999999999
salmonella_EM2924	19.5035832732496	0.596153846153846	0.227325192914317	43.2360878437584	5.3
salmonella_EM2924	33.2481427218728	0.0222222222222222	0.241617997755139	133.546978240218	18.1
salmonella_EM2924	9.57429090078038	0.606741573033708	0.314691963873569	14.4234414038861	17.9
salmonella_EM2924	15.9962573410303	0.642857142857143	0.26023832500135	33.2949236899952	1.5
salmonella_EM2924	32.2144445152581	0.0666666666666667	0.383565361161515	199.026395933581	4.59999999999999
salmonella_EM2924	41.3107159364183	0	0.365382964824204	311.776762485778	1.8
salmonella_EM2924	47.2634791102126	0	0.283012131077574	316.10140817229	1
salmonella_EM2924	11.9706650868832	0.415204678362573	0.292328417897129	20.9448667234348	17.2
salmonella_EM2924	45.5277020335542	0.0263157894736842	0.193128177740861	200.155306055879	15.3
salmonella_EM2924	34.6604967258975	0	0.250943883683891	150.735721508274	1.10000000000001
salmonella_EM2924	12.2984391155207	0.254716981132075	0.645089325060318	48.7853977880655	10.7
salmonella_EM2924	9.44571950380779	0	0.34466406454173	15.3757425705581	1.40000000000001
salmonella_EM2924	42.0033830852323	0	0.228248057126356	201.347219362143	1.3
salmonella_EM2924	45.4686727929326	0	0.330345606752273	341.478287651222	1.7
salmonella_EM2924	6.228030827877	0.153374233128834	0.486732637090926	9.43978232083975	16.4
salmonella_EM2924	46.5818357349782	0	0.27713450766069	300.672569626374	1
salmonella_EM2924	33.638914785292	0	1.13621807911515	642.858888555961	9.19999999999999
salmonella_EM2924	30.5331860676004	0.0974025974025974	1.16608983422589	543.558463310514	15.5
salmonella_EM2924	36.816103339015	0	0.142719763511345	96.7230009159536	15.3
salmonella_EM2924	5.84087525429886	0	0.138644390703394	2.36498379763051	3.5
salmonella_EM2924	36.0778534954355	0	1.4783011817351	962.08691879429	14.2
salmonella_EM2924	16.7457949781346	0	0.239333938112193	33.557208847359	1.8
salmonella_EM2924	15.1363916025833	0.535714285714286	0.311060163206149	35.6335515477518	14.1
salmonella_EM2924	28.6269965386814	0.0503597122302158	0.444259610115688	182.036470528249	14
salmonella_EM2924	19.9360714109852	0.0705882352941176	0.373865147741981	74.2957800889557	8.60000000000001
salmonella_EM2924	17.9951090625202	0.333333333333333	0.538277323811944	87.1535446423977	3.40000000000001
salmonella_EM2924	7.0284443825388	0.625954198473282	0.144697607523732	3.57396075921722	13.2
salmonella_EM2924	29.8533484202603	NaN	0.145112814236911	64.6638961510141	0.299999999999997
salmonella_EM2924	31.132786560248	0	0.286732043268191	138.957573672744	1.3
salmonella_EM2924	32.4554881033167	0.125	0.230113558663677	121.196060426449	0.900000000000006
salmonella_EM2924	20.0166744846528	0.598425196850394	0.18890526590664	37.8440774019344	12.8
salmonella_EM2924	11.1718574487293	0.0263157894736842	0.605311823852809	37.7746050832764	3.90000000000001
salmonella_EM2924	8.05875464483567	0.698924731182796	0.338562062168189	10.9937071155729	9.40000000000001
salmonella_EM2924	14.0759409938832	0.12396694214876	0.8472375628499	83.9324850595317	12.2
salmonella_EM2924	16.4382730225508	0.0252100840336134	1.08329014385149	146.361608884904	12
salmonella_EM2924	20.6986459103559	0.0256410256410256	0.316925751852326	67.890874676467	11.8
salmonella_EM2924	41.012521145207	0	0.440576964775182	370.531151084348	2.8
salmonella_EM2924	42.4811247136632	0	0.175325575501364	158.200295488165	0.5
salmonella_EM2924	27.8102358698549	0.147826086956522	0.882005599682452	341.075631062418	11.6
salmonella_EM2924	33.4291287688489	0	0.662603575515175	370.231951056923	5.3
salmonella_EM2924	6.63712898397377	0	0.107715913348827	2.3725227632153	4.59999999999999
salmonella_EM2924	36.8129020871375	0	1.02653623163245	695.575694728252	10.9
salmonella_EM2924	35.7650750640058	0	0.49738622573983	318.113456203189	10.6
salmonella_EM2924	34.3173362357647	0.0285714285714286	0.537556416060408	316.534603468882	10.6
salmonella_EM2924	13.0656359170129	0.238095238095238	1.22397935651097	104.473273218857	10.6
salmonella_EM2924	25.5741136504878	0.375	0.489269541561761	159.999773009096	10.5
salmonella_EM2924	17.510003031028	0	0.288467529680666	44.222102033348	2.40000000000001
salmonella_EM2924	38.946138020002	0	0.446835807429675	338.880648719263	2.5
salmonella_EM2924	38.3180624089709	0.0102040816326531	0.577306109076185	423.821748089987	9.90000000000001
salmonella_EM2924	34.4821155850079	0	0.344150117786965	204.600049024921	3
salmonella_EM2924	14.4755631524221	0.731182795698925	0.275941264293733	28.9106323474229	9.40000000000001
salmonella_EM2924	32.3824739791535	0	0.192604940139302	100.985141179168	1.7
salmonella_EM2924	14.67863296707	0.505494505494505	0.255191485206497	27.4920678054269	9.2
salmonella_EM2924	7.92750236889277	0.8	0.0635915575724516	1.99821505969999	9.09999999999999
salmonella_EM2924	6.46265334942337	0.701149425287356	0.0855675848162634	1.78690309540218	8.8
salmonella_EM2924	27.0304824958514	0.192771084337349	0.374854537019212	136.943168448129	8.40000000000001
salmonella_EM2924	24.1474690265854	0	0.779574158458873	227.284947395304	8.09999999999999
salmonella_EM2924	37.1471907882629	0	0.168702574023531	116.397503600092	7.7
salmonella_EM2924	22.0609673706854	0.0789473684210526	0.309446725445209	75.3017380384064	7.7
salmonella_EM2924	22.2481558550921	0.0684931506849315	0.397019195919773	98.2583679344622	7.40000000000001
salmonella_EM2924	31.1423859465385	0.0588235294117647	0.992907067086553	481.4845671035	6.90000000000001
salmonella_EM2924	37.7630949819541	0.0294117647058824	0.436829658870631	311.470760763496	3.5
salmonella_EM2924	32.7115756929993	0	0.461256277404325	246.782990442939	2.09999999999999
salmonella_EM2924	12.7896883367852	0.471428571428571	0.781424535825819	63.9111998504346	7.09999999999999
salmonella_EM2924	34.6042105682217	0	0.6974407423006	417.575692823898	6.90000000000001
salmonella_EM2924	13.2455650303772	0.3125	0.427673111690256	37.5165530378225	4.89999999999999
salmonella_EM2924	8.10571393240835	0.75609756097561	0.0703998076202005	2.31272514213582	4.2
salmonella_EM2924	27.9766839731587	0	0.185864596600084	72.7376309188297	6.3
salmonella_EM2924	34.7731240926364	0.0327868852459016	0.822029310077535	496.986655851095	6.2
salmonella_EM2924	33.5879937097952	0.0338983050847458	0.630796774580039	355.817738200971	6
salmonella_EM2924	20.694136868685	0	0.507387360760369	108.643633837577	5.8
salmonella_EM2924	40.1203674694098	0	0.539178199184509	433.942445858696	4.89999999999999
salmonella_EM2924	33.3712667972533	0	0.298516483137952	166.220164215084	2.60000000000001
salmonella_EM2924	32.6438382721609	0.0909090909090909	0.259977982191833	138.518891717751	1.2
salmonella_EM2924	23.8924216582456	0.207547169811321	0.736326423648017	210.16516418465	5.40000000000001
salmonella_EM2924	21.601153129913	0.226415094339623	0.219302225882384	51.1642856931103	5.40000000000001
salmonella_EM2924	23.6477837038001	0.42	0.504613822277518	141.094484006805	5.09999999999999
salmonella_EM2924	19.1428834039329	0.3125	0.517417922684902	94.8038950075938	4.90000000000001
salmonella_EM2924	16.1216003991441	0	0.392202800895806	50.9679304729725	3.30000000000001
salmonella_EM2924	45.510786740059	0	0.582975810651928	603.738992504914	4.8
salmonella_EM2924	43.3000500593215	0	0.46717011786994	437.94730377046	3.5
salmonella_EM2924	15.5551347972578	0.317073170731707	0.452427104825545	54.7351330103279	4.2
salmonella_EM2924	24.7079500415591	0.0975609756097561	0.63412778359339	193.562050938849	4.2
salmonella_EM2924	33.4478321466222	0.358974358974359	0.34815678800638	194.751504580787	4
salmonella_EM2924	42.3287096129041	0	0.51531508465371	461.650083488504	3.40000000000001
salmonella_EM2924	47.9572614468263	0	0.283706394526127	326.248015961116	2.59999999999999
salmonella_EM2924	25.2046706982073	0.115384615384615	0.400487380485695	127.209895423608	2.7
salmonella_EM2924	37.5284192090549	0	0.416586162246977	293.356277904398	2.59999999999999
salmonella_EM2924	28.0868587316891	0	0.478151292577309	188.599995597206	2.40000000000001
salmonella_EM2924	20.2125453209736	0	0.408715739576483	83.4897922481002	2.09999999999999
salmonella_EM2924	19.9698475977444	0.375	0.101508153747896	20.2404625998489	0.900000000000006
salmonella_EM2924	15.6276198177792	0	0.418188818101837	51.065559558879	1.90000000000001
salmonella_EM2924	15.5863509812971	0.333333333333333	0.237884301504263	28.8951325238778	1.90000000000001
salmonella_EM2924	29.8242246335935	0	0.354794919000377	157.792268389233	1.7
salmonella_EM2924	32.7552914399739	0	0.294560933429274	158.01855554093	1.59999999999999
salmonella_EM2924	24.2496257007691	0.846153846153846	0.208508888622042	61.3062365878769	1.40000000000001
salmonella_EM2924	46.9385844737758	0	0.310000362503344	341.501159761527	1.3
salmonella_EM2924	16.74782668598	0	0.319198749091313	44.765980479598	1.2
salmonella_EM2924	45.7554211515246	0	0.249039020818713	260.688887496407	0.900000000000006
salmonella_EM2924	42.0052694387297	0	0.222062095210259	195.907917047851	0.599999999999994
salmonella_EM2924	17.0038213127517	0.147294589178357	0.204116620891172	29.5081130976598	99.9
salmonella_EM2924	22.7157699852238	0.0130260521042084	0.0799634751152789	20.6308247072686	99.9
salmonella_EM2924	18.1485239913807	0.331663326653307	0.371410164183662	61.1654828964177	99.9
salmonella_EM2924	15.1615111991705	0.698396793587174	0.417483653245755	47.9837804838168	99.9
salmonella_EM2924	29.3385999658991	0.278557114228457	0.395848075859231	170.363798081896	99.9
salmonella_EM2924	10.8777717853205	0.651670951156812	0.455450373571708	26.9457920089607	77.9
salmonella_EM2924	19.1008845246467	0.0367936925098555	2.53877738663923	463.128581376446	76.2
salmonella_EM2924	23.9696607273197	0.0089126559714795	1.24941398961535	358.922052552867	56.2
salmonella_EM2924	13.0365522245609	0.111298482293423	0.868562090540194	73.8067992739241	59.4
salmonella_EM2924	35.5924179768162	0.00545454545454545	0.169705807914529	107.493374241251	55.1
salmonella_EM2924	40.5028458777421	0.0213592233009709	0.19072517388658	156.440466617428	51.6
salmonella_EM2924	36.8785931881116	0.00198019801980198	0.118244041855285	80.4077596962898	50.6
salmonella_EM2924	24.8719844356382	0.00641025641025641	0.170836841962114	52.8411685804992	78.1
salmonella_EM2924	26.3061064538951	0.441426146010187	0.367632578707377	127.202937732953	59
salmonella_EM2924	14.4368416146686	0.284671532846715	0.618213910683903	64.4248121929854	41.2
salmonella_EM2924	43.3477030633861	0	0.130484368705521	122.591588513122	41
salmonella_EM2924	13.9850575727476	0.475247524752475	0.467827213541415	45.7492525169133	40.5
salmonella_EM2924	25.2982896512515	0.250639386189258	0.602975396135652	192.953169693357	39.2
salmonella_EM2924	17.1179945840017	0.462155963302752	0.792092606389784	116.051760504735	87.3
salmonella_EM2924	20.1168021205695	0.231958762886598	0.987506166150826	199.814825658453	38.9
salmonella_EM2924	17.1673129780934	0.174496644295302	0.483760281639879	71.2861011486431	44.8
salmonella_EM2924	23.6324827432544	0.0738636363636364	0.813498311437233	227.167060841915	35.3
salmonella_EM2924	32.8185790404308	0.0029673590504451	0.185477691285298	99.8852204266843	33.8
salmonella_EM2924	18.8266363782002	0.331466965285554	0.218680240628958	38.7547568727705	89.4
salmonella_EM2924	25.9452086185726	0.318042813455657	0.442399802438856	148.901565183267	32.8
salmonella_EM2924	19.666046517088	0	2.50046734534822	483.532105713174	32.5
salmonella_EM2924	31.1507185073282	0.0348101265822785	0.693341761218653	336.398073759912	31.7
salmonella_EM2924	35.705564362868	0	0.134817955155887	85.938851204482	30
salmonella_EM2924	9.01330884862196	0.76890756302521	0.234081514239591	9.50836025654435	47.7
salmonella_EM2924	10.2985803008466	0.638364779874214	0.178284521474561	9.45449558433108	31.9
salmonella_EM2924	27.1187209804855	0.111702127659574	0.701158394505202	257.824715821589	37.7
salmonella_EM2924	14.694281057191	0.193877551020408	0.826807986747675	89.2629739754934	39.3
salmonella_EM2924	3.21857224702733	0.0128865979381443	3.69636928878922	19.1457278772125	77.7
salmonella_EM2924	13.1538930714408	0.29973474801061	0.614324979527389	53.1467599766047	37.8
salmonella_EM2924	25.972655557621	0	0.285196088421278	96.1936227814219	25.8
salmonella_EM2924	20.1385990449724	0.136546184738956	1.89695408509107	384.66735746417	25
salmonella_EM2924	30.3684624091775	0	0.508476763255679	234.46969721976	24.9
salmonella_EM2924	9.19586098270147	0.0294695481335953	0.178651812410186	7.55374335641641	51
salmonella_EM2924	36.1393371826043	0.0123456790123457	0.147884340450131	96.5722965324482	24.4
salmonella_EM2924	28.1746159998521	0.133620689655172	0.428842634147986	170.209568441774	23.3
salmonella_EM2924	8.75291059008346	0.0341463414634146	0.639183143321759	24.4850109137538	61.6
salmonella_EM2924	17.0424014668887	0.439620081411126	0.259341628754706	37.6620384014249	73.8
salmonella_EM2924	25.6839524733231	0.144366197183099	0.582993871152604	192.290446876705	56.9
salmonella_EM2924	22.9387251920618	0.201716738197425	0.180313864051215	47.4392355050196	23.4
salmonella_EM2924	7.68602282215787	0.72972972972973	0.235127354445025	6.94506798020472	22.3
salmonella_EM2924	20.2410973063972	0.334782608695652	0.131638180370144	26.9662142143805	23.1
salmonella_EM2924	14.463075796004	0.18957345971564	0.273212069044238	28.5753270030239	21.2
salmonella_EM2924	14.3341123217882	0.20952380952381	1.11642124375171	114.69373683573	21.1
salmonella_EM2924	18.01035272233	0.2625250501002	2.50097289110316	405.62379618656	99.9
salmonella_EM2924	18.8789837586537	0.401937046004843	0.195180847496694	34.7827911797534	41.4
salmonella_EM2924	31.8945228395444	0.103448275862069	0.502675453828968	255.675963657045	20.4
salmonella_EM2924	17.0118546237595	0.157142857142857	0.603831687799203	87.3754106728936	21.1
salmonella_EM2924	21.3063364356492	0.517587939698492	0.28707475999748	65.160225049545	20
salmonella_EM2924	29.9745726373972	0	0.294699731668742	132.39017141202	30.8
salmonella_EM2924	22.111740363043	0.0463917525773196	0.132070635390064	32.286585931753	19.5
salmonella_EM2924	32.8639497716728	0.283505154639175	0.356685338589286	192.617072906915	19.5
salmonella_EM2924	28.7689457041865	0.0987654320987654	0.406826025168867	168.355234886265	48.7
salmonella_EM2924	19.8270449184762	0.157232704402516	0.91155625248221	179.17171867806	31.9
salmonella_EM2924	15.7367630452719	0.341880341880342	0.368327882680961	45.6074102201677	23.5
salmonella_EM2924	18.7548624072019	0.227513227513228	0.486529147710091	85.5670644255149	19
salmonella_EM2924	40.6695826743577	0.0053475935828877	0.527148852538674	435.956042780362	18.8
salmonella_EM2924	27.9388393599524	0.274193548387097	0.70358148068446	274.600374521996	18.7
salmonella_EM2924	13.9406291854066	0.625	0.252106762644074	24.4973580898018	20.1
salmonella_EM2924	40.52833315131	0.128919860627178	0.347267236939201	285.201168676534	28.8
salmonella_EM2924	19.5707351018425	0.279611650485437	0.341053364459468	65.3140508075155	51.6
salmonella_EM2924	6.21350962476675	0.657303370786517	0.378163081593843	7.30000375376276	17.9
salmonella_EM2924	17.5034258919497	0.542372881355932	0.19530267604331	29.9174324178879	17.8
salmonella_EM2924	7.67374503520147	0.00568181818181818	1.1100672013604	32.6839100120766	17.7
salmonella_EM2924	9.91508021332439	0.453551912568306	0.242755150036857	11.9324856449112	18.4
salmonella_EM2924	34.8311576794114	0	0.430031475912111	260.859145675434	16.9
salmonella_EM2924	23.9618556675025	0.0595238095238095	2.14683403926622	616.324415885954	16.9
salmonella_EM2924	15.8674346158045	0.668711656441718	0.347364999154735	43.7289949221914	16.4
salmonella_EM2924	18.4592196308294	0.487654320987654	0.208238116145804	35.4778182752954	16.3
salmonella_EM2924	5.95670570777168	0	0.513119302088964	9.10333750984242	16
salmonella_EM2924	14.7292979365524	0	1.65497967277839	179.525755131929	15.7
salmonella_EM2924	13.1789352825779	0.692307692307692	0.234542255102039	20.3681578247866	15.7
salmonella_EM2924	26.1178009319909	0	0.204461600939999	69.7356697264527	15.3
salmonella_EM2924	19.3881178725219	0.164383561643836	0.420893852601521	79.1068132749136	14.7
salmonella_EM2924	37.4499164876318	0.043956043956044	0.731146964977002	512.715436436323	18.3
salmonella_EM2924	7.96703517154774	0.633136094674556	0.0620253829674695	1.9684887069543	17
salmonella_EM2924	30.5973026093621	0.05	0.621932369452631	291.124964599643	14.1
salmonella_EM2924	19.4944806136912	0.550925925925926	0.130121278106554	24.7253052847745	21.7
salmonella_EM2924	14.9022033521427	0.675141242937853	0.240890541642981	26.7479635835093	35.5
salmonella_EM2924	32.4171079492079	0.0865800865800866	1.03537421687787	544.021275868752	23.2
salmonella_EM2924	29.2938246019093	0	0.169191902248051	72.5941678652191	58.7
salmonella_EM2924	9.14234060416713	0.119238476953908	0.508013621339908	21.2304967496251	99.9
salmonella_EM2924	24.2397914749066	0.016	0.253978889370434	74.614869365042	12.6
salmonella_EM2924	42.2740697066681	0	1.15651031343429	1033.3980382041	12.3
salmonella_EM2924	10.9261409724826	0.785087719298246	0.163209254721439	9.74200583142402	22.9
salmonella_EM2924	35.9583791395423	0.0330578512396694	1.12451237263367	727.000077249177	12.2
salmonella_EM2924	16.487376708204	0.251396648044693	0.652690247868807	88.7115668524735	35.9
salmonella_EM2924	17.4823774425664	0.294589178356713	0.493672127317526	75.4413752567564	99.9
salmonella_EM2924	31.3070338771414	0	0.814759679129989	399.285352958531	12
salmonella_EM2924	5.99728791953632	0.403361344537815	0.79078305031177	14.2212298102964	12
salmonella_EM2924	35.3501297097655	0.0169491525423729	0.408299750931423	255.112149910022	11.9
salmonella_EM2924	18.7142632002518	0.154929577464789	0.439740408493927	77.0037448262158	14.3
salmonella_EM2924	22.3584053930693	0.407894736842105	0.342652011873597	85.645577695158	22.9
salmonella_EM2924	19.9557395127608	0.327272727272727	0.208694094595375	41.5542852877587	16.6
salmonella_EM2924	14.6638300039656	0.426829268292683	0.774705269641967	83.2916276477578	16.5
salmonella_EM2924	13.702832918161	0.38409475465313	0.669363294302252	62.8423796843858	59.2
salmonella_EM2924	40.8281136786591	0	0.388081640781908	323.453409045105	11.4
salmonella_EM2924	17.8762080228088	0	1.10410186538188	176.412740917928	11.2
salmonella_EM2924	8.75054072906098	0.463414634146341	0.124831152166662	4.7792831856569	12.4
salmonella_EM2924	28.9022673299656	0.145299145299145	0.518748498238782	216.665959369418	35.2
salmonella_EM2924	31.5599292902358	0.137614678899083	0.483020455416543	240.551223633772	11
salmonella_EM2924	14.8424467970709	0.087378640776699	0.464866695520539	51.2046543895692	10.4
salmonella_EM2924	27.3605637298144	0.235294117647059	0.493299386332033	184.642070707748	10.3
salmonella_EM2924	14.7654080530671	0.509554140127389	0.531625351028693	57.951755169074	47.2
salmonella_EM2924	7.43406512141102	0.622448979591837	0.423954900198031	11.7150025090393	9.9
salmonella_EM2924	11.8755312549177	0.757746478873239	0.0774613800479502	5.46212114824473	35.6
salmonella_EM2924	6.61551083961448	0.396396396396396	0.593676930960551	12.9911305940921	11.2
salmonella_EM2924	28.5446043085218	0.0315789473684211	0.411034708193097	167.454396440526	9.6
salmonella_EM2924	19.7277372683628	0.0129533678756477	0.667271352259934	129.845539439905	38.7
salmonella_EM2924	19.3073716890535	0.252577319587629	0.364337099998532	67.9078086389623	77.7
salmonella_EM2924	6.97681208024059	0.17479674796748	0.60033094014009	14.6108264466055	49.3
salmonella_EM2924	31.2972396025438	0.197802197802198	0.521677865453833	255.496222793461	9.2
salmonella_EM2924	21.6389625566786	0.535377358490566	0.363934520806635	85.2052053536956	42.5
salmonella_EM2924	18.0446862911572	0.0222222222222222	0.037032702975294	6.02912223129959	9.1
salmonella_EM2924	23.4690247644055	0.462585034013605	0.312352031828575	86.0209879564243	44.2
salmonella_EM2924	32.4010185826305	0.0229885057471264	0.211212556750066	110.868217349651	8.8
salmonella_EM2924	39.2845757154192	0.0232558139534884	0.386737954259057	298.422066849718	8.7
salmonella_EM2924	26.1498225328225	0.28	0.650384225688999	222.370665314399	15.1
salmonella_EM2924	8.19897312741264	0.138157894736842	0.557622893781564	18.7425866000913	45.7
salmonella_EM2924	18.7011736478683	0.363636363636364	0.509341196594033	89.0669404900992	15.5
salmonella_EM2924	28.8227545205608	0.209090909090909	1.04307577646384	433.268215099839	11.1
salmonella_EM2924	18.7101944895383	0.641975308641975	0.19705024730797	34.4908257890475	8.2
salmonella_EM2924	17.5905389082503	0.486725663716814	0.324899122487252	50.2662899848851	11.4
salmonella_EM2924	12.9885642158183	0.0666666666666667	0.741649201515964	62.5591486007948	16.6
salmonella_EM2924	32.0930585348969	0.0649350649350649	0.183759098771799	94.6326655182178	15.5
salmonella_EM2924	32.7131146801641	0.0632183908045977	0.483333961692712	258.619405304138	17.5
salmonella_EM2924	30.9715389297152	0	0.378848592439998	181.70264657834	7.7
salmonella_EM2924	9.53632697013512	0.527027027027027	0.57707385470731	26.2399902355797	7.5
salmonella_EM2924	8.47378203467091	0.541176470588235	0.48730985033883	17.4956375089623	8.6
salmonella_EM2924	14.795762508245	0.308712121212121	0.198744594289902	21.7540455080136	52.9
salmonella_EM2924	29.1995488425841	0.224806201550388	0.376709741871606	160.593934495546	13
salmonella_EM2924	19.7064831818242	0.180685358255452	0.175626244097418	34.1018289792233	32.2
salmonella_EM2924	36.9904520797742	0.0422535211267606	0.61993026901926	424.123292745063	7.2
salmonella_EM2924	13.6971135261297	0.647773279352227	0.142716711371904	13.3876066848373	24.8
salmonella_EM2924	32.4022141431163	0.0196850393700787	0.446929725462415	234.616537346787	25.5
salmonella_EM2924	41.6264415293336	0.0142857142857143	0.661660254628019	573.249421281611	7.1
salmonella_EM2924	12.6549501441305	0.0526315789473684	0.714567358365259	57.2181820312531	9.6
salmonella_EM2924	17.7230063409423	0.186046511627907	0.290758248753755	45.6643031402254	17.3
salmonella_EM2924	19.6615407936278	0.601202404809619	0.140512502130925	27.1593936062064	99.9
salmonella_EM2924	6.29335186460137	0.0330661322645291	0.50765886760817	10.0532390415669	99.9
salmonella_EM2924	38.5295918723416	0	0.250304019152453	185.791843923719	7
salmonella_EM2924	18.62368318559	0.382352941176471	0.248253452259188	43.0523092396889	6.9
salmonella_EM2924	8.24776565636052	0.26865671641791	0.687842280947413	23.3954551132367	6.8
salmonella_EM2924	30.8791489652502	0.0615384615384615	0.404002515034967	192.612610915645	6.6
salmonella_EM2924	14.6418678123827	0.171821305841924	0.260296095657058	27.9016972236423	58.3
salmonella_EM2924	36.6171497309392	0.0307692307692308	0.465083858095117	311.795858775531	6.6
salmonella_EM2924	44.9307730462667	0.0307692307692308	0.390972652310337	394.642784250179	6.6
salmonella_EM2924	30.8922676626594	0.125	0.34996701739697	166.992397054665	6.5
salmonella_EM2924	12.241500866621	0.782608695652174	0.497351695688552	37.2651559149236	25.4
salmonella_EM2924	7.26973700249704	0	0.161016337674948	4.25478234039391	6.4
salmonella_EM2924	28.9017726634382	0.128256513026052	0.334814086056132	139.837189450231	99.9
salmonella_EM2924	20.3559074956564	0.46031746031746	0.491561924704681	101.842529522823	6.4
salmonella_EM2924	42.2648862672167	0	0.780896522696464	697.465776846039	6.4
salmonella_EM2924	25.7977495662884	0.193548387096774	0.44058566527595	146.610141304888	6.3
salmonella_EM2924	21.2863842083128	0.274944567627494	0.504793716335652	114.363578936315	45.2
salmonella_EM2924	9.48186461194065	0.0641025641025641	0.189595374473813	8.52285778730199	23.5
salmonella_EM2924	29.909153634501	0.158333333333333	0.913213780123482	408.461104875163	12.1
salmonella_EM2924	6.69280025481649	0.504347826086956	0.837261938280967	18.7519778185396	11.6
salmonella_EM2924	18.8329335403334	0.64	0.473176708034902	83.9130120748728	12.6
salmonella_EM2924	26.1252224512567	0.127272727272727	0.382002104896057	130.363422716837	5.6
salmonella_EM2924	16.499648403462	0.0363636363636364	0.834043681670054	113.529357645516	5.6
salmonella_EM2924	13.5987903065423	0	0.832423963537324	76.9688738586101	5.6
salmonella_EM2924	14.2909073964726	0.666666666666667	0.511776577185838	52.2600739344359	5.5
salmonella_EM2924	19.3361399042765	0.321759259259259	0.845470596809513	158.054939304507	86.5
salmonella_EM2924	36.0118159122084	0	0.247267937150313	160.334821599199	5.4
salmonella_EM2924	10.9758069627411	0.755102040816326	0.367371099851763	22.1282930029723	19.7
salmonella_EM2924	16.8609356438775	0.774193548387097	0.0726803214980479	10.3311861191238	49.7
salmonella_EM2924	11.7552360489756	0.579514824797844	0.894052533395675	61.7725815102422	37.2
salmonella_EM2924	20.4798657684457	0.218181818181818	1.21096240308691	253.953893555754	5.6
salmonella_EM2924	17.411375690535	0.693877551020408	0.0878124082565816	13.3104293696197	5
salmonella_EM2924	25.7935953082079	0.157142857142857	0.740164696570728	246.219323903147	7.1
salmonella_EM2924	18.6418983617019	0.443636363636364	0.25108133832134	43.6279403652148	27.6
salmonella_EM2924	38.2144630155275	0.0240963855421687	0.915929894575511	668.786905013329	8.4
salmonella_EM2924	25.7030675375389	0.29153605015674	0.39877298843897	131.724224996778	32
salmonella_EM2924	12.1922761921064	0.375	0.307174090904429	22.830959852932	5.7
salmonella_EM2924	10.5227039703067	0.888888888888889	0.310374196725727	17.1834482175783	4.6
salmonella_EM2924	16.5226923066517	0.349693251533742	0.359192398805341	49.0296476857849	49
salmonella_EM2924	37.1240668162246	0.0454545454545455	0.705483748674651	486.147559109578	4.5
salmonella_EM2924	19.1726078765374	0.291866028708134	0.63828752198713	117.313701743652	21
salmonella_EM2924	25.3090394304194	0.0408163265306122	0.555959774843246	178.059315514233	5
salmonella_EM2924	14.9822593094854	0.491525423728814	0.28121603108387	31.5620132521634	17.8
salmonella_EM2924	7.79112229928154	0.586206896551724	0.159295867490958	4.83475595432223	17.5
salmonella_EM2924	21.7715255613892	0.414634146341463	0.130330977828605	30.8883977762837	4.2
salmonella_EM2924	20.0409860486707	0	0.970663140155375	194.929116252421	7.6
salmonella_EM2924	33.9741471545123	0	0.397882023076775	229.626205300697	4
salmonella_EM2924	33.6323075102633	0	0.487829347253636	275.899719065034	4
salmonella_EM2924	37.3448132780596	0	0.433042312308819	301.967999669456	4
salmonella_EM2924	10.5274060476459	0.320754716981132	0.26967041641544	14.9432842814229	5.4
salmonella_EM2924	27.1460775962539	0.05	0.486637710181856	179.303982868258	6.1
salmonella_EM2924	10.2603007317133	0.32	0.225140440026651	11.8506915749444	50.1
salmonella_EM2924	23.7147612510225	0.432432432432432	0.60005696913996	168.732989792396	3.8
salmonella_EM2924	11.3112010526058	0.686411149825784	0.203459455581651	13.0156339537222	28.8
salmonella_EM2924	27.9251670741659	0	0.377005415830582	146.997230901478	3.4
salmonella_EM2924	15.1858409083294	0	0.538679761955253	62.1124064131115	3.3
salmonella_EM2924	27.3845703172178	0.15625	0.652355794265726	244.605597089022	3.3
salmonella_EM2924	61.5741101478901	0.78125	0.217067148298744	411.491049952377	3.3
salmonella_EM2924	44.1295734606948	0	0.503612472625247	490.372312827872	3.3
salmonella_EM2924	17.8172292739607	0	2.50622521753151	397.805182792832	32.5
salmonella_EM2924	44.6656334166672	0	0.393593314051829	392.613032219004	3.2
salmonella_EM2924	16.8913896411086	0.322222222222222	0.707041222399827	100.866162824595	63.1
salmonella_EM2924	20.0344971458698	0	0.532162180439704	106.799914265861	3.1
salmonella_EM2924	35.8421574087714	0.018957345971564	0.324085004177711	208.169560873851	21.2
salmonella_EM2924	18.3489357090017	0.178571428571429	0.435935942528128	73.3862067353239	2.9
salmonella_EM2924	14.6850875757903	0.607142857142857	0.392858409243373	42.3603109812858	2.9
salmonella_EM2924	24.3984828419959	0	0.501811980141771	149.360814421412	2.9
salmonella_EM2924	42.1189013231705	0	0.416938898070245	369.825187979726	2.8
salmonella_EM2924	21.5528539148944	0.0704225352112676	0.334848978914365	77.7729466658062	7.2
salmonella_EM2924	12.0024112319045	0.64	0.314710130534284	22.668236382626	2.6
salmonella_EM2924	16.4057730672551	0.6125	0.567293094171423	76.343295105082	8.1
salmonella_EM2924	17.8484878571612	0.625	0.209792754259733	33.4166834884085	2.5
salmonella_EM2924	12.1885041245876	0.0377358490566038	0.383394368959192	28.4784633341413	26.6
salmonella_EM2924	17.5322678359359	0.541666666666667	0.220768617042102	33.9299746146788	2.5
salmonella_EM2924	23.8648108477459	0.0777027027027027	0.353834203278062	100.75945479643	59.3
salmonella_EM2924	15.5909754220385	0.130434782608696	0.294666844112017	35.8135893858725	2.4
salmonella_EM2924	29.8850207424494	0.391304347826087	0.415046667835325	185.342091300535	2.4
salmonella_EM2924	31.8796684228874	0.0869565217391304	0.277541385436956	141.034494936162	2.4
salmonella_EM2924	12.4504196647272	0	0.987974524986145	76.5744227364239	6.9
salmonella_EM2924	25.739002076994	0.587301587301587	0.258227327376516	85.537315166338	6.4
salmonella_EM2924	21.9319576733988	0.28125	0.546606494125276	131.461804599166	3.3
salmonella_EM2924	20.5080063439132	0.225274725274725	1.73742730949395	365.362133124862	54.7
salmonella_EM2924	23.0874317422991	0	0.422764290135264	112.672920036103	2.2
salmonella_EM2924	42.5186406338189	0	0.444273453117468	401.586504930368	2.2
salmonella_EM2924	18.4549507321367	0.405405405405405	0.593889868788188	101.135051807341	3.8
salmonella_EM2924	15.799420489438	0	0.393026693485365	49.0539932895426	2.1
salmonella_EM2924	26.1318533579462	0.210526315789474	0.230284955111982	78.6277765753026	2
salmonella_EM2924	12.7326369719382	0.451219512195122	0.0395526882314093	3.20614178332254	8.3
salmonella_EM2924	10.5128296663926	0.268774703557312	0.313285098590531	17.312069947877	50.7
salmonella_EM2924	25.1533758012032	0.238709677419355	0.416471723856837	131.749229382205	31.1
salmonella_EM2924	29.1628503810251	0.166666666666667	0.33718147678623	143.381675883674	1.9
salmonella_EM2924	20.8440586840141	0	0.364552934162957	79.1945283759898	1.9
salmonella_EM2924	18.4771828250895	0.222222222222222	0.420626285895888	71.8022288524533	1.9
salmonella_EM2924	17.3211755193229	0.529411764705882	0.212930253432859	31.9419996346425	3.5
salmonella_EM2924	6.71330877336849	0.357429718875502	0.336922551065544	7.59229947046982	25
salmonella_EM2924	29.9082748866293	0.1875	0.312511015350632	139.771318313561	1.7
salmonella_EM2924	14.1170954169171	0.391459074733096	1.75684886829384	175.063298775651	56.3
salmonella_EM2924	20.5585051379749	0.571428571428571	0.245042541945442	51.7838765767495	1.5
salmonella_EM2924	24.7371490865978	0.146341463414634	0.442568067003111	135.409574069349	4.2
salmonella_EM2924	41.7233731378505	0	0.771704105133495	671.70663548624	5.1
salmonella_EM2924	23.2886444510211	0.25	0.324419558347125	87.9762516133427	1.3
salmonella_EM2924	37.8709813079578	0	0.262932836660605	188.550612909799	1.2
salmonella_EM2924	37.4209086304764	0	0.262845078750417	184.03418895591	1.1
salmonella_EM2924	7.21821630029708	0.192660550458716	0.0597938251963284	1.55770827027382	11
salmonella_EM2924	22.3996692402132	0	0.254351307614881	63.8097715746066	1.1
salmonella_EM2924	8.05857417507426	0.5	0.322635614859339	10.4760780661665	1.1
salmonella_EM2924	26.2474859021659	0	0.265583415606751	91.4842598019869	1.1
salmonella_EM2924	34.4787728713317	0	0.260552312580456	154.870441903199	1
salmonella_EM2924	16.7327420511929	0.333333333333333	0.147702290621098	20.6771875557282	1
salmonella_EM2924	22.479795208537	0.265206812652068	0.246668869945589	62.3259704599902	41.2
salmonella_EM2924	25.3996776953178	0.595846645367412	1.05207791249656	339.370680191	62.7
salmonella_EM2924	13.5147743728081	0	0.189960671951618	17.3480753862124	0.7
salmonella_EM2924	11.7672409816158	0.700952380952381	0.143915936394139	9.9638730849779	52.6
salmonella_EM2924	37.3450430112373	0	0.208033595968311	145.067260047349	0.7
salmonella_EM2924	13.6995776701241	0.612403100775194	0.305471490773802	28.6652046455158	13
salmonella_EM2924	21.6155634053438	0.0625	0.541179270131178	126.428293672957	3.3
salmonella_EM2924	16.2543088053524	0.537142857142857	0.383968336874919	50.7227077707648	35.1
salmonella_EM2924	35.8315500903085	0	0.222989511358035	143.148114795369	0.6
salmonella_EM2924	17.0494545105531	0.704918032786885	0.283631807683058	41.2235998840984	12.3
salmonella_EM2924	35.4796227511669	0	0.527611877681063	332.079873577102	17.6
salmonella_EM2924	28.8489513442747	0.135135135135135	0.376347453487847	156.609840975144	11.2
salmonella_EM2924	11.7221586960072	0.63758389261745	0.123828813381127	8.50759698721036	15
salmonella_EM2924	20.4851624289506	0.0297029702970297	0.203059315140531	42.6060963521943	20.3
salmonella_EM2924	19.2527841014756	0.511737089201878	0.127016176642772	23.5405237699116	21.4
salmonella_EM2924	27.0356407328671	0.371638141809291	0.329354317967931	120.366795672586	41
salmonella_EM2924	32.995467244085	0	0.676029802135019	367.997113030548	11.6
salmonella_EM2924	21.3134341104093	0.538834951456311	0.233613998986341	53.0610365210803	20.7
salmonella_EM2924	15.0117466483182	0.501831501831502	0.242140885153139	27.2835314428016	27.4
salmonella_EM2924	19.809326596384	0.341121495327103	1.03698493166911	203.461327897349	21.5
salmonella_EM2924	22.458076083971	0.113924050632911	0.224831018201681	56.6984686390801	8
salmonella_EM2924	24.1919646725351	0.376811594202899	0.530983856563949	155.379457595118	13.9
salmonella_EM2924	26.6691002032031	0.309090909090909	0.616165093830724	219.120909682575	5.6
salmonella_EM2924	28.023003212037	0	0.270973445927326	106.396193765734	1.4
salmonella_EM2924	5.05701231224109	0.4	0.375604796552853	4.80274088023134	38.1
salmonella_EM2924	9.13202846835162	0.226415094339623	0.567929864967251	23.6809556623919	42.5
salmonella_EM2924	20.5166835855874	0.627906976744186	0.445425122110476	93.7473571807537	4.4
salmonella_EM2924	38.4532541767986	0	0.258991950653928	191.47958090984	1
salmonella_EM2924	41.6742267440082	0	0.640304295877507	556.021417497402	4.2
salmonella_EM2924	9.76884090938821	0.55	0.49048721641529	23.403659507488	46.1
salmonella_EM2924	12.1988516647419	0.302250803858521	0.456213664101356	33.9450297711458	31.2
salmonella_EM2924	11.3503164767848	0.452599388379205	0.832062425743412	53.5971697396423	32.8
salmonella_EM2924	17.5263348829765	0.128205128205128	0.601975634713546	92.4551545715673	4
salmonella_EM2924	22.8632037429175	0.2	0.694312067500183	181.467514541758	5.6
salmonella_EM2924	6.00831480099578	0.126404494382022	0.0355724367012609	0.642079756681822	35.7
salmonella_EM2924	15.2897311436384	0.658227848101266	0.140996372971599	16.4807754744792	8
salmonella_EM2924	26.3977802312099	0	0.644105116373133	224.420006759502	4
salmonella_EM2924	33.4333638552208	0.333333333333333	0.171710137826222	95.9679219127662	1.6
salmonella_EM2924	14.0790061661124	0.780141843971631	0.133443279011175	13.225457604007	14.2
salmonella_EM2924	33.4520762822603	NaN	0.147319601322394	82.428367015011	0.3
salmonella_EM2924	22.7452441557792	0.289340101522843	0.356357511551436	92.1800900527572	98.6
salmonella_EM2924	36.4619093449579	0	0.261602900091341	173.89671276028	9
salmonella_EM2924	33.1078147163134	0.08	1.13235853003677	620.604603031659	7.6
salmonella_EM2924	30.0112864031725	0	0.518258273038489	233.391734030449	2.8
salmonella_EM2924	33.148389391421	0.0397877984084881	0.253714620417024	139.392806558287	37.8
salmonella_EM2924	39.1425496279772	0.0198019801980198	0.329339592743308	252.297048657354	30.4
salmonella_EM2924	33.4141597805977	0.050314465408805	0.0856434302456624	47.8107050270291	16
salmonella_EM2924	33.4419145091949	0.05	0.29804429943173	166.660656652699	10.1
salmonella_EM2924	17.5433130291079	0.388888888888889	0.340649483674503	52.4204765375581	5.5
salmonella_EM2924	11.6218125995209	0.0235294117647059	0.0799959813884156	5.40238973397808	8.6
salmonella_EM2924	17.3410454789487	0.0290556900726392	1.51484113834031	227.765346872048	41.4
salmonella_EM2924	32.3379154943103	0.109756097560976	0.402331853071264	210.367412626497	8.3
salmonella_EM2924	29.7446600555386	0.157407407407407	0.896730164500405	396.688675838263	32.5
salmonella_EM2924	22.3035924065862	0.0961538461538462	0.740416638770338	184.160215195427	5.3
salmonella_EM2924	20.5320425748694	0.5	0.149883130519992	31.5927238943547	3.3
salmonella_EM2924	22.4361260392411	0.115942028985507	0.40060619440243	100.828523323616	7
salmonella_EM2924	29.3807247272956	0.198863636363636	0.435289985306748	187.877030917586	17.7
salmonella_EM2924	32.9245636752788	0.0769230769230769	0.428476652909852	232.240107432906	2.7
salmonella_EM2924	13.8805629638958	0	0.134261417302658	12.93407552858	1.1
salmonella_EM2924	20.3470083759519	0.465201465201465	1.07700386733792	222.940204335193	27.4
salmonella_EM2924	28.5404127779832	0.159090909090909	0.466624036643326	190.045508772682	4.5
salmonella_EM2924	31.2131507494504	0.185606060606061	1.54322404329996	751.751329844715	26.5
salmonella_EM2924	33.522034201602	0.23125	0.338537720618637	190.211950844117	16.1
salmonella_EM2924	19.3680670507868	0.617647058823529	0.196970113778911	36.9439136066199	10.3
salmonella_EM2924	12.9068548196945	0.0634249471458774	0.0359055227366457	2.9906948867856	47.4
salmonella_EM2924	15.4647456915015	0.571428571428571	0.270434852303146	32.3383777875596	2.9
salmonella_EM2924	14.7812242263817	0.458823529411765	0.279157358702091	30.4957904791906	25.6
salmonella_EM2924	20.5842325261662	0.238095238095238	0.433010526105852	91.7355811231262	2.2
salmonella_EM2924	34.4987804073584	0	0.237014576001588	141.043327106681	2
salmonella_EM2924	24.6309478393556	0.146551724137931	0.161244560020748	48.9122143887952	11.7
salmonella_EM2924	19.7432031287017	0.141968911917098	1.52690808496856	297.589858310839	96.6
salmonella_EM2924	6.8072054544514	0.48	0.53048812883877	12.2908916845815	47.6
salmonella_EM2924	14.571948685264	0.0185185185185185	1.77844284247825	188.818778023807	21.7
salmonella_EM2924	44.9965860640475	0	0.419029338930562	424.20283383944	2.8
salmonella_EM2924	30.5170460596763	0.0176817288801572	0.527299644261673	245.534469272154	51
salmonella_EM2924	9.06106698044773	0.673728813559322	0.160483735774118	6.58809284930006	47.3
salmonella_EM2924	22.2914471569357	0.240343347639485	0.721691718316039	179.307416590004	23.4
salmonella_EM2924	30.5689730020841	0	0.749253867531713	350.074675140329	5
salmonella_EM2924	12.8388644660273	0.664179104477612	0.116842554632336	9.62995541844437	13.5
salmonella_EM2924	12.8999914147023	0.0631578947368421	0.0402966183788221	3.35287566934716	9.6
salmonella_EM2924	22.5027985261739	0.136363636363636	0.18080587292475	45.7778720663653	2.3
salmonella_EM2924	6.38716793289229	0.560185185185185	0.275417427255575	5.61795286616024	21.7
salmonella_EM2924	15.9410109579519	0.264957264957265	0.399084269224471	50.7068152291032	11.8
salmonella_EM2924	35.8048036025783	0.0192307692307692	0.70587740093468	452.461753222092	5.3
salmonella_EM2924	7.39310359396127	0	0.0609610519860142	1.66600400300745	14.6
salmonella_EM2924	26.1740648456023	0.230769230769231	0.336656176344113	115.318487844019	1.4
salmonella_EM2924	42.1423786409936	0	0.185879475463585	165.059122621679	0.399999999999999
salmonella_EM2924	19.9069421362342	0.166666666666667	0.450979516470024	89.3585121744513	11.5
salmonella_EM2924	22.660808287568	0.184873949579832	0.557101036378564	143.039098388633	12
salmonella_EM2924	29.1969458348544	0	0.374305879893338	159.540703256289	10.6
salmonella_EM2924	19.5348709296083	0.2	0.594033353061849	113.344885074909	10.1
salmonella_EM2924	10.9869711641054	0.47172619047619	0.279876411150681	16.8924355270573	67.3
salmonella_EM2924	22.6510112776848	0.480519480519481	0.102270298800227	26.2358247815626	15.5
salmonella_EM2924	10.7987913586316	0.274509803921569	0.284394841231945	16.5821950495741	5.2
salmonella_EM2924	25.6388443511763	0.130434782608696	0.43330637657618	142.417046910431	7
salmonella_EM2924	7.97467525730915	0.711229946524064	0.142503067293887	4.53127302195269	18.8
salmonella_EM2924	39.5965703520213	0	0.639040635382794	500.972194446126	4.5
salmonella_EM2924	15.9874015214618	0.449275362318841	0.439199304429435	56.1290139340155	13.9
salmonella_EM2924	34.0982028610218	0	0.78393771105313	455.737264545709	5.5
salmonella_EM2924	39.3430392393436	0	0.186445182839395	144.296894137865	0.4
salmonella_EM2924	38.9281826149934	0	0.33625908508682	254.784080697603	3.1
salmonella_EM2924	11.599777684172	0.85	0.109121681594014	7.3414253304087	2.1
salmonella_EM2924	6.54249405886456	0.322834645669291	0.658901291476921	14.1018807230477	12.8
salmonella_EM2924	34.8998446734059	0.0425531914893617	0.281581486227142	171.483006598604	4.8
salmonella_EM2924	34.8238912767436	0.0769230769230769	0.320172820448343	194.137334557677	4
salmonella_EM2924	10.7955492057847	0.59375	0.249927726808853	14.5637738326608	9.7
salmonella_EM2924	19.9916082869516	0.365263157894737	0.242699206440156	48.4991165916226	95.1
salmonella_EM2924	13.5864005354997	0.641791044776119	0.242419622254889	22.3741529154938	20.2
salmonella_EM2924	41.7604960853919	0	0.351969828798205	306.906961492208	2.2
salmonella_EM2924	16.9366427994854	0.52803738317757	0.36509662374416	52.3639594046108	21.5
salmonella_EM2924	36.0011601554409	0.0195121951219512	0.214958982693081	139.302398819779	20.6
salmonella_EM2924	20.7945224857005	0.12037037037037	0.492760332506242	106.53778120317	10.9
salmonella_EM2924	21.246701451137	0.208955223880597	0.710336670421837	160.330914778461	6.8
salmonella_EM2924	37.5962356955899	0	0.230033212203175	162.573320266642	6.1
salmonella_EM2924	20.9977061037258	0.431118314424635	0.416855946393481	91.8966565661534	61.8
salmonella_EM2924	21.0839521308368	0.379310344827586	0.431711322915799	95.9549728398286	5.9
salmonella_EM2924	10.3257999533919	0.695652173913043	0.332179181305111	17.7088283639781	2.4
salmonella_EM2924	38.5204653780304	0.0854700854700855	1.21092082469884	898.398054959974	11.8
salmonella_EM2924	10.2864919706317	0.815789473684211	0.0482953861161635	2.55511369509725	11.5
salmonella_EM2924	22.4256064914966	0.122340425531915	0.324396850911542	81.5708576095418	37.7
salmonella_EM2924	23.3528098835423	0.426751592356688	0.430135815356457	117.288085538808	15.8
salmonella_EM2924	32.8878903946222	0.0333333333333333	0.414158684456351	223.97977787599	3.1
salmonella_EM2924	16.5960654307961	0.0256410256410256	1.46591358479255	201.877840601292	19.6
salmonella_EM2924	17.8578692310287	0	2.27753392285608	363.156762250488	32.9
salmonella_EM2924	26.9552616460761	0	1.09092743694214	396.326372482081	9.8
salmonella_EM2924	30.3510466993242	0.0133333333333333	0.213609297562358	98.3869510098245	15.1
salmonella_EM2924	10.3615567508849	0.569377990430622	0.46433059774325	24.9256979200525	21
salmonella_EM2924	40.5476205931455	0.0625	0.320572259655895	263.527954501104	1.7
salmonella_EM2924	38.721359200284	0	0.290133422132492	217.504853270141	1.3
salmonella_EM2924	13.7940968757008	0.022360248447205	2.17542243321691	206.966545305687	80.6
salmonella_EM2924	33.8523965218377	0.0465116279069767	0.226963036111802	130.048089129749	4.4
salmonella_EM2924	29.0886446622518	0.207407407407407	0.565360666805908	239.189751614357	13.6
salmonella_EM2924	13.9343762874501	0.555555555555556	0.0882127873078089	8.56399919073384	1
salmonella_EM2924	34.9474484900741	0.00632911392405063	0.517676146621695	316.125191418336	31.7
salmonella_EM2924	5.14122227684621	0.0537931034482759	0.134135513673159	1.77274611548194	72.6
salmonella_EM2924	34.1700969260876	0	0.356978084022319	208.403006524251	5.4
salmonella_EM2924	25.0409907157099	0.0457142857142857	0.842590833328693	264.173803324829	17.6
salmonella_EM2924	10.1189618056997	0.107181136120043	0.238085320752363	12.1891813154516	93.4
salmonella_EM2924	9.05299928445758	0.420731707317073	1.23031149709473	50.4161942192302	16.5
salmonella_EM2924	28.2662925210726	0.382022471910112	0.238110011618786	95.1229605762512	9
salmonella_EM2924	39.6562931616867	0	0.215153684270355	169.177664238103	19.4
salmonella_EM2924	36.5629641126924	0.0402476780185759	1.00529277050161	671.962993387779	32.4
salmonella_EM2924	35.3189697367525	0	0.559688850706342	349.086226091296	4.4
salmonella_EM2924	31.6259801392835	0	0.413733037711716	206.908434102403	2.9
salmonella_EM2924	22.8358491892142	0.22	0.370370923696593	96.569775419941	10.1
salmonella_EM2924	9.92109909398816	0.609929078014184	0.318714523376037	15.6852495774691	14.2
salmonella_EM2924	10.0469355001075	0.644171779141104	0.249238061807029	12.5791587495126	16.4
salmonella_EM2924	7.45379447134226	0.371951219512195	0.748948360209735	20.8054304529723	16.5
salmonella_EM2924	14.2548588537401	0.761904761904762	0.0803489906212527	8.16349765938076	2.2
salmonella_EM2924	21.0926244940695	0.0701754385964912	0.593721603303279	132.073016810934	5.8
salmonella_EM2924	33.982807916121	0.08	0.426251472033373	246.124256692318	2.6
salmonella_EM2924	44.3334332247242	0	0.418990676816209	411.753304521201	2.4
salmonella_EM2924	36.1980582714918	0.0824742268041237	0.571930895986234	374.700361396458	19.5
salmonella_EM2924	22.3802161724114	0.112	0.61463764209342	153.928030505783	50.1
salmonella_EM2924	25.391033030449	0.24390243902439	0.797905398735399	257.206623849731	8.3
salmonella_EM2924	18.4841483569996	0.247787610619469	0.762262646973362	130.218753597914	22.7
salmonella_EM2924	26.9770793832928	0	0.552450595145128	201.026499321442	4.2
salmonella_EM2924	9.49866123175108	0.444186046511628	0.305017328557664	13.7600279231149	43.1
salmonella_EM2924	32.6461556328171	0	0.289303716465936	154.165824686842	1.3
salmonella_EM2924	29.4461674456313	0.180851063829787	0.404056756546629	175.174115143473	9.5
salmonella_EM2924	43.3219947197098	0	0.164785355123542	154.634183946037	15.4
salmonella_EM2924	16.9966303398475	0.252525252525253	0.518063638870898	74.8305218852436	10
salmonella_EM2924	14.6458080648345	0.664179104477612	0.111194435738019	11.9255862130358	40.3
salmonella_EM2924	16.7680155679725	0.228260869565217	0.599262010730736	84.246154953185	9.3
salmonella_EM2924	37.6016483605997	0.0147058823529412	0.882854435392469	624.12686235837	6.9
salmonella_EM2924	36.3002236583808	0.0217391304347826	0.589299309406198	388.261687923241	4.7
salmonella_EM2924	10.8133723926279	0.87248322147651	0.0494863099657812	2.89319292575615	15
salmonella_EM2924	34.1153530134812	0.155172413793103	0.669989886114466	389.886313703727	11.7
salmonella_EM2924	30.5761248230108	0.134328358208955	0.34329735829902	160.474248725522	33.6
salmonella_EM2924	6.11377772973286	0.594736842105263	0.196250661787854	3.6677559096119	19.1
salmonella_EM2924	25.6470777283617	0	0.218756894169681	71.9461450859498	1
salmonella_EM2924	28.8706898460696	0.212121212121212	1.2610480713786	525.5523337937	16.6
salmonella_EM2924	10.2336451179767	0.282583621683968	0.510829054514551	26.7489229623617	86.8
salmonella_EM2924	21.990251431333	0.32	0.47367000081092	114.526575404135	7.6
salmonella_EM2924	36.1609707980327	0	0.623053691645522	407.357428543247	8.1
salmonella_EM2924	41.4482039686005	0.0666666666666667	0.434342393756879	373.090042148044	3.1
salmonella_EM2924	40.8920192945718	0.681318681318681	0.761155206953218	636.38559579171	9.2
salmonella_EM2924	26.0643116428034	0.199546485260771	0.409071248800817	138.950937196326	44.2
salmonella_EM2924	7.81845896311426	0.694300518134715	0.131696545672298	4.02519301314682	19.4
salmonella_EM2924	10.5241910448059	0.153465346534653	0.513143873210422	28.417547765829	20.3
salmonella_EM2924	11.7674067197508	0.592233009708738	0.0942749455452385	6.52721357332652	10.4
salmonella_EM2924	13.7600464001454	0.05	0.399302602377974	37.8017531455656	2.1
salmonella_EM2924	25.9749350731355	0.407142857142857	0.67687046169382	228.341320250538	14.1
salmonella_EM2924	14.5648652175102	0.553191489361702	0.381373423688393	40.4513825950665	51.8
salmonella_EM2924	44.2226625915678	0	0.307877764050725	301.049633556432	1.3
salmonella_EM2924	12.372890745991	0.424846625766871	0.591547957629516	45.2795726946618	65.3
salmonella_EM2924	38.1414580614228	0.0480769230769231	0.551334714382244	401.032828109298	10.5
salmonella_EM2924	17.2137355548761	0	0.0350893420019775	5.19870869022738	11.7
salmonella_EM2924	32.398249438255	0	0.373268083351092	195.899781067249	2.2
salmonella_EM2924	20.1267086574983	0.454545454545455	0.147909350323873	29.9578853175079	1.2
salmonella_EM2924	10.9711074159309	0.376	0.265020306245383	15.9496108085984	62.6
salmonella_EM2924	31.9014015502689	0.247191011235955	0.512272669252453	260.669799413258	17.9
salmonella_EM2924	42.839406629562	0	1.02802358530435	943.322028881038	11
salmonella_EM2924	41.0888870330082	0.0625	0.239704014661215	202.345740987231	8.1
salmonella_EM2924	39.5905468076351	0	1.27729957815628	1001.02695779099	10.5
salmonella_EM2924	28.6784185019498	0.205673758865248	0.415547151294217	170.883727965591	28.3
salmonella_EM2924	10.6546985743087	0.0454545454545455	0.47707566806527	27.0794355255038	2.3
salmonella_EM2924	37.0670584579474	0.111111111111111	0.73408587290787	504.304817203226	22.6
salmonella_EM2924	44.7844100364668	0.0138888888888889	0.711332741283614	713.339902589516	7.3
salmonella_EM2924	44.0586569557748	0.0597014925373134	0.338380547844711	328.426280840763	6.8
salmonella_EM2924	28.9197085337891	0	0.311602348893068	130.304240841458	1.6
salmonella_EM2924	32.8950615448381	0	0.398582476134088	215.650074099039	5.2
salmonella_EM2924	39.603250359083	0	0.506147551838908	396.925323506715	3.8
salmonella_EM2924	10.2690115404873	0.0161290322580645	0.101876443096177	5.37156780069608	6.3
salmonella_EM2924	32.9256600836583	0.0652173913043478	0.229779724199738	124.55199517611	4.7
salmonella_EM2924	45.6846003180261	0.0434782608695652	0.386279470870047	403.098601709917	2.4
salmonella_EM2924	24.3681458515522	0.315789473684211	0.234020339348388	69.481403091342	2
salmonella_EM2924	22.7128182216829	0.389830508474576	0.589122427683812	151.955915371603	11.9
salmonella_EM2924	25.6138118104085	0.0695652173913043	1.04753260941616	343.625974408373	11.6
salmonella_EM2924	35.8971398114927	0	0.17215431760525	110.919426803135	34.8
salmonella_EM2924	9.85675393899006	0.806584362139918	0.126852681555697	6.16222408078396	24.4
salmonella_EM2924	23.0731370200999	0.307692307692308	0.155741622336313	41.4560566385236	2.7
salmonella_EM2924	43.7676710323242	0	0.183630263038745	175.881894808217	0.4
salmonella_EM2924	19.3981052397313	0.362962962962963	0.50674085733194	95.3398684849601	13.6
salmonella_EM2924	34.7090486100428	0.015712682379349	0.437477587126696	263.51857402531	89.2
salmonella_EM2924	26.7443224230396	0.0130434782608696	0.859433652252044	307.358733602867	23.1
salmonella_EM2924	14.5586843101475	0.152542372881356	0.614067623286342	65.0774402312526	6
salmonella_EM2924	7.58699882672794	0.483870967741935	0.0477911376553642	1.37548990401942	12.5
salmonella_EM2924	31.2553040209309	0.238095238095238	0.440453841425065	215.13836396621	4.3
salmonella_EM2924	36.1355727363153	0	0.388827504232404	253.861514774238	2
salmonella_EM2924	31.8122542227658	0.443786982248521	0.268529291344084	135.878442095995	17
salmonella_EM2924	12.2877873829622	0.12962962962963	0.50355226988001	38.0156078073082	5.5
salmonella_EM2924	37.7997122883571	0	0.220737350672818	157.696777447732	0.6
salmonella_EM2924	29.5695004568956	0.115183246073298	0.457919419185091	200.192148681305	19.2
salmonella_EM2924	36.189939552509	0	0.528367598748322	346.004619546316	3.9
salmonella_EM2924	29.7020360377704	0.119140625	0.45577579785997	201.045198621005	51.3
salmonella_EM2924	14.3663720935508	0.662790697674419	0.396427124496697	40.9098218095739	8.7
salmonella_EM2924	38.207987675012	0.0663507109004739	0.276576186314855	201.879917348681	21.2
salmonella_EM2924	14.9309464252911	0.484210526315789	0.467448067889828	52.1048377252179	28.6
salmonella_EM2924	34.7773566129885	0.0632911392405063	0.194832203790383	117.821320184079	8
salmonella_EM2924	17.6178949383027	0	0.37261949074358	57.8287232373468	2.2
salmonella_EM2924	11.9479444056871	0.663316582914573	0.236551980945715	16.8842968831362	39.9
salmonella_EM2924	45.2830706855457	0	0.475444289943447	487.462687357776	4.1
salmonella_EM2924	28.7018779532077	0.111111111111111	0.22080568862538	90.9496200422385	3.7
salmonella_EM2924	15.4437184055913	0.410526315789474	0.440145139533293	52.4891649037669	9.6
salmonella_EM2924	25.5751353348942	0.302816901408451	1.22347002192155	400.128252976917	28.5
salmonella_EM2924	6.06918563474415	0.565765765765766	0.320700918858142	5.90651146110809	55.6
salmonella_EM2924	10.196610945883	0.770318021201413	0.100447204763365	5.22179187431186	28.4
salmonella_EM2924	11.326476146543	0.340040241448692	0.462509210343899	29.6674363571496	49.8
salmonella_EM2924	27.8382371774065	0.311475409836066	0.437244118957483	169.424979761184	6.2
salmonella_EM2924	16.9812320478191	0.615384615384615	0.159146258699414	22.9458859712468	2.7
salmonella_EM2924	33.9470032924066	0.0448430493273543	1.88449346163307	1085.84422100193	22.4
salmonella_EM2924	12.0146606747952	0.539473684210526	0.288142796041443	20.7970046949536	7.7
salmonella_EM2924	31.5954787623134	0.0384615384615385	0.545451800636798	272.255251292194	10.5
salmonella_EM2924	25.2092441573754	0.242990654205607	0.317072076882006	100.750602216471	10.8
salmonella_EM2924	13.1752865470673	0.181034482758621	0.357542018509032	31.0325333461851	11.7
salmonella_EM2924	26.6207210672296	0.142857142857143	0.252138919434466	89.340735074561	10.6
salmonella_EM2924	19.5830632859387	0.333333333333333	0.189349678195878	36.3074569029569	1
salmonella_EM2924	27.0234336415011	0.0952380952380952	0.750840084098438	274.15647957897	4.3
salmonella_EM2924	20.1276861882471	0.0138888888888889	0.471576908823461	95.523503162753	14.5
salmonella_EM2924	30.9440435788504	0.155555555555556	0.298062610646245	142.702517024502	4.6
salmonella_EM2924	36.6721274421478	0	0.311355482238537	209.362421034504	1.6
salmonella_EM2924	8.12606175822935	0.483471074380165	0.222417537256383	7.3434352402501	24.3
salmonella_EM2924	40.5851670718663	0.153846153846154	0.451980593771191	372.241225151758	18.3
salmonella_EM2924	25.7919245640261	0	0.24100913523706	80.1624548989314	3.4
salmonella_EM2924	21.4640679254983	0.641975308641975	0.722609142814278	166.455260438895	16.3
salmonella_EM2924	17.1349955074482	0.491610738255034	0.672368678032911	98.7064352925692	59.7
salmonella_EM2924	19.518319782394	0.46969696969697	0.242450170239372	46.1824911716713	6.7
salmonella_EM2924	6.25799019087572	0.436893203883495	0.552021345068778	10.8092517417315	10.4
salmonella_EM2924	32.7012844394056	0	0.199633253870747	106.741306010348	1.8
salmonella_EM2924	36.7647792118203	0	0.472505860819002	319.331034889226	4
salmonella_EM2924	32.6130480470281	0	0.334353497524126	177.811012697674	2
salmonella_EM2924	11.8186537015601	0.848275862068966	0.0686502272963504	4.79455162221227	29.1
salmonella_EM2924	43.9370545260254	0	0.236904624595909	228.668014681812	0.9
salmonella_EM2924	14.7131529392376	0.403785488958991	0.5055592466173	54.7209415053543	31.8
salmonella_EM2924	24.5806301862359	0.514018691588785	0.405934706824883	122.63437290241	10.8
salmonella_EM2924	36.4637840231449	0	0.326947000791759	217.355599580767	1.5
salmonella_EM2924	8.28648733884839	0.458333333333333	0.22194506177386	7.62002564766185	2.5
salmonella_EM2924	33.5852809295298	0	1.0480041992459	591.059222154489	13
salmonella_EM2924	24.8030433515368	0.622641509433962	0.249032239618998	76.6011912186004	5.4
salmonella_EM2924	17.1777870773073	0	0.478933861771134	70.6610324309476	6
salmonella_EM2924	23.4193817054934	0.841666666666667	0.372649180411981	102.192970900129	12.1
salmonella_EM2924	37.1559180876157	0	0.247385608986943	170.765616348412	0.899999999999999
salmonella_EM2924	30.0762280336141	0.105263157894737	0.355028792909886	160.575882697477	11.5
salmonella_EM2924	28.2038133180622	0.238095238095238	0.55688301354756	221.487712627634	2.2
salmonella_EM2924	38.7121093248111	0.184615384615385	0.775099042285979	580.792334487926	6.6
salmonella_EM2924	13.8441121380262	0.456204379562044	0.372182554131787	35.6661501170008	27.5
salmonella_EM2924	42.2772740873628	0	0.404217526861048	361.242716924991	2.5
salmonella_EM2924	16.980317420953	0.656779661016949	0.254009774354019	36.6194689494852	23.7
salmonella_EM2924	25.7678150798039	0	0.129787821827382	43.0882780464367	21.6
salmonella_EM2924	29.0648511895418	0	0.662945763751848	280.016879545505	4.8
salmonella_EM2924	32.9669280842903	0.176470588235294	0.286889433637287	155.898350063873	1.8
salmonella_EM2924	8.33707480864332	0.881048387096774	0.0813893517235059	2.82855736215261	49.7
salmonella_EM2924	33.1470959219576	0.0326086956521739	0.201198009018108	110.531141011046	27.7
salmonella_EM2924	7.88415404925958	0.572700296735905	0.15465402196462	4.80663811565697	33.8
salmonella_EM2924	11.5053406679746	0	1.2629921035303	83.5929409049501	9.8
salmonella_EM2924	23.8038138179246	0	0.596690119507124	169.048740872161	4.1
salmonella_EM2924	13.7782556235563	0.775510204081633	0.313515541966923	29.758946664448	39.3
salmonella_EM2924	33.8935102469049	0.193548387096774	0.244131121590314	140.225258773629	3.2
salmonella_EM2924	42.2708932264943	0	0.336618459589248	300.739714163375	2
salmonella_EM2924	15.8193651621144	0.5	0.175199674456941	21.9220619840392	0.9
salmonella_EM2924	15.8426406820329	0.0613861386138614	0.499330724513581	62.6633254641997	50.6
salmonella_EM2924	25.2774104300094	0.327586206896552	0.241727789868512	77.2256808551987	5.9
salmonella_EM2924	36.0485294347615	0	0.139513807095919	90.6488502262528	84.4
salmonella_EM2924	19.5820484178288	0.422492401215805	1.16127163771694	222.648648688705	33
salmonella_EM2924	14.0355506453868	0.76510067114094	0.0487598561125289	4.80276493251333	15
salmonella_EM2924	30.7694502932724	0.094488188976378	0.780474582121301	369.460695290784	25.5
salmonella_EM2924	23.9278359578256	0	0.308707737352827	88.3739698221122	5.8
salmonella_EM2924	36.4843388795476	0.12280701754386	0.260377950016174	173.295453805065	5.8
salmonella_EM2924	23.7707335646275	0.503416856492027	0.24428804692172	69.0172085884535	44
salmonella_EM2924	13.7904608323354	0.832402234636871	0.0563162030095097	5.35501791893439	18
salmonella_EM2924	14.3497355070875	0.494649227110583	0.627643105983864	64.6205365652881	84.2
salmonella_EM2924	33.3484080210037	0.0392156862745098	0.546179532228579	303.707585047612	51.1
salmonella_EM2924	21.532859259636	0.5	0.302752525091659	70.1877276197346	4.1
salmonella_EM2924	5.89450977292254	0.0178997613365155	0.302116836872104	5.24856182782518	83.9
salmonella_EM2924	10.4294921465724	0	0.0419695619866755	2.28260499824939	11
salmonella_EM2924	30.3885755474536	0	0.293200427313919	135.380243094399	29.2
salmonella_EM2924	36.2923728271335	0.114754098360656	0.974347154815322	641.674015590223	12.3
salmonella_EM2924	30.0624334962266	0.191489361702128	0.30607416704243	138.307250109278	18.9
salmonella_EM2924	16.7879229122258	0.122676579925651	0.164671847015652	23.2050919533554	27
salmonella_EM2924	35.7141868156318	0	0.611106146380015	389.733904260514	5.3
salmonella_EM2924	25.7375897140101	0.118980169971671	0.632074999588014	209.350674420309	35.4
salmonella_EM2924	39.4772774458552	0.231404958677686	0.450397012523595	350.961835933319	12.2
salmonella_EM2924	30.9846274190713	0.0432172869147659	0.730253708900687	350.538991000792	83.4
salmonella_EM2924	36.8055084435362	0	0.415490163195227	281.420929917372	2.6
salmonella_EM2924	49.472438250352	0	0.260018616466634	318.200661143723	0.900000000000002
salmonella_EM2924	6.89279604556637	0.299363057324841	0.313985799405609	7.45883272050177	15.8
salmonella_EM2924	14.8807683064671	0.595317725752508	0.283567272448176	31.3961806826196	30
salmonella_EM2924	28.6528286776682	0.153846153846154	0.230870535552829	94.7705761291538	2.7
salmonella_EM2924	10.9408175401066	0.673728813559322	0.452538436943232	27.0847622405441	23.7
salmonella_EM2924	6.44569509351923	0.594752186588921	0.250902307938033	5.21211724211832	34.4
salmonella_EM2924	33.4723811423448	0.125	0.211765463253355	118.631044209297	0.900000000000002
salmonella_EM2924	30.8053764806602	0	0.298162890811369	141.474001143172	16.5
salmonella_EM2924	37.9024344003153	0	0.191415365603389	137.493133924014	14.7
salmonella_EM2924	15.8127796676178	0.297872340425532	0.312660412815541	39.0894302586881	4.8
salmonella_EM2924	28.8651627549213	0.138248847926267	0.630139597473746	262.515406714951	21.8
salmonella_EM2924	35.0981319400753	0.046875	0.0892993842756793	55.0030121038541	12.9
salmonella_EM2924	43.140988260178	0	0.21933556135274	204.107627197884	0.699999999999999
salmonella_EM2924	14.1655540473251	0.592592592592593	0.269001711593258	26.9893346640559	5.5
salmonella_EM2924	6.23544421961043	0.458333333333333	0.102688185627275	1.99629758710258	19.3
salmonella_EM2924	15.2412150008788	0.47887323943662	0.508911759469764	59.1087356310482	14.3
salmonella_EM2924	25.9409967198261	0.172413793103448	0.535300907895698	180.111441417982	3
salmonella_EM2924	17.488647587934	0.0751515151515151	0.287189623713714	43.9188744756526	82.6
salmonella_EM2924	32.4638673130516	0	0.46423866950328	244.631189187986	13.1
salmonella_EM2924	41.8412321224674	0.0103092783505155	0.259187581660332	226.878385912696	29.2
salmonella_EM2924	19.0765299790376	0.252941176470588	0.65868296934691	119.851975749633	17.1
salmonella_EM2924	8.10412425175697	0.517241379310345	0.0852094881057139	2.79814452757767	8.8
salmonella_EM2924	37.1245965985264	0	0.309618499867488	213.363630707649	1.4
salmonella_EM2924	22.2367462210984	0.422413793103448	0.216002390791899	53.4036624010466	11.7
salmonella_EM2924	18.0384525835222	0.788063337393423	0.114119647656976	18.566454804248	82.2
salmonella_EM2924	40.4736025719813	0	0.375875481809898	307.863163566919	3.4
salmonella_EM2924	32.0734063795949	0.0465116279069767	0.426338374312575	219.287866918771	13
salmonella_EM2924	17.5906642046569	0.201058201058201	0.561258255942774	86.8354827962973	19
salmonella_EM2924	7.49355351208969	0.511450381679389	1.06219356842659	29.8228605479171	26.3
salmonella_EM2924	32.3990447460054	0.0163934426229508	0.733988174675445	385.232996356133	30.6
salmonella_EM2924	23.8436765681828	0.295081967213115	0.429547882258026	122.103476946379	12.3
salmonella_EM2924	12.8426596381003	0.502702702702703	0.500473174203589	41.2724978799682	18.6
salmonella_EM2924	8.3622951361826	0.541984732824427	0.150302601658514	5.25517865720063	13.2
salmonella_EM2924	31.0558487711855	0.0941176470588235	1.69551667143842	817.633873058034	34.1
salmonella_EM2924	33.2376480700498	0	0.483667224518577	267.163566912764	2.9
salmonella_EM2924	40.9983247976866	0.0298507462686567	0.859149448673518	722.056103600706	6.8
salmonella_EM2924	29.3043249144373	0.0666666666666667	0.911692970949429	391.455187568651	6.1
salmonella_EM2924	5.89494680178103	0	0.0867138272661012	1.50666999594788	10.2
salmonella_EM2924	9.81533518008472	0.435331230283912	0.33179381716361	15.9826416695835	31.8
salmonella_EM2924	44.9226781185983	0	0.477168671524609	481.474405262205	2.6
salmonella_EM2924	36.6465850549856	0	0.515817505646679	346.364284196376	13.4
salmonella_EM2924	19.8975799409072	0.583333333333333	0.188877304945264	37.3895551434234	2.5
salmonella_EM2924	15.2931141372498	0.384615384615385	0.245929263222162	28.7588868863812	1.4
salmonella_EM2924	41.1670262760164	0	0.518354687778185	439.234078528641	6
salmonella_EM2924	35.1883253546727	0	0.605842306270975	375.082497477784	4
salmonella_EM2924	35.0996896545516	0.278026905829596	0.996825141183482	614.038412601633	22.4
salmonella_EM2924	17.5666729918899	0.28125	0.592345711680307	91.395389239184	9.7
salmonella_EM2924	22.6236252023268	0	0.886054226859228	226.75386628561	6.9
salmonella_EM2924	6.42095858938294	0.315068493150685	0.107274509610814	2.21139478101086	7.4
salmonella_EM2924	16.5516822788641	0.524221453287197	0.215520390995187	29.5217877095939	57.9
salmonella_EM2924	40.97022527873	0.144927536231884	0.782672182433132	656.880858578621	34.6
salmonella_EM2924	38.0559978908466	0.0447761194029851	0.274257616746493	198.598027521803	13.5
salmonella_EM2924	25.7024783533326	0.0747126436781609	0.126140976489477	41.6654615512344	34.9
salmonella_EM2924	28.8885624642904	0	0.330931880902448	138.08944196363	1.5
salmonella_EM2924	7.86470220869095	0.640350877192982	0.425057701786085	13.1456619565608	11.5
salmonella_EM2924	29.2877163461448	0	0.42156976948765	180.805019886928	2.1
salmonella_EM2924	17.0839196722241	0	0.368950549645494	53.8410111492806	1.8
salmonella_EM2924	11.8295046745022	0.65	0.0594263792860731	4.15797999253175	20.1
salmonella_EM2924	32.8678438166527	0.25414364640884	0.369514837522706	199.59254473651	18.2
salmonella_EM2924	31.9435747611383	0.150684931506849	0.264291536152528	134.840480418983	14.7
salmonella_EM2924	42.4387636589655	0	0.381724021233869	343.751768638604	2.1
salmonella_EM2924	44.6183003964608	0	0.648830510283271	645.843531524271	12.9
salmonella_EM2924	30.6257659132755	0.314285714285714	0.538916924499557	252.735206615127	10.6
salmonella_EM2924	38.9349584145527	0.0952380952380952	0.752710362670515	570.528481407379	6.4
salmonella_EM2924	23.1701716648274	0.400394477317554	0.215839731427368	57.93751969665	50.8
salmonella_EM2924	34.0458517332602	0.0904255319148936	1.11444933634788	645.890268653754	56.5
salmonella_EM2924	24.3612968791976	0	0.176549701992118	52.3887217222696	2.8
salmonella_EM2924	20.936930296082	0.260869565217391	0.51964092073526	113.893610953414	2.4
salmonella_EM2924	21.4700100433904	0.0766331658291457	0.27010004056679	62.2528371369673	79.7
salmonella_EM2924	34.331675971558	0	0.20347601142731	119.914922224663	2.4
salmonella_EM2924	25.0649844441358	0.496598639455782	0.327748226062305	102.954476088419	14.8
salmonella_EM2924	17.1214465012217	0.0463576158940397	0.305514012098649	44.7797891332733	15.2
salmonella_EM2924	36.4478547600437	0	0.574061997877857	381.305215886891	5.6
salmonella_EM2924	17.3363670943654	0.285714285714286	0.207744967015506	31.2188358653792	2.2
salmonella_EM2924	32.610063889844	0	0.265137218986534	140.975615815415	1
salmonella_EM2924	47.0340727889136	0	0.246384268313517	272.526132333593	0.899999999999999
salmonella_EM2924	17.0129535101027	0.247126436781609	0.776178015142051	112.32871021274	17.5
salmonella_EM2924	10.0653926120496	0.666666666666667	0.250738108782847	12.7014057402412	5.5
salmonella_EM2924	2.76933635769064	0.586363636363636	0.962312959687472	3.69009675658661	22.1
salmonella_EM2924	19.6817737515648	0.357876712328767	0.227825522220977	44.1266389307609	58.5
salmonella_EM2924	20.3298816241513	0.419354838709677	0.499926893012683	103.310914004683	6.3
salmonella_EM2924	32.25783979689	0	0.245237202023497	127.593020419	0.799999999999997
salmonella_EM2924	6.23946164433683	0	0.0827361633664353	1.61049589048975	5.5
salmonella_EM2924	36.2274271235675	0.016304347826087	0.364935339490427	239.475400786437	18.5
salmonella_EM2924	18.1055920988375	0.476190476190476	0.290537192092353	47.6208565932288	2.2
salmonella_EM2924	25.2349569310932	0.325892857142857	0.286778178202014	91.3106094646749	22.5
salmonella_EM2924	33.3240500525695	0.304964539007092	0.420915865665004	233.711916390157	14.2
salmonella_EM2924	15.4572966210292	0.675925925925926	0.580239428209812	69.3177285147509	10.9
salmonella_EM2924	32.1630710866718	0	0.299343311617383	154.829811295237	3.5
salmonella_EM2924	23.5608510604234	0.05	0.278575192449804	77.3204532793978	2.1
salmonella_EM2924	50.7603247342871	0.733333333333333	0.234944600187754	302.680369766983	1.6
salmonella_EM2924	27.5892440266897	0.237918215613383	0.313956558517736	119.486589498357	27
salmonella_EM2924	21.7002782570192	0.255172413793103	0.383119337448816	90.2058457629613	14.6
salmonella_EM2924	17.4762331486482	0.421052631578947	0.291821253774635	44.5638376374924	2
salmonella_EM2924	44.2316252578546	0	0.594948636388067	581.989665375987	4.5
salmonella_EM2924	12.8416784484692	0.577319587628866	0.359169806885422	29.6151139314306	29.2
salmonella_EM2924	34.1336143987015	0	0.453490884599662	264.181938344668	3.7
salmonella_EM2924	18.927060773597	0.484581497797357	2.13576437582386	382.55131208339	22.8
salmonella_EM2924	23.0170982407936	0.291666666666667	0.214185115847944	56.736224790032	2.5
salmonella_EM2924	32.8534179628164	0	0.247011079214028	133.305342530789	1.3
salmonella_EM2924	34.3335578255274	0.0323741007194245	0.326602753442849	192.498551280021	27.9
salmonella_EM2924	18.2062496960076	0.53125	0.167595228978419	27.7761881264804	3.3
salmonella_EM2924	19.5304488950601	0.347826086956522	0.473654140067225	90.3349467325073	9.3
salmonella_EM2924	17.8385829397079	0.526315789473684	0.265499581846312	42.2429802007586	2
salmonella_EM2924	9.89700416680806	0.147058823529412	0.602014114115826	29.483849378525	17.1
salmonella_EM2924	10.9993389128582	0.41025641025641	0.22023446444634	13.3225836112298	4
salmonella_EM2924	21.5995511305936	0.0497237569060773	0.195549871582579	45.6159780932209	18.2
salmonella_EM2924	25.9274019609444	0.152	0.897286883238704	301.591658125819	12.6
salmonella_EM2924	29.9503440942373	0	0.245371498091652	110.051952329013	1.3
salmonella_EM2924	43.0009470142636	0	0.141667392323239	130.977273191133	17.2
salmonella_EM2924	21.143489048769	0	0.247952662805858	55.4232630368997	1
salmonella_EM2924	3.87237003368442	0.2375	0.322281050587505	2.41634240998797	8.1
salmonella_EM2924	11.0470303313465	0.528846153846154	0.316374507729613	19.3046787816553	10.5
salmonella_EM2924	26.518788702282	0	0.125637119667266	44.1769106176639	11.5
salmonella_EM2924	26.262824841057	0.36	0.616943956798939	212.764218817201	7.6
salmonella_EM2924	33.7013051365165	0	0.410752646395485	233.261903017249	2.3
salmonella_EM2924	50.5825728212638	0.333333333333333	0.166475187218569	212.971430095425	0.700000000000003
salmonella_EM2924	36.0243246516	0.0158730158730159	0.317737177760747	206.172023651088	25.3
salmonella_EM2924	7.34465273038422	0.552238805970149	0.0989823060486909	2.6697469840521	6.8
salmonella_EM2924	21.4018295256537	0.511749347258486	0.234509229777262	53.7071052968185	76.7
salmonella_EM2924	26.5465001354186	0.0888888888888889	0.35193204973655	124.006190979729	4.6
salmonella_EM2924	33.9362542436134	0.113636363636364	0.328911498295397	189.398646067939	4.5
salmonella_EM2924	35.3474853926902	0	0.454196818790044	283.746909353485	3.5
salmonella_EM2924	19.7315705333562	0.409836065573771	0.256008459912026	49.8365109606386	55
salmonella_EM2924	10.9013652323392	0.263157894736842	0.515385467872244	30.6241436671499	13.4
salmonella_EM2924	13.7408393428206	0.317180616740088	0.663244892578222	62.6138548930629	68.2
salmonella_EM2924	15.5144134698542	0.241379310344828	0.708752251641136	85.297279327166	17.5
salmonella_EM2924	12.1788926572114	0.754310344827586	0.12316909361433	9.13455416210618	23.3
salmonella_EM2924	49.3594923849918	0	0.552844197209968	673.463602768459	4.5
salmonella_EM2924	21.4119257871213	0.241379310344828	0.378979007511908	86.8753600216018	3
salmonella_EM2924	36.078144596787	0.75	0.174102953225484	113.309032659599	1.7
salmonella_EM2924	22.6319908307102	0.37037037037037	0.418448123090438	107.166030766822	19
salmonella_EM2924	10.1243914953384	0.441666666666667	0.619903338119943	31.7710698957757	24.1
salmonella_EM2924	30.0318278363736	0.177777777777778	0.253993338854707	114.539652886534	4.6
salmonella_EM2924	22.5207602373199	0.118811881188119	0.687551847420383	174.357868680644	20.3
salmonella_EM2924	22.0023513920062	0.258064516129032	0.14282921152971	34.5720582293016	12.5
salmonella_EM2924	35.2709678618709	0	0.237751019391176	147.886028631221	1.4
salmonella_EM2924	45.8793299767903	0	0.182189911959862	191.746949708753	0.399999999999999
salmonella_EM2924	30.4562981234285	0.0851851851851852	0.468147863360749	217.123724318382	27.1
salmonella_EM2924	32.5314617106948	0.294736842105263	0.7656703037215	405.152910269629	9.6
salmonella_EM2924	22.3134096642147	0.462686567164179	0.459152613157793	114.303345717579	6.8
salmonella_EM2924	15.3450112259149	0.089126559714795	0.569826702201838	67.088367152548	56.2
salmonella_EM2924	32.5128778753743	0.15625	0.423118143631959	223.63639272899	3.3
salmonella_EM2924	33.5678782476277	0	0.296645130034082	167.13022965854	1.2
salmonella_EM2924	11.2603286643989	0.0893854748603352	0.542813283721098	34.4130055971781	35.9
salmonella_EM2924	17.4125606469573	0.636363636363636	0.156274236672623	23.6909608311507	1.2
salmonella_EM2924	32.7067155380034	0.037037037037037	0.503522214263909	269.316218117053	2.8
salmonella_EM2924	17.6520388040729	0.4375	0.344964313082766	53.7444868316345	9.7
salmonella_EM2924	38.0141767039997	0.0326086956521739	0.37146302511303	268.396454071176	9.3
salmonella_EM2924	38.330096777021	0	0.774581679287911	569.006275962454	5.7
salmonella_EM2924	30.503690293666	0	0.312116686083825	145.208405707989	2.2
salmonella_EM2924	10.2677060608825	0.760416666666667	0.3950312229996	20.8232389358193	9.7
salmonella_EM2924	31.4204535645532	0.0291970802919708	0.5237165757355	258.518259796843	27.5
salmonella_EM2924	46.5545024497984	0.00632911392405063	0.269908569967786	292.489350130669	15.9
salmonella_EM2924	12.2859744742507	0.486013986013986	0.504173230047758	38.0512566524471	28.7
salmonella_EM2924	35.9311850686766	0	1.0158690334621	655.768888524927	7.1
salmonella_EM2924	30.5874499823132	0.238095238095238	0.17555163872634	82.1223628530167	2.2
salmonella_EM2924	29.891609610581	0.058641975308642	0.456765439114879	204.061861236149	32.5
salmonella_EM2924	37.0774036426235	0.0357142857142857	0.563445814087144	387.294019697792	2.9
salmonella_EM2924	37.0065741614428	0.0187793427230047	0.54298743389513	371.806988655984	21.4
salmonella_EM2924	16.4316467642257	0.392523364485981	0.803841480182398	108.518204087149	21.5
salmonella_EM2924	16.0085217851372	0.71875	0.152457142247459	19.5353070555981	3.3
salmonella_EM2924	46.4141169291139	0.0402298850574713	0.344071524302568	370.611524391825	17.5
salmonella_EM2924	23.0189185808478	0.327586206896552	0.42385321272665	112.293680746692	23.3
salmonella_EM2924	24.1951919029553	0.198412698412698	0.281989233307993	82.539279432028	25.3
salmonella_EM2924	15.0487331607669	0.505494505494505	0.502767054428345	56.9294120545721	9.2
salmonella_EM2924	33.5911129346133	0	1.22199695026119	689.427991855599	9.6
salmonella_EM2924	41.4912894679613	0.0333333333333333	0.368524620497419	317.212560917615	6.1
salmonella_EM2924	11.3684992005466	0	0.764133796530151	49.3793858131799	5.9
salmonella_EM2924	33.4214006064289	0	0.481432252355716	268.877510231548	2.1
salmonella_EM2924	15.4374495624824	0.589285714285714	0.72430169709988	86.3059247852964	5.7
salmonella_EM2924	35.9488371602379	0.0194174757281553	1.10364863253835	713.132989627099	10.4
salmonella_EM2924	42.5388582624299	0	0.560331577010727	506.975252765582	9.7
salmonella_EM2924	14.1980356265653	0.5	0.544709707560831	54.9024395786719	6.1
salmonella_EM2924	10.6849293710477	0.865116279069767	0.0646137178622436	3.68840028445421	21.6
salmonella_EM2924	16.6838020700932	0.47787610619469	0.496178927503937	69.0555165438818	11.4
salmonella_EM2924	12.9357257210076	0.197802197802198	0.30549423276805	25.5596332150639	9.2
salmonella_EM2924	29.3021280362924	0.5	0.126343855516514	54.2403462715414	1.3
salmonella_EM2924	19.1526849954833	0.257396449704142	1.06063081906991	194.533131754891	33.9
salmonella_EM2924	37.2726445802401	0	0.312790887999387	217.272375894785	1.8
salmonella_EM2924	14.3149052660991	0.5	0.217698983692011	22.3050582866746	2.5
salmonella_EM2924	7.69590491311302	0	0.535590505090169	15.8606966839167	32.9
salmonella_EM2924	37.7164872169586	0.177083333333333	0.377192997387427	268.284820021185	9.7
salmonella_EM2924	17.9633049807726	0.544444444444444	0.400527017364534	64.6210942339035	9.1
salmonella_EM2924	31.735502819295	0	0.841206324975453	423.607168819431	7.6
salmonella_EM2924	11.2915979572487	0.0140845070422535	0.0414048369865908	2.63956217600376	7.2
salmonella_EM2924	22.8536969170494	0	0.402248652450531	105.045518544103	1.9
salmonella_EM2924	42.1964123055308	0	0.949678804632338	845.469225290583	12.1
salmonella_EM2924	20.375002565956	0.548387096774194	0.239007398221987	49.6108528343811	12.5
salmonella_EM2924	10.8959696296846	0.405204460966543	0.231164460696907	13.7221713708582	27
salmonella_EM2924	6.7558177603844	0.552188552188552	0.187058807814154	4.26878240856498	29.8
salmonella_EM2924	9.55255584749237	0.376712328767123	0.297689942641966	13.5823005876024	14.7
salmonella_EM2924	24.0376415999224	0.307086614173228	0.448824811730843	129.667331362149	12.8
salmonella_EM2924	33.0886884664182	0	0.28762644734305	157.455533662955	2.8
salmonella_EM2924	34.9359634161014	0	0.169393227889466	103.374041668618	3.6
salmonella_EM2924	37.2593181115372	0.0229007633587786	0.39131533848963	271.623087088809	13.2
salmonella_EM2924	37.0055767600433	0	0.544679877850957	372.945774171052	6.9
salmonella_EM2924	28.4117879498628	0.28	0.254149740812366	102.578608817623	17.6
salmonella_EM2924	37.1113489675882	0	0.688855561058544	474.363926119324	5.8
salmonella_EM2924	38.6890498753431	0.0170575692963753	0.714159004511571	534.491803513359	47
salmonella_EM2924	10.4425725283921	0.180555555555556	0.0280604666197092	1.52995935559514	21.7
salmonella_EM2924	16.7959810138794	0.458333333333333	0.291064555916945	41.0553801035779	24.1
salmonella_EM2924	11.375633612201	0.454545454545455	0.2419137516925	15.652429366719	30.9
salmonella_EM2924	25.080618581416	0.184663536776213	0.433285611541326	136.276433429072	64
salmonella_EM2924	35.918347667163	0.065989847715736	0.68931970766028	444.655224207531	19.8
salmonella_EM2924	9.37894899479921	0.763085399449036	0.328586470337989	14.4520025555661	36.4
salmonella_EM2924	23.1878130576869	0	0.666394861213451	179.151820011799	5.4
salmonella_EM2924	32.2130463936565	0.0256410256410256	0.98582720884225	511.486765479002	7.9
salmonella_EM2924	27.0175768377972	0.228571428571429	0.517072050232088	188.71823145509	3.6
salmonella_EM2924	15.4299583822087	0.602510460251046	0.173493152039886	20.652938466401	24
salmonella_EM2924	31.2730379958365	0	0.338318604021071	165.438288856801	2.1
salmonella_EM2924	34.400012972214	0	0.238652434910884	141.205979185348	0.799999999999997
salmonella_EM2924	9.15483068272712	0.736111111111111	0.169491654021458	7.10262613720171	14.5
salmonella_EM2924	10.635980038166	0.6875	0.225032884444227	12.7283180404877	28.9
salmonella_EM2924	39.9286447743195	0	0.316772980232128	252.515054321566	1.8
salmonella_EM2924	29.8270229975631	0.0860366713681241	0.257803839070087	114.677760402492	71
salmonella_EM2924	7.74475574059637	0.52020202020202	0.128418063536111	3.85133743977305	19.9
salmonella_EM2924	21.0608011366712	0.257028112449799	0.574077639992563	127.318176771248	25
salmonella_EM2924	19.0703223446211	0.552631578947368	0.813871632369296	147.993275901508	22.9
salmonella_EM2924	35.224742175915	0	0.265566998096067	164.75543677677	1.1
salmonella_EM2924	23.0649346951577	0.470149253731343	0.26942834994706	71.6667572840126	13.5
salmonella_EM2924	22.7459121362955	0.407407407407407	0.449494638656637	116.278985708906	10.9
salmonella_EM2924	19.8864290390828	0.024390243902439	1.16227816847111	229.823108468252	12.4
salmonella_EM2924	16.2095877504584	0.08	0.085783559274265	11.2698466268222	2.6
salmonella_EM2924	28.4552796526567	0	0.284762006707069	115.286317031296	1.3
salmonella_EM2924	30.5890080744658	0.8	0.125865355275385	58.8853144565654	1.6
salmonella_EM2924	35.6008898376197	0	0.386088482817028	244.668780539962	2.8
salmonella_EM2924	32.7408755084634	0	0.0842870760549011	45.176394751963	22.5
salmonella_EM2924	25.3496891591624	0.26007326007326	0.239142508882718	76.8372940700107	54.7
salmonella_EM2924	28.374089743528	0.0551724137931034	0.264524832144045	106.483012162953	14.6
salmonella_EM2924	42.4413752695251	0	0.227941922759029	205.292511757983	0.899999999999999
salmonella_EM2924	26.3367087110962	0.0618181818181818	0.968947861988571	336.041886325935	27.6
salmonella_EM2924	35.8420284580199	0.15625	0.474533699286621	304.805096606758	3.3
salmonella_EM2924	24.5839665427026	0.0789473684210526	0.159191427490011	48.1053738234498	3.9
salmonella_EM2924	33.25230566107	0.00148148148148148	0.156747355543867	86.659016307034	67.6
salmonella_EM2924	28.6618616741252	0.0561797752808989	0.757983702748641	311.342683128657	9
salmonella_EM2924	31.3084688308747	0	0.40984033470914	200.866891636131	5
salmonella_EM2924	23.1150757248369	0.222222222222222	0.226884767720017	60.6130286832112	2.8
salmonella_EM2924	15.8506071889889	0.576271186440678	0.401257263455983	50.4062881862775	6
salmonella_EM2924	11.1429431870701	0.219178082191781	0.220605818767633	13.6957809147646	22
salmonella_EM2924	22.3489521315135	0	0.193159873607646	48.2393278108074	0.599999999999998
salmonella_EM2924	6.51689904214719	0.616279069767442	0.231637792212123	4.91882540505402	8.7
salmonella_EM2924	8.1036019798026	0.27027027027027	0.401006400378163	13.1667173431205	11.2
salmonella_EM2924	15.2385213323413	0.355704697986577	1.0341856561158	120.075435087249	15
salmonella_EM2924	33.1451671818286	0.0381679389312977	0.679716814531485	373.369162477603	13.2
salmonella_EM2924	33.2836077519136	0.0498084291187739	0.363810578352419	201.514414674161	26.2
salmonella_EM2924	38.9875873601027	0.153024911032028	0.434500395076683	330.22724534771	28.2
salmonella_EM2924	40.2241573336207	0	0.257929445271399	208.662707312945	1.9
salmonella_EM2924	18.1129680423874	0.369127516778524	1.23182620679319	202.068531559733	15
salmonella_EM2924	19.3666701863619	0.186363636363636	0.472645712394503	88.6371207297873	66.1
salmonella_EM2924	36.4013957100026	0.0714285714285714	0.251222130192377	166.442400104473	35.1
salmonella_EM2924	11.6593381864723	0.509615384615385	0.434980257395306	29.5656444043814	10.5
salmonella_EM2924	36.4157379617661	0.111111111111111	0.405962174415514	269.174431807175	10
salmonella_EM2924	33.2982631227937	0	0.740579545911699	410.567793802179	8.7
salmonella_EM2924	27.9029171154629	0.00850340136054422	0.425547350418326	165.659792574271	58.9
salmonella_EM2924	36.4090510065451	0.0770833333333333	0.480179311338242	318.267408105343	48.1
salmonella_EM2924	16.8291719567049	0.326781326781327	0.488063027254418	69.1148563365135	40.8
salmonella_EM2924	42.4707841096327	0	0.332540259416088	299.912656668182	1.7
salmonella_EM2924	32.3766665881879	0	0.206307302131153	108.130664059418	0.899999999999999
salmonella_EM2924	35.3009011661278	0	0.508259650163015	316.684802273438	4.3
salmonella_EM2924	28.0589152287325	0.1	0.123269369799125	48.5251553027938	1.1
salmonella_EM2924	13.5730854192118	0.327659574468085	0.498433121744359	45.912830018155	23.6
salmonella_EM2924	25.1572312619941	0.362264150943396	0.429574520909993	135.935911285172	26.6
salmonella_EM2924	13.7630499130699	0.322033898305085	0.497247680992999	47.0947114709707	29.6
salmonella_EM2924	6.52577999123681	0.0549019607843137	1.76282493004071	37.535658913955	25.6
salmonella_EM2924	40.7600576933255	0	1.03137812271303	856.756680472569	11
salmonella_EM2924	32.6395956631601	0.147058823529412	0.364195471730277	193.996585559748	3.5
salmonella_EM2924	17.9929533566711	0.387706855791962	0.518517209289181	83.9340322733726	42.4
salmonella_EM2924	44.7751931074225	0	0.449536625170627	450.619540426275	3.4
salmonella_EM2924	43.6350471300476	0	0.321121867954487	305.710802104804	1.4
salmonella_EM2924	31.4190030937436	0	0.351897386449731	173.68841327547	20.1
salmonella_EM2924	39.0682655700274	0	0.491058799598238	374.758735253626	4.4
salmonella_EM2924	10.3948760741189	0.192592592592593	0.442491937128572	23.9063898913975	13.6
salmonella_EM2924	39.3115279713712	0.12	0.435646456481887	336.6231960445	5.1
salmonella_EM2924	21.7117815997033	0	0.284681817807124	67.0997123080622	1
salmonella_EM2924	8.62778088292426	0.744394618834081	0.0980188844706295	3.6481944120296	22.4
salmonella_EM2924	30.6221682237346	0.0217391304347826	0.481464939543032	225.738974306953	4.7
salmonella_EM2924	13.4984214166234	0.105555555555556	0.682317019060693	62.1615984389448	18.1
salmonella_EM2924	24.9038167737111	0.236725663716814	0.196374121332901	60.8956238522095	45.3
salmonella_EM2924	8.62882725927378	0.44047619047619	0.0370214614813012	1.37824718270892	25.3
salmonella_EM2924	36.5022164793116	0	0.220965780397232	147.208707471834	0.899999999999999
salmonella_EM2924	5.86350315249173	0.6368	0.109877110225365	1.88882429071435	62.6
salmonella_EM2924	30.4187131933349	0	1.18775965063145	549.515881320479	22.2
salmonella_EM2924	14.702016442584	0.555762081784387	0.184482538106569	19.9378845819351	53.9
salmonella_EM2924	16.5235533680159	0.225075528700906	3.4331487469289	468.672552026641	66.3
salmonella_EM2924	27.7649708590271	0.20253164556962	0.455098355676971	175.416206428882	8
salmonella_EM2924	5.0708024413425	0	0.104862818326861	1.34817078470812	6.4
salmonella_EM2924	34.3889086840729	0	0.32931278685573	194.722163564151	2.3
salmonella_EM2924	26.9860403481859	0.31758530183727	0.880295478319435	320.535994923838	38.2
salmonella_EM2924	11.523713550652	0.215189873417722	0.904338362428537	60.0462468309926	8
salmonella_EM2924	30.4943410193984	0.0442477876106195	0.180075679582334	83.7266224833945	11.4
salmonella_EM2924	32.0880128858315	0.142857142857143	0.307601132321092	158.359302755714	1.5
salmonella_EM2924	41.0950833283119	0.0381944444444444	0.273323033855064	230.794772504291	28.9
salmonella_EM2924	21.4499261812829	0.352941176470588	0.898734523466584	206.753577477527	22.2
salmonella_EM2924	37.8834681109063	0	1.58340773941387	1136.21947412993	16.3
salmonella_EM2924	7.94001553548119	0.0227272727272727	0.0697148206855532	2.19754523413737	8.9
salmonella_EM2924	28.45549813799	0	0.369640699043787	149.651878487893	4.9
salmonella_EM2924	6.17954462196803	0.388888888888889	0.174747559607904	3.3365225849884	3.7
salmonella_EM2924	8.91632241834193	0.741610738255034	0.171594608975103	6.82095481372876	29.9
salmonella_EM2924	37.549274479815	0.0235849056603774	0.321818283206055	226.873524631275	21.3
salmonella_EM2924	26.0634761085704	0.0336134453781513	0.148327665357904	50.3798465508461	12
salmonella_EM2924	8.16550551017782	0.494845360824742	0.10927414864728	3.64295316925937	9.8
salmonella_EM2924	35.8500863900921	0	0.351996956377824	226.198294299886	1.7
salmonella_EM2924	29.8269084113752	0	0.188460285161504	83.8313248189875	0.700000000000003
salmonella_EM2924	18.7222926297134	0.206572769953052	0.480577766881178	84.2270785638694	21.4
salmonella_EM2924	5.12181323449544	0	0.0889387219464668	1.16656344830806	20.9
salmonella_EM2924	13.3269170677624	0.758241758241758	0.0761202622254945	6.75973499379532	18.3
salmonella_EM2924	31.5859191500733	0.153846153846154	0.306475949607435	152.880974540004	5.3
salmonella_EM2924	21.4263998230508	0.311890838206628	0.183847040917774	42.2012250235706	51.4
salmonella_EM2924	14.9265048360067	0.136363636363636	0.386246527190627	43.0279686939449	2.3
salmonella_EM2924	22.6277425869372	0	0.198577659213098	50.8373437378247	0.600000000000001
salmonella_EM2924	25.6053352805379	0.285714285714286	0.399987975308835	131.122697072409	3.6
salmonella_EM2924	27.1223465744114	0.176767676767677	0.450916937517675	165.852138393361	19.9
salmonella_EM2924	20.5666992786836	0	2.36981649734763	501.20329646282	32.3
salmonella_EM2924	17.6789653558734	0.631578947368421	0.148655788412537	23.2308723502862	9.6
salmonella_EM2924	20.1293545923935	0.535353535353535	0.462838823783506	93.7690435554871	19.9
salmonella_EM2924	25.7438017547963	0.197604790419162	0.508722435088647	168.576200030466	16.8
salmonella_EM2924	36.3210634553615	0.0222222222222222	0.49756601153297	328.199429924666	4.6
salmonella_EM2924	6.86740083489711	0.726618705035971	0.251044386166881	5.9197765278254	14
salmonella_EM2924	24.3291212581362	0.225352112676056	0.347772847929467	102.924442214832	14.3
salmonella_EM2924	25.5341769651792	0.126315789473684	0.33380764139057	108.820321931089	28.6
salmonella_EM2924	24.592820205013	0.300699300699301	0.786734539050402	237.91120172333	14.4
salmonella_EM2924	38.8955425138301	0.0165745856353591	0.888309136142272	671.945113336612	18.2
salmonella_EM2924	35.1023442255	0.0588235294117647	0.380959707768158	234.704432077181	1.8
salmonella_EM2924	24.9147842641056	0	0.290223075300215	90.0774754675295	7.7
salmonella_EM2924	6.51131920741661	0.79746835443038	0.204738139366379	4.34016988762244	15.9
salmonella_EM2924	31.9797419992931	0.136222910216718	0.492198811716999	251.686821750978	32.4
salmonella_EM2924	18.0639154143184	0.229508196721311	0.777706392057552	126.884757721491	6.2
salmonella_EM2924	22.1619322474962	0.227272727272727	0.522658350131448	128.352148628039	8.9
salmonella_EM2924	29.0526819354899	0.117647058823529	0.186863914062395	78.8620214003275	12
salmonella_EM2924	28.3944881712309	0	0.467084596461554	188.292767631105	3.9
salmonella_EM2924	30.2071297646186	0	0.311924035434176	142.310769704331	1.6
salmonella_EM2924	21.2321242070423	0.515418502202643	0.46657941269488	105.167722433018	45.5
salmonella_EM2924	20.2913384582158	0.0686567164179104	0.330939782743374	68.1303110395391	33.6
salmonella_EM2924	12.4489263433124	0.762993762993763	0.199541322936355	15.4620347952266	48.2
salmonella_EM2924	35.9001426008252	0	0.443086778604325	285.529603896021	5.1
salmonella_EM2924	40.9116892260438	0.051685393258427	0.582361645453546	487.36865274968	44.6
salmonella_EM2924	23.0858822824115	0	0.173697582155597	46.2867545870656	0.399999999999999
salmonella_EM2924	30.7232860663864	0.0731707317073171	0.877653861825333	414.217651222771	8.3
salmonella_EM2924	26.5913297284696	0	0.836900434377147	295.885653433694	6.1
salmonella_EM2924	28.4878418033793	0.0476190476190476	0.342111379434464	138.821464722178	2.2
salmonella_EM2924	39.4235171134073	NaN	0.147314773281981	114.479319540823	0.299999999999997
salmonella_EM2924	30.0165125610807	0.268965517241379	0.321401599223264	144.789978374058	14.6
salmonella_EM2924	20.1632632079718	0.180530973451327	0.444111307672254	90.2783211359068	56.6
salmonella_EM2924	16.337889715978	0.417721518987342	0.414692813152996	55.3462797005596	8
salmonella_EM2924	29.5488096078074	0.1	0.201746334715073	88.0756054153757	13.1
salmonella_EM2924	36.2558746927966	0	0.362546795776923	238.281787769464	2.1
salmonella_EM2924	14.8786754688193	0.358974358974359	0.437726066352333	48.4508004033174	23.5
salmonella_EM2924	11.7731860450746	0.649532710280374	0.700622018337883	48.5558767089682	42.9
salmonella_EM2924	31.8158030976163	0	0.279054201806136	141.235655843589	1.9
salmonella_EM2924	34.5117900412381	0.4	0.08444887081065	50.2919902311919	0.600000000000001
salmonella_EM2924	19.2628062609274	0.0172413793103448	0.0421890088255914	7.82723620748636	5.9
salmonella_EM2924	37.9291695601433	0	0.309077945168571	222.323150907554	1.2
salmonella_EM2924	27.6705909348758	0.181818181818182	0.410675663797084	157.219293463348	23.2
salmonella_EM2924	46.9272188238615	0	0.287149487958041	316.1751133387	1.3
salmonella_EM2924	8.04597120645019	0.469072164948454	0.507073299000029	16.4133675506509	19.5
salmonella_EM2924	39.9683865533402	0.0819672131147541	0.419316133200157	334.922874966076	6.2
salmonella_EM2924	10.2369384426383	0.56953642384106	0.317977054031547	16.6611881695259	15.2
salmonella_EM2924	5.48538781936102	0.0579710144927536	0.0585342571971282	0.880632666833085	7
salmonella_EM2924	29.7916038430847	0.325358851674641	0.270824483751965	120.183735052605	21
salmonella_EM2924	18.0670213533625	0.415300546448087	0.533558284942949	87.0813168661825	18.4
salmonella_EM2924	36.6928130713852	0.0140845070422535	0.494410472035832	332.827867264182	14.3
salmonella_EM2924	9.21205864591017	0.182389937106918	0.406930164649901	17.2664588002772	16
salmonella_EM2924	14.4002119798469	0.17741935483871	0.71130934891903	73.7507245906614	6.3
salmonella_EM2924	19.135733885512	0	0.174977250565701	32.0362620900307	0.5
salmonella_EM2924	29.0751837374807	0.166666666666667	0.296942508721009	125.512596346016	1.3
salmonella_EM2924	23.283815862767	0.325490196078431	0.781253570935648	211.772874658421	25.6
salmonella_EM2924	14.6794076431018	0.701492537313433	0.269266941024831	29.011494571728	6.8
salmonella_EM2924	16.7242308555918	0	2.59686408447704	363.171309398967	37.8
salmonella_EM2924	13.0406424111337	0.491978609625668	0.41214421714622	35.0442836912702	37.5
salmonella_EM2924	6.67757876916773	0.202380952380952	0.0704600782183403	1.5709094949158	8.5
salmonella_EM2924	17.291199057374	0.622448979591837	0.179455685452883	26.8273297395954	19.7
salmonella_EM2924	27.4849843313998	0	1.05873728214247	399.897968842536	8.5
salmonella_EM2924	25.4135870158052	0.0588235294117647	0.436848639832618	141.069435481961	3.5
salmonella_EM2924	39.1607836690884	0	0.180062929672746	138.069281415959	0.399999999999999
salmonella_EM2924	21.217706561299	0.492063492063492	0.354146668369529	79.7168340899191	6.4
salmonella_EM2924	36.679086359086	0	0.446032089127665	300.035834518825	3.09999999999999
salmonella_EM2924	38.1469306900162	0.00930232558139535	0.62256195208385	452.972440907138	21.6
salmonella_EM2924	8.88714052897724	0.773684210526316	0.231253290230942	9.13233890494837	57.1
salmonella_EM2924	27.6248893065933	0	0.171224947196565	65.3338330209547	0.5
salmonella_EM2924	16.2750152328882	0.132352941176471	0.52585398353079	69.6430816405148	27.3
salmonella_EM2924	19.5486179946272	0.170886075949367	1.0787335385184	206.118183214023	15.9
salmonella_EM2924	26.9732011950364	0.313253012048193	0.149674645987023	54.4481624641987	8.4
salmonella_EM2924	16.00284724643	0.175627240143369	0.567383914022547	72.6509910039017	55.9
salmonella_EM2924	11.0854003674294	0.00181488203266788	1.28117846329898	78.7195132161426	55.2
salmonella_EM2924	39.0553360356969	0	0.487454990748893	371.762246020834	9.4
salmonella_EM2924	25.8207147022412	0.304635761589404	0.290036460057135	96.6850037512343	60.5
salmonella_EM2924	35.1370699329426	0.0952380952380952	0.406431996699799	250.893252263311	2.2
salmonella_EM2924	10.9941974152734	0.6	0.273441086295219	16.5257370084595	4.09999999999999
salmonella_EM2924	29.6444120315003	0.0315789473684211	0.522483397790679	229.576896838707	19.1
salmonella_EM2924	22.1017116517126	0.166666666666667	0.180812462668337	44.1621473947357	0.700000000000003
salmonella_EM2924	34.4046619226112	0.0384615384615385	0.398160202387445	235.647285881849	2.7
salmonella_EM2924	32.5328513977096	0	0.205408886375927	108.700987950524	0.600000000000001
salmonella_EM2924	35.4827796576043	0	0.447774500015867	281.880238741741	6.1
salmonella_EM2924	11.9726760983469	0.582089552238806	0.0374830423794048	2.68650284809082	13.5
salmonella_EM2924	18.2186799737113	0.346153846153846	0.332149869874747	55.1236422243208	7.9
salmonella_EM2924	21.6618853909271	0	0.188374862383547	44.1962538991976	0.599999999999994
salmonella_EM2924	26.2139431189753	0.152125279642058	0.693802353241449	238.380363862208	44.8
salmonella_EM2924	17.9384302945607	0.75	0.322142061322324	51.8306090740367	3.7
salmonella_EM2924	23.0772088940583	0.0714285714285714	0.485091313526994	129.169525662489	2.9
salmonella_EM2924	10.8067888387794	0.625	0.489150650389977	28.563141463779	10.5
salmonella_EM2924	42.1423971773401	0	0.181275165815863	160.970683125112	0.399999999999999
salmonella_EM2924	31.3403928951047	0.14975845410628	1.05749947422256	519.348686716205	20.8
salmonella_EM2924	13.9240962300146	0.497326203208556	0.47500386992177	46.0469834089911	18.8
salmonella_EM2924	35.06927556001	0	0.439960003734271	270.5433046414	8.7
salmonella_EM2924	36.6251089676596	0	0.567679887658197	380.742505232924	4.09999999999999
salmonella_EM2924	12.4996261686299	0.6	0.229485056230796	17.9274476751537	14.6
salmonella_EM2924	14.443025218842	0.457142857142857	0.458384030165918	47.8096783751066	10.6
salmonella_EM2924	41.7895994370504	0	0.550787424261524	480.939488103345	5
salmonella_EM2924	21.5769947536814	0.327433628318584	0.413870010495412	96.34204804577	11.4
salmonella_EM2924	30.2699639082567	0	0.3082729550407	141.230740466256	1.9
salmonella_EM2924	25.7337499987177	0.0526315789473684	0.28325473616889	93.7893097359571	3.9
salmonella_EM2924	37.8866321735183	0.087378640776699	1.05503094766984	757.19407450029	10.4
salmonella_EM2924	20.8199588420409	0.324200913242009	0.723626781482035	156.835498755169	22
salmonella_EM2924	16.2532112346213	0.552631578947368	0.861017228244348	113.726115441462	11.5
salmonella_EM2924	6.47708059739024	0.420560747663551	0.181332697114425	3.80368661239129	10.8
salmonella_EM2924	22.4157017904623	0.0730897009966777	1.53522876664692	385.69835305389	30.2
salmonella_EM2924	6.23401565929629	0.105882352941176	0.0710193729553037	1.38001121414115	8.6
salmonella_EM2924	18.1099921060198	0.478260869565217	0.291741679825199	47.8415239875231	46.1
salmonella_EM2924	14.1093357076708	0.356643356643357	0.606348784980264	60.3539431938041	14.4
salmonella_EM2924	39.4617288943659	0.038961038961039	0.251692477643512	195.971292744533	7.8
salmonella_EM2924	32.5719713381457	0.339233038348083	0.806394260680126	427.765268837288	34
salmonella_EM2924	19.7596316359682	0	0.574647941592645	112.183645309049	3.4
salmonella_EM2924	29.9337133338554	0.202453987730061	0.323792760176371	145.063559161635	16.4
salmonella_EM2924	17.0385857832352	0.58102766798419	0.630963459293886	91.5885753045205	25.4
salmonella_EM2924	31.651739276243	0.230337078651685	0.323108181808078	161.850154803606	17.9
salmonella_EM2924	23.1509321276029	0.0247933884297521	0.266767068256156	71.4889936855901	12.2
salmonella_EM2924	28.3280807479066	0.166666666666667	0.184311442222448	73.9531377171854	1.9
salmonella_EM2924	21.6702663037488	0	0.202399090597353	47.5233511696072	0.699999999999996
salmonella_EM2924	37.611279967337	0.224137931034483	0.245113422946526	173.369751171087	5.9
salmonella_EM2924	33.4532622208856	0.222222222222222	0.286093268901648	160.086457292097	1.9
salmonella_EM2924	26.8701620199143	0	1.5793331227965	570.143684971349	14.5
salmonella_EM2924	30.5141480548858	0.025	0.627452147388689	292.114498288208	32.1
salmonella_EM2924	29.8279897855735	0.19672131147541	0.327459969449438	145.672036828608	6.2
salmonella_EM2924	27.9173980307677	0	0.244794731603813	95.3941951634956	4.3
salmonella_EM2924	8.63791463157746	0.7	0.0785199603805845	2.92932724802881	14.1
salmonella_EM2924	30.7015046923216	0.363636363636364	0.196183903929284	92.459746559151	2.3
salmonella_EM2924	43.2470685545018	0.0185185185185185	0.285779060502474	267.247565655211	5.5
salmonella_EM2924	22.5020227296339	0.210526315789474	0.272668410415793	69.0316014699643	32.4
salmonella_EM2924	12.9299192699141	0.375	0.37934773340791	31.7102104604079	4.9
salmonella_EM2924	24.3934630610886	0.25	0.265740624239612	79.0632887238679	1.7
salmonella_EM2924	39.6939800359984	0	0.267431717706399	210.684318632052	1.1
salmonella_EM2924	24.0810681237997	0.372822299651568	0.791271773328109	229.428396887548	57.5
salmonella_EM2924	33.7235970031042	0	0.310574084901216	176.605002122091	1.2
salmonella_EM2924	44.5692671960486	0	0.383685009250331	381.079707155335	1.7
salmonella_EM2924	28.11202169958	0.287958115183246	0.994062982615023	392.796911858733	57.4
salmonella_EM2924	36.8361511459364	0.0666666666666667	0.188155271017078	127.654134716383	12.1
salmonella_EM2924	19.1691824915075	0.3	0.256816063578429	47.1845017108712	1.1
salmonella_EM2924	34.7889405071267	0.0087719298245614	0.20726963297388	125.426148897565	57.1
salmonella_EM2924	41.5651759586443	0	0.829969720906671	716.954342728805	10.6
salmonella_EM2924	14.8401389030217	0.191860465116279	1.54937903836658	170.609657958103	17.3
salmonella_EM2924	29.8732676799816	0	0.463960104748493	207.021810773096	3.4
salmonella_EM2924	39.8409324550287	0	0.469533380395857	372.64514361301	2.3
salmonella_EM2924	39.7891951994336	0.0638297872340425	0.512478167522314	405.672606624417	4.8
salmonella_EM2924	36.00613142867	0	0.516313785392522	334.685309320885	9.9
salmonella_EM2924	9.33505533394993	0.846153846153846	0.0933336110171953	4.06669747657389	7.9
salmonella_EM2924	20.3799166651799	0	0.339681584427093	70.5418450357894	1.4
salmonella_EM2924	24.2449368175772	0.284518828451883	0.559170243051134	164.344876556582	24
salmonella_EM2924	8.69711257338775	0.403100775193798	0.781950958968156	29.5732942155302	13
salmonella_EM2924	10.4766731404859	0.673469387755102	0.14177245936617	7.7805207792142	9.9
salmonella_EM2924	23.3908426723197	0.0895522388059701	0.827609716798003	226.405681540432	6.8
salmonella_EM2924	29.6861200351541	0.288288288288288	1.16168044648378	511.874579132642	11.2
salmonella_EM2924	19.904501923895	0.0091533180778032	2.34306369480197	464.148261692335	43.8
salmonella_EM2924	20.4870201976274	0	0.317611620837178	66.653656593835	1.7
salmonella_EM2924	21.2772426944944	0.2	0.279200968329191	63.2000787040932	4.09999999999999
salmonella_EM2924	32.3537516621763	0	0.276390634284601	144.658055229882	1
salmonella_EM2924	21.5729772130254	0.147321428571429	0.366697307783034	85.3292434886804	22.5
salmonella_EM2924	15.5554958277901	0.477718360071301	0.175068219383099	21.1809305539927	56.2
salmonella_EM2924	24.4285490139833	0.141666666666667	0.40464253007479	120.736025597925	12.1
salmonella_EM2924	15.9357937602774	0.488095238095238	0.425573909204885	54.0371455729927	25.3
salmonella_EM2924	22.3270730832852	0	0.16924090013978	42.1831414055299	0.5
salmonella_EM2924	38.3499701993813	0.032258064516129	0.536003587313619	394.155655397968	6.3
salmonella_EM2924	31.6419172196178	0.0405405405405405	0.15202226900616	76.1031783114508	7.5
salmonella_EM2924	22.7246205138768	0.375	0.792959787588661	204.745538665588	7.3
salmonella_EM2924	20.2530078526252	0.6	0.321501032962942	65.9373424304733	4.1
salmonella_EM2924	12.1260450995975	0.592592592592593	0.285030327199004	20.9555678608156	10.9
salmonella_EM2924	26.3196992027751	0.0625	0.162285255678689	56.2096539494722	1.7
salmonella_EM2924	34.9065432792327	0	0.260762081409669	158.864964716103	26.6
salmonella_EM2924	31.330187035513	0.0882882882882883	0.595902352301807	292.463100120657	55.6
salmonella_EM2924	25.6289597590159	0.308641975308642	0.407559341440155	133.851368106534	32.5
salmonella_EM2924	32.2669350505562	0.208333333333333	0.291335759407445	151.662855503823	12.1
salmonella_EM2924	14.6376916248149	0.168032786885246	1.42618237571373	152.788355575621	24.5
salmonella_EM2924	13.892403316339	0.0476190476190476	0.548121269898801	52.8933928303593	12.7
salmonella_EM2924	25.2455498592234	0.125	0.620910185893107	197.864762117058	3.3
salmonella_EM2924	23.2721776408989	0.318840579710145	0.273811070041612	74.1472508547283	7
salmonella_EM2924	31.3031635713781	0	0.545942558003688	267.481294171507	7.5
salmonella_EM2924	25.7404425942277	0.126637554585153	0.461917131639091	153.026305861801	45.9
salmonella_EM2924	27.5629322494621	0.037037037037037	1.79166048006913	680.575880600946	19
salmonella_EM2924	15.1698308685614	0.650822669104205	0.274965472728451	31.6380454069305	54.8
salmonella_EM2924	22.0731856387871	0.384615384615385	0.216899568862412	52.8395030736816	11.8
salmonella_EM2924	12.1317125774742	0.226950354609929	1.08146135719601	79.5839031772688	14.2
salmonella_EM2924	27.2110424634261	0.0843373493975904	0.159596555290647	59.0859030875914	8.4
salmonella_EM2924	20.348589799294	0.0987654320987654	0.522832466603967	108.24334056665	8.2
salmonella_EM2924	33.5012420256392	0.0351201478743068	0.237836319300657	133.465800711046	54.2
salmonella_EM2924	34.2316981918037	0	0.172010548640903	100.781768351171	50
salmonella_EM2924	33.0202262793574	0.00497512437810945	0.316964717385949	172.798917010529	20.2
salmonella_EM2924	25.7910531281986	0.344827586206897	0.558213975062364	185.655945384883	26.2
salmonella_EM2924	20.8626137487668	0.182978723404255	0.44953719469731	97.8302291046361	23.6
salmonella_EM2924	31.4643324111031	0	0.367750232396157	182.037139899884	3
salmonella_EM2924	35.8007987327824	0.0687960687960688	0.573473117482343	367.509441581644	40.8
salmonella_EM2924	36.2502863378477	0.0518731988472622	0.197507385437304	129.770574422888	34.8
salmonella_EM2924	44.9531563785379	0.655172413793103	0.31783843444655	321.141771948604	3
salmonella_EM2924	7.45098609865286	0.394230769230769	0.181961653695001	5.05100020002707	20.9
salmonella_EM2924	14.8213070099827	0.304347826086957	0.353865461202328	38.8670148970677	9.3
salmonella_EM2924	10.363594534696	0.39047619047619	1.03314547879004	55.482025861155	10.6
salmonella_EM2924	5.6759624475744	0.0242537313432836	0.037659942529998	0.606636705226566	53.7
salmonella_EM2924	21.3144269986427	0.442990654205607	0.633172076802613	143.826556314318	53.6
salmonella_EM2924	7.81545828277065	0.558139534883721	0.424322763024164	12.9591116987653	4.4
salmonella_EM2924	19.5046647082031	0.274590163934426	0.57803627870157	109.95173300316	24.5
salmonella_EM2924	20.4654224300212	0.366666666666667	0.332982784511725	69.7321750755937	3.1
salmonella_EM2924	4.84299181256436	0.903846153846154	0.0835226907204291	0.979494385373493	36.5
salmonella_EM2924	11.2354685423527	0.786713286713287	0.388918127103164	24.5476863863192	28.7
salmonella_EM2924	34.2024367062305	0.0115830115830116	0.965428447393083	564.682321791096	26
salmonella_EM2924	13.1226730366425	0.46875	0.212657647778819	18.3103070175467	3.3
salmonella_EM2924	38.7418939675241	0	0.39221744170265	294.346315105532	1.9
salmonella_EM2924	36.1602775835022	0.0618181818181818	0.431353481478118	282.011503068137	27.6
salmonella_EM2924	7.39449253168219	0.448717948717949	0.149913403476203	4.09852150021222	23.5
salmonella_EM2924	25.584747811279	0.154838709677419	0.613643285155633	200.83910233376	31.1
salmonella_EM2924	44.6346263845858	0	0.384861897363804	383.370532974949	3.4
salmonella_EM2924	15.4834903219214	0.442857142857143	0.650698190110539	77.9986950937605	28.1
salmonella_EM2924	11.9419317571515	0.43343653250774	0.28754670003437	20.5034792155333	32.4
salmonella_EM2924	22.1493119472184	0.0473372781065089	1.10711388863905	271.570619352155	17
salmonella_EM2924	20.7806286326925	0.182926829268293	0.858628522843992	185.392720745002	8.3
salmonella_EM2924	11.6487739077286	0.622377622377622	0.379717575466851	25.7626857272244	14.4
salmonella_EM2924	39.4564209179368	0.0630975143403442	0.801064089571343	623.551952852783	52.4
salmonella_EM2924	29.1122227248594	0.0434782608695652	0.435150530435373	184.399717747139	2.4
salmonella_EM2924	8.2036267103524	0.688311688311688	0.222580128022197	7.48976468387478	15.5
salmonella_EM2924	21.5028492916198	0.135416666666667	0.0765112605446976	17.6883524661802	9.7
salmonella_EM2924	13.5706092919404	0.40952380952381	0.748842475825421	68.9539530505187	21.1
salmonella_EM2924	34.6198837880369	0.0836820083682008	1.03767458863699	621.845358790832	47.9
salmonella_EM2924	40.0173608668766	0.0695443645083933	0.188486501941976	150.920121521198	41.8
salmonella_EM2924	29.7858860893229	0.073943661971831	1.04905404599993	465.359855589972	28.5
salmonella_EM2924	21.8378479374748	0	0.608696903729811	145.141220940505	3.8
salmonella_EM2924	36.8557891907614	0	0.39246266972523	266.550676112116	2
salmonella_EM2924	24.9846214699693	0.162162162162162	2.1903010745155	683.627254517036	51.9
salmonella_EM2924	12.6154434412688	0.322393822393822	0.271312811217175	21.5896373521211	51.9
salmonella_EM2924	39.8972860495548	0.204678362573099	0.37268870223524	296.621714594379	17.2
salmonella_EM2924	16.8539338390991	0.333333333333333	1.24237223748395	176.451076289775	10.9
salmonella_EM2924	5.91754810490159	0.383838383838384	0.205318314855223	3.59485427173505	19.9
salmonella_EM2924	9.84989039015222	0.541516245487365	0.0903206427809799	4.38146976733711	27.8
salmonella_EM2924	30.9011822251458	0.10989010989011	0.259738788836611	124.010085120635	9.2
salmonella_EM2924	47.7037954267724	0	0.336088578485111	382.410339391795	1.4
salmonella_EM2924	37.5961252954133	0.294117647058824	0.29291571479173	207.013588104727	3.5
salmonella_EM2924	26.9854612912781	0.161290322580645	0.412228587300527	150.0955453116	6.3
salmonella_EM2924	36.8189643714414	0.0303030303030303	0.869155002896691	589.128965458066	6.7
salmonella_EM2924	11.3207784783455	0.430084745762712	0.535876688573627	34.3389849975812	47.3
salmonella_EM2924	19.408363823012	0.05625	0.266947072180877	50.2774237224096	16.1
salmonella_EM2924	26.2321798422597	0.189655172413793	0.587243632060617	202.049175528771	5.9
salmonella_EM2924	17.1539852989741	0.548387096774194	1.33033409265357	195.73153065931	37.3
salmonella_EM2924	36.1859219527579	0	0.340776135046445	223.109704831065	19.3
salmonella_EM2924	37.3733011158831	0	0.967286498645243	675.535303595072	10.6
salmonella_EM2924	19.7122139734256	0	1.01279582439394	196.771735436851	8.2
salmonella_EM2924	31.6777210907843	0	0.390016124507066	195.686302927736	5.8
salmonella_EM2924	25.8674280779086	0	0.332468584761452	111.231327287106	3.3
salmonella_EM2924	25.6547221294735	0.133333333333333	0.520114157707653	171.16040685109	6.1
salmonella_EM2924	21.4608474162792	0.4375	0.392367661722714	90.3559890846385	4.9
salmonella_EM2924	13.1279219256126	0.144444444444444	0.317260829178962	27.3387359072193	9.1
salmonella_EM2924	25.1583573156283	0.328767123287671	0.334564409729437	105.880091028632	7.40000000000001
salmonella_EM2924	9.13897502310877	0.107476635514019	0.395706565635576	16.5248772197638	42.9
salmonella_EM2924	19.4307394157142	0.484375	0.692783113368169	130.781391096608	6.5
salmonella_EM2924	17.3939170607284	0.415	0.332012918825894	50.2249805035066	20.1
salmonella_EM2924	32.1090568967348	0.360655737704918	0.482026733475368	248.482740879658	6.2
salmonella_EM2924	28.3942433172674	0	0.246323132098246	99.2969254770386	1.1
salmonella_EM2924	27.4019062645029	0	1.99091647802209	747.454219984713	21.5
salmonella_EM2924	8.8720101256828	0.598393574297189	0.0914809602125329	3.60035045267084	49.9
salmonella_EM2924	29.3441578461396	0	0.425359898147166	183.134365412317	2.2
salmonella_EM2924	40.6533062775736	0	0.602284469425568	497.695154774744	12.1
salmonella_EM2924	4.04940919600845	0	0.0721380338765122	0.591449454194268	33.9
salmonella_EM2924	11.2967984310062	0	0.208702404003915	13.3170556740891	1.09999999999999
salmonella_EM2924	27.3152159204933	0.289473684210526	0.650174599005704	242.554467748713	7.7
salmonella_EM2924	26.3451659057944	0.270440251572327	0.459454118739932	159.446147025378	31.9
salmonella_EM2924	8.97211453101712	0.5	0.150041013980527	6.03906372573748	22.3
salmonella_EM2924	8.05392660112385	0.424242424242424	0.508376702857464	16.4881139124752	6.7
salmonella_EM2924	33.2947041157673	0.277777777777778	0.12925784770864	71.6435741833234	1.9
salmonella_EM2924	15.8896436519398	0.279279279279279	0.935922388609442	118.151205188443	11.2
salmonella_EM2924	33.9704392935754	0.0504587155963303	0.172831261975848	99.722838452402	21.9
salmonella_EM2924	45.7737203370523	0.0172413793103448	0.406653459876601	426.016970622939	5.9
salmonella_EM2924	14.0818918156861	0.693181818181818	0.401951666130121	39.8534428034506	8.90000000000001
salmonella_EM2924	22.0576725811456	0.0601503759398496	0.226158396656365	55.0176571531958	26.7
salmonella_EM2924	7.21151001062741	0.5	0.202307786951214	5.26059690507841	5.5
salmonella_EM2924	8.93247621124357	0.0102669404517454	0.187384162812069	7.47560978174398	48.8
salmonella_EM2924	13.4082314152871	0.449275362318841	0.481712121884784	43.3012639341291	7
salmonella_EM2924	15.0340233902583	0.0349794238683128	0.530102919681116	59.9074237630329	48.7
salmonella_EM2924	13.2260070407652	0.537037037037037	0.355557948196672	31.0983892232793	48.7
salmonella_EM2924	26.7292891036677	0.0742268041237113	0.106379876563866	38.0018118227973	48.6
salmonella_EM2924	36.6894121486036	0.0394088669950739	0.100643703414349	67.7388969459572	40.7
salmonella_EM2924	5.74330242679522	0.606896551724138	0.4022643725122	6.63445030865188	14.6
salmonella_EM2924	20.6901198462001	0	0.413190246920363	88.439459286744	5.2
salmonella_EM2924	24.6964189194132	0.409090909090909	0.480961892012307	146.672481059481	2.3
salmonella_EM2924	40.3930925701894	0	1.20604465347392	983.892390559541	12.6
salmonella_EM2924	21.154814723382	0.132231404958678	1.23488890526987	276.322560942603	12.2
salmonella_EM2924	26.0468326952154	0.131578947368421	0.316394321142615	107.326885089307	3.9
salmonella_EM2924	37.9424787166123	0	0.492550888341686	354.545934182993	2.8
salmonella_EM2924	14.7917307064518	0.480519480519481	0.282287970126396	30.8816401729069	46.3
salmonella_EM2924	31.0753274669673	0.125	0.52809050526856	254.98215735715	12.9
salmonella_EM2924	31.9524460620055	0	0.270870832845557	138.273981494194	1.6
salmonella_EM2924	40.1011263380567	0	0.751389227597682	604.154633774421	5.1
salmonella_EM2924	22.5992172403306	0.194630872483221	0.448646561589017	114.567422313035	15
salmonella_EM2924	34.4411779576766	0	0.294331765147802	174.567395685987	36.2
salmonella_EM2924	6.36393101761243	0.397129186602871	0.321079620876514	6.50180099604891	21
salmonella_EM2924	37.3387537701616	0	0.435449084553424	303.547753871291	2.3
salmonella_EM2924	20.0611430870632	0.4	0.187463056327405	37.7222030781354	1.6
salmonella_EM2924	20.3458693706645	0.0212765957446809	1.70866425588824	353.654543806696	28.3
salmonella_EM2924	36.7076576757385	0	0.55007083376306	370.59705886331	3.9
salmonella_EM2924	20.6202836749271	0.0926315789473684	0.668866796792035	142.19977631794	47.6
salmonella_EM2924	9.56998204324357	0.132075471698113	0.790999080704163	36.2216499231651	42.5
salmonella_EM2924	33.7914531593674	0	0.0989342970927316	56.4846723411526	8.59999999999999
salmonella_EM2924	14.2270623175995	0.570422535211268	0.509279684265308	51.5414727555518	28.5
salmonella_EM2924	17.6169058043589	0.180505415162455	0.880548135903754	136.64142131329	27.8
salmonella_EM2924	29.6918568091417	0.111111111111111	0.276011426575291	121.66671465762	1
salmonella_EM2924	34.2140938986966	0.0398230088495575	0.746633544991805	437.006189769091	22.7
salmonella_EM2924	25.045184104437	0.227027027027027	0.539164391397046	169.098464195715	18.6
salmonella_EM2924	18.822388177249	0	0.27680905100409	49.0342731678521	1
salmonella_EM2924	29.9874296388527	0	0.658239426307672	295.959564624666	47.1
salmonella_EM2924	39.3969893568314	0.0881057268722467	0.563915362727877	437.632937529162	22.8
salmonella_EM2924	21.8379070213454	0.104783599088838	0.751301952426051	179.145765421659	44
salmonella_EM2924	14.2592882612999	0.174840085287846	0.446410163848123	45.3836870375533	47
salmonella_EM2924	6.99052024819397	0.686832740213523	0.463184336819899	11.3173009564041	28.2
salmonella_EM2924	25.2631630489295	0.132352941176471	0.491055105774333	156.702413484371	6.9
salmonella_EM2924	19.2116745365879	0	1.06802694818024	197.098199289764	8.2
salmonella_EM2924	17.9527750873944	0.533333333333333	0.156332138680268	25.1930909030158	3.1
salmonella_EM2924	24.3818254507298	0	0.255426616905702	75.9221662733473	0.899999999999999
salmonella_EM2924	21.5356072275077	0.0666666666666667	1.11006338310426	257.413918138333	40.6
salmonella_EM2924	15.8276931966177	0.634615384615385	0.158428426762394	19.8444177341433	10.5
salmonella_EM2924	21.6104268366969	0.401785714285714	0.476234699076514	111.203313911463	11.3
salmonella_EM2924	16.5088405192334	0.630630630630631	0.238978149364891	32.5657693212142	11.2
salmonella_EM2924	29.0260033478147	0.0129310344827586	0.604795249594699	254.772681263737	46.5
salmonella_EM2924	34.6076849090321	0.00431034482758621	0.621369281592604	372.104463681652	46.5
salmonella_EM2924	9.15608175706378	0.681978798586572	0.17464592689863	7.32061874727798	28.4
salmonella_EM2924	25.8830058467626	0	0.0928598378812723	31.1047952088396	46.3
salmonella_EM2924	51.0274119574956	0.619047619047619	0.302685809277634	394.066166424416	2.2
salmonella_EM2924	19.6820304933207	0.225352112676056	1.07424513413809	208.071788486678	28.5
salmonella_EM2924	14.9551080350234	0.273809523809524	1.05676151004717	118.175133209512	8.5
salmonella_EM2924	33.754919687189	0.116104868913858	0.962433514375027	548.29577605524	26.8
salmonella_EM2924	17.7430872601971	0.470588235294118	0.181289455516998	28.5365144496373	1.8
salmonella_EM2924	21.5638706657063	0.0714285714285714	0.63632585150014	147.945925309957	4.3
salmonella_EM2924	12.1610295088279	0.596774193548387	0.198411265306961	14.6715843772075	18.7
salmonella_EM2924	16.172755604941	0.186666666666667	1.35931391130227	177.769730220878	7.6
salmonella_EM2924	27.4788242829752	0.222222222222222	0.562049934610631	212.197957754178	4.6
salmonella_EM2924	31.4955968196923	0	0.21527284110472	106.77238199819	2.4
salmonella_EM2924	16.5254238471171	0.544303797468354	0.202931661569495	27.7092665242125	8
salmonella_EM2924	8.22432226567558	0.267543859649123	0.853599172254306	28.8685006740877	45.7
salmonella_EM2924	30.6035173537389	0.1784140969163	0.586916667985529	274.845819690285	45.5
salmonella_EM2924	12.1716148066543	0.610687022900763	0.168368416048951	12.4717394766729	13.2
salmonella_EM2924	43.7829769450472	0.00869565217391304	1.20293290773315	1152.9805594783	11.6
salmonella_EM2924	15.1416887745927	0.24	0.375547599754922	43.0510378527212	2.6
salmonella_EM2924	34.4521432106285	0.106382978723404	0.350141224361784	207.800093206231	14.2
salmonella_EM2924	18.8719666527724	0.288248337028825	0.351961783425461	62.6757926224158	45.2
salmonella_EM2924	17.5537205952544	0.372307692307692	0.326375792153793	50.2835933999276	32.6
salmonella_EM2924	45.8448353288785	0.025	0.534528940590248	561.722813489463	4.1
salmonella_EM2924	22.3234920903604	0.113333333333333	0.379177969877061	94.4794522839517	45.1
salmonella_EM2924	46.4597439426853	0.0458715596330275	0.332058303772228	358.375220572274	11
salmonella_EM2924	37.5646373709832	0	0.202364400520461	142.778403210276	2.3
salmonella_EM2924	24.5398480940079	0.171597633136095	0.394095534314688	118.662982042088	17
salmonella_EM2924	51.7211163534671	0	0.379502349909785	507.598411223214	2.8
salmonella_EM2924	33.2927700594957	0.03125	1.36746722620773	757.856174642218	28.9
salmonella_EM2924	20.841497272433	0.258928571428571	0.474899896213763	103.140661091109	44.9
salmonella_EM2924	25.2494173966379	0.485458612975392	0.57681261079262	183.868559844727	44.8
salmonella_EM2924	25.5136017576161	0.187192118226601	0.258576214150682	84.1593013652996	20.4
salmonella_EM2924	37.8369292226509	0	0.488396712726757	349.602477529796	11.7
salmonella_EM2924	25.3471216505069	0.191011235955056	0.208544038277403	66.992329825252	9
salmonella_EM2924	27.3086027041271	0.1875	0.320755017271153	119.603095821936	1.7
salmonella_EM2924	34.4031580345502	0	0.236176974828167	139.766851057646	1.8
salmonella_EM2924	5.65083812601616	0	0.0857644328966568	1.36931371461857	15.2
salmonella_EM2924	18.1351672537687	0.53125	0.284395984610982	46.7666859268261	6.5
salmonella_EM2924	27.4790176413341	0.65	0.220053804770749	83.0809190532335	2.09999999999999
salmonella_EM2924	38.9829232543114	0	0.369869804161698	281.039709264049	1.9
salmonella_EM2924	43.7477491770384	0	0.357695811311151	342.290846764846	4
salmonella_EM2924	28.5091877682069	0	0.253256235499554	102.920014829858	1.1
salmonella_EM2924	21.6035658192271	0.127450980392157	1.08683553527479	253.62071049394	10.3
salmonella_EM2924	35.5571578999172	0	0.384457315876869	243.036898616652	4.5
salmonella_EM2924	31.9356075552233	0.023972602739726	1.79502083044872	915.355641664884	29.3
salmonella_EM2924	17.4401803466413	0.707317073170732	0.314500424414528	47.8292073297388	4.2
salmonella_EM2924	11.0605388669546	0.348623853211009	1.71694647873866	105.021770167865	11
salmonella_EM2924	8.31566278212836	0.494736842105263	0.219864559826673	7.60184436491432	38.1
salmonella_EM2924	18.3271214305969	0.567796610169492	0.409137577229598	68.7112561485018	11.9
salmonella_EM2924	37.7501088959998	0	0.440647255418	313.976751137979	2.8
salmonella_EM2924	36.6178929631359	0.105263157894737	0.3117016741279	208.97572515056	2
salmonella_EM2924	35.3277580275027	0.272727272727273	0.327974979229181	204.664666316358	1.2
salmonella_EM2924	9.29146646757047	0.655963302752294	0.804013086641997	34.7057672391601	43.7
salmonella_EM2924	34.8375883065134	0.0476190476190476	0.717063808289577	435.134955613049	4.3
[truncated: 48,806 more rows]
