# Supplementary material for: Hook length of the bacterial flagellum is optimized for maximal stability of the flagellar bundle
Source: PLoS Biol. 2018 Sep 6;16(9):e2006989. doi: 10.1371/journal.pbio.2006989 (PMC6126814; doi:10.1371/journal.pbio.2006989)
Supplement: S3 Data — (ZIP) [file pbio.2006989.s020.zip › Fig2_data_WT.txt]

Experiment	Swimming_speed_um_s	Tumble_bias	Directional_persistence_s	Diffusion_coefficient_um2_s	Trajectory_time_s
20161024_1457_Salmonella_EM2796	9.05880882057916	0.711711711711712	0.176839417814659	7.25589967739896	99.984
20161024_1457_Salmonella_EM2796	14.8436931891271	0.356356356356356	0.334433187021502	36.8437061717855	99.984
20161024_1457_Salmonella_EM2796	18.0312811834847	0.513513513513513	0.509284886284289	82.7911593603829	99.984
20161024_1457_Salmonella_EM2796	25.7135439291397	0.199363732767762	0.685539782422107	226.634770310471	94.384896
20161024_1457_Salmonella_EM2796	18.5469850017097	0.509509509509509	0.278226606845331	47.853676037167	99.984
20161024_1457_Salmonella_EM2796	27.902609038359	0.173758865248227	0.399078909911126	155.352558310181	84.686448
20161024_1457_Salmonella_EM2796	16.2443633768994	0.527527527527528	0.252013278105453	33.2505489404764	99.984
20161024_1457_Salmonella_EM2796	9.13284195715285	0.772138228941685	0.214632882946247	8.95113584117764	92.685168
20161024_1457_Salmonella_EM2796	14.8640978124128	0.403781979977753	0.234936814876856	25.953634838892	89.9856
20161024_1457_Salmonella_EM2796	22.0526695873387	0.418735891647856	0.486071674352208	118.193245674523	88.685808
20161024_1457_Salmonella_EM2796	17.6106876530027	0.550072568940494	0.152795162525618	23.6936646800775	68.98896
20161024_1457_Salmonella_EM2796	12.1976603385102	0.636887608069164	0.351515107202284	26.1497216385087	69.48888
20161024_1457_Salmonella_EM2796	18.1627260989922	0.211211211211211	0.356280492655311	58.7657273501818	99.984
20161024_1457_Salmonella_EM2796	14.5764856407917	0.652713178294574	0.305599862903298	32.4660024948748	64.589664
20161024_1457_Salmonella_EM2796	14.3725952781634	0.335154826958106	0.253783415976763	26.2122098260557	54.9912
20161024_1457_Salmonella_EM2796	23.0822959898163	0.257142857142857	0.629728620631385	167.757307839918	52.591584
20161024_1457_Salmonella_EM2796	9.20809787256667	0.547547547547548	0.201704586308332	8.55117178394377	99.984
20161024_1457_Salmonella_EM2796	19.4653042777904	0.42995839112344	0.295799513684796	56.0389325137821	72.188448
20161024_1457_Salmonella_EM2796	15.9353438908049	0.485294117647059	0.205867906995908	26.1385525158655	47.692368
20161024_1457_Salmonella_EM2796	30.2079332116109	0.405982905982906	0.238756628690627	108.935007355814	46.892496
20161024_1457_Salmonella_EM2796	11.5304070003907	0.746971736204576	0.181602923143771	12.0720802483947	74.388096
20161024_1457_Salmonella_EM2796	18.8352386105422	0.0451263537906137	0.0966135678102074	17.1376148131522	55.49112
20161024_1457_Salmonella_EM2796	27.1666327819262	0.341743119266055	0.899997460417162	332.11073437961	43.693008
20161024_1457_Salmonella_EM2796	10.3713989585941	0.693586698337292	0.388747167591123	20.9079726568217	42.193248
20161024_1457_Salmonella_EM2796	36.5412715028356	0.0232558139534884	0.193797730251391	129.385616925561	60.290352
20161024_1457_Salmonella_EM2796	10.5179976927329	0.489276139410188	0.260487858790439	14.4086612986917	74.688048
20161024_1457_Salmonella_EM2796	12.629718702635	0.699266503667482	0.396842488623018	31.6501319060888	40.99344
20161024_1457_Salmonella_EM2796	15.4921116534093	0.229508196721311	0.302246809003587	36.2704518077898	48.892176
20161024_1457_Salmonella_EM2796	24.727353677035	0.509157509157509	0.924588886236592	282.666248074546	81.98688
20161024_1457_Salmonella_EM2796	28.1573647540403	0.368932038834951	0.478055753435961	189.510190082952	51.591744
20161024_1457_Salmonella_EM2796	12.7073420867165	0.713557594291539	0.121527105975469	9.81188847131733	98.184288
20161024_1457_Salmonella_EM2796	14.6254248679654	0.562584118438762	0.516512005382455	55.2417473197926	74.388096
20161024_1457_Salmonella_EM2796	16.0888226779488	0.272268907563025	0.267013973662911	34.5583122670165	59.590464
20161024_1457_Salmonella_EM2796	22.8645606311282	0.0341463414634146	0.249408759102317	65.1939697443338	41.093424
20161024_1457_Salmonella_EM2796	15.2444391562174	0.558891454965358	0.587482920963617	68.2634372502491	43.393056
20161024_1457_Salmonella_EM2796	20.8797748449507	0.234762979683973	0.524157936050135	114.257256659726	44.392896
20161024_1457_Salmonella_EM2796	16.5808495905227	0.40625	0.587917802886554	80.8165255010361	35.294352
20161024_1457_Salmonella_EM2796	31.7157174738195	0.140401146131805	1.13363214497794	570.15276843295	34.9944
20161024_1457_Salmonella_EM2796	17.8792330873333	0.383720930232558	0.250394062121267	40.0213562971888	34.49448
20161024_1457_Salmonella_EM2796	31.789049906488	0.267990074441687	0.280803573124447	141.882140030777	40.393536
20161024_1457_Salmonella_EM2796	13.9073143994074	0.192307692307692	0.90687749725965	87.7011272547168	33.894576
20161024_1457_Salmonella_EM2796	18.0409680143745	0.185074626865672	0.738735061691519	120.220461087712	33.594624
20161024_1457_Salmonella_EM2796	17.9818873102175	0.36734693877551	0.427515027343335	69.1181225097301	78.48744
20161024_1457_Salmonella_EM2796	19.6860714585655	0.293293293293293	0.452758329444994	87.7313005715929	99.984
20161024_1457_Salmonella_EM2796	32.8832849515131	0.278996865203762	0.192640887011771	104.152300108315	31.99488
20161024_1457_Salmonella_EM2796	27.8881631437679	0.222857142857143	0.289868590852149	112.722596603396	35.094384
20161024_1457_Salmonella_EM2796	13.3438563969413	0.303851640513552	0.506332734636142	45.0784245118681	70.188768
20161024_1457_Salmonella_EM2796	12.5101550825492	0.671671671671672	0.263837876815864	20.645838923206	99.984
20161024_1457_Salmonella_EM2796	16.0877723786449	0.656926406926407	0.244208433471179	31.6025762554856	92.4852
20161024_1457_Salmonella_EM2796	27.8586195932118	0.0446650124069479	0.794697733334873	308.383522556323	80.687088
20161024_1457_Salmonella_EM2796	18.442209961473	0.331331331331331	0.388915082124455	66.1379476309469	99.984
20161024_1457_Salmonella_EM2796	17.7951881886957	0.241258741258741	1.23961202379753	196.273178091848	28.695408
20161024_1457_Salmonella_EM2796	17.2318484808768	0.54232424677188	0.369725163468948	54.8924668697335	69.788832
20161024_1457_Salmonella_EM2796	27.892730393892	0.136622390891841	0.780364794575187	303.56362533618	52.791552
20161024_1457_Salmonella_EM2796	17.4098413780105	0.617312072892939	0.197260272187353	29.8950484008665	43.99296
20161024_1457_Salmonella_EM2796	18.6069651017564	0.494545454545455	0.565153829642686	97.8335393432705	27.595584
20161024_1457_Salmonella_EM2796	17.2065065972341	0.108208955223881	0.500298352624697	74.0601330364043	26.895696
20161024_1457_Salmonella_EM2796	17.225661731444	0.649056603773585	0.224201594999678	33.262932252737	26.595744
20161024_1457_Salmonella_EM2796	12.4173986256829	0.4004004004004	0.425300365984069	32.7889120678498	99.984
20161024_1457_Salmonella_EM2796	14.3699040305078	0.332046332046332	0.529503412389423	54.6696763729427	25.99584
20161024_1457_Salmonella_EM2796	11.0554299315698	0.546099290780142	0.192369715800473	11.7559567737347	42.393216
20161024_1457_Salmonella_EM2796	28.0526443186697	0	1.69248217812462	665.950147109543	25.595904
20161024_1457_Salmonella_EM2796	26.8704345377173	0.400793650793651	0.387013473637447	139.715782929107	25.295952
20161024_1457_Salmonella_EM2796	21.6158006227685	0.33013844515442	0.416367203926862	97.2722967073539	93.98496
20161024_1457_Salmonella_EM2796	14.9055845651384	0.147395171537484	0.380324286507085	42.2495501460761	78.787392
20161024_1457_Salmonella_EM2796	21.9669538664973	0.420529801324503	0.250878114040146	60.5302484467652	30.295152
20161024_1457_Salmonella_EM2796	22.0058827075065	0.148148148148148	0.509693110448928	123.411705808635	24.396096
20161024_1457_Salmonella_EM2796	25.585462684207	0.309978768577495	0.464732509989063	152.110645320624	94.284912
20161024_1457_Salmonella_EM2796	24.0040292570764	0.494750656167979	0.22240239725981	64.0733990105582	76.287792
20161024_1457_Salmonella_EM2796	18.1052586897494	0.432432432432432	0.239642966772056	39.2775292506514	25.99584
20161024_1457_Salmonella_EM2796	24.7232257730566	0.384863123993559	0.255967502700895	78.2285184657572	62.190048
20161024_1457_Salmonella_EM2796	28.3959241858252	0.0170068027210884	0.166613831405509	67.1727412418821	29.49528
20161024_1457_Salmonella_EM2796	28.5506447072443	0.158798283261803	0.434419384858548	177.056159507028	23.396256
20161024_1457_Salmonella_EM2796	31.0261000030713	0.144508670520231	0.730510477522598	351.601589362103	34.694448
20161024_1457_Salmonella_EM2796	19.5928844132287	0.321739130434783	0.747102346353976	143.399242598334	23.096304
20161024_1457_Salmonella_EM2796	29.8095502654746	0.46474358974359	0.201184596119545	89.3872502595893	31.294992
20161024_1457_Salmonella_EM2796	20.2817180235192	0.328888888888889	0.423398181928083	87.0820158729377	22.596384
20161024_1457_Salmonella_EM2796	19.8737647118653	0.203753351206434	0.618293831532743	122.102682670717	37.394016
20161024_1457_Salmonella_EM2796	19.1342946242994	0.419642857142857	0.497443121816496	91.0622439986368	22.4964
20161024_1457_Salmonella_EM2796	36.6864805704282	0.120141342756184	0.274409851238469	184.663815311983	28.395456
20161024_1457_Salmonella_EM2796	27.1716826259198	0.325991189427313	1.31014705511503	483.641005974502	22.796352
20161024_1457_Salmonella_EM2796	17.9062438468807	0.270642201834862	0.249637582341605	40.0210944544077	21.896496
20161024_1457_Salmonella_EM2796	31.520766332314	0.114406779661017	1.4571745391298	723.894227799806	23.696208
20161024_1457_Salmonella_EM2796	23.9398991670181	0.319935691318328	0.489763658671059	140.346373344991	62.290032
20161024_1457_Salmonella_EM2796	12.1684762832473	0.404404404404404	0.470695031115705	34.8483337975604	99.984
20161024_1457_Salmonella_EM2796	10.7480655494033	0.841841841841842	0.249627987974978	14.4186265473848	99.984
20161024_1457_Salmonella_EM2796	15.3416326100605	0.442211055276382	0.441854644227747	51.9987118614987	19.9968
20161024_1457_Salmonella_EM2796	25.3092702854449	0.00864553314121038	0.20506173026902	65.6770850888332	34.794432
20161024_1457_Salmonella_EM2796	24.2033066967247	0.0602409638554217	1.30033350436367	380.867719223517	41.593344
20161024_1457_Salmonella_EM2796	29.0296502801388	0.0366492146596859	0.277478666454087	116.918493500713	19.196928
20161024_1457_Salmonella_EM2796	19.1736721571135	0.121052631578947	0.591203309775235	108.671948884836	19.096944
20161024_1457_Salmonella_EM2796	17.3598338937848	0.640495867768595	0.306483344933944	46.181497762363	48.49224
20161024_1457_Salmonella_EM2796	34.5590755669403	0	0.409175438628989	244.345190259404	18.896976
20161024_1457_Salmonella_EM2796	17.7366818165324	0.365591397849462	0.571646543317117	89.9171092641652	46.592544
20161024_1457_Salmonella_EM2796	14.6950942227357	0.638069705093834	0.473123927611417	51.0845611551031	37.394016
20161024_1457_Salmonella_EM2796	25.1073680090124	0.413698630136986	0.18051211526816	56.8956071436206	36.594144
20161024_1457_Salmonella_EM2796	17.72612829659	0.636871508379888	0.333150520064761	52.3405493385293	17.99712
20161024_1457_Salmonella_EM2796	14.4399004956011	0.631631631631632	0.259395047874254	27.043324918407	99.984
20161024_1457_Salmonella_EM2796	27.266552790131	0.380116959064327	0.569121962966708	211.561101943205	17.197248
20161024_1457_Salmonella_EM2796	33.3945590947867	0.357142857142857	0.69573612567707	387.941272972187	28.095504
20161024_1457_Salmonella_EM2796	20.0237894836899	0.0821256038647343	1.50051220584856	300.816793982251	20.796672
20161024_1457_Salmonella_EM2796	37.5360421781256	0.0117647058823529	1.66562782809233	1173.39688054251	17.097264
20161024_1457_Salmonella_EM2796	12.0172395663959	0.186186186186186	0.360357084672817	26.0203124446323	99.984
20161024_1457_Salmonella_EM2796	26.2563509205438	0.3125	0.239034693546029	82.3947764529964	19.296912
20161024_1457_Salmonella_EM2796	16.3391629129664	0.103030303030303	0.906245725431947	120.969415291117	16.597344
20161024_1457_Salmonella_EM2796	15.7691031703399	0.292682926829268	0.831125689450109	103.335774707428	16.49736
20161024_1457_Salmonella_EM2796	33.8431788532275	0.0245398773006135	1.02469292530592	586.821531230206	16.397376
20161024_1457_Salmonella_EM2796	13.4491889899085	0.234192037470726	2.30495502831698	208.460921616031	42.793152
20161024_1457_Salmonella_EM2796	25.7443330880532	0.392682926829268	0.664871267543737	220.328593095236	41.093424
20161024_1457_Salmonella_EM2796	36.5264305098581	0.177215189873418	0.460399485083142	307.127921461282	15.897456
20161024_1457_Salmonella_EM2796	14.1834586654694	0.704433497536946	0.192051097454245	19.3175076228498	40.693488
20161024_1457_Salmonella_EM2796	18.2490434562972	0.00671140939597315	1.61995069692779	269.744135884972	14.9976
20161024_1457_Salmonella_EM2796	22.9693072310892	0.454454454454454	0.600153750944032	158.317281061996	99.984
20161024_1457_Salmonella_EM2796	34.6328577890989	0.219178082191781	0.418635914048027	251.063250007541	14.697648
20161024_1457_Salmonella_EM2796	29.9945425599871	0.376543209876543	0.496644547393016	223.408741488047	32.4948
20161024_1457_Salmonella_EM2796	30.5806415412465	0.283446712018141	0.565631165282667	264.482242671123	44.192928
20161024_1457_Salmonella_EM2796	39.6696376130429	0.202797202797203	1.12055390087899	881.696714484797	14.397696
20161024_1457_Salmonella_EM2796	21.996057116392	0.359413202933985	0.34023596487643	82.3075929070133	40.99344
20161024_1457_Salmonella_EM2796	28.6973366763987	0.0709219858156028	0.657487695296967	270.732765559808	14.197728
20161024_1457_Salmonella_EM2796	25.8363445791669	0.543478260869565	0.244263907173382	81.525118770942	13.897776
20161024_1457_Salmonella_EM2796	36.6267150470999	0.0291970802919708	0.317629711335223	213.052710436045	13.797792
20161024_1457_Salmonella_EM2796	21.7239847351117	0.0882352941176471	0.732410872415543	172.823885494632	13.697808
20161024_1457_Salmonella_EM2796	23.9301986975473	0.294460641399417	0.475169758037414	136.054028649076	34.394496
20161024_1457_Salmonella_EM2796	36.1559940744663	0.0746268656716418	1.19297370132271	779.760959280788	13.49784
20161024_1457_Salmonella_EM2796	22.0688133518703	0.104166666666667	0.115488363214932	28.1232944429779	14.49768
20161024_1457_Salmonella_EM2796	18.8074782001627	0.289628180039139	1.49387724248363	264.208052508224	51.191808
20161024_1457_Salmonella_EM2796	26.8502693749668	0	1.2199426668508	439.750882166749	12.697968
20161024_1457_Salmonella_EM2796	32.1320839496084	0.072	0.577923239597286	298.344440237086	12.597984
20161024_1457_Salmonella_EM2796	33.5156057195634	0.181818181818182	0.533376465151618	299.569778695534	13.297872
20161024_1457_Salmonella_EM2796	20.0238817855479	0.504873294346979	0.771859974707719	154.740882940509	51.391776
20161024_1457_Salmonella_EM2796	30.8852747499598	0.0664556962025316	1.58238562939307	754.718981313871	31.694928
20161024_1457_Salmonella_EM2796	37.813836375871	0.0608695652173913	0.388655242127043	277.866387808052	11.598144
20161024_1457_Salmonella_EM2796	18.4825880642594	0.408695652173913	0.545451587129785	93.1647842236475	11.598144
20161024_1457_Salmonella_EM2796	43.2316214842547	0.2	0.28470950519071	266.057202710929	11.598144
20161024_1457_Salmonella_EM2796	16.2144245120125	0.210526315789474	0.418863923495767	55.0612465215757	11.49816
20161024_1457_Salmonella_EM2796	46.4849752082037	0	0.159411255961825	172.232138971542	11.49816
20161024_1457_Salmonella_EM2796	28.1132077622405	0	0.319035286866365	126.075160414577	12.697968
20161024_1457_Salmonella_EM2796	15.5720824221498	0.548611111111111	0.799626153114614	96.950573365823	14.49768
20161024_1457_Salmonella_EM2796	17.9555613098146	0.333333333333333	0.261447937694181	42.1456927895326	11.198208
20161024_1457_Salmonella_EM2796	33.3328651026387	0.286885245901639	0.269797880744968	149.88350063292	12.298032
20161024_1457_Salmonella_EM2796	39.2776899394873	0.0601503759398496	0.229372623015875	176.930807782714	39.9936
20161024_1457_Salmonella_EM2796	41.4596502481242	0.018348623853211	1.32078246075469	1135.14820205219	10.99824
20161024_1457_Salmonella_EM2796	14.1624672709299	0.635658914728682	0.301626902724431	30.2494802768066	12.99792
20161024_1457_Salmonella_EM2796	19.2728361278888	0.0253164556962025	1.49166382140112	277.033454998426	31.694928
20161024_1457_Salmonella_EM2796	16.5916204116148	0.570652173913043	0.288302192341061	39.6821830112221	36.894096
20161024_1457_Salmonella_EM2796	38.8249012899084	0.0194174757281553	0.608273868375933	458.447790784288	10.398336
20161024_1457_Salmonella_EM2796	31.6359672525467	0.0686274509803922	0.133107351672437	66.6092098209046	10.298352
20161024_1457_Salmonella_EM2796	27.08899095619	0.148514851485149	0.653921095899581	239.9280415007	10.198368
20161024_1457_Salmonella_EM2796	25.4005665866418	0.259259259259259	0.360385216924984	116.258249745533	16.297392
20161024_1457_Salmonella_EM2796	15.8656531192492	0.16	0.900015214471648	113.27544189056	10.098384
20161024_1457_Salmonella_EM2796	15.9366341802057	0.450980392156863	0.50177962347757	63.7200683495411	20.49672
20161024_1457_Salmonella_EM2796	23.0967592294286	0.529761904761905	0.336625537143437	89.7881778115717	33.694608
20161024_1457_Salmonella_EM2796	21.7388772519084	0.190566037735849	0.528115440926792	124.788076488229	53.091504
20161024_1457_Salmonella_EM2796	15.1466052431482	0.482666666666667	0.519759845198626	59.6215609865728	37.593984
20161024_1457_Salmonella_EM2796	24.725788526137	0.377777777777778	0.639147915603315	195.376210710615	36.094224
20161024_1457_Salmonella_EM2796	27.4028643691267	0.501501501501502	0.373060401764394	140.06869431063	99.984
20161024_1457_Salmonella_EM2796	20.4935282562891	0.261146496815287	0.311725707019299	65.4600138333864	15.797472
20161024_1457_Salmonella_EM2796	31.7534635268591	0.231578947368421	0.445361803683369	224.525244375635	9.598464
20161024_1457_Salmonella_EM2796	31.7001177255748	0.183333333333333	0.312213199286031	156.871126066097	18.097104
20161024_1457_Salmonella_EM2796	12.9779252940967	0.687022900763359	0.277502263175262	23.3693736997028	39.393696
20161024_1457_Salmonella_EM2796	22.6512288229893	0.281847133757962	0.502916046006323	129.017621568041	62.889936
20161024_1457_Salmonella_EM2796	16.455168055239	0.225806451612903	0.399288494832711	54.0581831089519	9.398496
20161024_1457_Salmonella_EM2796	13.9904797445457	0.228260869565217	0.323883108600282	31.6973910214064	9.298512
20161024_1457_Salmonella_EM2796	16.3214035848642	0.37037037037037	0.592084658091484	78.8621875930222	13.597824
20161024_1457_Salmonella_EM2796	12.3342776509883	0.316163410301954	0.0776254611197251	5.90475167681297	56.390976
20161024_1457_Salmonella_EM2796	16.3309866006261	0.605504587155963	0.367461058218579	49.0011385071061	21.896496
20161024_1457_Salmonella_EM2796	29.5838675578412	0.27906976744186	0.758922627909378	332.106522639734	8.698608
20161024_1457_Salmonella_EM2796	28.0846006370523	0.267441860465116	0.467009736451705	184.175748939917	8.698608
20161024_1457_Salmonella_EM2796	18.2339160206015	0.332332332332332	0.387586224018266	64.4314993003621	99.984
20161024_1457_Salmonella_EM2796	30.4537176088983	0.188235294117647	0.335252474175632	155.46141938946	8.598624
20161024_1457_Salmonella_EM2796	20.1618733758307	0.535031847133758	0.219814228533598	44.6773670262811	15.797472
20161024_1457_Salmonella_EM2796	20.4538901011978	0.622489959839357	0.185844929051644	38.8751928186788	24.996
20161024_1457_Salmonella_EM2796	12.0961303646466	0.673469387755102	0.304346400574651	22.2654302466655	14.797632
20161024_1457_Salmonella_EM2796	31.8242129110809	0.119469026548673	0.540791393281304	273.851496253062	22.696368
20161024_1457_Salmonella_EM2796	42.4135361274455	0	0.444799977124058	400.077129040051	8.49864
20161024_1457_Salmonella_EM2796	24.6672131972546	0.0714285714285714	0.214808718268307	65.3524815115718	14.097744
20161024_1457_Salmonella_EM2796	26.7535256624194	0.119047619047619	0.309015353137025	110.589044927252	8.49864
20161024_1457_Salmonella_EM2796	41.5848251290329	0	0.298925334716679	258.465444060681	10.198368
20161024_1457_Salmonella_EM2796	11.574565276969	0.194690265486726	0.273951149376658	18.350694632346	11.398176
20161024_1457_Salmonella_EM2796	26.8643352465511	0.369942196531792	1.04889486388919	378.489782599641	17.397216
20161024_1457_Salmonella_EM2796	20.930241595639	0.614678899082569	0.139977174131417	30.6602512062864	10.99824
20161024_1457_Salmonella_EM2796	31.4926050023508	0.196629213483146	1.53583889015501	761.610349335649	17.897136
20161024_1457_Salmonella_EM2796	16.4255464093768	0.139240506329114	1.03078737273353	139.052482066684	7.99872
20161024_1457_Salmonella_EM2796	17.0576905153822	0.564102564102564	0.424185705573756	61.7115557054291	7.898736
20161024_1457_Salmonella_EM2796	30.1937775969532	0.168831168831169	1.1308094587009	515.459253411214	7.798752
20161024_1457_Salmonella_EM2796	19.0810856818722	0.779220779220779	0.153118594139092	27.8743083975432	7.798752
20161024_1457_Salmonella_EM2796	23.2491926291061	0.210526315789474	0.580117870104971	156.784093659295	7.698768
20161024_1457_Salmonella_EM2796	25.417583546054	0.253030303030303	0.613584287209057	198.204154506561	66.089424
20161024_1457_Salmonella_EM2796	47.6950353630143	0.0547945205479452	0.836797866877603	951.780754809106	7.398816
20161024_1457_Salmonella_EM2796	32.2276377070376	0.119565217391304	0.557733978116353	289.637008468641	18.49704
20161024_1457_Salmonella_EM2796	22.9190696376306	0.401119402985075	0.548630503038719	144.093344838195	53.691408
20161024_1457_Salmonella_EM2796	21.3132409233148	0.291666666666667	0.450492259936611	102.319009278797	7.298832
20161024_1457_Salmonella_EM2796	38.7091498725852	0	1.30142683584364	975.027868697603	12.198048
20161024_1457_Salmonella_EM2796	32.4423973481447	0	0.224054329341495	117.909615382231	7.198848
20161024_1457_Salmonella_EM2796	21.2926665266289	0.3	0.375744182049644	85.1770067187737	7.098864
20161024_1457_Salmonella_EM2796	20.8622293382893	0.641379310344828	0.398242333474112	86.6640256952858	14.597664
20161024_1457_Salmonella_EM2796	23.0788439701927	0.405797101449275	0.315006426035941	83.8914150021049	6.99888
20161024_1457_Salmonella_EM2796	27.0285584253752	0.188405797101449	0.661706376249398	241.702470869852	6.99888
20161024_1457_Salmonella_EM2796	21.5303549031603	0.304347826086957	0.685334396150939	158.845498124239	6.99888
20161024_1457_Salmonella_EM2796	36.2245785256984	0.0441176470588235	0.184323088818993	120.936230040999	6.898896
20161024_1457_Salmonella_EM2796	23.5386683275987	0.359139784946237	0.328712447295567	91.064673135464	46.592544
20161024_1457_Salmonella_EM2796	21.0286842239335	0.363636363636364	0.555932006848122	122.918112257887	16.597344
20161024_1457_Salmonella_EM2796	39.533449711575	0	0.340778643194192	266.300388086987	6.698928
20161024_1457_Salmonella_EM2796	37.0458769565042	0.0201342281879195	0.318252511052807	218.384395622358	14.9976
20161024_1457_Salmonella_EM2796	18.429924355121	0.556818181818182	0.297993800012969	50.608601698243	8.898576
20161024_1457_Salmonella_EM2796	21.751008735451	0.415584415584416	0.299008090634703	70.7313178263973	23.196288
20161024_1457_Salmonella_EM2796	21.7322426654185	0.625	0.209781662998006	49.5389297513399	6.49896
20161024_1457_Salmonella_EM2796	38.8125759098464	0.0102827763496144	0.200327656292077	150.888398224189	38.99376
20161024_1457_Salmonella_EM2796	14.8523544301672	0.403225806451613	0.486501400525442	53.6592635856781	6.298992
20161024_1457_Salmonella_EM2796	18.8363421626829	0.436781609195402	0.31988834898905	56.7494384471425	17.4972
20161024_1457_Salmonella_EM2796	33.7137268706157	0	0.644373790574046	366.202580258673	5.899056
20161024_1457_Salmonella_EM2796	34.7224147886113	0.189655172413793	0.567971095586998	342.386064959433	5.899056
20161024_1457_Salmonella_EM2796	26.5240645632129	0.275862068965517	0.52798912019651	185.7270371394	5.899056
20161024_1457_Salmonella_EM2796	28.5541414843668	0.0526315789473684	0.71157394501309	290.086992921073	5.799072
20161024_1457_Salmonella_EM2796	9.74414863759454	0.552552552552553	0.267047503679406	12.6778709616028	99.984
20161024_1457_Salmonella_EM2796	30.3260046651519	0.357142857142857	0.292047036387595	134.292946503182	5.699088
20161024_1457_Salmonella_EM2796	26.8827863898577	0.419354838709677	0.288191293500644	104.135647783541	12.498
20161024_1457_Salmonella_EM2796	17.2124720444696	0.592592592592593	0.351513184984443	52.0712639770554	5.49912
20161024_1457_Salmonella_EM2796	25.0263353392451	0.346666666666667	0.229748211294679	71.9476581276689	7.598784
20161024_1457_Salmonella_EM2796	34.0614935470923	0.258358662613982	0.268970813198119	156.027997537712	32.99472
20161024_1457_Salmonella_EM2796	20.984192262092	0.576923076923077	0.209194523595345	46.0579738537998	5.299152
20161024_1457_Salmonella_EM2796	31.6163849709257	0.314606741573034	0.313163759103424	156.518588941445	8.99856
20161024_1457_Salmonella_EM2796	27.7051296893311	0.0373134328358209	0.27392829750881	105.13014842951	13.49784
20161024_1457_Salmonella_EM2796	26.7626665423875	0.397397397397397	0.278565414433719	99.7598908514044	99.984
20161024_1457_Salmonella_EM2796	33.8560460215421	0.0274656679151061	0.146315811931984	83.8559220594067	80.187168
20161024_1457_Salmonella_EM2796	33.3587670146721	0.0612244897959184	0.43930979950793	244.433583996921	4.9992
20161024_1457_Salmonella_EM2796	42.3984816022136	0	0.286457685201721	257.472642239621	4.899216
20161024_1457_Salmonella_EM2796	26.5304762870933	0.322448979591837	0.882490638484637	310.577653776843	24.596064
20161024_1457_Salmonella_EM2796	31.3758931444529	0.48936170212766	0.311310091167482	153.234091388893	4.799232
20161024_1457_Salmonella_EM2796	39.1221554059139	0	0.706352207502474	540.55122876379	4.799232
20161024_1457_Salmonella_EM2796	17.0009953921208	0.0294117647058824	0.405101839615602	58.5440710231911	6.898896
20161024_1457_Salmonella_EM2796	46.2030759394956	0	0.723626005149967	772.370981976595	4.699248
20161024_1457_Salmonella_EM2796	28.2871017447129	0.448160535117057	0.260467501659091	104.207854358061	29.9952
20161024_1457_Salmonella_EM2796	31.2628509902582	0.155555555555556	0.204592091612529	99.980661969669	4.599264
20161024_1457_Salmonella_EM2796	23.3977430893517	0.0727272727272727	0.490245220232528	134.193446955836	5.599104
20161024_1457_Salmonella_EM2796	19.0339857363433	0.111111111111111	0.505659118501239	91.5982816674069	14.49768
20161024_1457_Salmonella_EM2796	27.4049125942249	0.627906976744186	0.221064406157505	83.0129158434079	4.399296
20161024_1457_Salmonella_EM2796	28.7732087436434	0.0232558139534884	0.653659751406823	270.581650552647	4.399296
20161024_1457_Salmonella_EM2796	16.9157404508315	0.448275862068966	0.937703632447082	134.158325332038	14.597664
20161024_1457_Salmonella_EM2796	36.4685613505851	0	0.575116318775958	382.439689932229	4.099344
20161024_1457_Salmonella_EM2796	27.4185185984327	0.25	0.341637454156287	128.417276244456	4.099344
20161024_1457_Salmonella_EM2796	28.5939125643166	0	0.661289173654245	270.338927611824	3.99936
20161024_1457_Salmonella_EM2796	47.1599780193608	0	0.23174850800896	257.711702024969	3.899376
20161024_1457_Salmonella_EM2796	27.1493908475275	0.222222222222222	0.331964898857369	122.343907942549	3.699408
20161024_1457_Salmonella_EM2796	12.5583398745286	0.205574912891986	0.659191166813222	51.9811458238792	28.795392
20161024_1457_Salmonella_EM2796	35.626445809616	0.0277777777777778	0.357663343039129	226.980961890169	3.699408
20161024_1457_Salmonella_EM2796	18.6499328426298	0.483695652173913	0.268911028649502	46.7663163248095	36.894096
20161024_1457_Salmonella_EM2796	31.3020069295426	0	0.122132874212168	59.8338500223175	9.798432
20161024_1457_Salmonella_EM2796	24.253403176283	0.4	0.252051879042174	74.1319316108909	3.599424
20161024_1457_Salmonella_EM2796	25.8252036837486	0.41747572815534	0.408079358647654	136.082457416327	10.398336
20161024_1457_Salmonella_EM2796	19.5867407084264	0.277511961722488	0.411469148619284	78.9280967642076	62.789952
20161024_1457_Salmonella_EM2796	31.6246346978561	0.09375	0.290044746423093	145.039416207904	3.299472
20161024_1457_Salmonella_EM2796	42.4548754624026	0	0.380884733541771	343.256454745353	3.299472
20161024_1457_Salmonella_EM2796	24.8379358435692	0.258064516129032	0.287252091951122	88.6062193436503	3.199488
20161024_1457_Salmonella_EM2796	35.7036265455681	0	0.181155634650399	115.463977393212	3.099504
20161024_1457_Salmonella_EM2796	27.1181035638674	0.166666666666667	0.587000491778623	215.837598079257	3.099504
20161024_1457_Salmonella_EM2796	17.5939541497157	0.379310344827586	0.324528522559338	50.2284514099806	2.99952
20161024_1457_Salmonella_EM2796	27.153787864472	0.285714285714286	0.389665979712995	143.655856813086	2.899536
20161024_1457_Salmonella_EM2796	36.0118449876864	0.142857142857143	0.589960489599324	382.546009337642	2.899536
20161024_1457_Salmonella_EM2796	23.4622111451091	0.288135593220339	0.376391035238393	103.596993771938	11.898096
20161024_1457_Salmonella_EM2796	28.004167029445	0	0.495799995299444	194.41145083097	2.799552
20161024_1457_Salmonella_EM2796	18.9700592546087	0.481481481481481	0.316465687528838	56.9421692935764	2.799552
20161024_1457_Salmonella_EM2796	38.6748154833285	0.327272727272727	0.279402407836215	208.956867718028	5.599104
20161024_1457_Salmonella_EM2796	26.4952891907768	0.101449275362319	0.523807549420869	183.856541330471	13.897776
20161024_1457_Salmonella_EM2796	10.6937546771175	0.437437437437437	0.552168060271799	31.5719727729634	99.984
20161024_1457_Salmonella_EM2796	19.8088088493037	0.526490066225166	0.141697253001206	27.8002151878731	60.49032
20161024_1457_Salmonella_EM2796	34.9444027402745	0	0.489260636857271	298.72084196639	2.699568
20161024_1457_Salmonella_EM2796	19.2193408968178	0.382978723404255	0.615454383193513	113.669213064479	4.799232
20161024_1457_Salmonella_EM2796	27.5850551478032	0.215189873417722	0.509979538734827	194.030708365229	7.99872
20161024_1457_Salmonella_EM2796	28.2877505574998	0.08	0.119116819512776	47.6584507823944	2.599584
20161024_1457_Salmonella_EM2796	25.5701302167573	0.347222222222222	0.246179403658089	80.4799316808933	7.298832
20161024_1457_Salmonella_EM2796	29.2510159440923	0.037037037037037	0.394511235729016	168.776233202558	5.49912
20161024_1457_Salmonella_EM2796	36.0621130573769	0.173913043478261	0.354236955262619	230.338328990694	2.399616
20161024_1457_Salmonella_EM2796	27.2010130687064	0	0.441851031781895	163.461709315823	2.199648
20161024_1457_Salmonella_EM2796	30.1115663144722	0.1	0.348702822552424	158.085544970768	2.099664
20161024_1457_Salmonella_EM2796	32.2861913136272	0.3	0.405484751947608	211.338277548463	2.099664
20161024_1457_Salmonella_EM2796	31.9138799962846	0	0.315566117314918	160.701372521495	2.099664
20161024_1457_Salmonella_EM2796	34.0023101742045	0.0252100840336134	0.757087996949437	437.656330432505	35.794272
20161024_1457_Salmonella_EM2796	41.5038827421261	0	0.330768930989831	284.886696246091	2.099664
20161024_1457_Salmonella_EM2796	29.3088073482996	0.210526315789474	0.318714059602342	136.888674729149	1.99968
20161024_1457_Salmonella_EM2796	36.015360835372	0	0.262959304314552	170.543074104138	1.99968
20161024_1457_Salmonella_EM2796	25.5402949981731	0.352380952380952	0.172220357919732	56.170243969318	10.598304
20161024_1457_Salmonella_EM2796	18.2054986384886	0.529411764705882	0.290140860294701	48.0821695787846	1.799712
20161024_1457_Salmonella_EM2796	20.9392792943485	0.544642857142857	0.20044115774853	43.9420552978936	67.289232
20161024_1457_Salmonella_EM2796	38.7804898951353	0	0.153864567758981	115.700492469912	13.397856
20161024_1457_Salmonella_EM2796	17.1718014446396	0.25	0.338572843917023	49.9176167223246	1.699728
20161024_1457_Salmonella_EM2796	24.5157903874989	0.191316146540027	1.24706902175026	374.759192348343	73.788192
20161024_1457_Salmonella_EM2796	19.5492520324168	0.338129496402878	0.434523545622492	83.0316389082004	55.691088
20161024_1457_Salmonella_EM2796	38.8056622383469	0	0.309810247035082	233.26843782974	1.399776
20161024_1457_Salmonella_EM2796	19.4743192690468	0.516129032258065	0.230720761379466	43.7503218203685	21.796512
20161024_1457_Salmonella_EM2796	49.6080168197947	0.0833333333333333	0.298599044026318	367.419454881735	1.299792
20161024_1457_Salmonella_EM2796	32.98565648901	0.204819277108434	0.555932696190303	302.442267381052	16.697328
20161024_1457_Salmonella_EM2796	23.7809827756252	0.545454545454545	0.203472328637179	57.5353761115158	1.199808
20161024_1457_Salmonella_EM2796	22.0485345143332	0.466019417475728	0.96540873101085	234.660874128224	20.696688
20161024_1457_Salmonella_EM2796	17.9572725361131	0.715715715715716	0.118948120478928	19.1782217681827	99.984
20161024_1457_Salmonella_EM2796	33.3228351246938	0.238805970149254	0.298576731206175	165.771494207331	6.798912
20161024_1457_Salmonella_EM2796	44.2165738800717	0	0.406489240346801	397.364655578799	2.199648
20161024_1457_Salmonella_EM2796	41.6562977535553	0.00702576112412178	0.209100281386795	181.420332889626	42.793152
20161024_1457_Salmonella_EM2796	47.0447700344605	0	0.354019368821295	391.759672242606	26.49576
20161024_1457_Salmonella_EM2796	24.4267588006504	0.517529215358932	0.404539292132263	120.687530978828	59.9904
20161024_1457_Salmonella_EM2796	11.9121709127879	0.632632632632633	0.428467482477347	30.3997284317964	99.984
20161024_1457_Salmonella_EM2796	43.1177686195167	0	0.242642952554995	225.553848497956	0.799872
20161024_1457_Salmonella_EM2796	13.7235443726696	0.547445255474453	0.16761819653047	15.7842426863355	13.797792
20161024_1457_Salmonella_EM2796	12.6085201619158	0.512931034482759	0.269561123601634	21.4267102513275	46.49256
20161024_1457_Salmonella_EM2796	15.1522607302969	0.538690476190476	0.309638465176368	35.5451032402357	33.694608
20161024_1457_Salmonella_EM2796	15.8362870301461	0.2	0.305168035187204	38.2662386055927	3.099504
20161024_1457_Salmonella_EM2796	14.8543526331585	0.226890756302521	0.424244510074692	46.8051557289369	11.99808
20161024_1457_Salmonella_EM2796	18.6637466877739	0.406406406406406	0.411017878856984	71.5860469271791	99.984
20161024_1457_Salmonella_EM2796	27.2861317504662	0	0.254312786381905	94.6721290992171	2.99952
20161024_1457_Salmonella_EM2796	19.9749054544885	0.348348348348348	0.306051358330237	61.0567636370497	99.984
20161024_1457_Salmonella_EM2796	26.0263152630089	0.297297297297297	0.380975787624661	129.030610558016	3.799392
20161024_1457_Salmonella_EM2796	15.8758120400144	0.397101449275362	0.490117395888133	61.7649392552821	34.594464
20161024_1457_Salmonella_EM2796	20.9108768513797	0.611650485436893	0.185273953419397	40.5068863787116	41.293392
20161024_1457_Salmonella_EM2796	26.8251900886274	0.6	0.20618764526087	74.1853687028504	1.599744
20161024_1457_Salmonella_EM2796	20.771076838733	0.380952380952381	0.357947151030679	77.2159357971421	8.49864
20161024_1457_Salmonella_EM2796	37.3464936105461	0.158333333333333	0.397917180057143	277.499599419536	12.098064
20161024_1457_Salmonella_EM2796	30.175949336083	0.336734693877551	0.639803808902669	291.298809245374	9.898416
20161024_1457_Salmonella_EM2796	21.351720602888	0.56	0.214224243347129	48.8319848987366	5.099184
20161024_1457_Salmonella_EM2796	29.526448997526	NaN	0.145040478207529	63.2239559813999	0.199968
20161024_1457_Salmonella_EM2796	36.860336106983	0	0.180057152217135	122.32041992507	5.599104
20161024_1457_Salmonella_EM2796	42.4610924541843	0.0714285714285714	0.28610342586878	257.914280797638	2.899536
20161024_1457_Salmonella_EM2796	23.1554599105391	0.0882352941176471	0.539647044859222	144.672714472094	3.49944
20161024_1457_Salmonella_EM2796	21.8710889529798	0.120289855072464	0.447586975622475	107.050391189287	69.088944
20161024_1457_Salmonella_EM2796	19.5271617758354	0.561244979919679	0.618879551810398	117.992495500161	99.684048
20161024_1457_Salmonella_EM2796	38.6180074405957	0.0638297872340425	0.244625252949758	182.410996488405	18.896976
20161024_1457_Salmonella_EM2796	48.6381584797015	0	0.609112224021239	720.479397686293	4.899216
20161024_1457_Salmonella_EM2796	39.5614339423463	0.0769230769230769	0.987175532362758	772.517695395798	10.49832
20161024_1457_Salmonella_EM2796	44.6340463290922	0.217391304347826	0.355893516888574	354.505192598253	4.699248
20161024_1457_Salmonella_EM2796	38.439336287042	0.108910891089109	0.738173059931354	545.355825044914	10.198368
20161024_1457_Salmonella_EM2796	23.135536159751	0.512676056338028	0.287955161513219	77.0644368414454	35.594304
20161024_1457_Salmonella_EM2796	30.8077105121146	0.272727272727273	0.297833727399429	141.33923311085	6.698928
20161024_1457_Salmonella_EM2796	23.5270289061572	0.410981697171381	0.284841090962183	78.8327754521954	60.190368
20161024_1457_Salmonella_EM2796	15.0748708227422	0.581325301204819	0.483506000886897	54.9387876613971	33.294672
20161024_1457_Salmonella_EM2796	24.7739967671806	0.333333333333333	0.356074935662321	109.270658931697	2.199648
20161024_1457_Salmonella_EM2796	21.7610229009677	0.436363636363636	1.22154851095336	289.227334372894	99.084144
20161024_1457_Salmonella_EM2796	26.0709825982615	0.162337662337662	0.453768720998315	154.212422614401	15.49752
20161024_1457_Salmonella_EM2796	29.2945718977948	0.418604651162791	0.217370659576461	93.2707006046464	4.399296
20161024_1457_Salmonella_EM2796	22.0037384793441	0.263157894736842	0.517468841811919	125.270023359294	9.598464
20161024_1457_Salmonella_EM2796	32.2399173474007	0.148387096774194	0.342855948419074	178.184339911875	31.095024
20161024_1457_Salmonella_EM2796	23.6458811708186	0.0779220779220779	0.390704074561042	109.226734580857	7.798752
20161024_1457_Salmonella_EM2796	27.3976020132739	0.5	0.236561510233529	88.7849171563134	8.898576
20161024_1457_Salmonella_EM2796	25.7254708212574	0.513089005235602	0.20595687066401	68.1511129504405	38.293872
20161024_1457_Salmonella_EM2796	24.3196641723831	0.346303501945525	0.504592535128415	149.219634780462	25.795872
20161024_1457_Salmonella_EM2796	39.2265152997406	0.127413127413127	0.379822444377471	292.220101336961	25.99584
20161024_1457_Salmonella_EM2796	36.920869600833	0.08	0.471600464496971	321.431230918533	2.599584
20161024_1457_Salmonella_EM2796	39.2664175448268	0.0384615384615385	0.420006372603813	323.793737633506	2.699568
20161024_1457_Salmonella_EM2796	54.5351074552682	0	0.314751945398211	468.048409502142	1.49976
20161024_1457_Salmonella_EM2796	21.9155889048014	0.561728395061728	0.429436513642723	103.12768367758	16.297392
20161024_1457_Salmonella_EM2796	40.5062625338131	0	0.229794968327503	188.518886405544	9.798432
20161024_1457_Salmonella_EM2796	29.1767083457104	0.484848484848485	0.669522020188948	284.975456412531	9.9984
20161024_1457_Salmonella_EM2796	28.9776637212072	0	1.78621187184438	749.945515225242	16.197408
20161024_1457_Salmonella_EM2796	44.2702362133892	0	0.414981045935694	406.65109288816	2.99952
20161024_1457_Salmonella_EM2796	30.4118698372887	0.428571428571429	0.281665904668258	130.25383825662	2.899536
20161024_1457_Salmonella_EM2796	47.3162259456902	0.04	0.467688029063394	523.535881428845	2.599584
20161024_1457_Salmonella_EM2796	38.0882778745557	0.0666666666666667	0.488549145776276	354.373253925894	13.597824
20161024_1457_Salmonella_EM2796	22.4250892318544	0.418430884184309	0.553540392169645	139.183476838507	80.387136
20161024_1457_Salmonella_EM2796	35.755004651364	0	0.398908626358792	254.986454383469	1.49976
20161024_1457_Salmonella_EM2796	33.1083316276672	0.26530612244898	0.180936168732447	99.1676422037419	4.9992
20161024_1457_Salmonella_EM2796	26.8347807048047	0.238683127572016	0.196971358841211	70.9200750369361	72.98832
20161024_1457_Salmonella_EM2796	35.5267940444396	0.0492957746478873	0.562995292159138	355.293125255944	14.297712
20161024_1457_Salmonella_EM2796	31.1967040267425	0.257142857142857	0.467694322733472	227.588088252231	3.599424
20161024_1457_Salmonella_EM2796	33.0604127204153	0.404761904761905	0.336826502772196	184.074149392998	8.49864
20161024_1457_Salmonella_EM2796	27.2571908586192	0.351351351351351	1.23334554484171	458.159782624236	14.897616
20161024_1457_Salmonella_EM2796	24.1132216160668	0.465277777777778	0.243689957318062	70.8464529536355	14.49768
20161024_1457_Salmonella_EM2796	29.0474155448831	0.029810298102981	0.169667063783214	71.5784918785252	36.99408
20161024_1457_Salmonella_EM2796	23.3961583425526	0.0882352941176471	0.439241374083777	120.216021129326	3.49944
20161024_1457_Salmonella_EM2796	36.8206957410843	0.205128205128205	0.284054770713432	192.555564220528	3.99936
20161024_1457_Salmonella_EM2796	24.4233976391903	0.42911877394636	0.326514026438995	97.3831924054349	26.195808
20161024_1457_Salmonella_EM2796	14.8524186528694	0.571428571428571	0.731562584258381	80.6892826630984	7.098864
20161024_1457_Salmonella_EM2796	22.2720041606192	0	0.322823725344525	80.0670905156482	2.599584
20161024_1457_Salmonella_EM2796	19.4379686277879	0.3125	0.487327241392793	92.0645525996426	3.299472
20161024_1457_Salmonella_EM2796	18.0851733591007	0.485815602836879	0.388272287802731	63.4967871748738	28.295472
20161024_1457_Salmonella_EM2796	44.5951165160117	0	0.263954810710222	262.466688532133	3.799392
20161024_1457_Salmonella_EM2796	23.4203962185651	0.351181102362205	0.391804880304749	107.455418934954	63.589824
20161024_1457_Salmonella_EM2796	15.9230160554961	0.24191866527633	0.521994446198352	66.1738728570243	95.98464
20161024_1457_Salmonella_EM2796	37.9997181549505	0	2.0701261003196	1494.60887323083	21.596544
20161024_1457_Salmonella_EM2796	17.4785745955419	0.207253886010363	0.286395603824761	43.747010091503	19.396896
20161024_1457_Salmonella_EM2796	29.8127607433424	0.113960113960114	1.30294454399866	579.029013429075	35.194368
20161024_1457_Salmonella_EM2796	26.5488712488754	0.168316831683168	1.10420271984298	389.144538440339	10.198368
20161024_1457_Salmonella_EM2796	32.7373813641928	0.307692307692308	0.334874977033598	179.448807397297	9.198528
20161024_1457_Salmonella_EM2796	44.3915385677046	0.0476190476190476	0.421572264000577	415.376984801974	2.199648
20161024_1457_Salmonella_EM2796	24.9170441069297	0.0740740740740741	0.684627515758186	212.528607193485	35.194368
20161024_1457_Salmonella_EM2796	43.4213943644384	0.00819672131147541	1.07602763020774	1014.38065607946	12.298032
20161024_1457_Salmonella_EM2796	25.2775112927459	0.0510948905109489	0.744160690226938	237.741695418935	13.797792
20161024_1457_Salmonella_EM2796	23.5052767112255	0.483870967741935	0.298535381614562	82.4701056019686	3.199488
20161024_1457_Salmonella_EM2796	36.9387079631902	0	0.772877692676053	527.283496201305	5.599104
20161024_1457_Salmonella_EM2796	13.8287172485142	0.245614035087719	0.327560806833691	31.3202867954747	5.799072
20161024_1457_Salmonella_EM2796	30.9871287521581	0	0.651734078513568	312.898231155444	5.399136
20161024_1457_Salmonella_EM2796	39.3588822496266	0	0.673428201930224	521.611090849994	4.199328
20161024_1457_Salmonella_EM2796	18.974821206022	0.408333333333333	0.39373056153961	70.8801316117646	24.096144
20161024_1457_Salmonella_EM2796	35.2660853707799	0.459459459459459	0.577091271632516	358.863277391494	7.4988
20161024_1457_Salmonella_EM2796	22.1995000665073	0.44578313253012	0.250167573216515	61.6435169325763	8.398656
20161024_1457_Salmonella_EM2796	42.1329515930916	0	0.403160728847917	357.842562173041	2.899536
20161024_1457_Salmonella_EM2796	21.217548538384	0.450118764845606	0.45518642646321	102.458906399721	84.286512
20161024_1457_Salmonella_EM2796	18.315834428648	0.482394366197183	0.49899032428862	83.6980898545667	28.49544
20161024_1457_Salmonella_EM2796	22.8619994421528	0.477815699658703	0.399624863521112	104.436167215852	29.395296
20161024_1457_Salmonella_EM2796	27.1531422655555	0.451612903225806	0.367485977800011	135.472444300785	12.498
20161024_1457_Salmonella_EM2796	41.2062857809717	0	0.266675022240577	226.40149208848	5.799072
20161024_1457_Salmonella_EM2796	21.8605401777205	0.130434782608696	0.474159780496363	113.296500605027	75.98784
20161024_1457_Salmonella_EM2796	30.2054478872452	0.303030303030303	0.531677183499922	242.542911933451	3.399456
20161024_1457_Salmonella_EM2796	41.8498662304489	0.153225806451613	0.839634832567641	735.272968288362	12.498
20161024_1457_Salmonella_EM2796	46.044513467119	0.0714285714285714	0.305544181839802	323.891685317599	1.49976
20161024_1457_Salmonella_EM2796	24.0311196100832	0.333333333333333	0.563675950076942	162.759939581259	19.896816
20161024_1457_Salmonella_EM2796	41.275502794876	0	0.375946433996329	320.24379130243	16.097424
20161024_1457_Salmonella_EM2796	27.3116168929157	0.328767123287671	0.443467787000823	165.396725306152	7.398816
20161024_1457_Salmonella_EM2796	28.4644309976091	0.476190476190476	0.251229232345924	101.775955673084	4.299312
20161024_1457_Salmonella_EM2796	19.3132759426094	0.478260869565217	0.173899330078317	32.4324535316217	11.598144
20161024_1457_Salmonella_EM2796	45.2293935684884	0	0.412073287892209	421.488759218901	3.199488
20161024_1457_Salmonella_EM2796	33.1840481853399	0.307692307692308	0.251799406983958	138.638368185426	5.299152
20161024_1457_Salmonella_EM2796	53.0052100211419	0	0.530583242817873	745.350682284233	4.299312
20161024_1457_Salmonella_EM2796	22.307907923445	0.058252427184466	0.578151690665084	143.85650034145	10.398336
20161024_1457_Salmonella_EM2796	21.4946890300825	0.325581395348837	0.406980767725195	94.0169642340078	4.399296
20161024_1457_Salmonella_EM2796	32.89546108359	0	0.60645569180109	328.126296687589	19.296912
20161024_1457_Salmonella_EM2796	46.9012955127343	0	0.284897128143222	313.348596477152	0.99984
20161024_1457_Salmonella_EM2796	32.6022926090702	0.0136986301369863	0.179432618892414	95.3603161231004	58.49064
20161024_1457_Salmonella_EM2796	20.79404758975	0.453183520599251	0.213405355809925	46.1374286038771	26.795712
20161024_1457_Salmonella_EM2796	20.1980852303304	0.454545454545455	0.311837233327034	63.6089715662128	3.399456
20161024_1457_Salmonella_EM2796	35.1236627202387	0.0114942528735632	0.763158647114861	470.743606247248	26.195808
20161024_1457_Salmonella_EM2796	37.6442747278839	0	0.17022807073134	120.614369220257	5.599104
20161024_1457_Salmonella_EM2796	19.7198429528102	0.3	0.128753732617601	25.0343740222457	1.099824
20161024_1457_Salmonella_EM2796	16.2968023597904	0.164556962025316	0.194997798933483	25.8943200115521	23.796192
20161024_1457_Salmonella_EM2796	36.6806405512166	0.14441416893733	0.449583877136976	302.450672743102	36.794112
20161024_1457_Salmonella_EM2796	39.0682005936732	0	0.568592827375844	433.92852394023	4.299312
20161024_1457_Salmonella_EM2796	34.9977936892296	0.166666666666667	0.37551738024411	229.975398532073	3.099504
20161024_1457_Salmonella_EM2796	22.6926676175236	0.640692640692641	0.175187293743266	45.1069759423439	23.196288
20161024_1457_Salmonella_EM2796	33.3352741792761	0.28	0.421166743838426	234.008772473458	7.598784
20161024_1457_Salmonella_EM2796	19.5380578807946	0.474576271186441	0.311866520700105	59.525293190137	5.99904
20161024_1457_Salmonella_EM2796	17.239297556153	0.351063829787234	0.85414040274805	126.922436741675	9.49848
20161024_1457_Salmonella_EM2796	34.3585655118491	0.389473684210526	0.231492836358323	136.639922652721	9.598464
20161024_1457_Salmonella_EM2796	22.4490812080309	0.335180055401662	0.227178222601437	57.2445101863604	36.194208
20161024_1457_Salmonella_EM2796	20.1517356714199	0.380952380952381	0.21682501649792	44.0255011473448	2.199648
20161024_1457_Salmonella_EM2796	42.4357698222705	0.0206896551724138	1.50999708009538	1359.59726403441	14.597664
20161024_1457_Salmonella_EM2796	46.8594152407756	0.0238095238095238	0.533943071138071	586.217378386837	4.299312
20161024_1457_Salmonella_EM2796	47.7284836125384	0.0416666666666667	0.406477663646209	462.979714873348	2.4996
20161024_1457_Salmonella_EM2796	36.6439291406167	0.142857142857143	0.319187647857664	214.299002751194	2.199648
20161024_1457_Salmonella_EM2796	30.6658783787786	0.028169014084507	0.21351020377188	100.392081120837	7.198848
20161024_1457_Salmonella_EM2796	42.0240707729698	0.0740740740740741	0.32911020337069	290.608016069991	2.799552
20161024_1457_Salmonella_EM2796	24.99254853197	0.335748792270531	0.609164234464017	190.250360986284	41.49336
20161024_1457_Salmonella_EM2796	25.7438540911383	0.4	0.203689121110059	67.4970775194694	1.599744
20161024_1457_Salmonella_EM2796	16.4929045377588	0.207667731629393	0.467072858787967	63.5256220457883	31.394976
20161024_1457_Salmonella_EM2796	21.4428916760645	0.299492385786802	0.404670686197602	93.0333058463058	39.49368
20161024_1457_Salmonella_EM2796	26.4483627588869	0.246575342465753	0.396861617661812	138.805504363786	7.398816
20161024_1457_Salmonella_EM2796	36.1394440526179	0.03125	0.425120706357909	277.616450829549	3.299472
20161024_1457_Salmonella_EM2796	22.8920425662713	0.529230769230769	0.352527357966055	92.3702076769096	32.594784
20161024_1457_Salmonella_EM2796	16.2105947421289	0.675105485232067	0.364240276572601	47.8581458497926	23.796192
20161024_1457_Salmonella_EM2796	41.6358875506439	0.0638297872340425	0.343222622194603	297.496296193773	4.799232
20161024_1457_Salmonella_EM2796	21.5634096651457	0	0.286154868459093	66.528236420659	13.597824
20161024_1457_Salmonella_EM2796	38.1023869225562	0	0.890583818351663	646.471182066154	8.99856
20161024_1457_Salmonella_EM2796	19.5092999796666	0.0909090909090909	1.22890885515465	233.869211363827	13.297872
20161024_1457_Salmonella_EM2796	30.558229123745	0	0.310449317928463	144.949619659375	1.399776
20161024_1457_Salmonella_EM2796	38.5841011140954	0.0505050505050505	0.689819932357721	513.478799972113	9.9984
20161024_1457_Salmonella_EM2796	35.4449457721087	0.0849056603773585	0.526111973697547	330.488858298829	21.296592
20161024_1457_Salmonella_EM2796	20.2905257305107	0.680851063829787	0.133360590952312	27.4526400162992	4.799232
20161024_1457_Salmonella_EM2796	27.1711710694178	0.401015228426396	0.33201351338438	122.558229469359	39.49368
20161024_1457_Salmonella_EM2796	37.9547165028585	0	0.335614764867905	241.736687550295	3.49944
20161024_1457_Salmonella_EM2796	13.198786968537	0.430573248407643	0.287409358636597	25.0345015328226	78.587424
20161024_1457_Salmonella_EM2796	36.3248285475657	0.222222222222222	0.253405534415658	167.1834358254	0.999840000000001
20161024_1457_Salmonella_EM2796	26.0130752449792	0.182451253481894	0.33689389621468	113.984694944445	71.888496
20161024_1457_Salmonella_EM2796	25.489621666227	0.336842105263158	0.411530175351885	133.689859987506	9.598464
20161024_1457_Salmonella_EM2796	31.0212974456169	0.331683168316832	0.288584957089474	138.85566712516	20.296752
20161024_1457_Salmonella_EM2796	46.2552824976373	0	0.581993379432799	622.60230472933	8.898576
20161024_1457_Salmonella_EM2796	39.1854695121208	0.266666666666667	0.492189866049306	377.879020894066	3.099504
20161024_1457_Salmonella_EM2796	14.3793952461264	0.118811881188119	0.378707299847593	39.1520875812741	10.198368
20161024_1457_Salmonella_EM2796	23.8310963252582	0.0476190476190476	0.408192458717778	115.910565709365	2.199648
20161024_1457_Salmonella_EM2796	15.4005912096774	0.687935034802784	0.472712471789971	56.0585488591627	86.286192
20161024_1457_Salmonella_EM2796	20.6526963555622	0.521428571428571	0.196132858042758	41.8286531693489	14.097744
20161024_1457_Salmonella_EM2796	17.7283921150919	0.643478260869565	0.338498539280952	53.1943493234627	34.594464
20161024_1457_Salmonella_EM2796	32.2714233741447	0.0166666666666667	0.812559781242229	423.118065859455	24.096144
20161024_1457_Salmonella_EM2796	14.2741046819532	0.290969899665552	1.17386020404697	119.587046127465	89.785632
20161024_1457_Salmonella_EM2796	28.7702164086573	0.101796407185629	0.804850007052395	333.0973777782	16.797312
20161024_1457_Salmonella_EM2796	24.6753775918333	0.0805369127516778	0.915748920743066	278.787972910897	14.9976
20161024_1457_Salmonella_EM2796	32.7614809245687	0.104895104895105	0.705323048456402	378.516774228345	14.397696
20161024_1457_Salmonella_EM2796	21.9055156714056	0.387755102040816	0.35255900999867	84.5880054879577	49.092144
20161024_1457_Salmonella_EM2796	47.2901669492555	0	0.287789283212733	321.800204887132	1.99968
20161024_1457_Salmonella_EM2796	36.234832413141	0.1	0.361708559325184	237.454992058499	2.099664
20161024_1457_Salmonella_EM2796	35.1164288278409	0	0.230615797000377	142.193500181199	0.699888
20161024_1457_Salmonella_EM2796	21.572511055054	0.383124287343216	0.26890389873584	62.5703383901378	87.785952
20161024_1457_Salmonella_EM2796	26.4513816200743	0	0.280501101502709	98.1298867901942	1.49976
20161024_1457_Salmonella_EM2796	31.4227511019308	0	0.220713810413214	108.96522592694	4.099344
20161024_1457_Salmonella_EM2796	29.862471204186	0.2	0.151266565418898	67.4472797215773	1.099824
20161024_1457_Salmonella_EM2796	17.6500174756397	0.240469208211144	0.396759976552592	61.79995227651	34.194528
20161024_1457_Salmonella_EM2796	31.4648647331569	0.382882882882883	0.305871142107083	151.411982952625	22.296432
20161024_1457_Salmonella_EM2796	41.3301150689383	0.0181347150259067	1.4842703699586	1267.69930147908	38.693808
20161024_1457_Salmonella_EM2796	29.3944083149511	0.455555555555556	0.203329047119892	87.8413243744262	9.098544
20161024_1457_Salmonella_EM2796	35.4161964405483	0.04	1.08078798062233	677.819948763901	15.097584
20161024_1457_Salmonella_EM2796	19.1982501060102	0.498327759197324	0.841554496353654	155.087051538198	59.890416
20161024_1457_Salmonella_EM2796	15.1051724076263	0.666666666666667	0.189592614116295	21.6293163277653	8.49864
20161024_1457_Salmonella_EM2796	28.6172539803138	0.281927710843373	0.713912216859348	292.328214578706	41.593344
20161024_1457_Salmonella_EM2796	19.2635868830731	0.37782340862423	0.273599652160278	50.7644701103261	48.792192
20161024_1457_Salmonella_EM2796	37.7209343245957	0	0.444710378229755	316.382280303461	46.192608
20161024_1457_Salmonella_EM2796	33.5710927340101	0.145348837209302	0.346631452039187	195.329989244064	17.297232
20161024_1457_Salmonella_EM2796	37.9898539359147	0.114754098360656	0.334018296440354	241.032446322723	6.199008
20161024_1457_Salmonella_EM2796	25.5677278720878	0.0434782608695652	0.37335317214834	122.032109997414	2.399616
20161024_1457_Salmonella_EM2796	26.0531225502801	0.420454545454545	0.581569624931864	197.374609825953	44.092944
20161024_1457_Salmonella_EM2796	31.7960397127284	0.00529100529100529	0.929413711668899	469.813120482136	18.99696
20161024_1457_Salmonella_EM2796	32.4761462388026	0	0.270648539957926	142.726517631731	20.796672
20161024_1457_Salmonella_EM2796	22.8516996905544	0.443410852713178	0.752497605090052	196.477191942464	64.589664
20161024_1457_Salmonella_EM2796	28.6882544294165	0.188571428571429	1.1000391452353	452.67487679017	17.597184
20161024_1457_Salmonella_EM2796	17.8156710038294	0.378947368421053	0.220204256159348	34.9462099266835	28.595424
20161024_1457_Salmonella_EM2796	12.2236875090414	0.620689655172414	0.178507339103214	13.3361526654736	5.899056
20161024_1457_Salmonella_EM2796	44.0976039102808	0.0714285714285714	0.386999053295585	376.278922286447	4.299312
20161024_1457_Salmonella_EM2796	37.1002863596744	0.212765957446809	0.292942187630147	201.607390451389	14.197728
20161024_1457_Salmonella_EM2796	33.6924971837817	0.212658227848101	0.717900365945731	407.474636055622	39.593664
20161024_1457_Salmonella_EM2796	43.5849592300175	0.155844155844156	0.276332224016424	262.467071065007	7.798752
20161024_1457_Salmonella_EM2796	35.7245312588982	0.178321678321678	0.389076878427831	248.278152742809	28.695408
20161024_1457_Salmonella_EM2796	30.374678710121	0.19047619047619	0.224894528635122	103.7462194549	14.797632
20161024_1457_Salmonella_EM2796	16.1740503651959	0.423676012461059	0.276936339777535	36.22326011832	32.194848
20161024_1457_Salmonella_EM2796	46.3320545008782	0	0.20622911986792	221.351826394747	4.9992
20161024_1457_Salmonella_EM2796	47.9374638413034	0.0256410256410256	0.314273245382482	361.100028011717	3.99936
20161024_1457_Salmonella_EM2796	46.4998245850433	0	1.4392321498424	1555.97811849821	12.797952
20161024_1457_Salmonella_EM2796	27.2332523985574	0.116666666666667	0.625617331430851	231.994558252624	6.099024
20161024_1457_Salmonella_EM2796	40.8317488861413	0.173913043478261	0.437216390453855	364.47051670052	2.399616
20161024_1457_Salmonella_EM2796	25.7533628263955	0.481308411214953	0.453363586734959	150.343457191362	21.49656
20161024_1457_Salmonella_EM2796	23.5918703144892	0.0357142857142857	0.480461927075484	133.706871626212	2.899536
20161024_1457_Salmonella_EM2796	30.585945278753	0.283422459893048	0.453988463560385	212.353114861125	37.494
20161024_1457_Salmonella_EM2796	22.7089026675208	0	0.285205827525161	73.5395041383931	3.299472
20161024_1457_Salmonella_EM2796	43.9686567020558	0	0.190018428836804	183.675877065183	16.197408
20161024_1457_Salmonella_EM2796	30.3490885597531	0.221198156682028	0.507631625860679	233.781414143383	21.796512
20161024_1457_Salmonella_EM2796	31.4594384412992	0.340604026845638	0.513658586261895	254.182992678707	59.690448
20161024_1457_Salmonella_EM2796	17.6295015328507	0.0638297872340425	0.558067405437021	86.7234862609433	4.799232
20161024_1457_Salmonella_EM2796	16.7508864932405	0.656063618290258	0.621087370309202	87.1361352886396	50.391936
20161024_1457_Salmonella_EM2796	20.3579985306432	0.310252996005326	0.214377080779902	44.4240873537582	75.187968
20161024_1457_Salmonella_EM2796	33.1077606145975	0.280193236714976	0.65335422046418	358.078559659161	20.796672
20161024_1457_Salmonella_EM2796	37.6379391401155	0	0.20967356017687	148.513298897753	1.599744
20161024_1457_Salmonella_EM2796	37.6668244591167	0	0.172964434771625	122.700076218911	11.198208
20161024_1457_Salmonella_EM2796	41.5433310941755	0.010752688172043	0.26700699205098	230.406789456291	27.99552
20161024_1457_Salmonella_EM2796	33.1114500827896	0.365591397849462	0.424959695203725	232.956132452334	9.398496
20161024_1457_Salmonella_EM2796	19.8102734013135	0.45	0.235452170471246	46.2012409947317	2.099664
20161024_1457_Salmonella_EM2796	44.8881678418832	0.0681818181818182	0.492474524369089	496.155183473679	4.49928
20161024_1457_Salmonella_EM2796	17.6695794978812	0.746583850931677	0.229300626153813	35.7954373908082	80.587104
20161024_1457_Salmonella_EM2796	30.0554321858179	0	0.352710360128271	159.306749135761	3.599424
20161024_1457_Salmonella_EM2796	28.7578225003897	0.255813953488372	1.34893347100541	557.792323272918	17.297232
20161024_1457_Salmonella_EM2796	33.6227609251338	0.309734513274336	0.533433021470799	301.52036215152	11.398176
20161024_1457_Salmonella_EM2796	27.9503029169678	0	0.967949010418513	378.090288618752	7.4988
20161024_1457_Salmonella_EM2796	22.5082775974604	0.372832369942197	0.753769339573623	190.938276384539	34.694448
20161024_1457_Salmonella_EM2796	30.5303128914906	0.0833333333333333	0.457132137886041	213.046434062291	26.49576
20161024_1457_Salmonella_EM2796	32.105631320207	0.10705596107056	1.09753876754797	565.655875147892	41.193408
20161024_1457_Salmonella_EM2796	26.2290517284417	0.319083969465649	0.765477834710737	263.310272961758	65.589504
20161024_1457_Salmonella_EM2796	27.3144732839211	0.379746835443038	0.586826015920865	218.909709243259	23.796192
20161024_1457_Salmonella_EM2796	29.1447545284042	0.419354838709677	0.262317471487418	111.408422658459	3.199488
20161024_1457_Salmonella_EM2796	25.3565754920791	0.474489795918367	0.123211720956705	39.609852743482	19.696848
20161024_1457_Salmonella_EM2796	32.5474263807784	0	0.689443148318491	365.175616356211	5.199168
20161024_1457_Salmonella_EM2796	26.3644979764662	0	0.395774303702193	137.54873794965	1.899696
20161024_1457_Salmonella_EM2796	29.8344195814568	0	0.391719662729391	174.333384921552	2.799552
20161024_1457_Salmonella_EM2796	32.4636135088982	0	0.198460645468585	104.577467955147	3.49944
20161024_1457_Salmonella_EM2796	36.0567299640081	0.229508196721311	0.525479224990786	341.584558396733	6.199008
20161024_1457_Salmonella_EM2796	30.6030551391089	0.02	0.453112298002361	212.180478019124	5.099184
20161024_1457_Salmonella_EM2796	41.807852372709	0.25	0.285066709105392	249.133554409182	1.299792
20161024_1457_Salmonella_EM2796	24.7794559321496	0.157894736842105	0.321601853839686	98.735216104623	1.99968
20161024_1457_Salmonella_EM2796	32.2458945109654	0.25	0.376469420508915	195.726021194472	8.098704
20161024_1457_Salmonella_EM2796	25.7538980514685	0.47085201793722	0.472693937288592	156.760262059337	22.396416
20161024_1457_Salmonella_EM2796	28.480376926678	0.565217391304348	0.185030611741054	75.0421130438038	2.399616
20161024_1457_Salmonella_EM2796	28.6696189899089	0.2	0.188589918417231	77.5054638367798	1.599744
20161024_1457_Salmonella_EM2796	28.1133420812839	0.363636363636364	0.231417723091179	91.4516561559026	1.199808
20161024_1457_Salmonella_EM2796	16.4313339343061	0.457142857142857	0.209692564852504	28.3073151471093	7.098864
20161024_1457_Salmonella_EM2796	23.5165702526075	0.273519163763066	1.59147143329383	440.064988472198	57.4908
20161024_1457_Salmonella_EM2796	36.0056499805669	0.0150375939849624	0.0960761997035293	62.2769207731782	26.695728
20161024_1457_Salmonella_EM2796	21.8411562009225	0.2	0.215095252416706	51.3041006216478	2.599584
20161024_1457_Salmonella_EM2796	30.0205623288238	0.336405529953917	0.337295676033054	151.991193058804	43.49304
20161024_1457_Salmonella_EM2796	37.4290728356736	0	0.155770135286984	109.111955662811	9.198528
20161024_1457_Salmonella_EM2796	44.7541342423107	0	0.427837650140379	428.464973892974	1.99968
20161024_1457_Salmonella_EM2796	36.5333391254695	0	0.325999125364489	217.553049746628	4.899216
20161024_1457_Salmonella_EM2796	20.9412091624886	0.194444444444444	0.627287571980772	137.543539692342	21.696528
20161024_1457_Salmonella_EM2796	26.2489388250816	0.242677824267782	0.799934669812908	275.580209305919	23.99616
20161024_1457_Salmonella_EM2796	34.5661462653668	0.0597014925373134	0.991169152491201	592.133603975159	6.798912
20161024_1457_Salmonella_EM2796	32.2260213437246	0.0222222222222222	0.570322603191355	296.144703079952	4.599264
20161024_1457_Salmonella_EM2796	33.2114620066618	0.0979020979020979	1.36581070159949	753.245427305139	14.397696
20161024_1457_Salmonella_EM2796	34.3560820503418	0.137254901960784	0.377662694988814	222.885263296113	10.298352
20161024_1457_Salmonella_EM2796	33.8227413097143	0.22680412371134	0.436868246595925	249.883794303667	9.798432
20161024_1457_Salmonella_EM2796	41.5409795123282	0.235294117647059	0.320099417668961	276.190256813283	1.799712
20161024_1457_Salmonella_EM2796	29.9242666437337	0.117647058823529	0.629335299593986	281.772839372927	3.49944
20161024_1457_Salmonella_EM2796	22.22079401656	0.0977011494252874	0.779394048557422	192.418239414159	17.4972
20161024_1457_Salmonella_EM2796	15.6888171895945	0.621710526315789	0.178418860137833	21.9579185525092	60.890256
20161024_1457_Salmonella_EM2796	21.6765001860462	0.25	0.761758145934111	178.963901515448	22.4964
20161024_1457_Salmonella_EM2796	42.2966916990548	0.0569105691056911	0.907450742570318	811.719284870463	12.398016
20161024_1457_Salmonella_EM2796	39.3604809346591	0.0571428571428571	0.548424954245998	424.822983520689	3.599424
20161024_1457_Salmonella_EM2796	24.4938661682743	0.319148936170213	0.551463177912483	165.425023377842	9.49848
20161024_1457_Salmonella_EM2796	40.647521730076	0.2	0.42865779916545	354.118713683527	7.098864
20161024_1457_Salmonella_EM2796	10.8750026222623	0.795226130653266	0.140033487230129	8.28057793745024	79.687248
20161024_1457_Salmonella_EM2796	26.5553511231606	0.207407407407407	0.785475959716099	276.953589484586	13.597824
20161024_1457_Salmonella_EM2796	26.7864136902465	0.0774647887323944	0.709700564185102	254.609320837705	14.297712
20161024_1457_Salmonella_EM2796	30.6711994714723	0.0943396226415094	0.479204975656388	225.399445849616	5.399136
20161024_1457_Salmonella_EM2796	36.6839416998262	0.0526315789473684	0.36677069819808	246.783787634829	3.899376
20161024_1457_Salmonella_EM2796	19.5856659135867	0.639118457300275	0.176614994591766	33.8746066593281	36.394176
20161024_1457_Salmonella_EM2796	17.3790610214299	0.282479141835518	0.321438165426869	48.5422677368063	83.98656
20161024_1457_Salmonella_EM2796	26.2858876756507	0	0.670546811806989	231.656452682848	7.098864
20161024_1457_Salmonella_EM2796	32.3727399711982	0.138888888888889	0.624648046522897	327.313794020635	3.699408
20161024_1457_Salmonella_EM2796	27.9756335395451	0	0.170059068395196	66.5471806432042	0.599903999999999
20161024_1457_Salmonella_EM2796	46.0941929993519	0.0714285714285714	0.554641465121407	589.216324362619	5.699088
20161024_1457_Salmonella_EM2796	25.7849021328138	0.11864406779661	0.389137392327038	129.361172532965	11.898096
20161024_1457_Salmonella_EM2796	34.6271214219133	0.1875	0.215209993197107	129.022430194577	3.299472
20161024_1457_Salmonella_EM2796	37.7114742989004	0	0.29606044589784	210.521965208701	1.199808
20161024_1457_Salmonella_EM2796	33.6323232594428	0.0246913580246914	0.890123032401886	503.423842698551	24.396096
20161024_1457_Salmonella_EM2796	34.7958803064551	0.0841121495327103	1.14128431791741	690.906869261237	10.798272
20161024_1457_Salmonella_EM2796	45.2715875434956	0	0.334091915327954	342.363469661297	1.599744
20161024_1457_Salmonella_EM2796	31.2407885585143	0.322147651006711	0.256637123243703	125.237231289134	14.9976
20161024_1457_Salmonella_EM2796	34.7223572511757	0.0444444444444444	0.371416645234516	223.897770782326	4.599264
20161024_1457_Salmonella_EM2796	24.3922225951551	0	0.71297772385316	212.103929559663	4.49928
20161024_1457_Salmonella_EM2796	22.1288693395186	0.539823008849557	0.174638745543868	42.759149316655	11.398176
20161024_1457_Salmonella_EM2796	32.4618666128211	0.364583333333333	0.274546608960647	144.654872229544	9.698448
20161024_1457_Salmonella_EM2796	24.2874509111566	0.220588235294118	0.335936747294972	99.0812298945738	6.898896
20161024_1457_Salmonella_EM2796	35.0882321123201	0	0.79435109318627	488.996191171391	5.899056
20161024_1457_Salmonella_EM2796	25.2948378161855	0.352941176470588	0.505421435061775	161.691600236323	3.49944
20161024_1457_Salmonella_EM2796	46.8850709784306	0	0.183775165273825	201.988192061731	5.899056
20161024_1457_Salmonella_EM2796	40.7513310629377	0.0612244897959184	0.73680587904668	611.7960718661	4.9992
20161024_1457_Salmonella_EM2796	32.9704869896225	0.0677966101694915	0.754321529958236	409.993745704318	5.99904
20161024_1457_Salmonella_EM2796	39.3517358727169	0.166666666666667	0.266235980086174	206.14107701092	1.299792
20161024_1457_Salmonella_EM2796	26.9396026672919	0.0879120879120879	0.425920551676893	154.554257368566	9.198528
20161024_1457_Salmonella_EM2796	20.2467679900009	0.407047387606318	0.435397003748582	89.2414982476199	82.386816
20161024_1457_Salmonella_EM2796	32.9215759220561	0	0.445377651073361	241.356865677012	4.399296
20161024_1457_Salmonella_EM2796	15.3785926287206	0.212520593080725	1.53646801557149	181.688196533794	60.790272
20161024_1457_Salmonella_EM2796	43.950525019149	0.0236220472440945	0.28030927435505	270.72951561936	25.49592
20161024_1457_Salmonella_EM2796	28.0010320769375	0.00497512437810945	0.73870142459857	289.592305943779	20.196768
20161024_1457_Salmonella_EM2796	36.2436162335909	0.0909090909090909	0.89204382387591	585.894257604278	8.898576
20161024_1457_Salmonella_EM2796	35.086838565456	0	0.551742065021089	339.621032281327	4.49928
20161024_1457_Salmonella_EM2796	19.9995141822665	0.61510353227771	0.205974202527379	41.1928392113783	82.186848
20161024_1457_Salmonella_EM2796	23.4849710692417	0.358024691358025	0.979545804235069	270.131239956246	8.198688
20161024_1457_Salmonella_EM2796	22.6552020047671	0.449328449328449	0.172048136933556	44.1525566348079	81.98688
20161024_1457_Salmonella_EM2796	14.9711987297918	0.694376528117359	0.289051519757366	32.3935400948548	81.886896
20161024_1457_Salmonella_EM2796	21.7753300756327	0.379008746355685	0.298677313566242	70.8111641790459	34.394496
20161024_1457_Salmonella_EM2796	30.4124372586399	0.428571428571429	0.214984575299259	99.4213732722735	1.49976
20161024_1457_Salmonella_EM2796	27.6056047018312	0.438202247191011	0.244156762635744	93.0322001410998	8.99856
20161024_1457_Salmonella_EM2796	26.8081950745246	0.30952380952381	0.815951140778481	293.203606790611	25.295952
20161024_1457_Salmonella_EM2796	31.9565262170118	0.181034482758621	0.301079204436981	153.733987523167	81.286992
20161024_1457_Salmonella_EM2796	26.1395315523164	0.6	0.195597162833574	66.8233364533499	2.099664
20161024_1457_Salmonella_EM2796	22.3042644544637	0.3125	0.251078442071944	62.4532784025827	4.899216
20161024_1457_Salmonella_EM2796	31.5559814479203	0.277777777777778	0.300538553014142	149.635134922048	1.899696
20161024_1457_Salmonella_EM2796	16.7569358017539	0.333333333333333	0.428114455289509	60.1061772879589	67.889136
20161024_1457_Salmonella_EM2796	27.1490031898049	0.111111111111111	0.271429851615101	100.03117971965	4.599264
20161024_1457_Salmonella_EM2796	20.7933658078671	0.219424460431655	0.667720099573072	144.349087138287	27.895536
20161024_1457_Salmonella_EM2796	36.4021615759182	0	0.172470228283495	114.271647428887	0.399935999999997
20161024_1457_Salmonella_EM2796	14.5362725941794	0.208333333333333	0.659992791328363	69.7293012998883	28.895376
20161024_1457_Salmonella_EM2796	31.0127033330074	0.02	0.148693143008734	71.5056230672084	10.098384
20161024_1457_Salmonella_EM2796	30.9753474683141	0.294736842105263	0.685485424559397	328.852087316131	9.598464
20161024_1457_Salmonella_EM2796	38.0339532250452	0.10126582278481	0.891331046383707	644.691544678918	7.99872
20161024_1457_Salmonella_EM2796	30.7004107418048	0.234042553191489	0.228974505063626	107.905977974648	4.799232
20161024_1457_Salmonella_EM2796	42.9427600560924	0	0.277577977913177	255.938087751441	1.299792
20161024_1457_Salmonella_EM2796	17.6184188095177	0.584434654919236	0.825754670395464	128.160709177025	68.189088
20161024_1457_Salmonella_EM2796	17.4602902095106	0.606481481481482	0.225985747510497	34.4472034453044	43.293072
20161024_1457_Salmonella_EM2796	12.7309768895986	0.591022443890274	0.296130129925466	23.9980559236289	80.287152
20161024_1457_Salmonella_EM2796	14.484915473006	0.352459016393443	0.97763740407599	102.560408962464	24.49608
20161024_1457_Salmonella_EM2796	30.3181501591787	0.272727272727273	0.344480081530489	158.321362526808	9.9984
20161024_1457_Salmonella_EM2796	31.4481551359952	0.08	0.224163674625588	110.847419677649	2.599584
20161024_1457_Salmonella_EM2796	41.3750463435301	0.149253731343284	0.516222035584669	441.858821405402	6.798912
20161024_1457_Salmonella_EM2796	27.9100669909775	0.210526315789474	0.505824595907635	197.011557954298	5.799072
20161024_1457_Salmonella_EM2796	39.7655137062319	0.125925925925926	0.281408661928293	222.495207037725	13.597824
20161024_1457_Salmonella_EM2796	22.2362704195711	0.0516528925619835	0.199732657298047	49.3790781875337	48.49224
20161024_1457_Salmonella_EM2796	30.4904138125467	0.176470588235294	0.904835023752575	420.596877494183	6.898896
20161024_1457_Salmonella_EM2796	34.9484932066935	0.238356164383562	0.753520174344644	460.173707036149	36.594144
20161024_1457_Salmonella_EM2796	32.208163292425	0.346076458752515	0.468593682648572	243.051526177831	49.792032
20161024_1457_Salmonella_EM2796	21.4613516647876	0.129032258064516	0.923323709977754	212.63665617863	12.498
20161024_1457_Salmonella_EM2796	25.6736577738739	0.261016949152542	1.16760583524256	384.805930608732	29.595264
20161024_1457_Salmonella_EM2796	43.6175892324881	0.0740740740740741	0.249244270041464	237.09287541671	2.799552
20161024_1457_Salmonella_EM2796	33.1870140474656	0.163636363636364	0.544677851195423	299.948074340709	11.098224
20161024_1457_Salmonella_EM2796	27.6599458592164	0.545454545454545	0.332623965545355	127.240741891762	9.9984
20161024_1457_Salmonella_EM2796	13.5146465007024	0.567320261437908	0.549597055260095	50.190761204706	76.587744
20161024_1457_Salmonella_EM2796	25.2481214726027	0.545454545454545	0.203833859076729	64.9687443343629	1.199808
20161024_1457_Salmonella_EM2796	17.6785867857876	0.619718309859155	0.279833544590422	43.7285289470843	7.198848
20161024_1457_Salmonella_EM2796	28.5279878970218	0.281437125748503	0.339977107534113	138.34452041498	16.797312
20161024_1457_Salmonella_EM2796	26.61979549846	0.382608695652174	0.382892051020203	135.661240567872	23.096304
20161024_1457_Salmonella_EM2796	19.1864035808054	0	0.493650755826867	90.860884796643	2.599584
20161024_1457_Salmonella_EM2796	11.4039857890437	0.633879781420765	0.359062190997669	23.3481790892265	18.397056
20161024_1457_Salmonella_EM2796	37.7040059746208	0	0.279014493086749	198.322394910098	1.599744
20161024_1457_Salmonella_EM2796	38.4284003552942	0	0.205676561329404	151.865603521092	4.49928
20161024_1457_Salmonella_EM2796	38.543428791588	0.00436681222707424	1.90885792599629	1417.89575714625	22.99632
20161024_1457_Salmonella_EM2796	18.3852727910669	0.52755905511811	0.450191253888945	76.0864311633972	12.797952
20161024_1457_Salmonella_EM2796	23.4020425316394	0.246231155778894	0.328041607368261	89.8269107770396	19.9968
20161024_1457_Salmonella_EM2796	43.6821140548448	0.115384615384615	0.5040622144045	480.907382746973	2.699568
20161024_1457_Salmonella_EM2796	43.078149683455	0	0.425248229689991	394.572306548403	2.299632
20161024_1457_Salmonella_EM2796	32.064266881647	0	0.404541162765308	207.957865929202	1.99968
20161024_1457_Salmonella_EM2796	20.3167264514209	0.456490727532097	0.342593481036756	70.7060483009421	70.188768
20161024_1457_Salmonella_EM2796	24.9962403468685	0.577023498694517	0.191405861716226	59.796342647896	38.393856
20161024_1457_Salmonella_EM2796	38.2465230542498	0	0.483811684980926	353.859025951078	2.599584
20161024_1457_Salmonella_EM2796	33.3376324080892	0	0.274786333608217	152.698454332429	1.299792
20161024_1457_Salmonella_EM2796	23.2448279152835	0.123249299719888	0.655904912482081	177.199935197947	35.794272
20161024_1457_Salmonella_EM2796	17.5353940497482	0.147058823529412	0.328839864684074	50.5574923092424	3.49944
20161024_1457_Salmonella_EM2796	40.8696116186251	0	0.458952027509514	383.299557981465	7.598784
20161024_1457_Salmonella_EM2796	36.7838110487103	0.155963302752294	0.722750829429339	488.95855506386	10.99824
20161024_1457_Salmonella_EM2796	47.4024868725792	0	0.421120088512844	473.127527028606	2.199648
20161024_1457_Salmonella_EM2796	25.0326503076258	0.35632183908046	0.437077779577806	136.943807188819	8.798592
20161024_1457_Salmonella_EM2796	35.1862019575592	0.312727272727273	0.977067440430614	604.838360751571	27.595584
20161024_1457_Salmonella_EM2796	28.1946361676862	0	0.473884210249194	188.354166736868	2.399616
20161024_1457_Salmonella_EM2796	43.2851414618934	0	0.710382928791008	665.487960694584	4.9992
20161024_1457_Salmonella_EM2796	29.3676601953588	0.272727272727273	0.39225519561095	169.152103143701	3.399456
20161024_1457_Salmonella_EM2796	26.2558596672842	0.415265200517464	0.381484150017644	131.491896077604	77.387616
20161024_1457_Salmonella_EM2796	25.8137840101191	0.233333333333333	0.396161186423291	131.991289497405	3.099504
20161024_1457_Salmonella_EM2796	28.2919117964649	0.518072289156627	0.305660959562754	122.330448330211	8.398656
20161024_1457_Salmonella_EM2796	36.8644595226174	0.0353982300884956	0.946662690115789	643.25179588028	11.398176
20161024_1457_Salmonella_EM2796	34.8963735534624	0.176470588235294	0.228380623612358	139.056038651525	1.799712
20161024_1457_Salmonella_EM2796	37.3151515353335	0.114130434782609	0.434320949805773	302.378704450751	18.49704
20161024_1457_Salmonella_EM2796	25.666314223829	0.0980392156862745	0.653932488767184	215.392180429219	5.199168
20161024_1457_Salmonella_EM2796	39.9822969753101	0	0.187230522153872	149.651865199591	0.399936
20161024_1457_Salmonella_EM2796	30.92601578252	0.137254901960784	0.92579425381435	442.723353635442	10.298352
20161024_1457_Salmonella_EM2796	25.401007146407	0.354166666666667	1.34318094670895	433.317671079153	24.096144
20161024_1457_Salmonella_EM2796	39.0323078840081	0	0.486948419890059	370.938086114259	9.398496
20161024_1457_Salmonella_EM2796	33.6865334963728	0	1.00559593486313	570.566354087159	9.298512
20161024_1457_Salmonella_EM2796	32.0246395654118	0	0.311585235860146	159.777409736978	1.99968
20161024_1457_Salmonella_EM2796	48.0147639482238	0.140740740740741	0.209614376187701	241.624331531747	13.597824
20161024_1457_Salmonella_EM2796	33.4385740142146	0	0.227375022128106	127.118352633476	0.599903999999999
20161024_1457_Salmonella_EM2796	18.3940635087277	0.259856630824373	1.4486415478928	245.067829552289	55.891056
20161024_1457_Salmonella_EM2796	25.1968817722425	0.0268096514745308	0.576520694993421	183.011551261752	37.394016
20161024_1457_Salmonella_EM2796	46.1016096207073	0	0.285179504652615	303.054329232364	2.4996
20161024_1457_Salmonella_EM2796	40.0309957340817	0	0.685482240818253	549.236002948341	4.299312
20161024_1457_Salmonella_EM2796	24.6974885486148	0.359877488514548	0.38098618232196	116.194297529516	65.389536
20161024_1457_Salmonella_EM2796	21.4762153009221	0.0201342281879195	0.368310626308637	84.9375543000381	14.9976
20161024_1457_Salmonella_EM2796	20.1638070427183	0.280263157894737	2.37829641960569	483.482826098547	76.087824
20161024_1457_Salmonella_EM2796	26.6250644261459	0.285714285714286	0.210223801836926	74.5132017440495	1.49976
20161024_1457_Salmonella_EM2796	26.8024664548879	0.107142857142857	1.0016252379848	359.769866932583	11.298192
20161024_1457_Salmonella_EM2796	28.3711344236153	0.244897959183673	1.39667867362907	562.108184820228	9.898416
20161024_1457_Salmonella_EM2796	20.4113185117712	0.316939890710383	0.69671031499576	145.132395739236	18.397056
20161024_1457_Salmonella_EM2796	16.7073266523353	0.413474240422721	0.498088168122494	69.516861597117	75.787872
20161024_1457_Salmonella_EM2796	51.9369404371894	0	0.312578281233728	421.581483125638	1.299792
20161024_1457_Salmonella_EM2796	14.411483743398	0.268292682926829	0.273243127559993	28.37505057963	12.398016
20161024_1457_Salmonella_EM2796	38.8793100100666	0	0.219061356199176	165.566654819295	3.099504
20161024_1457_Salmonella_EM2796	27.0708800128424	0.274336283185841	0.434241496875153	159.113150578101	11.398176
20161024_1457_Salmonella_EM2796	10.042160164182	0.79491833030853	0.149786546086305	7.55261067932106	55.191168
20161024_1457_Salmonella_EM2796	25.6813940126821	0.25	0.352875621671118	116.366734855428	1.699728
20161024_1457_Salmonella_EM2796	13.1789034240659	0.274231678486998	0.394489235528846	34.2581346741652	42.393216
20161024_1457_Salmonella_EM2796	21.6486502207941	0.428571428571429	0.184567780218536	43.2501422773468	2.899536
20161024_1457_Salmonella_EM2796	33.3681670682095	0.310344827586207	0.578906192706412	322.287084883954	5.899056
20161024_1457_Salmonella_EM2796	38.5495714854014	0.0574712643678161	0.356879869465192	265.174137755293	8.798592
20161024_1457_Salmonella_EM2796	16.4834580719372	0.425196850393701	0.267096297644217	36.2856183125835	63.589824
20161024_1457_Salmonella_EM2796	28.157891592429	0.306818181818182	0.389242889538104	154.308893594649	35.294352
20161024_1457_Salmonella_EM2796	16.8309146038021	0.497641509433962	0.323460962853239	45.8149600599314	42.4932
20161024_1457_Salmonella_EM2796	25.6806075141234	0.323076923076923	0.263839831661956	87.0003405057525	13.097904
20161024_1457_Salmonella_EM2796	36.3992796551998	0.341463414634146	0.617709641170714	409.204086556057	4.199328
20161024_1457_Salmonella_EM2796	16.7109184639155	0.538461538461538	0.202977922694047	28.3412791878406	2.699568
20161024_1457_Salmonella_EM2796	37.7129090936818	0.166666666666667	0.21489854458343	152.821179404586	1.899696
20161024_1457_Salmonella_EM2796	25.3477666269294	0.236111111111111	0.463808453393116	149.000616094235	7.298832
20161024_1457_Salmonella_EM2796	41.9129709313293	0.116279069767442	0.448173411095576	393.652473020215	25.895856
20161024_1457_Salmonella_EM2796	19.3311044147022	0.359649122807018	1.04162488031144	194.623232963886	11.49816
20161024_1457_Salmonella_EM2796	28.7111905383918	0.333333333333333	0.380208722936087	156.709196350953	6.698928
20161024_1457_Salmonella_EM2796	21.9510295518095	0.579710144927536	0.22242367231251	53.587167284996	27.695568
20161024_1457_Salmonella_EM2796	38.1024474632029	0.220779220779221	0.344211080740179	249.862221602204	7.798752
20161024_1457_Salmonella_EM2796	41.3183210582333	0.130081300813008	0.912364419616434	778.795935963067	12.398016
20161024_1457_Salmonella_EM2796	32.2453079844402	0	0.151378634519574	78.6987159620062	0.699888000000001
20161024_1457_Salmonella_EM2796	12.1606248881527	0.466867469879518	0.517594593065698	38.27115064621	33.294672
20161024_1457_Salmonella_EM2796	34.005466490575	0.0613496932515337	0.245906567437207	142.17970401459	16.397376
20161024_1457_Salmonella_EM2796	27.4390287268094	0.347826086956522	0.426635306889299	160.606924734222	9.298512
20161024_1457_Salmonella_EM2796	32.9350832605768	0.238297872340426	0.50963476244561	276.40543570526	23.596224
20161024_1457_Salmonella_EM2796	24.9694263112202	0.0182926829268293	0.284901879043494	88.8142078226051	32.894736
20161024_1457_Salmonella_EM2796	27.7825102176651	0.136138613861386	0.992573143132225	383.067660886838	40.49352
20161024_1457_Salmonella_EM2796	20.4459084324608	0.301587301587302	0.271368591593477	56.7208078806916	6.398976
20161024_1457_Salmonella_EM2796	32.4714408125037	0.314606741573034	0.347370240016213	183.132629786873	8.99856
20161024_1457_Salmonella_EM2796	21.782845786724	0.454545454545455	0.43884708018728	104.114795697498	3.399456
20161024_1457_Salmonella_EM2796	40.8910339332568	0.08	0.481112123762827	402.228175562658	2.599584
20161024_1457_Salmonella_EM2796	29.1137757582138	0.134883720930233	0.18804255510698	79.6935573649274	21.596544
20161024_1457_Salmonella_EM2796	37.2519467964882	0	0.528274793563708	366.545457144063	3.49944
20161024_1457_Salmonella_EM2796	28.9778531970348	0.3	0.650363920552055	273.060487121153	35.094384
20161024_1457_Salmonella_EM2796	31.4445355454539	0.386138613861386	0.378206330403854	186.977421664375	60.690288
20161024_1457_Salmonella_EM2796	11.4871696891452	0.178082191780822	0.264311051597645	17.438591322949	73.088304
20161024_1457_Salmonella_EM2796	26.8820432842101	0.032258064516129	0.762153905545036	275.383069160779	9.398496
20161024_1457_Salmonella_EM2796	25.2987456486259	0.106870229007634	0.498518002229131	159.532373902055	13.197888
20161024_1457_Salmonella_EM2796	39.8213799538864	0.0448979591836735	0.192844728029657	152.901021422368	24.596064
20161024_1457_Salmonella_EM2796	17.1902832513599	0.48780487804878	0.465729956955731	68.8129606669605	4.199328
20161024_1457_Salmonella_EM2796	20.7724148791046	0.0754716981132075	2.24304221742702	483.928754395427	31.894896
20161024_1457_Salmonella_EM2796	33.8184334082253	0.122448979591837	0.415731833115332	237.733429728224	4.9992
20161024_1457_Salmonella_EM2796	20.2080519409284	0.541062801932367	0.600905589026355	122.694514570028	20.796672
20161024_1457_Salmonella_EM2796	31.2283987622631	0.199248120300752	1.48680172707313	724.974104004095	26.695728
20161024_1457_Salmonella_EM2796	41.5473697024265	NaN	0.145642948540997	125.703258585665	0.299951999999998
20161024_1457_Salmonella_EM2796	22.247396388451	0.28755364806867	0.906431651286925	224.317652845749	23.396256
20161024_1457_Salmonella_EM2796	33.8309558460741	0.143790849673203	0.628697792721148	359.782865664465	15.397536
20161024_1457_Salmonella_EM2796	42.6176114922204	0	0.942153753230216	855.598469164337	12.098064
20161024_1457_Salmonella_EM2796	29.9171184788549	0.0869565217391304	0.415516847732528	185.950848592205	2.399616
20161024_1457_Salmonella_EM2796	24.2320537387412	0.376984126984127	0.281198307868945	82.5587586293806	25.295952
20161024_1457_Salmonella_EM2796	47.4536606997994	0	0.412126568563022	464.023588949075	2.099664
20161024_1457_Salmonella_EM2796	28.5040723196224	0.147727272727273	0.913084719052182	370.93251272159	8.898576
20161024_1457_Salmonella_EM2796	26.0020657236463	0.278651685393258	0.737910336042928	249.453327446501	44.592864
20161024_1457_Salmonella_EM2796	37.0998003466367	0.163934426229508	0.39634466638859	272.763445359514	6.199008
20161024_1457_Salmonella_EM2796	31.9805832534346	0.349397590361446	0.26391691478592	134.961529068896	8.398656
20161024_1457_Salmonella_EM2796	40.1535696277331	0	0.539654104454906	435.044626262472	3.199488
20161024_1457_Salmonella_EM2796	29.244892997689	0.12	0.578826259526702	247.524563420409	7.598784
20161024_1457_Salmonella_EM2796	13.4140985287464	0.571992110453649	0.254939997455906	22.936701645642	50.791872
20161024_1457_Salmonella_EM2796	25.1817901838675	0.0659133709981168	1.6970692962121	538.074960644979	53.191488
20161024_1457_Salmonella_EM2796	26.2228115704087	0.144508670520231	0.392747141712827	135.03350665694	17.397216
20161024_1457_Salmonella_EM2796	37.1095677672137	0.125	0.418146206847399	287.918756341008	17.697168
20161024_1457_Salmonella_EM2796	20.2847673370152	0.291754756871036	0.960012776570228	197.509085839168	47.392416
20161024_1457_Salmonella_EM2796	35.7363730115446	0	0.311923182072858	199.176731899017	1.299792
20161024_1457_Salmonella_EM2796	25.4529765491172	0.253968253968254	1.09003057738762	353.090343131074	12.697968
20161024_1457_Salmonella_EM2796	17.5365662030584	0.244444444444444	1.04292029746026	160.365241405282	9.098544
20161024_1457_Salmonella_EM2796	33.9125583969159	0.139240506329114	0.30337151119601	174.447965362584	7.99872
20161024_1457_Salmonella_EM2796	30.8947019414487	0	0.261751704827985	124.918724943	1.599744
20161024_1457_Salmonella_EM2796	18.9828502637002	0.271186440677966	0.630518440881408	113.6032200262	70.888656
20161024_1457_Salmonella_EM2796	37.1034836664089	0	0.760745882361788	523.647446445877	4.9992
20161024_1457_Salmonella_EM2796	34.6884463184031	0.0689655172413793	0.315895781324154	190.056850104528	8.798592
20161024_1457_Salmonella_EM2796	30.2426267285335	0.027972027972028	0.285021101408109	130.342497028114	28.695408
20161024_1457_Salmonella_EM2796	37.4666873183734	0.0357142857142857	0.943878883318116	662.486245933126	11.298192
20161024_1457_Salmonella_EM2796	42.1462366424259	0	0.236078319388987	209.673580619516	6.199008
20161024_1457_Salmonella_EM2796	32.976797302982	0.0909090909090909	0.236590571729665	128.642475194207	1.199808
20161024_1457_Salmonella_EM2796	21.795123316862	0.503597122302158	0.231238930335213	54.922413973885	27.895536
20161024_1457_Salmonella_EM2796	38.018093160794	0.189349112426035	0.559169453743202	404.104888555969	16.99728
20161024_1457_Salmonella_EM2796	15.1211382098784	0.460526315789474	0.286350253550014	32.7368238995902	7.698768
20161024_1457_Salmonella_EM2796	37.6747296142898	0.062992125984252	0.514720943042047	365.29365759856	12.797952
20161024_1457_Salmonella_EM2796	27.7276591061078	0.48314606741573	0.155112544100692	59.6270519126376	26.795712
20161024_1457_Salmonella_EM2796	33.7276250084537	0.0737704918032787	0.45049105807812	256.228657178485	12.298032
20161024_1457_Salmonella_EM2796	19.9766046682976	0.360544217687075	0.678378563638381	135.35848054974	14.797632
20161024_1457_Salmonella_EM2796	27.984987585163	0.247422680412371	0.790859476382104	309.684567965771	9.798432
20161024_1457_Salmonella_EM2796	15.6747547351141	0.7	0.525312138470721	64.5340540905725	70.088784
20161024_1457_Salmonella_EM2796	20.0368783057991	0.37037037037037	0.465192887679695	93.3820043806468	5.49912
20161024_1457_Salmonella_EM2796	34.349692776414	0.136054421768707	0.36085829429767	212.888602209196	14.797632
20161024_1457_Salmonella_EM2796	26.1690176668921	0.339541547277937	0.414604299132794	141.964136835923	69.888816
20161024_1457_Salmonella_EM2796	38.0698193915907	0.0247933884297521	0.653102239175585	473.274178176466	12.198048
20161024_1457_Salmonella_EM2796	40.0256869858049	0.283018867924528	0.449301591727326	359.903069755579	5.399136
20161024_1457_Salmonella_EM2796	32.4604944903722	0.220394736842105	0.406674417964695	214.253103228632	30.49512
20161024_1457_Salmonella_EM2796	28.4138386219952	0.222222222222222	0.342897695446477	138.418580030553	1.899696
20161024_1457_Salmonella_EM2796	19.2715833357768	0.333333333333333	0.371423808819311	68.9722729619468	3.099504
20161024_1457_Salmonella_EM2796	42.2061454599146	0.186046511627907	0.537693554691595	478.912549712619	8.698608
20161024_1457_Salmonella_EM2796	31.7300568841301	0.2	0.972548876961957	489.579407501708	8.598624
20161024_1457_Salmonella_EM2796	24.9373255932204	0.325301204819277	0.576646908835414	179.299766495713	8.398656
20161024_1457_Salmonella_EM2796	28.5766312014336	0	0.70301083248876	287.047706598538	7.798752
20161024_1457_Salmonella_EM2796	27.252592657796	0.181818181818182	0.299246320931861	111.125690829343	1.199808
20161024_1457_Salmonella_EM2796	30.5000218744733	0	0.319414261835852	148.567771640549	1.899696
20161024_1457_Salmonella_EM2796	31.9618114230773	0.270440251572327	0.196626429081294	100.432590794026	15.99744
20161024_1457_Salmonella_EM2796	33.7144656067178	0.135593220338983	0.25559378608976	145.262279860794	5.99904
20161024_1457_Salmonella_EM2796	21.8037964168783	0.535714285714286	0.245535794338183	58.3645382259637	36.49416
20161024_1457_Salmonella_EM2796	32.2840086504829	0.0285714285714286	0.282353657989884	147.142568546487	3.599424
20161024_1457_Salmonella_EM2796	14.8677819344566	0.518518518518518	0.147090089368336	16.2572012340773	2.799552
20161024_1457_Salmonella_EM2796	13.6933185505896	0.562141491395794	0.846590713342036	79.3708309838276	52.391616
20161024_1457_Salmonella_EM2796	18.9983118170165	0.418604651162791	0.411971716806446	74.3476812814176	8.698608
20161024_1457_Salmonella_EM2796	45.3213515402701	0	0.432481490656136	444.163876474056	2.399616
20161024_1457_Salmonella_EM2796	18.6498051871893	0.111111111111111	0.167744799707873	29.1720983410894	1.899696
20161024_1457_Salmonella_EM2796	31.4351405480046	0.233333333333333	0.469158323890774	231.803635674572	9.098544
20161024_1457_Salmonella_EM2796	18.6855844277972	0.439024390243902	0.201093988132977	35.1060901019202	4.199328
20161024_1457_Salmonella_EM2796	15.0157179346761	0.132246376811594	0.341334224810379	38.4806184907942	55.291152
20161024_1457_Salmonella_EM2796	24.0628992367694	0.513119533527697	0.396893735489078	114.905324451952	34.394496
20161024_1457_Salmonella_EM2796	36.5500036194548	0.178571428571429	0.210170973573897	140.383992316147	16.897296
20161024_1457_Salmonella_EM2796	25.8334272166851	0.529411764705882	0.549435661223223	183.337329238674	8.598624
20161024_1457_Salmonella_EM2796	32.5850790536556	0.128205128205128	0.626384034564157	332.543330506288	11.798112
20161024_1457_Salmonella_EM2796	22.1339051175148	0.666666666666667	0.299567006756383	73.3803995555611	2.799552
20161024_1457_Salmonella_EM2796	28.3362471157517	0.312775330396476	0.317384666799456	127.420882483744	22.796352
20161024_1457_Salmonella_EM2796	38.2080403955634	0	0.292055795417193	213.179461818149	14.197728
20161024_1457_Salmonella_EM2796	23.0203548551588	0.482758620689655	0.189048567885919	50.0918906621367	2.99952
20161024_1457_Salmonella_EM2796	28.8780862220947	0	0.436418339512523	181.974198154198	6.698928
20161024_1457_Salmonella_EM2796	28.2759339091643	0.308259587020649	1.00901636693589	403.36864010602	67.889136
20161024_1457_Salmonella_EM2796	27.0776453714551	0.102941176470588	0.852453596064007	312.509010458125	6.898896
20161024_1457_Salmonella_EM2796	30.4664801599439	0.321518987341772	0.456494047839076	211.860351427029	39.593664
20161024_1457_Salmonella_EM2796	32.2958838504049	0.348214285714286	0.648347344830507	338.120957348936	11.298192
20161024_1457_Salmonella_EM2796	24.5666952015212	0.492307692307692	0.139031329984928	41.9542688377687	6.598944
20161024_1457_Salmonella_EM2796	23.9552948094653	0	0.697926788867481	200.254789814229	4.699248
20161024_1457_Salmonella_EM2796	26.234474890938	0.15	0.199735359880133	68.7336983070113	2.099664
20161024_1457_Salmonella_EM2796	29.04135835195	0.230188679245283	0.443026236312971	186.824273485865	26.595744
20161024_1457_Salmonella_EM2796	17.8434602654686	0.674868189806678	0.218981601666443	34.8606747156721	56.99088
20161024_1457_Salmonella_EM2796	29.1088523142883	0.018348623853211	0.224812224360954	95.2445408204402	10.99824
20161024_1457_Salmonella_EM2796	27.6972292583093	0.185185185185185	0.614031602530887	235.523029863918	5.49912
20161024_1457_Salmonella_EM2796	13.9345892545536	0.558823529411765	0.318246384948405	30.8973922781129	3.49944
20161024_1457_Salmonella_EM2796	50.2741707224073	0	0.545020260785288	688.767240386333	2.799552
20161024_1457_Salmonella_EM2796	19.8267713863113	0.284671532846715	0.71374308006262	140.286510582374	13.797792
20161024_1457_Salmonella_EM2796	32.6723650416158	0.157088122605364	0.615679722346116	328.613953177633	52.291632
20161024_1457_Salmonella_EM2796	38.4760793320343	0.111111111111111	0.788046369894617	583.315343418668	9.9984
20161024_1457_Salmonella_EM2796	22.4339288995555	0.498855835240275	0.44186561702527	111.191321447241	43.792992
20161024_1457_Salmonella_EM2796	21.6043665349373	0.135761589403974	0.645247457263181	150.584190885912	30.295152
20161024_1457_Salmonella_EM2796	33.6088794140266	0.0304347826086957	0.365790009210093	206.590291650622	23.096304
20161024_1457_Salmonella_EM2796	41.51303478286	0.137254901960784	0.312904944295666	269.619560630947	5.199168
20161024_1457_Salmonella_EM2796	22.8913635461777	0.173469387755102	0.883373107775047	231.450169735702	58.890576
20161024_1457_Salmonella_EM2796	34.7142707336287	0.145833333333333	0.714118615663833	430.285242263889	9.698448
20161024_1457_Salmonella_EM2796	17.7662077899749	0.18705035971223	1.32360511871508	208.890128377609	27.895536
20161024_1457_Salmonella_EM2796	23.4663444405391	0.561933534743202	0.213658230436088	58.8275163830985	66.289392
20161024_1457_Salmonella_EM2796	14.4845187495499	0.625827814569536	0.195871955599985	20.5470938340659	30.295152
20161024_1457_Salmonella_EM2796	39.8146115652478	0	0.34575222506352	274.04378305509	2.099664
20161024_1457_Salmonella_EM2796	27.3563920585462	0.22	0.774248985039455	289.71320289955	5.09918399999999
20161024_1457_Salmonella_EM2796	23.3167757133913	0.632768361581921	0.226090461990602	61.4595301795702	17.797152
20161024_1457_Salmonella_EM2796	15.4057678867348	0.202127659574468	1.25116574095947	148.474389742306	65.889456
20161024_1457_Salmonella_EM2796	19.4383328714369	0.496478873239437	0.638562544249697	120.640040688408	28.49544
20161024_1457_Salmonella_EM2796	34.2829815032426	0.275	0.312329674997154	183.544097311054	8.098704
20161024_1457_Salmonella_EM2796	18.4373257881132	0.598130841121495	0.359586004984563	61.1179311049589	10.798272
20161024_1457_Salmonella_EM2796	25.6062473180623	0	0.485325750373695	159.109170152094	2.599584
20161024_1457_Salmonella_EM2796	29.5921354086708	0.28952380952381	0.616034946949941	269.729200663437	52.591584
20161024_1457_Salmonella_EM2796	29.5774676056617	0.121951219512195	1.48463595185334	649.399503548882	24.696048
20161024_1457_Salmonella_EM2796	38.1406127253464	0	0.197672878946977	143.777995032684	15.097584
20161024_1457_Salmonella_EM2796	31.2989668049764	0.0610687022900763	1.61959662926142	793.298935582758	13.197888
20161024_1457_Salmonella_EM2796	19.1823662523178	0.39344262295082	0.595448991988766	109.551650832699	24.49608
20161024_1457_Salmonella_EM2796	28.820608170849	0.343478260869565	0.582570519057419	241.949533899686	46.092624
20161024_1457_Salmonella_EM2796	20.8652709285676	0.548387096774194	0.164371926504174	35.7804424098445	3.199488
20161024_1457_Salmonella_EM2796	31.4194643071887	0	0.251611560832483	124.193294685847	1.49976
20161024_1457_Salmonella_EM2796	31.0338786812845	0.222222222222222	0.517746812225931	249.321398356768	36.99408
20161024_1457_Salmonella_EM2796	15.601290692022	0.661538461538462	0.232845440657649	28.3373217085104	65.089584
20161024_1457_Salmonella_EM2796	39.2489685834625	0.0124223602484472	0.266707604309344	205.429069823397	16.197408
20161024_1457_Salmonella_EM2796	18.3535627451563	0.634146341463415	0.131051917413663	22.0726331615083	4.19932799999999
20161024_1457_Salmonella_EM2796	29.0202766579505	0.333333333333333	0.142718093783732	60.0969093079809	0.399935999999997
20161024_1457_Salmonella_EM2796	21.1540077807105	0.264248704663212	0.891740719757809	199.523439230189	38.693808
20161024_1457_Salmonella_EM2796	31.9997184112253	0.254385964912281	0.617271942192861	316.037672288022	11.49816
20161024_1457_Salmonella_EM2796	29.4991594479464	0.021505376344086	0.236695380278288	102.986208260961	18.697008
20161024_1457_Salmonella_EM2796	32.0994282015739	0	0.739000314187888	380.72309284113	18.49704
20161024_1457_Salmonella_EM2796	22.0098334569671	0.530612244897959	0.14119230984443	34.1990907958444	4.9992
20161024_1457_Salmonella_EM2796	29.9695739874265	0.179566563467492	1.08754112418359	488.401323076434	64.689648
20161024_1457_Salmonella_EM2796	37.6650186123962	0.131147540983607	0.327703948876398	232.449197839685	30.595104
20161024_1457_Salmonella_EM2796	40.0755957719093	0.276595744680851	0.44129936458434	354.37516726314	4.799232
20161024_1457_Salmonella_EM2796	34.0982859358299	0	0.928593583802916	539.834678042468	8.398656
20161024_1457_Salmonella_EM2796	25.2655121738729	0.316770186335404	0.401557120326656	128.16621192971	64.48968
20161024_1457_Salmonella_EM2796	23.2422505786775	0.358695652173913	0.324599974645955	87.6748121532823	64.48968
20161024_1457_Salmonella_EM2796	32.3502046983648	0.310344827586207	0.304313359026003	159.237403802681	2.99952
20161024_1457_Salmonella_EM2796	29.0456124048914	0.374384236453202	0.322878955511126	136.198027949727	20.396736
20161024_1457_Salmonella_EM2796	15.487981561559	0.536259541984733	0.957924930768508	114.892353683198	52.4916
20161024_1457_Salmonella_EM2796	17.8756067298515	0.0567685589519651	0.988047487984736	157.859021175985	22.99632
20161024_1457_Salmonella_EM2796	49.7994501158242	0	0.410393976323606	508.885500259003	7.098864
20161024_1457_Salmonella_EM2796	41.7363709910694	0	0.596803617237835	519.793470067547	4.99919999999999
20161024_1457_Salmonella_EM2796	48.5679076876964	0	0.529262285855812	624.222963720366	4.19932799999999
20161024_1457_Salmonella_EM2796	21.0783046933337	0.693548387096774	0.131828491913194	29.2853652105677	6.298992
20161024_1457_Salmonella_EM2796	41.1349733083227	0.155555555555556	0.531386907577294	449.576181172831	4.599264
20161024_1457_Salmonella_EM2796	14.3703503713539	0.317683881064163	0.603050145793277	62.2670291212433	63.98976
20161024_1457_Salmonella_EM2796	33.3560022972699	0.105263157894737	0.894506373053963	497.624132622367	19.096944
20161024_1457_Salmonella_EM2796	21.0772107616984	0.409090909090909	0.439390679766435	97.5993940730724	11.098224
20161024_1457_Salmonella_EM2796	43.988853431549	0	0.466659080226119	451.497146164378	4.699248
20161024_1457_Salmonella_EM2796	44.8074140701195	0	0.60334552138648	605.669715625124	3.99936
20161024_1457_Salmonella_EM2796	14.5127029334129	0.293918918918919	0.392511943961475	41.3351475474752	29.695248
20161024_1457_Salmonella_EM2796	23.7288506975061	0.25	0.301720779512217	84.9432029547791	4.899216
20161024_1457_Salmonella_EM2796	27.0341452709506	0.210526315789474	0.511153781112281	186.787095269948	3.899376
20161024_1457_Salmonella_EM2796	13.8386760366369	0.608214849921011	0.157897197944714	15.1193636442508	63.389856
20161024_1457_Salmonella_EM2796	37.9959439071358	0.0425531914893617	0.713047671055278	514.710521239727	14.197728
20161024_1457_Salmonella_EM2796	31.2489764244692	0.0193798449612403	0.592827320040108	289.447502563301	25.895856
20161024_1457_Salmonella_EM2796	35.717258203296	0.188235294117647	0.337383463674755	215.203843530358	8.59862399999999
20161024_1457_Salmonella_EM2796	43.1620264019886	0.0825396825396825	0.335289160568714	312.315234985777	63.089904
20161024_1457_Salmonella_EM2796	26.5561862252973	0.188679245283019	0.794745243819701	280.239502184673	5.399136
20161024_1457_Salmonella_EM2796	20.9553954367447	0.564387917329094	0.470545989726275	103.315100360417	62.98992
20161024_1457_Salmonella_EM2796	20.1677651671939	0.359300476947536	0.404893125843557	82.342862316916	62.98992
20161024_1457_Salmonella_EM2796	36.9636615351058	0	0.493352266249628	337.036628411484	10.298352
20161024_1457_Salmonella_EM2796	16.7658443515508	0.618181818181818	0.379859123815559	53.3879723034124	5.599104
20161024_1457_Salmonella_EM2796	23.6632435541915	0.474576271186441	0.165130870842719	46.2324408841656	5.99904
20161024_1457_Salmonella_EM2796	38.2879260483949	0.0661764705882353	0.525280209302398	385.021274839807	13.697808
20161024_1457_Salmonella_EM2796	19.5045667436186	0.352657004830918	0.410856854859133	78.1507512337743	62.190048
20161024_1457_Salmonella_EM2796	33.6578356401793	0.0530973451327434	0.653219989359371	370.000099805783	11.398176
20161024_1457_Salmonella_EM2796	19.1388538695146	0.666666666666667	0.14833591088409	27.1674051912801	2.4996
20161024_1457_Salmonella_EM2796	27.6678878550566	0.235294117647059	0.156073132069148	59.7379291710092	3.49944
20161024_1457_Salmonella_EM2796	46.3978790688211	0.1875	0.237040192857808	255.145699929302	1.699728
20161024_1457_Salmonella_EM2796	19.4923384400228	0.342105263157895	0.610919583043995	116.059832014556	57.090864
20161024_1457_Salmonella_EM2796	29.665873655551	0.533333333333333	0.158377096835675	69.6909954060834	1.599744
20161024_1457_Salmonella_EM2796	30.0748034667924	0.142857142857143	0.298169131949023	134.846066131301	1.49976
20161024_1457_Salmonella_EM2796	31.1671104095655	0.142857142857143	0.278502166045198	135.266938437017	1.49976
20161024_1457_Salmonella_EM2796	23.5631560525919	0.435294117647059	0.277929999695743	77.156470053297	8.59862399999999
20161024_1457_Salmonella_EM2796	22.9695438276508	0	0.33925170393082	89.4945899385968	1.59974399999999
20161024_1457_Salmonella_EM2796	23.2801483596194	0.460385438972163	0.358984167720208	97.2784824492429	46.792512
20161024_1457_Salmonella_EM2796	22.6051502079505	0.435754189944134	0.223170273161331	57.0192031566188	17.99712
20161024_1457_Salmonella_EM2796	38.6939764746116	0.214285714285714	0.319505705698369	239.185775866734	1.49976
20161024_1457_Salmonella_EM2796	16.9740351621099	0.640091116173121	0.246519053388785	35.5132722495133	43.99296
20161024_1457_Salmonella_EM2796	26.3825812155911	0.237113402061856	0.654974734924455	227.944500989039	9.798432
20161024_1457_Salmonella_EM2796	25.7319628689134	0.443298969072165	0.428809834958164	141.96476699555	19.49688
20161024_1457_Salmonella_EM2796	30.4937937807872	0	0.933862792011688	434.186178524648	7.99872
20161024_1457_Salmonella_EM2796	47.3677420663345	0.0710382513661202	1.32172619725266	1482.78050935268	18.397056
20161024_1457_Salmonella_EM2796	13.9123120983238	0.557692307692308	0.469486230990124	45.435099941848	5.299152
20161024_1457_Salmonella_EM2796	9.47001215589911	0.868651488616462	0.16639504162966	7.46124769924727	57.190848
20161024_1457_Salmonella_EM2796	17.8884848194638	0.57981220657277	0.208905688561449	33.4246896841026	42.693168
20161024_1457_Salmonella_EM2796	16.3088419426922	0.77734375	0.240072050024958	31.9269809339017	25.695888
20161024_1457_Salmonella_EM2796	19.576758270027	0.424092409240924	0.618353863564355	118.491893498938	60.690288
20161024_1457_Salmonella_EM2796	38.6432324171691	0	0.442815290187368	330.627906152624	2.299632
20161024_1457_Salmonella_EM2796	26.2765018783438	0.344370860927152	0.578772289533357	199.807980639677	60.49032
20161024_1457_Salmonella_EM2796	22.363039232816	0.0444444444444444	0.630992392823349	157.781390540799	4.599264
20161024_1457_Salmonella_EM2796	13.8960476456504	0.483168316831683	0.477912891375713	46.1425231568946	50.591904
20161024_1457_Salmonella_EM2796	34.581464924805	0.384615384615385	0.236899141885812	141.651202401309	2.699568
20161024_1457_Salmonella_EM2796	27.9187774112801	0.0723684210526316	0.926557030401548	361.106206119268	15.297552
20161024_1457_Salmonella_EM2796	27.4476222832597	0.0684410646387833	2.52127244040623	949.727991412806	26.395776
20161024_1457_Salmonella_EM2796	27.1352636318492	0.453531598513011	0.374629655767434	137.924128417781	26.99568
20161024_1457_Salmonella_EM2796	25.9000781390843	0.157894736842105	0.479787545427207	160.924112670607	7.698768
20161024_1457_Salmonella_EM2796	44.8043575065509	0.0769230769230769	0.407853131679598	409.368398151892	6.598944
20161024_1457_Salmonella_EM2796	19.3167985656605	0.102902374670185	1.91298028859074	356.903495534478	37.99392
20161024_1457_Salmonella_EM2796	42.5334447260303	0.177570093457944	1.09443054959225	989.96382670832	10.798272
20161024_1457_Salmonella_EM2796	30.0400889102392	0.0285714285714286	0.224920437368304	101.484882009623	17.597184
20161024_1457_Salmonella_EM2796	28.3234184715129	0	0.845981938560691	339.330137756858	5.99903999999999
20161024_1457_Salmonella_EM2796	49.4859467263468	0	0.177001472847619	216.725818119168	0.499919999999996
20161024_1457_Salmonella_EM2796	23.6959355887639	0.297535211267606	0.445780767113525	125.152362700321	56.890896
20161024_1457_Salmonella_EM2796	15.5995217592021	0.283557046979866	1.42415988695556	173.281150182389	59.690448
20161024_1457_Salmonella_EM2796	40.4714760960068	0	0.303580025555788	248.622990813404	3.699408
20161024_1457_Salmonella_EM2796	24.4437652648857	0.114285714285714	0.150795086683862	45.049855741044	28.095504
20161024_1457_Salmonella_EM2796	22.7886340071715	0.335664335664336	0.423598072764753	109.991865265857	14.397696
20161024_1457_Salmonella_EM2796	34.4500128299808	0.315789473684211	0.336862303451845	199.894660836958	3.899376
20161024_1457_Salmonella_EM2796	13.9784054210976	0.515	0.36503537623477	35.6631929904418	20.096784
20161024_1457_Salmonella_EM2796	42.4584825938052	0	0.963600164004814	868.551965967968	7.098864
20161024_1457_Salmonella_EM2796	33.9885322512101	0.076271186440678	0.882687467125582	509.849251142855	11.898096
20161024_1457_Salmonella_EM2796	27.7467462807654	0.321428571428571	0.299042200006042	115.113592921822	5.699088
20161024_1457_Salmonella_EM2796	34.8909531388598	0.127388535031847	1.09257642568855	665.039585724225	15.797472
20161024_1457_Salmonella_EM2796	23.2786483908683	0.380067567567568	0.893968996165905	242.218875076198	59.290512
20161024_1457_Salmonella_EM2796	22.3051185035735	0.204737732656514	0.344804578947255	85.773295950491	59.190528
20161024_1457_Salmonella_EM2796	36.5728785687965	0.036036036036036	0.65213553156957	436.140237509249	11.198208
20161024_1457_Salmonella_EM2796	33.1468324366079	0.0919540229885057	0.767423045926064	421.588646896289	8.798592
20161024_1457_Salmonella_EM2796	18.2453368891627	0.611111111111111	0.121879353544527	20.286350271019	1.899696
20161024_1457_Salmonella_EM2796	33.7915700106431	0	0.802660864628656	458.26726253156	12.498
20161024_1457_Salmonella_EM2796	25.1747056189139	0.31496062992126	0.200123972698728	63.4158651283774	25.49592
20161024_1457_Salmonella_EM2796	14.9999504209538	0.278438030560272	0.470627975120353	52.9452972023265	58.99056
20161024_1457_Salmonella_EM2796	28.3166767293024	0.33446519524618	0.43140201413385	172.956440340618	58.99056
20161024_1457_Salmonella_EM2796	48.3370647590247	0.00586510263929619	0.236853666397163	276.700959627529	34.194528
20161024_1457_Salmonella_EM2796	32.6808249488099	0.177083333333333	0.385331691110011	205.774120548087	28.895376
20161024_1457_Salmonella_EM2796	28.8530276974043	0.238095238095238	0.389465395295632	162.1144269632	8.49863999999999
20161024_1457_Salmonella_EM2796	31.2273467720361	0.204081632653061	0.625363514955063	304.910736049387	4.99919999999999
20161024_1457_Salmonella_EM2796	28.4120000549481	0.371794871794872	0.313875548501095	126.686723075508	7.898736
20161024_1457_Salmonella_EM2796	31.4156871089182	0.309090909090909	0.591105193641542	291.694274863402	5.599104
20161024_1457_Salmonella_EM2796	35.4499190041459	0.114537444933921	2.15000081274272	1350.94952489111	22.796352
20161024_1457_Salmonella_EM2796	25.9156915040585	0.277777777777778	0.35008477297914	117.562504317455	1.899696
20161024_1457_Salmonella_EM2796	40.43914921377	0	0.542737846673266	443.77632733288	3.49944
20161024_1457_Salmonella_EM2796	38.7186359911923	0	0.488270261334652	365.990975428531	2.599584
20161024_1457_Salmonella_EM2796	32.865111932074	0	0.184014116501517	99.3782572989409	0.499919999999996
20161024_1457_Salmonella_EM2796	26.1754597718302	0.525252525252525	0.41027544901572	140.55107491775	9.9984
20161024_1457_Salmonella_EM2796	42.9360004245069	0	0.638820284140763	588.832639213663	7.098864
20161024_1457_Salmonella_EM2796	24.5274910942362	0.0454545454545455	0.641539265607094	192.974311617244	6.698928
20161024_1457_Salmonella_EM2796	32.5044711090687	0.278688524590164	0.274652075740383	145.090540225713	24.49608
20161024_1457_Salmonella_EM2796	17.694519501166	0.5	0.246449208854461	38.5811332587136	1.899696
20161024_1457_Salmonella_EM2796	49.6832237654778	0	0.347004921649633	428.277416923145	1.399776
20161024_1457_Salmonella_EM2796	22.3984509050607	0.128772635814889	1.05025612982793	263.451815510771	49.792032
20161024_1457_Salmonella_EM2796	39.9250639459967	0.129032258064516	0.275167025181615	219.309595491068	3.199488
20161024_1457_Salmonella_EM2796	33.7606114507205	0.133333333333333	0.308853303335676	176.01223693356	4.59926400000001
20161024_1457_Salmonella_EM2796	27.5392882366001	0.389830508474576	0.19995731785696	75.8250543246567	5.99904
20161024_1457_Salmonella_EM2796	11.8853525926954	0.744827586206897	0.258137964586581	18.2324917561504	58.090704
20161024_1457_Salmonella_EM2796	32.4150440581642	0.219269102990033	0.556936392268715	292.596302702672	30.195168
20161024_1457_Salmonella_EM2796	24.6318678261962	0.310924369747899	0.418686522770855	127.014609342025	11.99808
20161024_1457_Salmonella_EM2796	34.7774011475163	0.0769230769230769	0.208566483816553	126.127205499511	1.399776
20161024_1457_Salmonella_EM2796	34.4509644728471	0.172413793103448	0.481607546082916	285.802522014502	2.99952
20161024_1457_Salmonella_EM2796	30.1502370759495	0.2508038585209	0.527176223203764	239.611292364667	31.195008
20161024_1457_Salmonella_EM2796	24.4856918025863	0.304075235109718	0.937867593550815	281.14883724711	31.99488
20161024_1457_Salmonella_EM2796	26.2799222619609	0.191780821917808	0.347282719479574	119.922681382361	7.398816
20161024_1457_Salmonella_EM2796	17.8167302981122	0.409090909090909	0.18345010725505	29.1168229801501	2.299632
20161024_1457_Salmonella_EM2796	31.4062154108121	0.0265486725663717	0.816162489612727	402.511085348102	11.398176
20161024_1457_Salmonella_EM2796	23.2674214166517	0	0.279616252373748	75.6883306306819	1.09982400000001
20161024_1457_Salmonella_EM2796	29.5650183602988	0.38	0.370946628841788	162.120427018481	15.097584
20161024_1457_Salmonella_EM2796	26.967330605573	0.3	0.394143324296615	143.317788598099	2.099664
20161024_1457_Salmonella_EM2796	36.1425972947573	0	0.304335550415799	198.774838189985	1.89969600000001
20161024_1457_Salmonella_EM2796	36.1182551696183	0.12	0.439276386852816	286.524251494667	2.599584
20161024_1457_Salmonella_EM2796	42.1205721979546	0.0131578947368421	0.974918335585338	864.822076454441	7.698768
20161024_1457_Salmonella_EM2796	34.6758634359904	0.223880597014925	0.645960932941247	388.356720706569	6.798912
20161024_1457_Salmonella_EM2796	25.5542522960697	0.2	0.364745497815788	119.093017915999	5.099184
20161024_1457_Salmonella_EM2796	30.7020603807795	0.181818181818182	0.326851746966045	154.04792677184	1.199808
20161024_1457_Salmonella_EM2796	35.8706526480407	0	0.733789968710062	472.085141731289	10.698288
20161024_1457_Salmonella_EM2796	22.1669713138752	0.286666666666667	0.336618128027227	82.7028019060569	30.095184
20161024_1457_Salmonella_EM2796	40.1529781179746	0	1.0125337799421	816.234692247286	7.59878399999999
20161024_1457_Salmonella_EM2796	17.7460575834626	0.369791666666667	0.305877039773266	48.1637901679269	19.296912
20161024_1457_Salmonella_EM2796	27.2913134363467	0.5	0.20383052424127	75.908096375769	2.299632
20161024_1457_Salmonella_EM2796	31.0018327807196	0.368421052631579	0.604691657930148	290.588698934612	5.799072
20161024_1457_Salmonella_EM2796	24.2137642981294	0.216216216216216	0.167021389614243	48.962853287692	3.799392
20161024_1457_Salmonella_EM2796	22.3787515245444	0.538461538461538	0.353970132415032	88.6356290336132	2.699568
20161024_1457_Salmonella_EM2796	17.9831531517229	0.51858407079646	0.299802268970875	48.4770970975741	56.590944
20161024_1457_Salmonella_EM2796	32.5539155585378	0	0.621715051611319	329.433568973485	4.899216
20161024_1457_Salmonella_EM2796	38.8702785675684	0.112359550561798	0.303966868256889	229.631551148486	8.99856
20161024_1457_Salmonella_EM2796	42.4898682251711	0	0.294147053203728	265.524912674475	4.099344
20161024_1457_Salmonella_EM2796	33.1386094753826	0.2	0.295496989262609	162.252585811989	1.599744
20161024_1457_Salmonella_EM2796	21.3407825476285	0.609756097560976	0.183859070727639	41.867376337782	4.19932799999999
20161024_1457_Salmonella_EM2796	39.3151846179409	0	0.378413857577648	292.454073616127	1.59974399999999
20161024_1457_Salmonella_EM2796	27.3822927219346	0.0925925925925926	1.11321943845244	417.340376169614	10.898256
20161024_1457_Salmonella_EM2796	31.1132564477784	0.328571428571429	0.310972676426006	150.51617493086	7.098864
20161024_1457_Salmonella_EM2796	29.3360615988968	0.236111111111111	0.381235495188841	164.046493291394	43.293072
20161024_1457_Salmonella_EM2796	21.765950738377	0.342696629213483	0.32039913973858	75.8956053923138	17.897136
20161024_1457_Salmonella_EM2796	16.8546516242939	0.205882352941176	0.45527315654903	64.6668355711874	3.49944
20161024_1457_Salmonella_EM2796	17.4780840540986	0.469798657718121	0.59127402605825	90.3122064697544	29.895216
20161024_1457_Salmonella_EM2796	33.837946315476	0.2	0.268083138268097	153.478482787064	13.097904
20161024_1457_Salmonella_EM2796	17.8383712622216	0.433734939759036	0.385215974539602	61.2893040461026	24.996
20161024_1457_Salmonella_EM2796	28.3737506256374	0.2	0.596552038188052	240.132992536629	4.099344
20161024_1457_Salmonella_EM2796	42.0725172384809	0	0.849006699019724	751.41198098545	5.799072
20161024_1457_Salmonella_EM2796	23.5913610834548	0.4375	0.344942358802871	95.9892346443852	1.69972799999999
20161024_1457_Salmonella_EM2796	36.3797327206344	0	1.39384570863494	922.366910968879	11.99808
20161024_1457_Salmonella_EM2796	18.8554370914422	0.575931232091691	0.188656787241535	33.5363387090821	34.9944
20161024_1457_Salmonella_EM2796	26.9062332629224	0.238805970149254	0.215181267637191	77.8897431878752	6.798912
20161024_1457_Salmonella_EM2796	31.2200517935219	0	0.762519356754679	371.610618892182	5.099184
20161024_1457_Salmonella_EM2796	32.7539205725105	0.219081272084806	0.394237155339993	211.472617049901	28.395456
20161024_1457_Salmonella_EM2796	31.7609790108578	0.224806201550388	0.331741266844746	167.323624961486	12.99792
20161024_1457_Salmonella_EM2796	22.4245022925958	0.491935483870968	0.309691354891156	77.8654345981058	12.498
20161024_1457_Salmonella_EM2796	51.6705023555669	0	0.368074854321549	491.350634277879	3.899376
20161024_1457_Salmonella_EM2796	37.4575740296622	0	0.368425972682	258.463687516507	2.4996
20161024_1457_Salmonella_EM2796	37.3478662456086	0.0531400966183575	0.539141585318623	376.014355049566	20.796672
20161024_1457_Salmonella_EM2796	24.4952880988055	0.431818181818182	0.261311243215239	78.3958735881947	4.49928
20161024_1457_Salmonella_EM2796	28.2811450012068	0.173913043478261	0.235547279360816	94.1980849576571	2.39961599999999
20161024_1457_Salmonella_EM2796	19.0246978135669	0.33502538071066	0.317646142903542	57.4842838124389	19.796832
20161024_1457_Salmonella_EM2796	27.7022176203741	0.207692307692308	1.06533661500795	408.776509871766	13.097904
20161024_1457_Salmonella_EM2796	11.7282731555774	0.653846153846154	0.20186756445028	13.8836830991229	18.297072
20161024_1457_Salmonella_EM2796	20.3339100670667	0.4375	0.277344228686487	57.3364677140769	4.899216
20161024_1457_Salmonella_EM2796	40.0706372546655	0.0441176470588235	0.694077795185326	557.225077740139	6.898896
20161024_1457_Salmonella_EM2796	24.9666136040041	0.30952380952381	0.327594400965772	102.100002968671	16.897296
20161024_1457_Salmonella_EM2796	30.374451382433	0.245810055865922	0.820017814799918	378.277209713551	17.99712
20161024_1457_Salmonella_EM2796	35.3820820767636	0.188081936685289	0.619839164850236	387.98576284981	53.791392
20161024_1457_Salmonella_EM2796	27.8174569189925	0.3125	0.460060229455961	177.999812276247	8.09870400000001
20161024_1457_Salmonella_EM2796	22.5888349723595	0.53072625698324	0.244080892396164	62.2718046734623	53.791392
20161024_1457_Salmonella_EM2796	20.4362586683321	0.222222222222222	0.484504309196256	101.174351757765	2.79955200000001
20161024_1457_Salmonella_EM2796	21.1722385293383	0.411214953271028	0.401375682562366	89.9610711355858	53.591424
20161024_1457_Salmonella_EM2796	37.6034583611449	0.140350877192982	0.424333426547375	300.007993029008	5.799072
20161024_1457_Salmonella_EM2796	29.5901739652636	0.24953095684803	0.411856744913705	180.306433901392	53.391456
20161024_1457_Salmonella_EM2796	32.1811689113904	0.140350877192982	0.494910420633144	256.271453610792	11.49816
20161024_1457_Salmonella_EM2796	24.6753322616306	0.0849420849420849	0.645194370960265	196.420400686371	25.99584
20161024_1457_Salmonella_EM2796	38.3379901816649	0.0192307692307692	0.365282273376712	268.446215053426	5.299152
20161024_1457_Salmonella_EM2796	26.4275931079087	0.357340720221607	0.455455939824758	159.049239842798	36.194208
20161024_1457_Salmonella_EM2796	36.1155013207131	0.251497005988024	0.554745592343035	361.785502694067	16.797312
20161024_1457_Salmonella_EM2796	23.4180832935037	0.442307692307692	0.349614086481843	95.8653406347143	5.299152
20161024_1457_Salmonella_EM2796	35.6788792206988	0.133333333333333	0.344571448786139	219.316698790618	1.599744
20161024_1457_Salmonella_EM2796	16.7174496261897	0.64804469273743	0.433453125548171	60.5692491197105	17.99712
20161024_1457_Salmonella_EM2796	24.5399307976137	0.0454545454545455	0.997529723153271	300.360291284763	8.898576
20161024_1457_Salmonella_EM2796	35.4101662121027	0.0271739130434783	0.845641568743404	530.166470635454	18.49704
20161024_1457_Salmonella_EM2796	31.4172367698452	0.263565891472868	0.236932913547185	116.931459201941	12.99792
20161024_1457_Salmonella_EM2796	23.8636681547192	0.333333333333333	0.673891632253541	191.882103335449	12.098064
20161024_1457_Salmonella_EM2796	43.98149944947	0	0.239087432635715	231.242052745987	1.699728
20161024_1457_Salmonella_EM2796	29.0251127030263	0	1.32029966587894	556.1479583332	12.797952
20161024_1457_Salmonella_EM2796	27.5123134751443	0.264423076923077	0.573105732293079	216.89971385866	20.896656
20161024_1457_Salmonella_EM2796	19.9090522785233	0.153125	0.674827649755393	133.740840122801	32.094864
20161024_1457_Salmonella_EM2796	39.6702257833466	0.0363636363636364	0.204041256807793	160.552598469909	11.098224
20161024_1457_Salmonella_EM2796	22.2356140563471	0.473317865429234	0.657089074551902	162.439822146801	43.193088
20161024_1457_Salmonella_EM2796	36.6263376278753	0.0967741935483871	0.238291035044304	159.832354453938	3.199488
20161024_1457_Salmonella_EM2796	38.23530010411	0.136363636363636	0.274709215846733	200.803944705026	2.299632
20161024_1457_Salmonella_EM2796	29.7750179624359	0.144846796657382	0.631471367143154	279.916005336082	35.99424
20161024_1457_Salmonella_EM2796	31.0662080272922	0	0.434446353563908	209.644104002925	2.99952
20161024_1457_Salmonella_EM2796	42.2732882117858	0	0.247568008197751	221.205839784582	1.299792
20161024_1457_Salmonella_EM2796	26.462398895412	0.20353982300885	0.270933634026063	94.8617975726218	22.696368
20161024_1457_Salmonella_EM2796	17.631422750667	0.305555555555556	0.447950069825852	69.6264624562268	3.699408
20161024_1457_Salmonella_EM2796	17.890983055074	0.0729166666666667	0.226756527625634	36.2909394714485	9.698448
20161024_1457_Salmonella_EM2796	25.3426121082507	0.174904942965779	0.40513220976126	130.097673391637	26.395776
20161024_1457_Salmonella_EM2796	29.9396118110357	0.286885245901639	0.345898157668071	155.028156750579	24.49608
20161024_1457_Salmonella_EM2796	16.3745691272352	0.586466165413534	0.525058939547091	70.3911115795861	13.397856
20161024_1457_Salmonella_EM2796	34.6864331021005	0.126984126984127	0.492057803091076	296.009338626484	12.697968
20161024_1457_Salmonella_EM2796	17.7949773294509	0.318181818181818	0.413672061730464	65.4969494922687	8.898576
20161024_1457_Salmonella_EM2796	41.7564736796733	0	0.397839133666225	346.83677221943	3.899376
20161024_1457_Salmonella_EM2796	21.6902754893756	0.541218637992832	0.239939076560987	56.4418348308005	27.99552
20161024_1457_Salmonella_EM2796	29.2823469757636	0.199134199134199	0.348128407217889	149.252368686889	23.196288
20161024_1457_Salmonella_EM2796	21.5168175358743	0.484126984126984	0.256951394363165	59.4808350786976	12.697968
20161024_1457_Salmonella_EM2796	19.0955389666813	0.436758893280632	0.394762767267895	71.9730704392683	50.691888
20161024_1457_Salmonella_EM2796	36.1019470670975	0.285714285714286	0.654766540234492	426.695175656001	6.398976
20161024_1457_Salmonella_EM2796	26.1246285280738	0.285148514851485	0.309306104077888	105.550122767651	50.591904
20161024_1457_Salmonella_EM2796	32.8087461280838	0.120689655172414	0.40430688060143	217.600757405023	17.4972
20161024_1457_Salmonella_EM2796	21.4173761942736	0.521739130434783	0.251922865106387	57.7790133416894	11.598144
20161024_1457_Salmonella_EM2796	38.5070426875627	0	1.0538399591951	781.312907717998	9.098544
20161024_1457_Salmonella_EM2796	25.9647232643115	0.504587155963303	0.362510885756126	122.196411730332	10.99824
20161024_1457_Salmonella_EM2796	28.9899602247902	0.166666666666667	0.486764827844985	204.542911366959	4.299312
20161024_1457_Salmonella_EM2796	46.4954479463355	0.0441176470588235	0.502597805768575	543.264672842231	6.898896
20161024_1457_Salmonella_EM2796	25.6255580052365	0.165668662674651	0.506693369893647	166.364970773858	50.191968
20161024_1457_Salmonella_EM2796	39.1492878354052	0	0.346746792471062	265.723637667657	7.99872
20161024_1457_Salmonella_EM2796	21.8020005883192	0.432	0.388137982111494	92.2462758800951	50.091984
20161024_1457_Salmonella_EM2796	24.868534707951	0.534682080924855	0.315100100684909	97.4358862519046	34.694448
20161024_1457_Salmonella_EM2796	34.4882267330924	0.1	0.279324029018902	166.119276934416	1.099824
20161024_1457_Salmonella_EM2796	29.3033254227857	0.247933884297521	0.846151002473057	363.288536362937	36.394176
20161024_1457_Salmonella_EM2796	31.5757660140638	0.197231833910035	0.632461164586702	315.291061035684	28.99536
20161024_1457_Salmonella_EM2796	28.6386535131907	0.22289156626506	0.835438942845485	342.602012752781	49.892016
20161024_1457_Salmonella_EM2796	35.2043680704319	0.0568181818181818	0.438672261524059	271.833692171314	8.898576
20161024_1457_Salmonella_EM2796	48.899872690505	0	0.504578582314926	603.273534691909	4.899216
20161024_1457_Salmonella_EM2796	28.3430784954004	0.112860892388451	0.144383058629812	57.9936283623706	38.193888
20161024_1457_Salmonella_EM2796	13.6448962078371	0.376106194690265	0.402310487714001	37.4517254939682	22.696368
20161024_1457_Salmonella_EM2796	20.525878903852	0.360869565217391	0.509811354196525	107.394745375247	46.092624
20161024_1457_Salmonella_EM2796	21.8693865883057	0.0955056179775281	0.638768903873199	152.752024104389	17.897136
20161024_1457_Salmonella_EM2796	27.0888879954448	0.609756097560976	0.245619791850393	90.1188660351141	4.199328
20161024_1457_Salmonella_EM2796	17.2083335951257	0.221621621621622	0.922095609676051	136.528585791927	37.094064
20161024_1457_Salmonella_EM2796	37.9265446211557	0.237037037037037	0.424576339387366	305.360140676796	13.597824
20161024_1457_Salmonella_EM2796	21.7520811874749	0.478260869565217	1.31533616616554	311.177650182032	13.897776
20161024_1457_Salmonella_EM2796	38.8622001971585	0.117647058823529	0.346322210830745	261.520127293385	1.799712
20161024_1457_Salmonella_EM2796	26.6980995372573	0.307692307692308	0.399760009789049	142.472172646753	11.798112
20161024_1457_Salmonella_EM2796	22.2976880508947	0.43609022556391	0.222763823981908	55.3776266940246	13.397856
20161024_1457_Salmonella_EM2796	21.9196533841013	0.386363636363636	0.237855919756925	57.1414601290523	8.898576
20161024_1457_Salmonella_EM2796	43.1645627144052	0	0.659615080100886	614.490639099875	5.599104
20161024_1457_Salmonella_EM2796	26.5428209832168	0.586206896551724	0.256473948248089	90.3456855844068	2.99952
20161024_1457_Salmonella_EM2796	25.2631904891023	0.359756097560976	0.352495168626306	112.486283126726	49.292112
20161024_1457_Salmonella_EM2796	17.6659038485652	0.0714285714285714	0.311947905063755	48.6769997685558	1.49976
20161024_1457_Salmonella_EM2796	30.8200877694004	0.25609756097561	0.234223835564132	111.242012001026	24.696048
20161024_1457_Salmonella_EM2796	25.5237567819118	0.339805825242718	0.281987476833106	91.8520854122894	10.398336
20161024_1457_Salmonella_EM2796	16.0847893994407	0.6	0.435323574047987	56.3135554919542	3.599424
20161024_1457_Salmonella_EM2796	9.06593011537232	0.462962962962963	0.473563924322733	19.4613672916958	48.692208
20161024_1457_Salmonella_EM2796	24.1476667739917	0.376996805111821	0.294569226686205	85.8831029948768	31.394976
20161024_1457_Salmonella_EM2796	39.202790359691	0.170454545454545	0.384442941699171	295.417253639215	8.898576
20161024_1457_Salmonella_EM2796	32.4063501974647	0.274509803921569	0.223320142712779	117.262228324709	10.298352
20161024_1457_Salmonella_EM2796	24.781596794708	0	0.294814817240248	90.5269491887633	1.099824
20161024_1457_Salmonella_EM2796	32.7344770837054	0.300884955752212	0.478869167218288	256.565167920203	11.398176
20161024_1457_Salmonella_EM2796	24.9031198740686	0.114285714285714	0.513333086952714	159.175704330274	3.599424
20161024_1457_Salmonella_EM2796	38.9852011044824	0.115384615384615	0.380544569652251	289.184552957841	2.699568
20161024_1457_Salmonella_EM2796	24.1202107443231	0.523809523809524	0.193444905700264	56.2716302877766	2.199648
20161024_1457_Salmonella_EM2796	31.5398246916857	0.05	0.276668404150659	137.609405775805	2.099664
20161024_1457_Salmonella_EM2796	34.6112507885847	0.19327731092437	0.526795225147884	315.534188624968	11.99808
20161024_1457_Salmonella_EM2796	25.2109364132978	0.531120331950207	0.348312232596544	110.692114944635	48.292272
20161024_1457_Salmonella_EM2796	24.0397304955205	0.295918367346939	0.387171448025501	111.87486293234	29.49528
20161024_1457_Salmonella_EM2796	24.0147435665698	0.125	0.18725878526064	53.9968112043336	2.4996
20161024_1457_Salmonella_EM2796	12.482628975785	0.550209205020921	0.222919827285344	17.3672408185008	47.892336
20161024_1457_Salmonella_EM2796	33.1795808643198	0	0.946821772031738	521.170747416615	8.898576
20161024_1457_Salmonella_EM2796	24.5756331452339	0.387755102040816	0.216277232739485	65.3115873893091	4.9992
20161024_1457_Salmonella_EM2796	36.2449983341873	0.137931034482759	0.369211109336904	242.516299491085	8.798592
20161024_1457_Salmonella_EM2796	37.1176049756757	0	0.403851548776783	278.196491167128	2.799552
20161024_1457_Salmonella_EM2796	42.1864989944505	0.0376175548589342	0.225103230216733	200.308187902844	31.99488
20161024_1457_Salmonella_EM2796	21.4795386810651	0.319148936170213	0.711419410924329	164.11399381483	14.197728
20161024_1457_Salmonella_EM2796	37.2922988187281	0.111538461538462	0.376095903772867	261.521211057009	26.095824
20161024_1457_Salmonella_EM2796	33.1662158231053	0.269230769230769	0.20700131125053	113.850500940963	10.49832
20161024_1457_Salmonella_EM2796	26.7123718104506	0.343949044585987	0.344741941187385	122.995445298015	47.192448
20161024_1457_Salmonella_EM2796	19.2032230937112	0.395121951219512	0.588928182115064	108.587690464267	20.596704
20161024_1457_Salmonella_EM2796	18.4088800232053	0.341935483870968	0.432634882459977	73.3071392239361	15.597504
20161024_1457_Salmonella_EM2796	33.5282024328814	0.0394736842105263	0.50386434725877	283.207123951257	7.698768
20161024_1457_Salmonella_EM2796	39.7231153978044	0	0.284779226414339	224.680258130204	2.699568
20161024_1457_Salmonella_EM2796	27.7958102947535	0.168181818181818	0.623237826396715	240.75897546467	22.096464
20161024_1457_Salmonella_EM2796	29.0420559771875	0.46875	0.238510583695898	100.584804445922	3.299472
20161024_1457_Salmonella_EM2796	32.8743008430392	0.103448275862069	0.37855453264549	204.55566213354	2.99952
20161024_1457_Salmonella_EM2796	32.9608452607693	0.163934426229508	0.344664114094644	187.224531619893	6.199008
20161024_1457_Salmonella_EM2796	22.4448196405936	0.115942028985507	0.28674056332762	72.2256365713013	6.99888
20161024_1457_Salmonella_EM2796	33.2943160143048	0.221014492753623	0.400250475648627	221.841123337918	27.695568
20161024_1457_Salmonella_EM2796	24.5428061163322	0.317073170731707	0.398977772362305	120.161997345383	20.596704
20161024_1457_Salmonella_EM2796	39.2980486221108	0	1.03393463222564	798.371560462455	10.098384
20161024_1457_Salmonella_EM2796	43.0054138302272	0.0714285714285714	0.357405922616899	330.504982901479	4.299312
20161024_1457_Salmonella_EM2796	30.4145602321485	0.111111111111111	0.330737744384114	152.973726780762	1.89969600000001
20161024_1457_Salmonella_EM2796	32.3840660149337	0	0.255902185007403	134.185859004773	0.899856
20161024_1457_Salmonella_EM2796	25.7444721058228	0.290123456790123	0.715540966679108	237.122349597307	16.297392
20161024_1457_Salmonella_EM2796	24.6790169767192	0.56	0.22524039522261	68.5917682018385	2.599584
20161024_1457_Salmonella_EM2796	27.2778762850319	0.215339233038348	0.494972414520369	184.150164382021	33.99456
20161024_1457_Salmonella_EM2796	19.4345661350337	0.658008658008658	0.175825246808598	33.2048054089361	46.292592
20161024_1457_Salmonella_EM2796	20.4985514556594	0.418604651162791	0.448349602973596	94.1961469824685	4.399296
20161024_1457_Salmonella_EM2796	15.115791900953	0.235294117647059	0.349728604215953	39.9542486121434	10.298352
20161024_1457_Salmonella_EM2796	28.2667159367623	0.377777777777778	0.206710682546242	82.5816649207981	4.599264
20161024_1457_Salmonella_EM2796	32.5674975426259	0	0.221640421365317	117.540558394513	0.599904000000002
20161024_1457_Salmonella_EM2796	15.6261226669824	0.527638190954774	0.465732649871119	56.8603001339187	39.893616
20161024_1457_Salmonella_EM2796	21.2503035327261	0.678571428571429	0.27763092080641	62.6856470901043	14.097744
20161024_1457_Salmonella_EM2796	31.4217418894253	0.0454545454545455	1.29994751850373	641.735903018377	13.297872
20161024_1457_Salmonella_EM2796	18.8244104578104	0.377729257641921	0.317068234240388	56.1779006989503	45.892656
20161024_1457_Salmonella_EM2796	29.2391028639019	0.430769230769231	0.467892950068777	200.006722052365	13.097904
20161024_1457_Salmonella_EM2796	34.4108917047399	0.221153846153846	0.385863061247932	228.452052071236	10.49832
20161024_1457_Salmonella_EM2796	18.2245020766499	0.492341356673961	0.796006414144199	132.18979059764	45.792672
20161024_1457_Salmonella_EM2796	28.685779352227	0.185995623632385	0.930229717436414	382.730894971419	45.792672
20161024_1457_Salmonella_EM2796	27.2575113960328	0.296296296296296	0.410157540359903	152.367769170924	2.799552
20161024_1457_Salmonella_EM2796	17.4573578658274	0.615720524017467	0.188652122411683	28.7467485027071	22.99632
20161024_1457_Salmonella_EM2796	16.7568844427031	0.627240143369176	0.441744827047685	62.0194665340854	27.99552
20161024_1457_Salmonella_EM2796	33.3576074768653	0.364864864864865	0.416149572804504	231.531052200395	7.4988
20161024_1457_Salmonella_EM2796	10.340998906269	0.295348837209302	0.466377232672913	24.9363181277032	43.093104
20161024_1457_Salmonella_EM2796	29.9132419826196	0.117256637168142	1.20513970956927	539.180738865436	45.292752
20161024_1457_Salmonella_EM2796	35.0014290684038	0.125786163522013	0.331085814502119	202.806621770302	15.99744
20161024_1457_Salmonella_EM2796	23.4946830618073	0.327683615819209	0.250450733542491	69.1244190093625	17.797152
20161024_1457_Salmonella_EM2796	33.3688161615483	0	0.236369470122092	131.596089665095	3.699408
20161024_1457_Salmonella_EM2796	34.4542300593144	0.09375	0.401935561426188	238.567640443842	9.698448
20161024_1457_Salmonella_EM2796	23.82483035444	0.20655737704918	0.48335952426327	137.182880790419	30.595104
20161024_1457_Salmonella_EM2796	25.9012368185011	0.378923766816143	0.519877843099508	174.386281920872	44.692848
20161024_1457_Salmonella_EM2796	25.501227110788	0.24	0.983314303329489	319.730832817872	12.597984
20161024_1457_Salmonella_EM2796	20.2832186329718	0.481481481481481	0.267075928357989	54.9387147114023	8.198688
20161024_1457_Salmonella_EM2796	21.2854603210047	0.152542372881356	0.162890753190805	36.9005236470098	5.99904
20161024_1457_Salmonella_EM2796	35.3420493105304	0.109090909090909	0.725215656723974	452.919097074426	5.599104
20161024_1457_Salmonella_EM2796	20.6613237416761	0.205417607223476	0.763518500782518	162.969320453288	44.392896
20161024_1457_Salmonella_EM2796	22.1444131915697	0.275862068965517	0.355833207369634	87.2458608655891	2.99952
20161024_1457_Salmonella_EM2796	36.0827611181901	0.12621359223301	0.290038834338145	188.810299724445	10.398336
20161024_1457_Salmonella_EM2796	38.1911213054738	0.121212121212121	1.07383170363075	783.124922584639	19.896816
20161024_1457_Salmonella_EM2796	35.1961950219906	0.301020408163265	0.428016135376247	265.107232848877	19.696848
20161024_1457_Salmonella_EM2796	20.1098837775672	0.636363636363636	0.440715716638582	89.1143541820126	17.697168
20161024_1457_Salmonella_EM2796	27.401975949792	0.484536082474227	0.347022959645844	130.284267447802	9.79843200000001
20161024_1457_Salmonella_EM2796	32.4777006081161	0.304347826086957	0.273959323023824	144.486288981966	11.598144
20161024_1457_Salmonella_EM2796	36.4205681646733	0.311111111111111	0.519714979359893	344.689990290241	4.59926400000001
20161024_1457_Salmonella_EM2796	45.5709256237043	0	0.231166096843727	240.032387211132	2.4996
20161024_1457_Salmonella_EM2796	32.5200886782061	0.0616113744075829	0.248925233792518	131.626208139052	21.196608
20161024_1457_Salmonella_EM2796	45.5877743019971	0	0.576406624871005	598.957140839463	3.599424
20161024_1457_Salmonella_EM2796	38.0774306513047	0.170886075949367	1.47380300101889	1068.42665083085	15.897456
20161024_1457_Salmonella_EM2796	29.315735136789	0.368932038834951	0.267066165350808	114.759977261524	10.398336
20161024_1457_Salmonella_EM2796	31.9408484812414	0.327188940092166	0.397036833488047	202.532022727874	43.49304
20161024_1457_Salmonella_EM2796	22.9976299889185	0.647058823529412	0.11956618719435	31.618739265366	1.799712
20161024_1457_Salmonella_EM2796	43.9755608839728	0	0.898221290958575	868.512601577088	11.098224
20161024_1457_Salmonella_EM2796	29.415765906431	0.0112359550561798	0.418317212137958	180.982282141778	8.99856
20161024_1457_Salmonella_EM2796	19.4470721184111	0.402144772117962	1.59832593797008	302.23433558354	37.394016
20161024_1457_Salmonella_EM2796	21.3678756060331	0.290697674418605	0.836387019582736	190.941346990915	8.698608
20161024_1457_Salmonella_EM2796	28.3639942382288	0	0.418680073285261	168.417444328671	2.199648
20161024_1457_Salmonella_EM2796	26.7027525045097	0.278026905829596	0.175955215520845	62.7312887407676	22.396416
20161024_1457_Salmonella_EM2796	16.3608676537912	0.261682242990654	0.262207673881029	35.0936116039826	42.893136
20161024_1457_Salmonella_EM2796	21.4307192213074	0	0.388045284890148	89.1098900358556	2.699568
20161024_1457_Salmonella_EM2796	27.1283324745895	0.352941176470588	0.260087756163531	95.7053268880597	42.593184
20161024_1457_Salmonella_EM2796	15.4692458372705	0.155294117647059	1.65188499335237	197.646029749779	42.593184
20161024_1457_Salmonella_EM2796	46.3371511276841	0.0428571428571429	0.465630496701635	499.884970789326	7.09886400000001
20161024_1457_Salmonella_EM2796	33.6360378224247	0.206896551724138	0.550056507082086	311.162301684852	5.899056
20161024_1457_Salmonella_EM2796	20.5699692211281	0.365384615384615	0.348851538489943	73.803665303994	5.299152
20161024_1457_Salmonella_EM2796	40.1658187636936	0	0.418361375433794	337.469738592503	13.99776
20161024_1457_Salmonella_EM2796	26.999952188458	0.0550847457627119	0.646880323999153	235.787043033095	23.696208
20161024_1457_Salmonella_EM2796	32.1441107302877	0.354838709677419	0.414711502437282	214.249055671129	18.697008
20161024_1457_Salmonella_EM2796	23.4721335267021	0.39047619047619	1.00764858474125	277.577485810623	42.093264
20161024_1457_Salmonella_EM2796	28.6609695404946	0.606796116504854	0.229870145879246	94.4135507150973	20.696688
20161024_1457_Salmonella_EM2796	36.2952317336837	0.223021582733813	0.495728593335613	326.522506007619	13.99776
20161024_1457_Salmonella_EM2796	34.9633994604984	0.186046511627907	0.463187810891454	283.109492082172	17.297232
20161024_1457_Salmonella_EM2796	37.7012107082362	0.032258064516129	0.224458509629685	159.520562857284	6.29899199999999
20161024_1457_Salmonella_EM2796	18.4049436385959	0.103365384615385	1.11451088694416	188.765795759253	41.693328
20161024_1457_Salmonella_EM2796	36.7700233809644	0	0.447552353440946	302.553137931257	2.4996
20161024_1457_Salmonella_EM2796	33.7885259813046	0.214285714285714	0.294265274616667	167.976107039133	1.49976
20161024_1457_Salmonella_EM2796	39.1053533549498	0.149532710280374	0.978693087882598	748.322760163907	10.798272
20161024_1457_Salmonella_EM2796	32.6758806617922	0	0.510077821965185	272.308405909885	4.099344
20161024_1457_Salmonella_EM2796	20.6306223945362	0.433333333333333	0.280908167490565	59.7804295494099	9.098544
20161024_1457_Salmonella_EM2796	29.1504381660395	0.161835748792271	0.317571173030323	134.927741758642	41.49336
20161024_1457_Salmonella_EM2796	30.8247239308621	0.0491803278688525	0.21927857637853	104.175261360922	6.199008
20161024_1457_Salmonella_EM2796	28.0282516987487	0.158730158730159	0.757818141581759	297.664484125122	6.398976
20161024_1457_Salmonella_EM2796	23.1662740285354	0.372727272727273	0.434748903020259	116.659705996396	11.098224
20161024_1457_Salmonella_EM2796	39.5326601453547	0.0595238095238095	0.437520382723001	341.885256352183	8.49864
20161024_1457_Salmonella_EM2796	35.8165385703061	0.0105263157894737	1.16448023859559	746.911852164652	19.096944
20161024_1457_Salmonella_EM2796	29.4271588679091	0.241935483870968	0.82344309161613	356.533434217545	6.298992
20161024_1457_Salmonella_EM2796	25.2959056719901	0.618181818181818	0.31152338038272	99.6692332694803	5.599104
20161024_1457_Salmonella_EM2796	34.6882523502374	0	0.211520903099572	127.258891592292	13.697808
20161024_1457_Salmonella_EM2796	34.2617440363524	0.0888888888888889	0.511301342243294	300.099913050687	4.599264
20161024_1457_Salmonella_EM2796	39.8655653672958	0.0909090909090909	0.469167395453769	372.815262057497	3.399456
20161024_1457_Salmonella_EM2796	39.2329149821778	0	0.24335855824161	187.291376885252	4.799232
20161024_1457_Salmonella_EM2796	12.7292159504233	0.458128078817734	0.446329781194886	36.1600630409596	40.693488
20161024_1457_Salmonella_EM2796	18.4491183079288	0.298029556650246	0.866929769856409	147.538428292564	40.693488
20161024_1457_Salmonella_EM2796	31.4816833713907	0.276595744680851	0.580290967635829	287.562140976416	9.49848
20161024_1457_Salmonella_EM2796	34.2204576901869	0.0394736842105263	0.607970575360061	355.978847544741	7.69876800000001
20161024_1457_Salmonella_EM2796	18.1786080423032	0.212121212121212	0.441140219292909	72.8899933327182	6.698928
20161024_1457_Salmonella_EM2796	48.9075770328451	0	0.316015822161109	377.947195331106	1.399776
20161024_1457_Salmonella_EM2796	28.8448857436757	0.114754098360656	0.547885530756233	227.927896021446	6.19900799999999
20161024_1457_Salmonella_EM2796	26.6573285941689	0.171428571428571	0.526404233400147	187.034889913982	3.599424
20161024_1457_Salmonella_EM2796	17.8972368788668	0.38150289017341	0.646702652618014	103.573015103386	17.397216
20161024_1457_Salmonella_EM2796	50.9445609978576	0	0.321326866391313	416.977567455679	1.399776
20161024_1457_Salmonella_EM2796	35.6282792587255	0.264705882352941	0.206596648593581	131.124236332907	3.49944
20161024_1457_Salmonella_EM2796	15.5684308285039	0.527472527472527	0.523920050798031	63.4928331915948	36.49416
20161024_1457_Salmonella_EM2796	19.4430799212796	0.0575	0.188670634498143	35.661896646843	40.093584
20161024_1457_Salmonella_EM2796	17.9574959212913	0.3075	0.368775434467598	59.4598132163293	40.093584
20161024_1457_Salmonella_EM2796	31.4393727617847	0.365853658536585	0.25520232329724	126.125346985085	4.199328
20161024_1457_Salmonella_EM2796	28.9621961456929	0.0202429149797571	1.25605713904875	526.795894273856	24.796032
20161024_1457_Salmonella_EM2796	13.9602118041734	0.711392405063291	0.455336065214788	44.3696568050159	39.593664
20161024_1457_Salmonella_EM2796	24.7030234423776	0.209486166007905	0.4770055608063	145.543785787384	25.395936
20161024_1457_Salmonella_EM2796	38.6090486139433	0	0.446474871233844	332.770811029458	2.79955200000001
20161024_1457_Salmonella_EM2796	28.5480492601984	0.190355329949239	0.537619869911831	219.077709032872	39.49368
20161024_1457_Salmonella_EM2796	20.759882773868	0.418781725888325	0.298983652603097	64.4269009101603	39.49368
20161024_1457_Salmonella_EM2796	31.6691353297808	0.104477611940299	0.479532483752928	240.469747807782	6.798912
20161024_1457_Salmonella_EM2796	23.9149357998747	0.147208121827411	0.359246328632851	102.73082634654	39.49368
20161024_1457_Salmonella_EM2796	26.8267967464848	0.182857142857143	0.316201113025393	113.781337952767	17.597184
20161024_1457_Salmonella_EM2796	36.651492628559	0.226950354609929	0.377073391586863	253.267360023748	14.197728
20161024_1457_Salmonella_EM2796	24.6106077386352	0.314578005115089	0.301546273780362	91.3205770979202	39.193728
20161024_1457_Salmonella_EM2796	37.7965718784759	0.046875	0.860800204717486	614.861342244906	19.296912
20161024_1457_Salmonella_EM2796	27.5055599615824	0.342710997442455	0.484660770619177	183.336465501369	39.193728
20161024_1457_Salmonella_EM2796	32.3478936821938	0.25	0.652017041701196	341.130825670589	3.699408
20161024_1457_Salmonella_EM2796	32.1090889438727	0.299212598425197	0.480124015278318	247.502391752005	12.797952
20161024_1457_Salmonella_EM2796	28.3728870177971	0.316195372750643	0.276967695932669	111.482366683134	38.99376
20161024_1457_Salmonella_EM2796	26.1318037338232	0.147286821705426	0.81878842073753	279.56350194499	12.99792
20161024_1457_Salmonella_EM2796	32.352487255266	0	0.397900958056575	208.238170108219	1.599744
20161024_1457_Salmonella_EM2796	39.3817433191115	0.0943396226415094	0.818285652482501	634.54849042049	5.39913600000001
20161024_1457_Salmonella_EM2796	26.7197168183399	0.416666666666667	0.230147185302989	82.1560166660361	4.899216
20161024_1457_Salmonella_EM2796	38.9795748459975	0.154285714285714	0.851708928039764	647.04636228035	17.597184
20161024_1457_Salmonella_EM2796	20.154915999884	0.506459948320413	0.424109351840578	86.1409859473	38.793792
20161024_1457_Salmonella_EM2796	31.2079692617248	0.208955223880597	0.871568032311252	424.426327880124	6.79891200000001
20161024_1457_Salmonella_EM2796	30.3576127509894	0.176470588235294	0.457902896904361	210.998140932741	1.799712
20161024_1457_Salmonella_EM2796	23.5867004490631	0.0454545454545455	0.504313471919498	140.282971693227	8.89857600000001
20161024_1457_Salmonella_EM2796	38.0472299591714	0.163398692810458	0.479155389559575	346.810684281014	15.397536
20161024_1457_Salmonella_EM2796	35.6619832013954	0.103603603603604	1.18333632252978	752.469986260869	22.296432
20161024_1457_Salmonella_EM2796	20.7704959944386	0.386842105263158	0.673083222368597	145.188595674022	38.093904
20161024_1457_Salmonella_EM2796	37.7973321166719	0.145161290322581	0.42616072653531	304.414771167696	6.298992
20161024_1457_Salmonella_EM2796	19.9164142241165	0	0.675681045859874	134.009023033108	4.899216
20161024_1457_Salmonella_EM2796	34.2963320035464	0.189189189189189	0.297660362029143	175.0597723359	3.799392
20161024_1457_Salmonella_EM2796	32.307055434536	0.209302325581395	0.335976677880022	175.337128400084	4.399296
20161024_1457_Salmonella_EM2796	27.0414354556514	0.177215189873418	0.651462608196003	238.187508484819	15.897456
20161024_1457_Salmonella_EM2796	13.882124586746	0.557029177718833	0.178359245325916	17.1861067817821	37.793952
20161024_1457_Salmonella_EM2796	18.2881850021869	0.0105263157894737	1.83296218883129	306.524168714456	28.595424
20161024_1457_Salmonella_EM2796	43.5198833082065	0.029940119760479	0.373290522300327	353.502437097832	16.797312
20161024_1457_Salmonella_EM2796	30.2588282116917	0.22	0.388188262285028	177.711943002483	5.099184
20161024_1457_Salmonella_EM2796	25.139290144359	0.466666666666667	0.247342925707084	78.1583745212633	1.59974399999999
20161024_1457_Salmonella_EM2796	38.0290520708114	0	0.247004462548373	178.610013861821	1.299792
20161024_1457_Salmonella_EM2796	21.2442242196609	0.536585365853659	0.193671714030286	43.7036745516493	4.19932799999999
20161024_1457_Salmonella_EM2796	20.4987546736979	0.109929078014184	0.827383463431843	173.832828466211	28.295472
20161024_1457_Salmonella_EM2796	21.730280457276	0.292452830188679	0.526291602387055	124.258786407272	21.296592
20161024_1457_Salmonella_EM2796	24.4272381226773	0.420054200542005	0.301541651860544	89.9634384405722	36.99408
20161024_1457_Salmonella_EM2796	17.2813517693589	0.504950495049505	0.375517720191327	56.0732671121285	20.296752
20161024_1457_Salmonella_EM2796	17.9281145749047	0.235807860262009	1.15340619428482	185.36234789316	22.99632
20161024_1457_Salmonella_EM2796	28.3437952231904	0.166666666666667	0.573692780561708	230.443993284896	12.098064
20161024_1457_Salmonella_EM2796	31.6372277677796	0.181818181818182	0.28179503307014	141.026322343732	1.199808
20161024_1457_Salmonella_EM2796	32.2955748364713	0.214673913043478	0.364230091574551	189.946749265328	36.894096
20161024_1457_Salmonella_EM2796	28.3900338876833	0.461538461538462	0.423938531543732	170.845961514274	2.699568
20161024_1457_Salmonella_EM2796	42.909848758482	0	0.236078240332517	217.340134422581	36.194208
20161024_1457_Salmonella_EM2796	37.1936607249459	0.0378787878787879	0.340809961353383	235.73286515079	13.297872
20161024_1457_Salmonella_EM2796	37.6863437959153	0.105263157894737	0.237281199561442	168.500558597505	1.99968
20161024_1457_Salmonella_EM2796	22.1672612082796	0	0.376499922501785	92.5036720880491	1.69972800000001
20161024_1457_Salmonella_EM2796	20.2149554541547	0.507537688442211	0.245918667876716	50.2466461943187	19.9968
20161024_1457_Salmonella_EM2796	29.0941011856058	0.363636363636364	0.402268260743213	170.253348379668	2.299632
20161024_1457_Salmonella_EM2796	17.323216875842	0.570135746606335	0.14996968959057	22.5024902359361	22.196448
20161024_1457_Salmonella_EM2796	50.3965741062878	NaN	0.148820941771543	188.988806424214	0.29995199999999
20161024_1457_Salmonella_EM2796	19.9384978818487	0.593837535014006	0.302046631204491	60.0383673361901	35.794272
20161024_1457_Salmonella_EM2796	31.4439297923025	0.363636363636364	0.404825772922157	200.129814997616	9.9984
20161024_1457_Salmonella_EM2796	18.0136204418061	0.581460674157303	1.12451018682687	182.446448433595	35.694288
20161024_1457_Salmonella_EM2796	29.9758751731582	0.102564102564103	0.24755327760686	111.219881563299	3.99936
20161024_1457_Salmonella_EM2796	17.3413696840621	0.4	0.215619876395875	32.4209390972987	6.598944
20161024_1457_Salmonella_EM2796	31.4505119350952	0.230769230769231	0.536691337433773	265.430012785439	5.29915200000001
20161024_1457_Salmonella_EM2796	21.106764545655	0.514124293785311	0.20767604273428	46.2593722433266	35.49432
20161024_1457_Salmonella_EM2796	16.8709385394895	0.221476510067114	0.933840579377535	132.898853052231	14.9976
20161024_1457_Salmonella_EM2796	27.507603706238	0.27536231884058	0.351776404025704	133.089020063469	6.99888
20161024_1457_Salmonella_EM2796	20.327674102539	0.396551724137931	0.13926813609	28.7737950801045	5.899056
20161024_1457_Salmonella_EM2796	25.2943663380319	0.455882352941176	0.760299049550908	243.221554702413	13.697808
20161024_1457_Salmonella_EM2796	28.3723828776736	0.166666666666667	0.241865470578021	97.3498977673959	2.4996
20161024_1457_Salmonella_EM2796	29.8933878560779	0.322946175637394	0.177942701080523	79.5061011621583	35.394336
20161024_1457_Salmonella_EM2796	31.1485508394338	0.306451612903226	0.36525727774	177.192189616255	6.298992
20161024_1457_Salmonella_EM2796	14.1224148659096	0.304347826086957	0.351201836958839	35.0223040327632	4.699248
20161024_1457_Salmonella_EM2796	20.9319187632736	0.333333333333333	0.261237874418357	57.2300633862053	0.999839999999992
20161024_1457_Salmonella_EM2796	43.709877623109	0.037037037037037	0.442947164770549	423.137106241036	18.99696
20161024_1457_Salmonella_EM2796	10.6908570915766	0.71875	0.33336008891174	19.0505998988149	35.294352
20161024_1457_Salmonella_EM2796	17.777386175223	0.541310541310541	0.92664599673726	146.426496558013	35.194368
20161024_1457_Salmonella_EM2796	36.8395009670602	0.0671641791044776	0.331629417632236	225.035238315643	13.49784
20161024_1457_Salmonella_EM2796	24.4051513216183	0.558333333333333	0.408092984731906	121.532419234029	12.098064
20161024_1457_Salmonella_EM2796	20.1693976621876	0.604229607250755	0.242760900718672	49.3781258057422	33.194688
20161024_1457_Salmonella_EM2796	29.9628925618649	0.198675496688742	0.180540592317396	81.0424088757839	15.197568
20161024_1457_Salmonella_EM2796	20.7333752731707	0.33810888252149	1.08396933205873	232.984493160563	34.9944
20161024_1457_Salmonella_EM2796	33.7387367002396	0.25	0.18420681634837	104.841526347896	1.29979200000001
20161024_1457_Salmonella_EM2796	46.3338055120278	0	0.24722028064988	265.36891097472	0.899856
20161024_1457_Salmonella_EM2796	13.0917348068396	0.699029126213592	0.120345093231503	10.3131845870383	20.696688
20161024_1457_Salmonella_EM2796	24.6387029214075	0.393939393939394	0.732564496769598	222.357382791785	6.698928
20161024_1457_Salmonella_EM2796	34.2652794831706	0	0.195757680577775	114.9204642968	2.099664
20161024_1457_Salmonella_EM2796	20.3331800871875	0.75	0.127835924852946	26.4261281295585	1.69972800000001
20161024_1457_Salmonella_EM2796	29.3317012647563	0.210526315789474	0.525700628713949	226.142926011082	3.89937599999999
20161024_1457_Salmonella_EM2796	32.5383350531488	0.158249158249158	0.530276532057853	280.713348952765	29.795232
20161024_1457_Salmonella_EM2796	17.6040256287037	0.530434782608696	0.308659054073533	47.8269856186849	11.598144
20161024_1457_Salmonella_EM2796	23.7738985702165	0.529239766081871	0.223798789744706	63.2453425190055	34.294512
20161024_1457_Salmonella_EM2796	16.6572117786395	0.219941348973607	1.28594366623706	178.40070356622	34.194528
20161024_1457_Salmonella_EM2796	18.1616100296475	0.328445747800586	0.889421083836055	146.685139062282	34.194528
20161024_1457_Salmonella_EM2796	29.6429228302525	0.261904761904762	0.724848917528366	318.463413495097	25.295952
20161024_1457_Salmonella_EM2796	28.0642464699522	0.344213649851632	0.426793128578994	168.071545874033	33.794592
20161024_1457_Salmonella_EM2796	23.1782376283704	0.363636363636364	0.437641478951097	117.557218946074	22.096464
20161024_1457_Salmonella_EM2796	24.274320161358	0.596439169139466	0.40211532221073	118.471742859275	33.794592
20161024_1457_Salmonella_EM2796	33.911857666617	0	0.723553411589452	416.048309242753	17.897136
20161024_1457_Salmonella_EM2796	26.7706185405638	0.295238095238095	0.201097974909634	72.0600423570887	10.598304
20161024_1457_Salmonella_EM2796	40.4539651754408	0.121212121212121	0.59772122399044	489.092354508974	23.196288
20161024_1457_Salmonella_EM2796	44.4863065598323	0	0.21519094823444	212.934829451229	0.699888000000001
20161024_1457_Salmonella_EM2796	20.0193556134124	0.57910447761194	0.230777513710058	46.2448827780221	33.594624
20161024_1457_Salmonella_EM2796	28.1496201467083	0	0.355082264256063	140.683790950794	1.69972799999999
20161024_1457_Salmonella_EM2796	23.1291695828411	0.386363636363636	0.570157148374584	152.50520232191	4.49928
20161024_1457_Salmonella_EM2796	28.2033170582188	0.453125	0.244113741343402	97.087341829616	12.897936
20161024_1457_Salmonella_EM2796	36.4853465804051	0.147058823529412	0.572367397102653	380.962163248569	3.49944000000001
20161024_1457_Salmonella_EM2796	35.6500085447725	0.0849673202614379	0.48562490217934	308.595955301641	30.695088
20161024_1457_Salmonella_EM2796	36.1099361617238	0.258620689655172	0.261831133813092	170.704406506506	17.4972
20161024_1457_Salmonella_EM2796	37.6470873677603	0.119469026548673	0.572923856836651	406.003404180459	22.696368
20161024_1457_Salmonella_EM2796	32.7113396229017	0.178247734138973	0.38716198570475	207.137806598201	33.194688
20161024_1457_Salmonella_EM2796	32.9085527887683	0.025531914893617	0.174620720135541	94.5547491847304	23.596224
20161024_1457_Salmonella_EM2796	33.8450628277648	0.0727272727272727	0.24118735426478	138.138643533802	5.59910400000001
20161024_1457_Salmonella_EM2796	18.6141067357658	0.466666666666667	0.174743106945819	30.2729300463868	4.59926400000001
20161024_1457_Salmonella_EM2796	30.2240594100015	0.194630872483221	0.336303645596475	153.605642072754	14.9976
20161024_1457_Salmonella_EM2796	22.8355073720071	0.56	0.267178479397539	69.6614979598312	7.59878399999999
20161024_1457_Salmonella_EM2796	33.2494499572948	0.0816326530612245	0.518604068834917	286.665120795803	4.9992
20161024_1457_Salmonella_EM2796	20.9531822118849	0.428571428571429	0.241855560660771	53.0916301976776	2.199648
20161024_1457_Salmonella_EM2796	27.4957789189847	0.0714285714285714	0.192268182595962	72.6790898186459	1.49975999999999
20161024_1457_Salmonella_EM2796	26.1204222276481	0.416666666666667	0.264005010882071	90.0622017737148	1.299792
20161024_1457_Salmonella_EM2796	41.6592807139624	0	0.200156712707755	173.685554073313	0.699888000000001
20161024_1457_Salmonella_EM2796	36.6552015543836	0.246913580246914	0.251787539520388	169.151347571069	8.19868799999999
20161024_1457_Salmonella_EM2796	25.9160126163947	0.27027027027027	0.406209150574238	136.413098031932	3.799392
20161024_1457_Salmonella_EM2796	28.0235545190132	0.00420168067226891	0.879007035127448	345.150730075071	23.896176
20161024_1457_Salmonella_EM2796	36.7873861726665	0.13215859030837	0.426424748732595	288.542818173781	22.796352
20161024_1457_Salmonella_EM2796	34.6375700474086	0.176470588235294	0.300227080199382	180.100409831299	1.799712
20161024_1457_Salmonella_EM2796	31.8438153733204	0.032258064516129	0.693319421548853	351.522853403594	9.39849599999999
20161024_1457_Salmonella_EM2796	24.6021285502439	0.313559322033898	0.417404867405007	126.320222018896	11.898096
20161024_1457_Salmonella_EM2796	19.8225849857469	0.43343653250774	0.37500921914591	73.6771004214423	32.394816
20161024_1457_Salmonella_EM2796	34.3428064977369	0.141025641025641	0.51672438126528	304.719694303567	7.898736
20161024_1457_Salmonella_EM2796	34.2415601043571	0.0150375939849624	0.367234373508605	215.288294088589	26.695728
20161024_1457_Salmonella_EM2796	14.9781985562246	0.53125	0.496249607679565	55.6659144295963	6.49896
20161024_1457_Salmonella_EM2796	24.8516512523818	0.551724137931034	0.451253068948146	139.347978797684	26.195808
20161024_1457_Salmonella_EM2796	27.8551344246283	0.330357142857143	0.273813950773193	106.227287803	11.298192
20161024_1457_Salmonella_EM2796	28.6450571606198	0.428571428571429	0.162925766169734	66.8434970408653	0.799872000000008
20161024_1457_Salmonella_EM2796	27.7707458323757	0.521875	0.358131945220417	138.098243033458	32.094864
20161024_1457_Salmonella_EM2796	28.1460850073275	0.125	0.19675326940386	77.9341767237603	3.29947199999999
20161024_1457_Salmonella_EM2796	30.5609786041732	0.273584905660377	0.292988791731212	136.821870927825	31.894896
20161024_1457_Salmonella_EM2796	34.5749559628311	0.140127388535032	0.677477698531097	404.937762772492	15.797472
20161024_1457_Salmonella_EM2796	22.620880941232	0.709779179810726	0.192664332268696	49.2935792616757	31.794912
20161024_1457_Salmonella_EM2796	27.1904804645828	0.319620253164557	0.408002407115863	150.822624307683	31.694928
20161024_1457_Salmonella_EM2796	18.5986271010823	0.321739130434783	0.470120089509165	81.3093685774138	11.598144
20161024_1457_Salmonella_EM2796	18.841439718614	0.386075949367089	0.44333571130252	78.6920556545728	31.694928
20161024_1457_Salmonella_EM2796	43.4536266519667	0.0555555555555556	0.548974361264695	518.291544441227	5.49912
20161024_1457_Salmonella_EM2796	14.1341254501547	0.53125	0.75794349192326	75.7085129410317	16.097424
20161024_1457_Salmonella_EM2796	35.7142003756961	0.1	0.368337311640707	234.907877151247	1.099824
20161024_1457_Salmonella_EM2796	36.2863332614623	0	0.212816403721032	140.107464611373	0.599903999999995
20161024_1457_Salmonella_EM2796	21.8439868500253	0.315286624203822	0.787516084095378	187.885493433787	31.49496
20161024_1457_Salmonella_EM2796	29.408646016711	0.245283018867925	0.616821448059291	266.734708104377	5.399136
20161024_1457_Salmonella_EM2796	17.9983777796197	0.204472843450479	0.62302894866473	100.912498078822	31.394976
20161024_1457_Salmonella_EM2796	35.6517810332317	0.110091743119266	0.433771106580364	275.672272080362	10.99824
20161024_1457_Salmonella_EM2796	21.5474069822111	0.273109243697479	0.260768621783232	60.5362291866162	23.896176
20161024_1457_Salmonella_EM2796	19.9015787345277	0	0.364439426434395	72.1722786121122	1.599744
20161024_1457_Salmonella_EM2796	33.3078707275438	0.111842105263158	0.29581568263731	164.091067201043	15.297552
20161024_1457_Salmonella_EM2796	29.8002618683304	0.229166666666667	0.297217207836371	131.972704020561	9.698448
20161024_1457_Salmonella_EM2796	21.9146635179932	0.333333333333333	0.151997811832108	36.4986628235961	2.79955199999999
20161024_1457_Salmonella_EM2796	25.3014913486742	0.338028169014085	0.419455645629765	134.26050910395	7.198848
20161024_1457_Salmonella_EM2796	33.9312131257791	0	0.173770436277726	100.033317022703	1.49975999999999
20161024_1457_Salmonella_EM2796	19.2713952176906	0.269230769230769	0.293597759890801	54.5191477164758	7.898736
20161024_1457_Salmonella_EM2796	37.5411751811711	0.0740740740740741	0.31179876969886	219.715213161806	8.198688
20161024_1457_Salmonella_EM2796	15.5018240292838	0.475	0.298040991993143	35.8106010091859	4.099344
20161024_1457_Salmonella_EM2796	24.0657874730996	0	0.443565396052842	128.448139054334	2.39961599999999
20161024_1457_Salmonella_EM2796	31.0162343782194	0.228310502283105	0.588502935120062	283.071911232837	21.99648
20161024_1457_Salmonella_EM2796	29.7407491964766	0.272222222222222	0.373427111244624	165.150410901543	18.097104
20161024_1457_Salmonella_EM2796	17.3497742639686	0.562913907284768	0.821672449703226	123.667729419628	30.295152
20161024_1457_Salmonella_EM2796	23.9503473224137	0.0394736842105263	0.797844806721076	228.829524691484	7.698768
20161024_1457_Salmonella_EM2796	38.9760263642029	0.114754098360656	0.492726262080089	374.257778747238	12.298032
20161024_1457_Salmonella_EM2796	13.8311464352165	0.537313432835821	0.403619173822515	38.6062974255508	6.79891199999999
20161024_1457_Salmonella_EM2796	32.3441573923091	0.344827586206897	0.5430085057339	284.032685592556	5.899056
20161024_1457_Salmonella_EM2796	19.4210845972128	0.523489932885906	0.189456351656437	35.729433817852	14.9976
20161024_1457_Salmonella_EM2796	29.9972443875558	0.304347826086957	0.476188262703277	214.245354315344	29.9952
20161024_1457_Salmonella_EM2796	31.240388005376	0.37248322147651	0.623208982183724	304.114093327848	29.895216
20161024_1457_Salmonella_EM2796	25.8928521475169	0.078740157480315	0.698002313411375	233.984263025798	12.797952
20161024_1457_Salmonella_EM2796	35.8591335696121	0	0.224542966088484	144.367369488149	2.59958400000001
20161024_1457_Salmonella_EM2796	12.4884430366441	0.730639730639731	0.141944705769959	11.0689339955477	29.795232
20161024_1457_Salmonella_EM2796	26.2255821117129	0.150442477876106	0.954761961176287	328.333643205584	11.398176
20161024_1457_Salmonella_EM2796	25.2860948396302	0.213114754098361	0.39279743246848	125.57470589308	6.19900800000001
20161024_1457_Salmonella_EM2796	34.7511420098672	0.127450980392157	0.457533886998832	276.268539668288	10.298352
20161024_1457_Salmonella_EM2796	21.7403229590192	0.186567164179104	0.446352712828233	105.482439632037	26.895696
20161024_1457_Salmonella_EM2796	19.5277202558176	0.593301435406699	0.365963194266091	69.7767124858171	20.99664
20161024_1457_Salmonella_EM2796	15.9355969841629	0.509090909090909	0.288583056528371	36.6418598140353	5.599104
20161024_1457_Salmonella_EM2796	34.5405894166491	0.0466666666666667	0.16706160597617	99.6566180666487	15.097584
20161024_1457_Salmonella_EM2796	23.5347724516149	0.506896551724138	0.25015274441865	69.2779907541055	29.095344
20161024_1457_Salmonella_EM2796	20.8425990744512	0.484429065743945	0.429636560484426	93.320054683076	28.99536
20161024_1457_Salmonella_EM2796	18.1491394475378	0.28719723183391	0.65387730662994	107.690735836335	28.99536
20161024_1457_Salmonella_EM2796	33.7242499207357	0.0454545454545455	0.383836215705055	218.273268292216	2.299632
20161024_1457_Salmonella_EM2796	20.2214855767249	0.591695501730104	0.389345424127377	79.6033225790811	28.99536
20161024_1457_Salmonella_EM2796	17.3278573845057	0.694444444444444	0.18401263876408	27.6253244452639	28.895376
20161024_1457_Salmonella_EM2796	31.9628348984242	0.32258064516129	0.745213755776213	380.663687380992	6.298992
20161024_1457_Salmonella_EM2796	29.2000339979421	0	0.234570699239253	100.002413367508	0.999839999999992
20161024_1457_Salmonella_EM2796	20.3063662321143	0.512544802867383	0.350776704251546	72.321125591976	27.99552
20161024_1457_Salmonella_EM2796	28.5754464594575	0.0714285714285714	0.353290638878791	144.240820253619	2.899536
20161024_1457_Salmonella_EM2796	20.2717639690607	0.335907335907336	0.274801761729188	56.4641245273226	25.99584
20161024_1457_Salmonella_EM2796	25.8007718331972	0.22	0.281951188953394	93.8446093690722	5.09918400000001
20161024_1457_Salmonella_EM2796	29.366523245919	0.0416666666666667	0.505518098845067	217.977555934865	2.4996
20161024_1457_Salmonella_EM2796	28.6628352886226	0.228915662650602	0.871605303310044	358.037210140637	8.398656
20161024_1457_Salmonella_EM2796	26.2152745280042	0.0685920577617329	0.748668792801578	257.257802137736	27.795552
20161024_1457_Salmonella_EM2796	25.1278344805741	0.389891696750903	0.43494563899638	137.314092298009	27.795552
20161024_1457_Salmonella_EM2796	30.9996782459183	0.25	0.18771260466507	90.1940342350841	2.89953600000001
20161024_1457_Salmonella_EM2796	29.4515469743466	0.277777777777778	0.190756263762684	82.7303830033894	5.49912
20161024_1457_Salmonella_EM2796	25.4408727380743	0.464285714285714	0.111791547706585	36.17786919446	2.899536
20161024_1457_Salmonella_EM2796	31.8922178522063	0.411764705882353	0.320726185056352	163.107475858987	1.799712
20161024_1457_Salmonella_EM2796	21.2178897691804	0.467153284671533	0.381142350391769	85.7949232030453	27.4956
20161024_1457_Salmonella_EM2796	22.5082346379048	0.105660377358491	1.43311108971289	363.021819067954	26.595744
20161024_1457_Salmonella_EM2796	21.7858134158002	0.186813186813187	0.551568889120605	130.893272585959	27.395616
20161024_1457_Salmonella_EM2796	30.9166137221511	0.120689655172414	0.396747893923829	189.613159144599	5.899056
20161024_1457_Salmonella_EM2796	32.4271058066613	0.0333333333333333	0.5144987817461	270.502156876366	3.099504
20161024_1457_Salmonella_EM2796	39.7479566175668	0.0476190476190476	0.760794124038573	600.989339309566	8.49863999999999
20161024_1457_Salmonella_EM2796	38.1288139863753	0.0123456790123457	0.560626138409714	407.520949713328	16.297392
20161024_1457_Salmonella_EM2796	13.1357973388799	0.425925925925926	0.462238695323267	39.8794520093595	27.095664
20161024_1457_Salmonella_EM2796	25.8868240025415	0.159851301115242	0.902133970932032	302.272462092681	26.99568
20161024_1457_Salmonella_EM2796	22.5346490583079	0.326923076923077	0.446498972354958	113.368412702006	10.49832
20161024_1457_Salmonella_EM2796	24.443150733824	0.2	0.331404699242146	99.0017880913757	3.599424
20161024_1457_Salmonella_EM2796	27.2378772683976	0.215686274509804	0.385813503473654	143.117896842003	10.298352
20161024_1457_Salmonella_EM2796	42.9721112041512	0	0.217554932386092	200.868723757323	0.899856
20161024_1457_Salmonella_EM2796	34.0212551145449	0.0480769230769231	0.38261619712386	221.428755104027	20.896656
20161024_1457_Salmonella_EM2796	35.2558780061755	0.0434782608695652	0.529466606461677	329.05738957394	6.99888
20161024_1457_Salmonella_EM2796	29.9113908726882	0.110294117647059	1.23694387719395	553.341465192846	13.697808
20161024_1457_Salmonella_EM2796	27.5158913125677	0.245098039215686	0.449185149491579	170.044490263035	10.298352
20161024_1457_Salmonella_EM2796	17.8029157912594	0.275471698113208	2.0089740832334	318.365950739308	26.595744
20161024_1457_Salmonella_EM2796	32.7229357903253	0.0983606557377049	0.572347896563528	306.432352819252	12.298032
20161024_1457_Salmonella_EM2796	24.2455552560434	0.441176470588235	0.154197572023621	45.3222861805998	3.49944000000001
20161024_1457_Salmonella_EM2796	34.1241384846759	0.25	0.12739492754991	74.1729465758001	0.899856
20161024_1457_Salmonella_EM2796	36.1288604858293	0.138461538461538	1.61579748875297	1054.54583606911	26.095824
20161024_1457_Salmonella_EM2796	11.8442857144155	0.5	0.282789562813814	19.8358644162651	26.095824
20161024_1457_Salmonella_EM2796	31.7049682614002	0.308880308880309	0.592747884229769	297.916572175343	25.99584
20161024_1457_Salmonella_EM2796	21.5198808787007	0.637065637065637	0.289979113859665	67.1454283489918	25.99584
20161024_1457_Salmonella_EM2796	13.7078340080657	0.763565891472868	0.247674054475777	23.2695610857697	25.895856
20161024_1457_Salmonella_EM2796	26.7125256868402	0.278481012658228	0.487713409010317	174.006153177006	15.897456
20161024_1457_Salmonella_EM2796	41.1733682147257	0.0425531914893617	0.489908672423014	415.257919919409	9.49848
20161024_1457_Salmonella_EM2796	29.3689078352835	0.275	0.929579294250107	400.896291315221	8.098704
20161024_1457_Salmonella_EM2796	20.0591758194447	0.22265625	0.395122338591752	79.4927932969704	25.695888
20161024_1457_Salmonella_EM2796	18.3215202406977	0.441295546558704	0.83274209916911	139.766644456011	24.796032
20161024_1457_Salmonella_EM2796	30.1385820785388	0.26027397260274	0.304781666004564	138.42179467012	7.398816
20161024_1457_Salmonella_EM2796	16.9723939227724	0.4375	0.320826473629209	46.208982762696	4.899216
20161024_1457_Salmonella_EM2796	24.1299236399372	0.284584980237154	0.518200702751029	150.862012562133	25.395936
20161024_1457_Salmonella_EM2796	24.2570654291109	0.110671936758893	0.274566333071962	80.7781322516226	25.395936
20161024_1457_Salmonella_EM2796	37.9256903890865	0.230769230769231	0.280529534460895	201.750948870237	2.699568
20161024_1457_Salmonella_EM2796	30.0933469804407	0.195121951219512	0.266429528327794	120.640560294593	8.29867200000001
20161024_1457_Salmonella_EM2796	24.6644698789901	0.396	0.754600554870844	229.525369649477	25.095984
20161024_1457_Salmonella_EM2796	32.0675100489391	0.35	0.733449154718644	377.11212462888	6.099024
20161024_1457_Salmonella_EM2796	36.1576828505848	0.0294117647058824	0.580504616590971	379.46949076789	3.49943999999999
20161024_1457_Salmonella_EM2796	30.6985321377032	0.27710843373494	0.469114098931965	221.046534193185	24.996
20161024_1457_Salmonella_EM2796	33.000855607057	0.239837398373984	0.333144902053109	181.406805647123	24.696048
20161024_1457_Salmonella_EM2796	14.1053527414513	0.689795918367347	0.254469629906634	25.3147629592995	24.596064
20161024_1457_Salmonella_EM2796	30.0578209393281	0.413934426229508	0.341272557923142	154.165202543016	24.49608
20161024_1457_Salmonella_EM2796	26.1647469910427	0.451612903225806	0.146676433508901	50.2069020684439	3.199488
20161024_1457_Salmonella_EM2796	25.4080576821773	0.444444444444444	0.696396509224927	224.786136633195	24.396096
20161024_1457_Salmonella_EM2796	22.7758898661023	0.404411764705882	0.569080901905931	147.602843364589	13.697808
20161024_1457_Salmonella_EM2796	19.8081105553942	0.195266272189349	0.500311311308536	98.1513841897887	16.99728
20161024_1457_Salmonella_EM2796	33.2644087632366	0.186666666666667	0.288603810194439	159.67307250993	15.097584
20161024_1457_Salmonella_EM2796	36.0132918980999	0.282051282051282	0.380812065925269	246.948474105793	3.99936
20161024_1457_Salmonella_EM2796	30.5901333815987	0.108333333333333	0.663385088788692	310.383374913171	24.096144
20161024_1457_Salmonella_EM2796	32.2646388724817	0.135416666666667	0.565313870547654	294.247826050285	9.698448
20161024_1457_Salmonella_EM2796	28.0830724237548	0.246861924686192	0.736347118924851	290.363375311464	23.99616
20161024_1457_Salmonella_EM2796	18.2143231062023	0.255813953488372	0.375326200364427	62.2594040376144	4.39929600000001
20161024_1457_Salmonella_EM2796	44.1430145234466	0.19047619047619	0.584479886931424	569.460428727881	6.398976
20161024_1457_Salmonella_EM2796	12.3565996079155	0.306666666666667	0.445686866142133	34.0249730048232	7.59878399999999
20161024_1457_Salmonella_EM2796	38.8907623434342	0.0756302521008403	0.605869489469601	458.186194855868	23.896176
20161024_1457_Salmonella_EM2796	30.0810279996616	0.39662447257384	0.408950472857714	185.023148438935	23.796192
20161024_1457_Salmonella_EM2796	26.5530310700724	0.383561643835616	0.369233902700328	130.166666310501	7.398816
20161024_1457_Salmonella_EM2796	30.2492547370365	0.251063829787234	1.03204595823784	472.170010961328	23.596224
20161024_1457_Salmonella_EM2796	16.5879661291823	0.0729613733905579	2.03470124220272	279.934827967789	23.396256
20161024_1457_Salmonella_EM2796	32.9054255758866	0.19047619047619	0.388163331345423	210.145229170147	8.49864000000001
20161024_1457_Salmonella_EM2796	25.0876999589319	0.333333333333333	0.476122232421549	149.83392613285	6.69892800000001
20161024_1457_Salmonella_EM2796	34.1837284276629	0.038961038961039	0.204311919219829	119.372026560254	15.49752
20161024_1457_Salmonella_EM2796	23.9057072014242	0.195402298850575	0.544688153867351	155.639965671796	8.798592
20161024_1457_Salmonella_EM2796	23.2460151959657	0.337349397590361	0.394594118317296	106.614836833806	8.398656
20161024_1457_Salmonella_EM2796	26.1635421722159	0.536796536796537	0.332741374212155	113.885882666352	23.196288
20161024_1457_Salmonella_EM2796	31.9874027826248	0.0634920634920635	0.572335644264956	292.80518050688	12.697968
20161024_1457_Salmonella_EM2796	29.6343723956393	0.469565217391304	0.60872954225275	267.291932848213	23.096304
20161024_1457_Salmonella_EM2796	36.6925902843972	0.0869565217391304	0.288951736182846	194.514533364042	4.699248
20161024_1457_Salmonella_EM2796	26.4972006172919	0.417777777777778	0.484876130599445	170.216163379434	22.596384
20161024_1457_Salmonella_EM2796	24.7645963988479	0.308370044052863	0.636405391430609	195.149014955064	22.796352
20161024_1457_Salmonella_EM2796	35.8658582651981	0.0973451327433628	0.570911154524096	367.198576164022	22.696368
20161024_1457_Salmonella_EM2796	20.7968191411064	0.483516483516484	0.242696796229602	52.484114915509	18.297072
20161024_1457_Salmonella_EM2796	28.5840202940764	0.244897959183673	0.388127725161308	158.559144617279	4.9992
20161024_1457_Salmonella_EM2796	31.094182916657	0.25	0.398707244955138	192.744693299547	1.69972800000001
20161024_1457_Salmonella_EM2796	12.9420791871641	0.608888888888889	0.376770288502967	31.5540244391432	22.596384
20161024_1457_Salmonella_EM2796	37.9976122775939	0.0588235294117647	0.36599698679079	264.216617336439	5.199168
20161024_1457_Salmonella_EM2796	31.6228758947707	0.516129032258065	0.208466516134702	104.233912637209	3.199488
20161024_1457_Salmonella_EM2796	21.7454488872669	0.25	0.328448661949854	77.6558639235387	1.299792
20161024_1457_Salmonella_EM2796	28.2757587754113	0.369369369369369	0.392937195409569	157.080285277866	22.296432
20161024_1457_Salmonella_EM2796	48.995833697121	0	0.518793579102507	622.705785107261	3.099504
20161024_1457_Salmonella_EM2796	24.5321306447862	0.0818181818181818	0.444226925547126	133.673531124914	22.096464
20161024_1457_Salmonella_EM2796	36.2843941557729	0.214285714285714	0.283402482807662	186.55779801516	1.49976000000001
20161024_1457_Salmonella_EM2796	26.1834453531788	0.26271186440678	0.227969866606471	78.144971086524	11.898096
20161024_1457_Salmonella_EM2796	30.1798596873341	0.2	0.334545608999295	152.356073301473	1.599744
20161024_1457_Salmonella_EM2796	41.4529983872932	0.253968253968254	0.51089863937157	438.951613165938	12.697968
20161024_1457_Salmonella_EM2796	32.2097419093006	0.195121951219512	0.384593731500907	199.50174354204	12.398016
20161024_1457_Salmonella_EM2796	37.2911824631436	0	0.316974522657249	220.397503077926	1.399776
20161024_1457_Salmonella_EM2796	31.5912507375544	0.329113924050633	0.348665663993384	173.985408133882	7.99871999999999
20161024_1457_Salmonella_EM2796	41.2270609867621	0	0.616475536445099	523.902659390112	4.19932799999999
20161024_1457_Salmonella_EM2796	27.1781371495145	0.2	0.211674268123849	78.1767196146385	1.099824
20161024_1457_Salmonella_EM2796	18.2956114477978	0.55	0.459073531211306	76.8327034271533	12.098064
20161024_1457_Salmonella_EM2796	27.8914575636063	0.172413793103448	0.620133703236529	241.211361663988	5.89905599999999
20161024_1457_Salmonella_EM2796	18.0493454069948	0.601626016260163	0.267382692905082	43.553815725419	12.398016
20161024_1457_Salmonella_EM2796	13.5043839581798	0.406779661016949	0.637502547379881	58.1301553469487	5.99903999999999
20161024_1457_Salmonella_EM2796	29.3616748176791	0.181818181818182	0.238749721050431	102.914016062014	20.99664
20161024_1457_Salmonella_EM2796	30.2515186034515	0.277777777777778	0.505405710338004	231.262124194255	1.89969599999999
20161024_1457_Salmonella_EM2796	18.0692404596878	0.432432432432432	0.950071689831278	155.097992398838	14.897616
20161024_1457_Salmonella_EM2796	24.1164375862091	0.388888888888889	0.129493304094615	37.6568187018935	1.89969600000001
20161024_1457_Salmonella_EM2796	16.3677129414642	0.514563106796116	1.33505702094088	178.832240991381	20.696688
20161024_1457_Salmonella_EM2796	44.5208541142661	0	1.91000191741499	1892.91356102621	20.596704
20161024_1457_Salmonella_EM2796	19.8576263356845	0.385365853658537	0.671120112969682	132.319827890037	20.596704
20161024_1457_Salmonella_EM2796	35.7853397994129	0.299019607843137	0.565832292201623	362.299741599897	20.49672
20161024_1457_Salmonella_EM2796	28.2153777959979	0.428571428571429	0.292102332017729	116.272435094612	4.29931199999999
20161024_1457_Salmonella_EM2796	21.6446684943979	0.157635467980296	0.58916869457433	138.010314063217	20.396736
20161024_1457_Salmonella_EM2796	32.4503169886134	0	0.824954478856069	434.348050065439	5.899056
20161024_1457_Salmonella_EM2796	33.8884275782945	0.0344827586206897	0.404370898655977	232.194930534941	20.396736
20161024_1457_Salmonella_EM2796	43.2032540609932	0	0.49563298876018	462.554730918956	2.79955200000001
20161024_1457_Salmonella_EM2796	29.3483151289235	0.29064039408867	0.450303839168141	193.928662127185	20.396736
20161024_1457_Salmonella_EM2796	31.4481893440901	0.2375	0.264388219806787	130.738469403001	8.098704
20161024_1457_Salmonella_EM2796	21.0496807853445	0.27891156462585	0.311197746271101	68.9441586159476	14.797632
20161024_1457_Salmonella_EM2796	29.0819424194065	0.109243697478992	0.38840662949168	164.249274080168	11.99808
20161024_1457_Salmonella_EM2796	11.9536623312834	0.678217821782178	0.612028040633444	43.7263565615462	20.296752
20161024_1457_Salmonella_EM2796	15.4544627658164	0.0497512437810945	0.413348781199681	49.3621981259729	20.196768
20161024_1457_Salmonella_EM2796	20.6371802683626	0.62	0.408978598650174	87.090603983427	20.096784
20161024_1457_Salmonella_EM2796	16.3019108098287	0.505494505494505	0.605687775239965	80.481458480206	9.198528
20161024_1457_Salmonella_EM2796	34.0422199006207	0.0869565217391304	0.754503399000302	437.186709070685	6.99888
20161024_1457_Salmonella_EM2796	29.3544029285669	0.336683417085427	0.309837297688951	133.490451807654	19.9968
20161024_1457_Salmonella_EM2796	43.0939250655415	0	0.259538300084846	240.992520770611	2.79955199999999
20161024_1457_Salmonella_EM2796	30.1744421129484	0.242424242424242	0.285456166983989	129.953485673307	19.896816
20161024_1457_Salmonella_EM2796	35.5194442235249	0.2	0.384330857341237	242.441846171601	1.599744
20161024_1457_Salmonella_EM2796	34.6861218470067	0.0404040404040404	1.81678232671025	1092.90997951018	19.896816
20161024_1457_Salmonella_EM2796	20.084627324703	0.105263157894737	0.218604859889791	44.0917536675527	1.99968000000001
20161024_1457_Salmonella_EM2796	47.0898832884675	0	0.382399305156592	423.977028680101	7.198848
20161024_1457_Salmonella_EM2796	47.9621371866637	0	0.252367331775755	290.268690917234	0.899856
20161024_1457_Salmonella_EM2796	29.6368375071386	0.117647058823529	0.370414470526101	162.675318887437	1.799712
20161024_1457_Salmonella_EM2796	14.5558975172615	0.674418604651163	0.393092823631763	41.643104436896	4.39929600000001
20161024_1457_Salmonella_EM2796	40.262691116014	0	0.273686403652103	221.834365481373	0.999840000000006
20161024_1457_Salmonella_EM2796	33.6649661249932	0.0422535211267606	0.566340643846574	320.925405143549	7.198848
20161024_1457_Salmonella_EM2796	15.9120946188941	0.699029126213592	0.0974830811747691	12.3411024351752	10.398336
20161024_1457_Salmonella_EM2796	25.6774929716422	0.41	0.323662996270509	106.700951591291	10.098384
20161024_1457_Salmonella_EM2796	30.5084845901947	0	0.222993346459668	103.777494516912	0.699888000000001
20161024_1457_Salmonella_EM2796	26.6077426137233	0.347517730496454	0.504943768441041	178.74301648333	14.197728
20161024_1457_Salmonella_EM2796	45.6745097477018	0.0128205128205128	0.336641725433353	351.144392471178	7.898736
20161024_1457_Salmonella_EM2796	26.4645227883102	0.234042553191489	1.0215056322036	357.716443411375	18.896976
20161024_1457_Salmonella_EM2796	22.9440821148691	0	0.342983075089	90.2784451539967	1.29979200000001
20161024_1457_Salmonella_EM2796	22.9270425849457	0.408602150537634	1.17170346035358	307.952541145394	18.697008
20161024_1457_Salmonella_EM2796	25.0214454344044	0.439024390243902	0.328221647779901	102.745311802319	4.19932799999999
20161024_1457_Salmonella_EM2796	29.8649922323407	0.141304347826087	1.00085568896538	446.340482611959	18.49704
20161024_1457_Salmonella_EM2796	21.5959070579061	0.440217391304348	0.283962437534516	66.217655383371	18.49704
20161024_1457_Salmonella_EM2796	28.676280357953	0.349726775956284	0.30442794598742	125.169972595273	18.397056
20161024_1457_Salmonella_EM2796	38.4479853323813	0.212121212121212	0.352915388086136	260.848158506715	6.69892800000001
20161024_1457_Salmonella_EM2796	26.0016582105398	0.424778761061947	0.510452716906106	172.555026406007	11.398176
20161024_1457_Salmonella_EM2796	28.3558166196508	0.337662337662338	0.50039472106058	201.171772237263	15.49752
20161024_1457_Salmonella_EM2796	35.6941113888595	0.171270718232044	0.236148878144806	150.435051923452	18.197088
20161024_1457_Salmonella_EM2796	20.5293930523253	0.495412844036697	0.399655748225524	84.218652335039	10.99824
20161024_1457_Salmonella_EM2796	34.7516384863612	0.176470588235294	0.385180756886367	232.586850577065	5.199168
20161024_1457_Salmonella_EM2796	16.7335318220361	0.48780487804878	0.229167860592071	32.0847709023215	4.19932800000001
20161024_1457_Salmonella_EM2796	15.6675581891719	0.581005586592179	0.528921785811728	64.9178446956754	17.99712
20161024_1457_Salmonella_EM2796	23.8140154453101	0.452513966480447	0.357943291413314	101.496132434037	17.99712
20161024_1457_Salmonella_EM2796	21.5446428025072	0.365591397849462	0.480118450201492	111.428682648787	9.39849600000001
20161024_1457_Salmonella_EM2796	18.0784113400404	0.594202898550725	0.252449195958285	41.2538536522153	13.897776
20161024_1457_Salmonella_EM2796	26.2867859412087	0.0784313725490196	0.50065860269165	172.976324401099	5.199168
20161024_1457_Salmonella_EM2796	23.2342541970433	0	0.221647446797263	59.8260335604452	0.899856
20161024_1457_Salmonella_EM2796	36.0834680189899	0	0.474227974050533	308.726362440169	2.59958400000001
20161024_1457_Salmonella_EM2796	38.061203324082	0.188571428571429	0.639959193858297	463.54010649802	17.597184
20161024_1457_Salmonella_EM2796	41.9702380820055	0.0909090909090909	0.288187759780905	253.821496901156	2.29963199999999
20161024_1457_Salmonella_EM2796	22.3239018983873	0.12	0.468406227415246	116.71666651263	15.097584
20161024_1457_Salmonella_EM2796	41.2162420235455	0	0.390101414120552	331.347968345176	11.598144
20161024_1457_Salmonella_EM2796	38.1809768465969	0.073394495412844	0.327030477453234	238.370388166472	10.99824
20161024_1457_Salmonella_EM2796	34.2819061631834	0.0173410404624277	0.173669592080889	102.052515042612	17.397216
20161024_1457_Salmonella_EM2796	44.331178443669	0.153846153846154	0.407574778368468	400.493855844926	1.399776
20161024_1457_Salmonella_EM2796	26.502267772741	0.552325581395349	0.287046915822877	100.806599421453	17.297232
20161024_1457_Salmonella_EM2796	26.5729451172608	0.304635761589404	1.0457179714266	369.201925375925	15.197568
20161024_1457_Salmonella_EM2796	27.7846387601338	0.178571428571429	0.778056461156462	300.324406366539	16.897296
20161024_1457_Salmonella_EM2796	15.3620330627838	0.347305389221557	0.36299244729599	42.8316676686163	16.797312
20161024_1457_Salmonella_EM2796	17.2632168007916	0.590062111801242	0.369584106526654	55.0714790409281	16.197408
20161024_1457_Salmonella_EM2796	30.4204286747987	0.275449101796407	0.580522930792104	268.608680146109	16.797312
20161024_1457_Salmonella_EM2796	25.7107179756147	0.402173913043478	0.321204866326693	106.164796043526	9.298512
20161024_1457_Salmonella_EM2796	18.0812444899492	0.625	0.173886791175741	28.4245262407286	3.29947199999999
20161024_1457_Salmonella_EM2796	19.8555001150088	0.62962962962963	0.141591127516857	27.9105056972492	2.79955199999999
20161024_1457_Salmonella_EM2796	35.1709326195288	0.302631578947368	0.418872927023115	259.071753741261	7.698768
20161024_1457_Salmonella_EM2796	16.2791507961792	0.378048780487805	0.342706985325355	45.4105177161342	16.49736
20161024_1457_Salmonella_EM2796	24.1895137691464	0.368098159509202	0.348154201957069	101.858182585676	16.397376
20161024_1457_Salmonella_EM2796	42.6525213540238	0.0786516853932584	0.366440849118572	333.321481388884	8.99856
20161024_1457_Salmonella_EM2796	46.4450140950477	0	0.27900439763611	300.925680290256	1.199808
20161024_1457_Salmonella_EM2796	19.3307486770534	0.219512195121951	0.307656977443721	57.4822980752637	4.19932799999999
20161024_1457_Salmonella_EM2796	17.7943768602921	0.198717948717949	0.666278129333733	105.485102747708	15.697488
20161024_1457_Salmonella_EM2796	19.4723396373472	0.210144927536232	0.241172479766361	45.7229270696704	13.897776
20161024_1457_Salmonella_EM2796	31.5760987575554	0.253968253968254	0.421418819666125	210.087819759945	6.398976
20161024_1457_Salmonella_EM2796	22.9321681390097	0.75	0.145951785841248	38.3768789601545	1.29979200000001
20161024_1457_Salmonella_EM2796	19.3159212480324	0.375	0.316460488910179	59.0364658728224	16.097424
20161024_1457_Salmonella_EM2796	16.5513153434246	0.4	0.401483312399501	54.9923816981607	15.597504
20161024_1457_Salmonella_EM2796	23.3296720123179	0.506329113924051	0.542665701053213	147.679306323945	15.897456
20161024_1457_Salmonella_EM2796	25.3943093139577	0.194805194805195	0.31024268737151	100.033247574976	7.79875200000001
20161024_1457_Salmonella_EM2796	29.7898944047927	0.191082802547771	0.357879930833866	158.798090789277	15.797472
20161024_1457_Salmonella_EM2796	34.0809172478522	0.159235668789809	0.442845566596442	257.184537992846	15.797472
20161024_1457_Salmonella_EM2796	30.6420980111253	0.173076923076923	0.323890784295044	152.056710227691	15.697488
20161024_1457_Salmonella_EM2796	16.563504755531	0.698717948717949	0.381329490602269	52.3088137265882	15.697488
20161024_1457_Salmonella_EM2796	26.5861566885606	0.114864864864865	0.667314687907989	235.836927550867	14.897616
20161024_1457_Salmonella_EM2796	37.2800043410783	0.106382978723404	0.770426453779289	535.368851072345	4.799232
20161024_1457_Salmonella_EM2796	23.8982234445469	0.153846153846154	0.408187714092252	116.563121209655	3.99936000000001
20161024_1457_Salmonella_EM2796	34.6724785412039	0	0.234039995658901	140.679190884229	1.49975999999999
20161024_1457_Salmonella_EM2796	19.1193235904748	0.109677419354839	0.321193959873869	58.7059906702722	15.597504
20161024_1457_Salmonella_EM2796	19.0885253658933	0.0261437908496732	1.01250277485414	184.463729615503	15.397536
20161024_1457_Salmonella_EM2796	42.3168138662098	0.0522875816993464	0.503126260798718	450.477301460689	15.397536
20161024_1457_Salmonella_EM2796	28.7939631926719	0.277777777777778	0.323925367787427	134.282016750235	10.898256
20161024_1457_Salmonella_EM2796	34.1977643916415	0.242857142857143	0.390281939833293	228.214844927823	7.09886399999999
20161024_1457_Salmonella_EM2796	30.0681338488023	0.557692307692308	0.254702590824314	115.137373098228	5.29915199999999
20161024_1457_Salmonella_EM2796	25.9201733969562	0.463576158940397	0.356797832191436	119.858273157872	15.197568
20161024_1457_Salmonella_EM2796	41.8422832640496	0.168	1.22758259819427	1074.61148594038	12.597984
20161024_1457_Salmonella_EM2796	28.6883719602256	0.277777777777778	0.15290128108718	62.9206115058312	3.69940799999999
20161024_1457_Salmonella_EM2796	33.3818221315699	0.148648648648649	0.419458862805349	233.711163205627	14.897616
20161024_1457_Salmonella_EM2796	41.5618526749381	0.166666666666667	0.620385945577836	535.823494111994	4.299312
20161024_1457_Salmonella_EM2796	20.3974422939081	0.432432432432432	0.270146709421471	56.198032680009	14.897616
20161024_1457_Salmonella_EM2796	29.8973069303814	0.333333333333333	0.186523673076229	83.3619957548435	3.099504
20161024_1457_Salmonella_EM2796	20.6634142992462	0.527777777777778	0.190658725486837	40.7034158118772	3.69940800000001
20161024_1457_Salmonella_EM2796	18.7435064785324	0.171232876712329	1.50861875192879	265.003242138831	14.697648
20161024_1457_Salmonella_EM2796	41.2059066772743	0.12280701754386	0.978119438290972	830.387577086375	11.49816
20161024_1457_Salmonella_EM2796	25.520995381713	0.120689655172414	0.230309472311846	75.002721546018	5.899056
20161024_1457_Salmonella_EM2796	38.9610266777757	0	0.19975151365401	151.607563612993	1.69972800000001
20161024_1457_Salmonella_EM2796	23.9887398909332	0.138888888888889	0.722989632394298	208.025677352747	14.49768
20161024_1457_Salmonella_EM2796	28.2108740356195	0.166666666666667	0.314178262365305	125.019921331009	1.299792
20161024_1457_Salmonella_EM2796	28.8424279016946	0.130952380952381	0.777359996464055	323.337311907997	8.49864000000001
20161024_1457_Salmonella_EM2796	30.1279734013357	0.25	0.253499518063605	115.050094800599	8.49864000000001
20161024_1457_Salmonella_EM2796	24.6410127650208	0.0760869565217391	1.06518931429003	323.380562999687	9.29851199999999
20161024_1457_Salmonella_EM2796	32.8164415519213	0.211538461538462	0.450237656766363	242.434706653515	5.29915199999999
20161024_1457_Salmonella_EM2796	16.1029918463905	0.702898550724638	0.223490763840014	28.9762867132994	13.897776
20161024_1457_Salmonella_EM2796	20.3900748174509	0.565217391304348	0.207579241606062	43.1510694755534	13.897776
20161024_1457_Salmonella_EM2796	44.6020149068022	0.0625	0.316133866352013	314.448830758498	4.89921600000001
20161024_1457_Salmonella_EM2796	18.1016626848573	0.37037037037037	0.204039284147366	33.4287957016023	2.79955200000001
20161024_1457_Salmonella_EM2796	36.3063724210217	0.109489051094891	0.781224287555769	514.8864435262	13.797792
20161024_1457_Salmonella_EM2796	45.3635827395386	0.103703703703704	0.489440864070361	503.599076313596	13.597824
20161024_1457_Salmonella_EM2796	36.0860062590803	0.238805970149254	0.272879892885252	177.672077481929	6.798912
20161024_1457_Salmonella_EM2796	30.9585653363995	0.0300751879699248	0.198457064164727	95.1038766373286	13.397856
20161024_1457_Salmonella_EM2796	25.8000993967078	0.0151515151515152	0.435319628456461	144.884195093948	13.297872
20161024_1457_Salmonella_EM2796	24.9561492505175	0.49618320610687	0.415616338776501	129.424878260726	13.197888
20161024_1457_Salmonella_EM2796	22.9596865560486	0.423076923076923	0.834375437789234	219.919340706535	13.097904
20161024_1457_Salmonella_EM2796	21.3013560105256	0.25	0.162776451224017	36.929725703745	4.099344
20161024_1457_Salmonella_EM2796	22.4085905888663	0.230769230769231	0.182315782990461	45.7744732424923	6.59894399999999
20161024_1457_Salmonella_EM2796	25.7386563185835	0.45	0.113231820341471	37.506819231192	2.099664
20161024_1457_Salmonella_EM2796	12.1741482452606	0.278481012658228	0.703429758048278	52.1276219479635	7.99872000000001
20161024_1457_Salmonella_EM2796	44.9689413570149	0.146067415730337	0.752720852012662	761.078193745425	8.99856
20161024_1457_Salmonella_EM2796	16.282347790273	0.428571428571429	0.191963331128412	25.4461648269	2.199648
20161024_1457_Salmonella_EM2796	31.7669349222094	0.301204819277108	0.574080800387659	289.663419676029	8.398656
20161024_1457_Salmonella_EM2796	36.0409450693652	0.134831460674157	0.485947834916655	315.610902412557	8.99856
20161024_1457_Salmonella_EM2796	30.1588108433825	0.161290322580645	0.562593645971142	255.854614383498	3.199488
20161024_1457_Salmonella_EM2796	21.4689882473049	0.484848484848485	0.160115922461523	36.9001118520836	6.698928
20161024_1457_Salmonella_EM2796	32.7653017062217	0	0.339458000621856	182.215113522868	1.099824
20161024_1457_Salmonella_EM2796	21.8508695157408	0.311475409836066	0.60094443865152	143.463615652903	12.298032
20161024_1457_Salmonella_EM2796	27.545749716995	0.396825396825397	0.370286284403252	140.480752351115	6.398976
20161024_1457_Salmonella_EM2796	31.3817863509237	0.233333333333333	0.206810640301717	101.835266979483	3.099504
20161024_1457_Salmonella_EM2796	27.7716463258848	0.298076923076923	0.17536363326826	67.6258584056374	10.49832
20161024_1457_Salmonella_EM2796	33.7194599621406	0.0659340659340659	0.409262247628244	232.665992974604	9.198528
20161024_1457_Salmonella_EM2796	41.9895311347013	0.0666666666666667	0.464695349267856	409.657000532199	12.098064
20161024_1457_Salmonella_EM2796	43.8695694896099	0	1.16859461456759	1124.50302978744	12.098064
20161024_1457_Salmonella_EM2796	17.675020524175	0.380952380952381	0.427549328421139	66.7845626818015	2.19964800000001
20161024_1457_Salmonella_EM2796	23.5870922865787	0.45	0.23858989239974	66.3698533721302	12.098064
20161024_1457_Salmonella_EM2796	33.6270516778781	0.100840336134454	0.549072058562455	310.439468088415	11.99808
20161024_1457_Salmonella_EM2796	29.4270915296553	0.285714285714286	0.55575397361143	240.628609286035	11.99808
20161024_1457_Salmonella_EM2796	18.0117421676255	0.474576271186441	0.605318312138677	98.1895477802383	11.898096
20161024_1457_Salmonella_EM2796	22.0182300395931	0.387931034482759	0.282649220771169	68.514517936328	11.698128
20161024_1457_Salmonella_EM2796	34.7216748108493	0.269565217391304	0.432842827624925	260.916509820315	11.598144
20161024_1457_Salmonella_EM2796	33.8099739514833	0.0526315789473684	0.35972921047021	205.605809250873	11.49816
20161024_1457_Salmonella_EM2796	32.9948802130559	0.181818181818182	0.339721639652953	184.921040263757	3.399456
20161024_1457_Salmonella_EM2796	34.1690740646752	0.214285714285714	0.236750586008623	138.206187646052	2.899536
20161024_1457_Salmonella_EM2796	35.2560518021308	0.233333333333333	0.260529916982509	161.917935067765	3.099504
20161024_1457_Salmonella_EM2796	17.6149416670095	0.381818181818182	0.713622140459302	110.713540370948	11.098224
20161024_1457_Salmonella_EM2796	21.9352658131345	0.672727272727273	0.185303739139214	44.5799924194552	11.098224
20161024_1457_Salmonella_EM2796	24.9888969247746	0.253521126760563	0.735635533800658	229.68195423989	7.198848
20161024_1457_Salmonella_EM2796	28.1511867367218	0.605504587155963	0.367867526188342	145.765541862077	10.99824
20161024_1457_Salmonella_EM2796	11.7854020210578	0.641509433962264	0.289910161197324	20.1336375039748	10.698288
20161024_1457_Salmonella_EM2796	21.3246302116651	0.346938775510204	0.239896498729081	54.5452493633154	9.898416
20161024_1457_Salmonella_EM2796	36.7683694632264	0.184210526315789	0.478623099013355	323.528393149288	3.899376
20161024_1457_Salmonella_EM2796	33.0128993382804	0.257142857142857	0.585255440357591	318.920766426777	10.598304
20161024_1457_Salmonella_EM2796	35.6982158471905	0.0416666666666667	0.264611439988783	168.605463268194	4.899216
20161024_1457_Salmonella_EM2796	39.2175103201943	0.114285714285714	0.667770045672092	513.51954426249	3.599424
20161024_1457_Salmonella_EM2796	50.7838801815093	0	0.209304112696087	269.897913516954	6.89889600000001
20161024_1457_Salmonella_EM2796	19.0144053818624	0.323529411764706	0.172646073797147	31.2098878534939	10.298352
20161024_1457_Salmonella_EM2796	33.8112003981508	0.247524752475248	0.448118049385099	256.14366587704	10.198368
20161024_1457_Salmonella_EM2796	27.0069642887656	0.435643564356436	0.216702044399828	79.0286481804637	10.198368
20161024_1457_Salmonella_EM2796	46.781617906312	0	0.250376894863236	273.977392671965	0.899856
20161024_1457_Salmonella_EM2796	20.3423932521919	0.361702127659574	0.508933143438424	105.301566085298	4.79923199999999
20161024_1457_Salmonella_EM2796	14.1700941152832	0.587628865979381	0.229065298094647	22.9971901019011	9.79843200000001
20161024_1457_Salmonella_EM2796	34.2255248461252	0.0909090909090909	0.144736653866929	84.7712848877055	1.199808
20161024_1457_Salmonella_EM2796	28.3259388618747	0.571428571428571	0.231781955605149	92.9861473183205	5.69908799999999
20161024_1457_Salmonella_EM2796	30.6193235843636	0.170212765957447	0.42116869296548	197.431875061322	9.49848
20161024_1457_Salmonella_EM2796	35.5902419840838	0.172043010752688	0.268787158383902	170.23168659596	9.39849600000001
20161024_1457_Salmonella_EM2796	25.2024157191638	0.417582417582418	0.447301765132317	142.054487767212	9.19852800000001
20161024_1457_Salmonella_EM2796	31.7992032613876	0.333333333333333	0.300412254011049	151.886832637068	9.098544
20161024_1457_Salmonella_EM2796	26.2564855109177	0.577777777777778	0.216288630914354	74.5550189032367	9.098544
20161024_1457_Salmonella_EM2796	33.1709553231902	0.0303030303030303	1.00244559564545	551.501597983242	6.698928
20161024_1457_Salmonella_EM2796	29.0558520857585	0.355555555555556	0.502066369747381	211.932893729867	9.098544
20161024_1457_Salmonella_EM2796	28.102635147254	0.378378378378378	0.653565044906591	258.079144771272	3.799392
20161024_1457_Salmonella_EM2796	31.7798261936575	0.207547169811321	0.279209958101203	140.995075093477	5.399136
20161024_1457_Salmonella_EM2796	33.7545727508125	0	0.241598230078507	137.635030437288	0.999839999999992
20161024_1457_Salmonella_EM2796	29.5808095455595	0.117647058823529	0.485419998585536	212.377145625148	1.799712
20161024_1457_Salmonella_EM2796	47.0337895600542	0.0121951219512195	0.485255213630737	536.735298800009	8.298672
20161024_1457_Salmonella_EM2796	31.8097237069213	0.0454545454545455	0.712325654327112	360.386391995707	4.49928
20161024_1457_Salmonella_EM2796	33.1152319121925	0.267441860465116	0.210106528368107	115.203361876947	8.69860800000001
20161024_1457_Salmonella_EM2796	21.9070997125621	0.255813953488372	0.425806033712216	102.17663254571	8.69860800000001
20161024_1457_Salmonella_EM2796	29.2177485141236	0.435294117647059	0.246935481024696	105.401549109871	8.598624
20161024_1457_Salmonella_EM2796	21.1172326410945	0.352941176470588	0.664529058020782	148.169218196197	8.598624
20161024_1457_Salmonella_EM2796	17.1233607827644	0.317647058823529	0.30244823859383	44.3403460625177	8.598624
20161024_1457_Salmonella_EM2796	23.6453972029369	0.575	0.227382014726332	63.565188943687	4.099344
20161024_1457_Salmonella_EM2796	24.7536415825414	0.571428571428571	0.249612715401008	76.4741935303236	8.49864000000001
20161024_1457_Salmonella_EM2796	29.740784458445	0.384615384615385	0.401810372088199	177.70350200488	3.99936000000001
20161024_1457_Salmonella_EM2796	25.7671111118434	0.529411764705882	0.189718732335391	62.981308438486	1.799712
20161024_1457_Salmonella_EM2796	34.7082321047243	0.204819277108434	0.613149144364014	369.318545920931	8.398656
20161024_1457_Salmonella_EM2796	26.2832812612702	0.28	0.501226041946362	173.126200018936	5.09918400000001
20161024_1457_Salmonella_EM2796	25.1706374311725	0.357142857142857	0.261258778599845	82.7616850370308	1.49976000000001
20161024_1457_Salmonella_EM2796	20.7475060594625	0.493827160493827	0.212567345383568	45.7507642802812	8.198688
20161024_1457_Salmonella_EM2796	27.6407622485662	0	1.03830524561577	396.638697473498	8.098704
20161024_1457_Salmonella_EM2796	16.451347724399	0.4	0.58061028403871	78.5701698891195	8.098704
20161024_1457_Salmonella_EM2796	34.3097535520557	0.20253164556962	0.414186865845184	243.781937505545	7.99872000000001
20161024_1457_Salmonella_EM2796	33.7571375836918	0.189189189189189	0.291989427159894	166.367449215228	7.4988
20161024_1457_Salmonella_EM2796	27.5659028398125	0.4	0.493827122641659	187.624429908338	5.09918399999999
20161024_1457_Salmonella_EM2796	32.6310646007393	0	0.849827533034437	452.442389977784	7.898736
20161024_1457_Salmonella_EM2796	23.4182199539891	0.5	0.198087258940668	54.3168165253683	7.898736
20161024_1457_Salmonella_EM2796	24.6167454068245	0.415584415584416	0.706869558627859	214.175875886731	7.79875200000001
20161024_1457_Salmonella_EM2796	45.9661105773532	0	0.286878116692987	303.069994047672	1.199808
20161024_1457_Salmonella_EM2796	32.5038103745159	0	0.612160967764177	323.373323827339	6.49896000000001
20161024_1457_Salmonella_EM2796	35.7680383646621	0.08	0.365547838272294	233.832282893587	2.59958400000001
20161024_1457_Salmonella_EM2796	16.8266442439258	0.546666666666667	0.904067998160534	127.987078705374	7.59878400000001
20161024_1457_Salmonella_EM2796	41.2807252364348	0	0.3600098870614	306.746113950428	1.799712
20161024_1457_Salmonella_EM2796	19.3671383303021	0.411764705882353	0.200843229318861	37.6667464865128	1.799712
20161024_1457_Salmonella_EM2796	17.4754372558169	0.365079365079365	0.433877984068988	66.2511956022556	6.398976
20161024_1457_Salmonella_EM2796	15.7150031372548	0.614285714285714	0.253321463373361	31.2803019459846	7.09886400000001
20161024_1457_Salmonella_EM2796	16.4160477222402	0.171428571428571	0.511429469909698	68.9117003280042	7.09886400000001
20161024_1457_Salmonella_EM2796	42.6271030239879	0.171428571428571	0.517685980637581	470.335809696727	7.09886400000001
20161024_1457_Salmonella_EM2796	33.4619650080971	0.346153846153846	0.344106324451129	192.64845948782	2.699568
20161024_1457_Salmonella_EM2796	27.2510884633428	0.36231884057971	0.38305807118116	142.233641459865	6.99888
20161024_1457_Salmonella_EM2796	31.8608736909397	0	0.268567410151832	136.313439850307	6.99888
20161024_1457_Salmonella_EM2796	23.4933997494109	0.25	0.158701261771808	43.7967738632488	6.89889600000001
20161024_1457_Salmonella_EM2796	26.8397464866124	0.0909090909090909	0.325369439487396	117.193515542794	6.69892800000001
20161024_1457_Salmonella_EM2796	21.1412580102702	0.333333333333333	0.887438164966854	198.321482006161	6.69892800000001
20161024_1457_Salmonella_EM2796	33.1026809868227	0.0923076923076923	0.427984835186535	234.490213835856	6.598944
20161024_1457_Salmonella_EM2796	21.0830337120745	0.430769230769231	0.587910523954106	130.661441491651	6.598944
20161024_1457_Salmonella_EM2796	31.4707102353575	0.13953488372093	0.348363963625288	172.510810679738	4.39929599999999
20161024_1457_Salmonella_EM2796	12.4520701938115	0.1875	0.402503682205122	31.2049134578735	6.49896000000001
20161024_1457_Salmonella_EM2796	36.0156925651027	0.173913043478261	0.279093545154921	181.010320595278	2.39961599999999
20161024_1457_Salmonella_EM2796	24.4812919420158	0.163934426229508	0.579228410246531	173.575540139949	6.19900800000001
20161024_1457_Salmonella_EM2796	19.1777606905598	0.403508771929825	0.413838587479719	76.1021238832494	5.79907200000001
20161024_1457_Salmonella_EM2796	35.2046806961539	0.140350877192982	0.790391199942148	489.793390099415	5.79907200000001
20161024_1457_Salmonella_EM2796	29.6901305751685	0.375	0.308250116066683	135.861832588176	5.699088
20161024_1457_Salmonella_EM2796	30.2477189297487	0.255813953488372	0.596412910000402	272.836391872943	4.39929599999999
20161024_1457_Salmonella_EM2796	39.6075028523513	0	0.214713409204307	168.416290067403	0.799871999999993
20161024_1457_Salmonella_EM2796	29.6911645901442	0.418181818181818	0.709990875746111	312.951643612656	5.59910400000001
20161024_1457_Salmonella_EM2796	33.4432459663356	0.0555555555555556	0.299955352260307	167.74263696685	5.49912
20161024_1457_Salmonella_EM2796	38.3517792390566	0.111111111111111	0.681301244571473	501.049023698032	5.49912
20161024_1457_Salmonella_EM2796	24.6302809040607	0.54	0.194085599162743	58.8710859266548	5.09918400000001
20161024_1457_Salmonella_EM2796	30.9479651079854	0.12	0.248186415656118	118.853563767772	5.09918400000001
20161024_1457_Salmonella_EM2796	29.7559505003773	0.533333333333333	0.185460634207144	82.1049611762382	3.099504
20161024_1457_Salmonella_EM2796	24.9377143897106	0.306122448979592	0.287613175693902	89.4318212472222	4.9992
20161024_1457_Salmonella_EM2796	34.618420534655	0.142857142857143	0.518508115620969	310.699147223735	4.9992
20161024_1457_Salmonella_EM2796	31.8852787221223	0.145833333333333	0.472811333670186	240.346785514804	4.89921600000001
20161024_1457_Salmonella_EM2796	22.5974329988241	0.3	0.471875023747374	120.48006965477	4.099344
20161024_1457_Salmonella_EM2796	31.2419286303823	0.297872340425532	0.382339210207265	186.59264240424	4.799232
20161024_1457_Salmonella_EM2796	31.974717410594	0.0689655172413793	0.346263220401732	177.006737726537	2.99952
20161024_1457_Salmonella_EM2796	38.5354569482022	0	0.606251326148145	450.135984321612	3.79939200000001
20161024_1457_Salmonella_EM2796	18.6744082040052	0.333333333333333	0.374675327615108	65.3309232597382	4.59926400000001
20161024_1457_Salmonella_EM2796	37.281507642296	0.259259259259259	0.291676927389596	202.702457506912	2.79955199999999
20161024_1457_Salmonella_EM2796	28.1192127161586	0.0967741935483871	0.306514520001663	121.179001879717	3.199488
20161024_1457_Salmonella_EM2796	22.5697634018568	0.428571428571429	0.234719371235829	59.7823455166364	4.299312
20161024_1457_Salmonella_EM2796	39.7048356195338	0.0487804878048781	0.430208271171922	339.106070929235	4.19932800000001
20161024_1457_Salmonella_EM2796	35.3732998597247	0.236842105263158	0.278381632970307	174.165340681096	3.899376
20161024_1457_Salmonella_EM2796	36.2189703749205	0.105263157894737	0.36961461434978	242.432778668549	3.899376
20161024_1457_Salmonella_EM2796	32.6588252637636	0.135135135135135	0.510907053008197	272.466442096009	3.79939200000001
20161024_1457_Salmonella_EM2796	36.1034361767229	0	0.252374008916262	164.479473550996	0.899856
20161024_1457_Salmonella_EM2796	19.1411338895427	0.388888888888889	0.188508760349492	34.5332031915127	3.69940800000001
20161024_1457_Salmonella_EM2796	27.1659762819831	0.4	0.389461257412816	143.709308740912	3.599424
20161024_1457_Salmonella_EM2796	40.6683788414989	0.1	0.333412555046338	275.718352669722	3.099504
20161024_1457_Salmonella_EM2796	46.2930791291965	0.171428571428571	0.41223761027196	441.72273535266	3.599424
20161024_1457_Salmonella_EM2796	36.7797960228261	0.212121212121212	0.375877365975917	254.234691554131	3.399456
20161024_1457_Salmonella_EM2796	20.5657142852355	0.636363636363636	0.223931701241969	47.3558002227532	3.399456
20161024_1457_Salmonella_EM2796	23.319452854947	0.303030303030303	0.408934111015978	111.188547145346	3.399456
20161024_1457_Salmonella_EM2796	38.0899595769043	0.032258064516129	0.578849576002617	419.910512501284	3.199488
20161024_1457_Salmonella_EM2796	51.3523289283433	0	0.266854516551241	351.855910715334	1.49975999999999
20161024_1457_Salmonella_EM2796	18.0244962330706	0.433333333333333	0.26811053731983	43.552206055541	3.09950400000001
20161024_1457_Salmonella_EM2796	47.1243965204364	0	0.539385565921959	598.909122236227	2.99952
20161024_1457_Salmonella_EM2796	24.5020354341653	0.241379310344828	0.226703707992463	68.0507561224335	2.99952
20161024_1457_Salmonella_EM2796	24.3903508440086	0.62962962962963	0.183699265080554	54.6403557350625	2.79955200000001
20161024_1457_Salmonella_EM2796	35.7356153691709	0	0.312056461353748	199.2533876469	2.39961599999999
20161024_1457_Salmonella_EM2796	29.2797820696182	0.115384615384615	0.209918246691945	89.9820482086934	2.699568
20161024_1457_Salmonella_EM2796	22.9373346460247	0	0.183374788393911	48.2386929231176	2.699568
20161024_1457_Salmonella_EM2796	19.3831552008628	0.0833333333333333	0.369586815606478	69.4281224514002	2.4996
20161024_1457_Salmonella_EM2796	21.1725261807291	0.458333333333333	0.206774836398098	46.3460843102331	2.4996
20161024_1457_Salmonella_EM2796	31.7543935014772	0	0.256701624233386	129.421451269068	1.49975999999999
20161024_1457_Salmonella_EM2796	38.7541585389469	0.272727272727273	0.256012420512414	192.250582009341	2.299632
20161024_1457_Salmonella_EM2796	24.598801359796	0.545454545454545	0.236490624448743	71.5503600231978	2.299632
20161024_1457_Salmonella_EM2796	34.059448187629	0.0909090909090909	0.287504174515637	166.759035374187	2.299632
20161024_1457_Salmonella_EM2796	21.113842793601	0.571428571428571	0.27384139820164	61.038475085867	2.199648
20161024_1457_Salmonella_EM2796	23.2019945415278	0.428571428571429	0.369003565813275	99.323315401766	1.49976000000001
20161024_1457_Salmonella_EM2796	42.6881600959618	0.15	0.339992244245575	309.780365530083	2.099664
20161024_1457_Salmonella_EM2796	28.7465245164737	0	0.422352602923629	174.508212691806	2.099664
20161024_1457_Salmonella_EM2796	12.2299372010453	0.368421052631579	0.186492849174915	13.9469949082152	1.99968
20161024_1457_Salmonella_EM2796	31.4743370326779	0.5	0.193748731110973	95.967029751027	1.099824
20161024_1457_Salmonella_EM2796	21.3919516734132	0.3125	0.181166329026387	41.4522688522913	1.69972800000001
20161024_1457_Salmonella_EM2796	14.5334667241438	0.6875	0.144042627731057	15.2124611115211	1.69972800000001
20161024_1457_Salmonella_EM2796	30.1411404463304	0.266666666666667	0.308590049964611	140.175232259052	1.599744
20161024_1457_Salmonella_EM2796	18.6790063743288	0.714285714285714	0.142897548939676	24.9288546000536	1.49976000000001
20161024_1457_Salmonella_EM2796	24.5492916841018	0.307692307692308	0.303439959052056	91.4367344718329	1.399776
20161024_1457_Salmonella_EM2796	34.5064133920842	0	0.272227740565069	162.069773364025	1.29979200000001
20161024_1457_Salmonella_EM2796	24.1586069065149	0	0.248150305216863	72.4150096099734	0.799872000000008
20161024_1457_Salmonella_EM2796	47.4808433097163	0	0.180957171681506	203.977681833526	0.499920000000003
20161025_1352_Salmonella_EM2796	12.0943811556078	0.383383383383383	0.544910185197619	39.8531113461699	99.984
20161025_1352_Salmonella_EM2796	16.4047091409128	0.693693693693694	0.29038336691126	39.0731846835719	99.984
20161025_1352_Salmonella_EM2796	13.3591900641306	0.653653653653654	0.251627929556594	22.4537615290143	99.984
20161025_1352_Salmonella_EM2796	23.2065864567541	0.0920920920920921	0.263072338094715	70.8382323124856	99.984
20161025_1352_Salmonella_EM2796	11.9313748757348	0.49049049049049	0.252747874027219	17.9903038251947	99.984
20161025_1352_Salmonella_EM2796	20.0852222776179	0.202202202202202	0.538306072167272	108.580682638489	99.984
20161025_1352_Salmonella_EM2796	10.3035207775125	0.616616616616617	0.238331781873591	12.6509537123847	99.984
20161025_1352_Salmonella_EM2796	12.5056265640405	0.472472472472472	0.221806942924258	17.344271064077	99.984
20161025_1352_Salmonella_EM2796	11.5486695625504	0.293293293293293	0.541124169052583	36.0853437469547	99.984
20161025_1352_Salmonella_EM2796	12.5558668498571	0.832832832832833	0.0892409257334566	7.0344067055604	99.984
20161025_1352_Salmonella_EM2796	26.6647108495535	0.033033033033033	0.125191847573398	44.5061277582179	99.984
20161025_1352_Salmonella_EM2796	20.6909739324565	0.0790790790790791	0.346016846494753	74.067743723694	99.984
20161025_1352_Salmonella_EM2796	23.8154040166832	0.272272272272272	0.408842331327029	115.94226155966	99.984
20161025_1352_Salmonella_EM2796	12.8882308464706	0.387387387387387	0.339885693987948	28.2286105543529	99.984
20161025_1352_Salmonella_EM2796	16.0355478610622	0.145145145145145	1.07763684627859	138.551120159982	99.984
20161025_1352_Salmonella_EM2796	19.947315124558	0.393393393393393	0.425702415961872	84.6925124274365	99.984
20161025_1352_Salmonella_EM2796	16.4976255752414	0.483483483483483	0.136731780096542	18.6072570722362	99.984
20161025_1352_Salmonella_EM2796	9.07339416355385	0.706706706706707	0.347586681356486	14.3077942717552	99.984
20161025_1352_Salmonella_EM2796	14.3526379935932	0.787787787787788	0.165983730160405	17.0961762631594	99.984
20161025_1352_Salmonella_EM2796	37.0052046230734	0.130479102956167	0.293105271145649	200.687005659943	98.184288
20161025_1352_Salmonella_EM2796	25.9726148855783	0.180862250262881	0.171121123286371	57.717163376395	95.184768
20161025_1352_Salmonella_EM2796	24.4767401132555	0.226589595375723	0.441220631586751	132.17002423304	86.586144
20161025_1352_Salmonella_EM2796	16.6427789187456	0.130612244897959	0.328954004131798	45.5571838118847	98.084304
20161025_1352_Salmonella_EM2796	17.9096867961967	0.285285285285285	0.484795866309962	77.7508050330559	99.984
20161025_1352_Salmonella_EM2796	30.7333517863319	0.120198265179678	0.444253817642364	209.807508788865	80.787072
20161025_1352_Salmonella_EM2796	19.9863371590035	0.397225725094578	0.545535720678652	108.958123697995	79.387296
20161025_1352_Salmonella_EM2796	11.2778961419676	0.251094890510949	0.17497594732116	11.1276777301058	68.589024
20161025_1352_Salmonella_EM2796	16.8686586672355	0.286286286286286	0.661879331156854	94.1694263127699	99.984
20161025_1352_Salmonella_EM2796	19.8692931387021	0.567567567567568	0.261975519947836	51.7125018626199	99.984
20161025_1352_Salmonella_EM2796	12.6503510329991	0.366056572379368	0.344084911400393	27.5321918207379	60.190368
20161025_1352_Salmonella_EM2796	25.7637513952246	0.0838445807770961	0.482209198331292	160.038213395991	97.884336
20161025_1352_Salmonella_EM2796	29.6180016203955	0.0929432013769363	1.10854416049386	486.221890944234	58.190688
20161025_1352_Salmonella_EM2796	10.4188842654988	0.263888888888889	0.580818214767902	31.524823202924	93.685008
20161025_1352_Salmonella_EM2796	14.8308048310275	0.281188118811881	0.370877827721137	40.7878031284384	50.591904
20161025_1352_Salmonella_EM2796	23.3509813637581	0.035377358490566	1.3107586415938	357.357588193834	84.886416
20161025_1352_Salmonella_EM2796	21.4237223792577	0.369384359400998	1.03703188340938	237.986310940496	60.190368
20161025_1352_Salmonella_EM2796	18.0905070449483	0.23023023023023	0.688183521739647	112.609687382974	99.984
20161025_1352_Salmonella_EM2796	12.4012079273337	0.56304347826087	0.257884458126435	19.8300199994038	46.092624
20161025_1352_Salmonella_EM2796	16.1408056561986	0.392156862745098	0.474189890127203	61.7693045341367	40.893456
20161025_1352_Salmonella_EM2796	18.5231631958752	0.327327327327327	0.415894254822711	71.3482345687913	99.984
20161025_1352_Salmonella_EM2796	25.3624242899347	0.0933333333333333	0.487248573713724	156.71194762714	37.593984
20161025_1352_Salmonella_EM2796	36.3873800850421	0.0408719346049046	0.730058531211236	483.313870624757	36.794112
20161025_1352_Salmonella_EM2796	37.3393831745776	0.0273224043715847	0.455424634196093	317.483238176744	36.694128
20161025_1352_Salmonella_EM2796	32.6157964270083	0.0179487179487179	0.466058817636709	247.894395952425	39.093744
20161025_1352_Salmonella_EM2796	32.74315739325	0.162393162393162	1.7664148142887	946.899340594895	35.194368
20161025_1352_Salmonella_EM2796	27.321744739407	0.0840840840840841	0.271527838051462	101.344742851231	99.984
20161025_1352_Salmonella_EM2796	15.1801461206823	0.246781115879828	0.804263658297963	92.6659864626127	46.692528
20161025_1352_Salmonella_EM2796	14.7585210612901	0.430453879941435	0.172153344597619	18.7486994726155	68.389056
20161025_1352_Salmonella_EM2796	33.6556373608214	0.0774774774774775	0.1435953795178	81.3253814839681	55.591104
20161025_1352_Salmonella_EM2796	16.2639722062881	0.5	0.70492517627523	93.2322730884185	31.095024
20161025_1352_Salmonella_EM2796	23.3370161336253	0.334677419354839	0.515578184536754	140.396147288358	74.48808
20161025_1352_Salmonella_EM2796	27.0953551396731	0.0249110320284698	0.379244562289118	139.21276590604	28.195488
20161025_1352_Salmonella_EM2796	14.8479060218127	0.591911764705882	0.203380821389512	22.4186997945159	27.295632
20161025_1352_Salmonella_EM2796	15.034892088205	0.284810126582278	0.647092215086009	73.1369440805982	31.694928
20161025_1352_Salmonella_EM2796	39.2473016618909	0	0.239738784540413	184.640900822325	24.196128
20161025_1352_Salmonella_EM2796	21.5631703115755	0.141141141141141	0.206154482239826	47.9278571580301	99.984
20161025_1352_Salmonella_EM2796	10.8438562815622	0.504504504504504	0.454249370335563	26.7074143570321	99.984
20161025_1352_Salmonella_EM2796	27.0557490285408	0.272727272727273	0.476402177732213	174.366425983751	42.99312
20161025_1352_Salmonella_EM2796	24.5652232010292	0.115337423312883	0.185012788039563	55.823001132223	81.586944
20161025_1352_Salmonella_EM2796	15.9372993447013	0.101010101010101	0.344949225181673	43.808122205728	19.896816
20161025_1352_Salmonella_EM2796	20.9169437167189	0.179179179179179	0.445260661383211	97.4048960079505	99.984
20161025_1352_Salmonella_EM2796	17.9244039944522	0.568527918781726	0.240925985855793	38.7028633663164	19.796832
20161025_1352_Salmonella_EM2796	24.2603423165273	0.0331807780320366	0.174208804535116	51.2665336484683	87.486
20161025_1352_Salmonella_EM2796	10.8210884578758	0.754754754754755	0.136526077781093	7.99332575829507	99.984
20161025_1352_Salmonella_EM2796	19.6780423376349	0.141304347826087	0.22086764631099	42.7627758499223	18.49704
20161025_1352_Salmonella_EM2796	20.715823717823	0.337142857142857	0.564164913831296	121.054375352949	17.597184
20161025_1352_Salmonella_EM2796	18.3297826709929	0.492492492492492	0.463614908715199	77.882884737139	99.984
20161025_1352_Salmonella_EM2796	32.3457452836556	0.324736225087925	0.304667721596042	159.378881106971	85.386336
20161025_1352_Salmonella_EM2796	36.25462734765	0.0125786163522013	1.57410542560392	1034.50051484174	15.99744
20161025_1352_Salmonella_EM2796	37.1316208304365	0.0882352941176471	0.36898483996721	254.370264481207	13.697808
20161025_1352_Salmonella_EM2796	30.9426412775319	0.037037037037037	0.920354069419621	440.595144006328	13.597824
20161025_1352_Salmonella_EM2796	19.8845357778097	0.1328125	0.447922252349588	88.5530564272665	12.897936
20161025_1352_Salmonella_EM2796	31.7762886932478	0	1.25215321070246	632.16991038559	11.598144
20161025_1352_Salmonella_EM2796	30.4490551227621	0.0434782608695652	0.860950073984477	399.112760035827	11.598144
20161025_1352_Salmonella_EM2796	43.0669120302219	0.0240963855421687	0.221090400904348	205.034695697473	24.996
20161025_1352_Salmonella_EM2796	36.7282267504563	0.0442477876106195	0.896118791132563	604.415385224262	11.398176
20161025_1352_Salmonella_EM2796	32.0395375041914	0.126126126126126	0.747652004704734	383.744340195584	11.198208
20161025_1352_Salmonella_EM2796	18.8872950457837	0.532359081419624	0.587937101270097	104.867375829808	47.99232
20161025_1352_Salmonella_EM2796	23.6444657807185	0.0536480686695279	0.161952090488509	45.2705295624989	46.692528
20161025_1352_Salmonella_EM2796	21.8173102051673	0.402173913043478	0.537314715033937	127.87956549717	9.298512
20161025_1352_Salmonella_EM2796	34.3576628479153	0	0.321188533155334	189.573340804547	10.99824
20161025_1352_Salmonella_EM2796	17.3664283093879	0.118118118118118	0.329905779662298	49.748609227893	99.984
20161025_1352_Salmonella_EM2796	14.1334983953086	0.585365853658537	0.418272080407892	41.7761321866773	8.298672
20161025_1352_Salmonella_EM2796	28.1818268088185	0.355263157894737	0.28093076413931	111.559764308564	7.698768
20161025_1352_Salmonella_EM2796	33.8871399416179	0.0611111111111111	1.13354669951594	650.847518547658	18.097104
20161025_1352_Salmonella_EM2796	18.8436125708365	0.101591187270502	1.22421487680004	217.348171061964	81.786912
20161025_1352_Salmonella_EM2796	11.2180900568511	0.390419161676647	0.264984913943142	16.6735853928597	83.586624
20161025_1352_Salmonella_EM2796	22.4127983962751	0.112449799196787	1.93154426883639	485.139727343186	24.996
20161025_1352_Salmonella_EM2796	24.5975935990948	0.298507462686567	0.422113062789812	127.697983739012	6.798912
20161025_1352_Salmonella_EM2796	22.1591673644441	0.198019801980198	0.234964157559922	57.6870722151922	40.49352
20161025_1352_Salmonella_EM2796	41.2113892239482	0.0158730158730159	0.50488242953843	428.740757368292	6.398976
20161025_1352_Salmonella_EM2796	17.2536554458591	0.410569105691057	0.620499197118856	92.3577767880403	24.696048
20161025_1352_Salmonella_EM2796	25.4045163764386	0.103448275862069	0.824176968503441	265.9575611589	5.899056
20161025_1352_Salmonella_EM2796	22.2941710268624	0.177242888402626	2.57229766577106	639.254633860924	45.792672
20161025_1352_Salmonella_EM2796	12.234866548305	0.513513513513513	0.30270176295802	22.656010013809	99.984
20161025_1352_Salmonella_EM2796	28.0267620490199	0.1	0.6840599673664	268.664343870607	5.099184
20161025_1352_Salmonella_EM2796	35.3267225593632	0.192982456140351	0.330550820086519	206.259964409284	5.799072
20161025_1352_Salmonella_EM2796	11.8212276727788	0.744230769230769	0.200437629362526	14.0047198442515	52.091664
20161025_1352_Salmonella_EM2796	22.9012197890739	0.333333333333333	0.382335743002481	100.261023627629	4.599264
20161025_1352_Salmonella_EM2796	16.2915395235374	0.24390243902439	0.463324836411518	61.4865093087756	4.199328
20161025_1352_Salmonella_EM2796	28.3297560815379	0	0.330855087812688	132.76802422519	4.099344
20161025_1352_Salmonella_EM2796	31.5446345239363	0.114285714285714	0.541101760673145	269.215432330341	3.599424
20161025_1352_Salmonella_EM2796	14.2779635245322	0.427427427427427	0.97592767175848	99.4764258686163	99.984
20161025_1352_Salmonella_EM2796	21.9415106289756	0.421333333333333	0.176526387919731	42.492539642767	37.593984
20161025_1352_Salmonella_EM2796	31.2569694151307	0.4	0.340886758084043	166.522863791178	3.099504
20161025_1352_Salmonella_EM2796	33.6331423144788	0.0401069518716578	0.121772145653142	68.8736108974056	37.494
20161025_1352_Salmonella_EM2796	28.9365134012498	0.153846153846154	0.198002831055974	82.8960442267033	2.699568
20161025_1352_Salmonella_EM2796	20.5145014008467	0	0.471953086326346	99.3094934961341	2.599584
20161025_1352_Salmonella_EM2796	21.3235313091535	0	0.397082327434875	90.2752748709093	2.199648
20161025_1352_Salmonella_EM2796	28.0254909330389	0	0.664546848262881	260.97689816411	6.099024
20161025_1352_Salmonella_EM2796	31.1181053617045	0.15	0.224206141095903	108.553492877569	2.099664
20161025_1352_Salmonella_EM2796	26.212406948936	0.222222222222222	0.247227072915042	84.9336591361617	1.899696
20161025_1352_Salmonella_EM2796	21.8309303553938	0.75	0.218645531836037	52.1020845538433	1.699728
20161025_1352_Salmonella_EM2796	26.2925140600518	0.0704225352112676	0.391633080832557	135.367249006594	7.198848
20161025_1352_Salmonella_EM2796	41.8183561223082	0.0114942528735632	1.13305700803645	990.730832931319	8.798592
20161025_1352_Salmonella_EM2796	20.8962622031595	0.342465753424658	0.239690078028236	52.3307885882653	7.398816
20161025_1352_Salmonella_EM2796	34.5257447632889	0.181818181818182	0.287330145832058	171.252653265847	1.199808
20161025_1352_Salmonella_EM2796	37.0493086230205	0	0.205514575774894	141.049921663308	0.799872
[truncated: 44,258 more rows]
