# Supplementary material for: Hook length of the bacterial flagellum is optimized for maximal stability of the flagellar bundle
Source: PLoS Biol. 2018 Sep 6;16(9):e2006989. doi: 10.1371/journal.pbio.2006989 (PMC6126814; doi:10.1371/journal.pbio.2006989)
Supplement: S4 Data — (ZIP) [file pbio.2006989.s021.zip]

Archive with 31 entries (28 files):
- FigS6_raw_data/
- FigS6_raw_data/FigS6_data_cheY_EM2911.txt
- __MACOSX/
- __MACOSX/FigS6_raw_data/
- __MACOSX/FigS6_raw_data/._FigS6_data_cheY_EM2911.txt
- FigS6_raw_data/FigS6_data_cheY_EM2913.txt
- __MACOSX/FigS6_raw_data/._FigS6_data_cheY_EM2913.txt
- FigS6_raw_data/FigS6_data_cheY_EM2914.txt
- __MACOSX/FigS6_raw_data/._FigS6_data_cheY_EM2914.txt
- FigS6_raw_data/FigS6_data_cheY_EM2916.txt
- __MACOSX/FigS6_raw_data/._FigS6_data_cheY_EM2916.txt
- FigS6_raw_data/FigS6_data_cheY_EM2919.txt
- __MACOSX/FigS6_raw_data/._FigS6_data_cheY_EM2919.txt
- FigS6_raw_data/FigS6_data_cheY_EM2921.txt
- __MACOSX/FigS6_raw_data/._FigS6_data_cheY_EM2921.txt
- FigS6_raw_data/FigS6_data_cheY_EM2924.txt
- __MACOSX/FigS6_raw_data/._FigS6_data_cheY_EM2924.txt
- FigS6_raw_data/FigS6_data_WT_EM2655.txt
- __MACOSX/FigS6_raw_data/._FigS6_data_WT_EM2655.txt
- FigS6_raw_data/FigS6_data_WT_EM2796.txt
- __MACOSX/FigS6_raw_data/._FigS6_data_WT_EM2796.txt
- FigS6_raw_data/FigS6_data_WT_EM2799.txt
- __MACOSX/FigS6_raw_data/._FigS6_data_WT_EM2799.txt
- FigS6_raw_data/FigS6_data_WT_TH10335.txt
- __MACOSX/FigS6_raw_data/._FigS6_data_WT_TH10335.txt
- FigS6_raw_data/FigS6_data_WT_TH437.txt
- __MACOSX/FigS6_raw_data/._FigS6_data_WT_TH437.txt
- FigS6_raw_data/FigS6_data_WT_TH9545.txt
- __MACOSX/FigS6_raw_data/._FigS6_data_WT_TH9545.txt
- FigS6_raw_data/FigS6_data_WT_TH9795.txt
- __MACOSX/FigS6_raw_data/._FigS6_data_WT_TH9795.txt
