# Supplementary material for: Hook length of the bacterial flagellum is optimized for maximal stability of the flagellar bundle
Source: PLoS Biol. 2018 Sep 6;16(9):e2006989. doi: 10.1371/journal.pbio.2006989 (PMC6126814; doi:10.1371/journal.pbio.2006989)
Supplement: S4 Data — (ZIP) [file pbio.2006989.s021.zip › FigS6_raw_data/FigS6_data_cheY_EM2911.txt]

Speed_um_s	Angular_acceleration_rad_s
16.6387139515459	0
16.3073075958484	-2.24699810647065
17.0340739926245	2.38979742693894
20.0475367261827	0.265933276020624
25.4758516820292	-0.517077245670222
29.5210019876926	0.58720878550668
29.9186306829258	1.17162580633847
27.3413970535591	0.839984506735774
25.2276652639275	-0.163101231972821
22.8708966655969	-1.13679789561342
22.5969428182907	-0.373657995059422
21.7689182106801	1.16499039420836
21.4208353705602	2.67321204577741
19.5914047728229	-1.95704598967581
20.3341437440196	-0.169550121254885
20.2463722430256	2.17460591328328
15.9505603171016	1.36252994414755
15.579112327273	0.276448347316379
15.2055692591639	-0.755784878457781
16.6683168974458	-0.837721713902715
16.5526127632308	1.66503133914252
15.8059509481834	0.565088884000664
17.096718221427	-1.09006879997286
17.3860100753528	0.130308963422039
18.7116063805142	-2.36000174129762
19.8750797367909	0.658384801314585
17.4386603123916	2.40607248784497
14.1290511758422	0.821500245333456
16.4555379552896	-3.58357643739612
24.0761886952671	-1.88892004694243
25.7156776725689	-1.8271955493861
24.7671081444024	2.38078008990536
25.2862942388052	2.10023485568651
25.0041672718156	-0.448563542385187
23.3332848214048	0.169265474098274
20.6533798430248	1.3941863468391
20.0019448799693	-0.889676464481002
20.1744202620678	1.29913281250638
17.5450303745011	2.47540301904743
16.6066439828844	-1.98277994138501
17.5997119552765	0.201958655349094
18.0681374620925	-0.511101681608329
16.3812993669649	-0.530948174673143
14.66425317918	-0.949154023637016
14.7245474170735	2.33079691667699
16.7062136181289	-2.70042482993884
17.3692116859953	-0.530021915691416
15.6630870522002	1.82902523721198
14.2205411816546	-2.92108625989503
16.6253194279081	2.0214826036703
17.0289870245447	1.96720687828903
17.9137005116046	-1.18360521906102
18.4849130657779	-0.183360660041699
18.4232194316871	1.04024627378332
16.6831550696641	0.713247257662441
16.5901355923542	0.170047089373872
16.070100403696	-0.866003161153331
18.0808605327883	-1.77642157636792
20.2303366330674	2.06100501895402
19.7207620082899	0.920005559603934
18.5497072476184	-1.09237110719644
18.0232855879351	-0.418352670083024
18.1912030841015	-0.469306140202704
18.9323287218004	-0.110557562659906
23.484300318746	-1.58240060008311
27.0081664880797	-1.06988377780026
28.0258069422145	0.340240314345535
28.6003568172926	0.877095267869852
30.7548604173299	-1.47659700898403
30.220371258282	-0.224810127922481
27.3866893963131	0.531720836926515
27.6145045054407	-0.497423733441387
29.1545511394151	-0.379920001506808
28.2212489526235	0.133255195753352
25.0329827309398	1.39185565418726
21.0587716657774	2.55386444214744
19.2808083738859	-0.877248207755384
19.372001525997	0.72927336733116
18.7642508381793	-0.721785241052947
21.9822921170316	-0.692402564381487
24.3752988165986	1.3495438567065
22.7819168851698	-0.200016054730374
17.6048212052067	-2.13046906652766
15.4224842634027	0.917109910011625
15.9336051430374	0.383779022799088
17.4541684383289	1.23912929043055
18.5531199423199	-0.680800464624778
19.7705405665069	0.0337052029275022
18.6521064301482	-0.101078677905142
18.5576850286705	-0.574833392454681
15.7481106111349	2.17590038637065
14.4280510869141	-1.0121479944994
15.7639598299264	-0.887673175945776
15.784609975546	-0.449129473203492
18.650964793528	-3.97963947650537
23.3072423729365	-0.743596864533779
26.6531938032475	2.34269836083788
26.5388800128909	1.25784462646848
25.0708224775312	-1.75611208066076
24.8009619181758	-0.891692549876276
24.6481638548704	1.28648759000387
22.5059527162122	2.17608524574658
18.3612374024226	0.887966595963833
16.4328456418326	0.399258762635963
16.6147277682249	0.261907610096719
19.7028668433456	-0.575562776036285
20.0841499794623	2.18648501753966
17.5476495953201	1.49768395068802
18.6816530303907	-4.21004710709276
20.0034496528436	-0.123002366322732
15.9600495106607	2.11027609718445
13.667370638774	-2.00365290236589
15.8111398629773	1.78937040527835
16.5113820577303	0.357270627785681
18.7173575438821	-1.20895984660156
19.0251193505171	-1.42202671290753
17.1260202167888	0.731783139053217
16.1541090293872	0.111109111050612
16.9659038185842	1.03763467937999
16.4368775488266	1.22768439851398
15.8304039345528	-0.257533480273253
15.4590710149783	0.560050044066191
15.5707171915913	-1.85782248396381
17.4306110381834	0.60791088056717
16.3757941455412	-0.633807350554032
14.7768553279364	0.252951261026789
15.8181576246879	-0.264917120661434
16.1823143594862	-0.775310750063893
16.1887345718978	1.16025270793001
17.3816729787996	-0.561955913728673
18.5740402678818	0.614024895022747
18.3817448174126	-0.239418504743914
17.5661394687753	-0.0998722882972682
16.8192173873684	-0.437578777014611
17.070309258916	0.204972144505265
16.7378467196747	0.894891346543214
15.8382428285299	-0.211958923693036
16.7536753488905	0.038178695923655
16.9305022800896	-0.710548332879154
17.1205823744621	-1.42749599929379
18.3672541645277	-2.13413126817281
20.1260537357894	-0.822851792140811
23.5060730124712	0.411354043036408
25.9879739150522	0.0738026069764019
25.0281249491506	-0.197102271934705
24.2579303578348	0.906012248272617
25.3863118144401	-0.202772699187177
23.4439551487313	0.330998467680203
20.3197865258584	1.38656398194623
18.186903769049	1.56703100438206
18.1419662343827	0.232105287493764
19.6627082223067	0.0566069713419726
18.5833136085782	0.330039056204826
17.2603512183191	0.839008176544428
18.690660460206	-0.732375753442528
17.6904838360746	1.69113179102868
15.7635708630935	1.03537088911146
16.2957673215209	-1.77744330987118
17.4915321945325	-1.77825079936278
16.9471532016213	-0.747963869385843
15.6038492247331	-1.38383699847744
15.9727201760344	-0.519342851612793
16.2294705129529	1.46339585046763
16.3051861052238	1.13650596479655
17.1790050411884	0.442122608940915
18.1003022870664	0.0698334088349064
18.9124376814763	-0.274515774118175
19.2507253019432	0.271969871257741
17.8884813131137	0.900152097258581
18.2067376274622	-0.615451882520352
17.2689354226084	1.27671705229955
16.3936451462096	0.328607511941788
15.2181739971315	-0.00670303823425122
14.6748171935656	-3.88239095248116
11.9295770908806	-5.06527935892263
12.5352700421751	2.39041024121216
20.1215840964434	2.82206318896454
20.4943924085175	1.66490571586505
16.9585803299846	1.34309336625192
14.5501385810752	0.911202911961839
15.0632646017014	-0.822871734773084
17.0244553964303	-0.0362595998221984
17.757154056383	-1.01719635788035
17.2384729404246	0.36333010489565
15.7959585157317	-0.868406040379712
17.596699794912	-1.38223579641836
22.4501376585221	-1.19375394257817
26.6154960508612	-0.29509937808101
25.2934364191626	1.95735487823323
20.4031994125091	3.03282755421226
16.2887281140496	0.613020619861758
16.3751395116449	-1.76592588380346
19.5817239266035	-2.07474664985003
21.2372837266585	-0.91587855300328
21.2474989711259	-0.871857478389788
22.0242101151098	-1.9763903767083
22.160316572205	2.51695537531135
24.7871000774974	1.16676515676615
23.4177336010878	0.597938071629728
20.9237746249321	1.09377636427696
20.1127963990062	0.52678496105642
18.5226558233527	-3.38931415165533
18.9800925337616	-4.51019334402209
19.4260152877756	2.17062231128857
23.199602308161	1.97022934893887
26.4913972818875	0.965117607782265
28.5239168032144	-1.04792562147305
28.2277597808734	-0.0160482046773986
26.075682793196	-0.906167627398113
23.5260576135712	-1.04378487343349
20.657761136364	0.995192167062093
19.2397796305832	2.81130322828951
18.018805747664	1.93769214222401
15.5258848246728	1.6271044338313
14.5196726927645	-1.16513952468184
16.8387263560237	-2.20395224517751
19.8316033048434	0.564163767236815
19.8558983618906	1.5816540451736
19.052315519181	-0.599288964367673
18.7001085617646	1.38838451073125
18.8663407551228	-1.1528745887998
18.4845344909429	-0.274414625327407
17.8422816325508	-1.3967733069906
21.5378781730673	-2.212231388275
23.7009299150289	-0.725742999607965
24.6458288257152	-0.40506670231543
26.1470526217481	-0.175361533387885
25.8141581233173	1.08979992174613
23.4598974949984	1.30153774571119
23.7757916978358	-0.554318367600132
25.3675041454918	-1.79787949078525
24.1500868351745	0.359880426195322
21.5102217661378	5.07000337400385
18.4218672912083	0.589773205307991
17.2912844895781	0.0607695647664857
17.9121883346333	-1.25714163911017
22.2979641526107	-0.104758058212095
20.4721510147078	-0.360680338129903
19.7595045048784	0.0585212030359217
21.2694346779521	-1.33799448479427
20.4500441255137	1.23519598338714
19.9512235044553	-1.82155167198492
19.4746349791986	0.0212894014806395
17.6294520788341	1.83566830112805
16.5922341568746	1.23381022499157
15.6319734303222	-2.42318551424465
12.3574230702439	-4.03765552705866
7.98149543983632	4.24952219995985
18.7281787033855	-1.77393886348242
27.7838993846008	0.203763438960606
28.3796105395498	1.17729076956051
24.4525838048163	0.62002340751197
20.4881898634577	1.78787650802574
18.831129516854	-0.32639705229251
17.7404056217847	-0.29163401642345
15.9475861252676	-0.156471935732787
16.6832987474288	-0.815127666873235
17.2629579298289	-0.549291441583451
16.9979004056167	0.507036125722212
17.2117902058498	0.302262585015879
17.6642378108098	0.773133454893053
16.346686927689	0.721126967175599
16.76760566267	-0.53301453513117
17.6187580989691	-0.172375277765924
17.0721694349047	-0.304031099236291
17.5796705439045	-1.35088013122663
17.4716525750745	0.520763434528081
17.3390591611562	0.115563383566972
17.0019851749312	2.23700064803755
15.7726415472009	1.88638884237103
17.1113711934137	-1.68665682591545
18.2571436381755	-0.538338219663467
18.3184177588785	-1.15217574827224
17.5204638550837	0.392354526473615
16.2022308889509	1.42556782904051
16.3938543820224	-1.75752241909733
18.7169313394665	-0.666148271870302
18.3804055149771	0.0631305204746546
20.6454095214677	-2.30026793332325
25.5480014723335	-2.3391588785605
25.4411293466386	-1.19437778576923
25.8080616761764	1.32380525195605
28.1589222494546	0.937473150133367
29.9447725156665	1.30615867597418
30.0890784324166	-0.202726814805894
28.7852147309933	-2.24362966956125
27.9124093976567	-0.0695871405584578
27.8781334860121	2.36223058557047
28.4154694405031	-0.317583811558305
26.1148650256712	-0.253285828397647
25.5634644071687	-1.03653442888512
25.7814561689803	-2.7524269242848
22.2394354020407	-0.821100213963735
19.1850146577024	-0.910561478681574
13.6039673910628	2.81769350158764
15.2383578324131	3.93975695510857
20.1444981007686	-1.80076072999033
23.1426762984421	-1.3744233894608
22.0488283439276	-2.66568228115479
17.6601690226433	-1.61144602128687
14.2040434341232	-0.694511358581234
17.3504265241934	4.51938883239678
26.545484090132	1.29955395034593
26.7893030942898	-2.54454282245917
19.9249245964661	-4.71259716233705
20.5115493707118	4.1105919473028
24.7638767199675	2.82120232571635
25.8773005003085	-0.0843098914288356
22.5268290650087	-2.52863149190471
18.6789596070577	-2.31543293745872
16.4450838261471	-0.557688900104264
17.5753772046542	1.08593189465302
19.5770049680433	1.63710408542296
18.2239523105528	-3.5178462252519
17.789137140323	3.08086583819343
21.569313735866	3.46213198048116
20.5281005620058	-2.42644411150311
16.133452506529	-3.83561489724784
15.8600762195888	0.968224940413085
17.1270308242877	1.52168227264337
17.2263314579278	-1.452247942005
16.8987421876923	-0.869432481548253
16.7010042257339	1.07363418868312
20.6145711977333	1.7649285158476
24.1967001540994	1.41292787014682
24.7016779359718	0.221812537711775
22.848147502494	-1.30423959107713
20.2608983417829	-0.423087002344543
16.9209939838521	-2.51418800031187
18.9665352404894	2.94657903934294
22.2958686343533	0.507789126840258
21.1447653925373	-3.46549712768785
18.3840476795387	0.574349177599832
23.7098372864253	2.93049379560744
21.5252932539022	-2.78911716157467
19.9829528618262	1.16740683851649
26.5271272582334	1.62622416832364
28.3598030660917	-0.469849617497874
27.3567343034669	2.09425084250364
27.3889049863144	1.35738243956006
28.5491427998606	0.467864237983247
28.4989584620994	-1.96222597135828
30.6658150727698	-0.864819663064578
32.1569111109447	1.96656589732034
30.5868320039966	1.2470191882725
30.6014395351503	0.0427667322099404
32.1185860239745	-0.839410487052502
31.5824940105664	-0.492755685113433
29.3550365752589	-0.635671753310566
26.3493730383485	-0.204128230409218
25.51284652967	-0.127009470181408
23.0294607695698	-1.01569264406119
17.4542301724377	-2.23240039812317
13.8818125518706	2.1957392584267
20.2399098061334	0.423569783698503
24.4304268512127	-0.181778574573758
20.7418502003056	-2.06951403797492
12.2933434528991	-4.85865836384323
11.4072586246127	3.39895942476257
20.690134982506	3.35288160210556
25.3011279014785	-2.33048695778119
24.0265175606682	2.21390859499525
26.4460780107851	3.84510146733964
24.4155674796596	-0.00431105740979021
24.6530430776747	-0.24012558242724
26.3328602071832	0.331992810722182
27.1147930526899	-1.46809860737102
26.6845934769071	-1.05364184621543
26.4856079075825	-0.313793982904281
25.485608107956	-2.09482169406394
24.568154767006	1.11662262520034
21.3365287828567	2.09908962624664
16.1172384011655	0.0717865987984032
9.23937312265469	-8.06412722982241
7.89374775221267	4.19067532806301
16.4636259146312	6.33220238212617
22.0190213257492	-0.111178772416292
22.4833531334673	-2.78742609165715
18.6854866609957	-1.16421241047331
16.7478948553363	-4.59938209987243
13.4502968194393	-2.18188639705604
17.5227317190775	4.99701078439434
20.6838057888884	-1.05967379976788
19.5084537713516	-2.08711306878531
20.710083339046	0.825281074550071
19.5008655588235	-3.67236930517791
21.3940309346537	3.47252851256381
25.7149765696118	2.57488825399541
22.8863488738271	-0.719625137940876
19.4882274202218	1.9880611448181
21.692564360737	3.94117206371884
26.0056062924321	0.64723025209042
27.3344860825849	-1.40386879594739
29.4237219156588	-0.44607914267778
31.8437593841799	-1.46368673065803
30.54943421567	-1.23844641792201
26.8488317407345	0.644208787219609
24.5940081420053	0.640964757709405
25.5475990734674	1.10352338527246
26.2923256437726	-0.292705301439247
26.4058904066611	-0.214936436517516
24.432576302197	-0.566724680338609
22.81963837162	-1.25489968991514
20.403601281183	2.97535556611046
16.2098305095299	5.47290749036517
18.0025277705795	-2.16687737789086
22.5630561258679	-0.224790555553834
20.4439152385897	1.91553539819044
16.6550611832602	0.474856500338004
19.703796484663	-3.85855098637699
24.5962133432976	-4.11562786751351
25.1102139590364	-2.44671161940529
22.455380210621	1.49645836682465
25.9497134633678	4.23841023529341
26.0008870658348	2.26125389116399
23.4038309227328	0.540765276459199
22.4426596891009	-1.4528941575965
21.0560567818883	-0.296989463945909
18.5160151874531	2.36703118794647
16.337880825821	1.27893362940129
17.248515104272	1.15374263838592
18.6649960645008	-1.80576280004887
20.6342604973479	-1.13416966726976
18.7678653113535	1.60438701899376
20.6893677758477	-0.827912815704808
22.5869950811496	-0.799428937358799
20.9769274030908	0.860256988868356
15.5505084040015	0.836183370324981
12.7595296377152	-7.24158698780264
20.0049688277145	0.72506501974025
25.7893978152009	1.73242803368525
26.1937971511185	0.797897241503967
25.717449680993	-0.617286315472081
25.6145279897712	-1.87427481735943
27.3330054195273	0.201405512685333
27.9931112025343	-0.0627893675974712
28.0724136123634	-0.0625832629389199
27.1961510312048	0.604851478953619
23.5019469742619	2.4489800261361
23.0438126685396	-1.26356532951766
25.3947189849281	-0.373327077162916
23.6947606533974	0.180992903311064
22.8687812608619	0.435047497238043
20.1089528578914	3.28762168054141
15.1545158069404	-0.807088379298222
13.9531937097484	-4.43466826619633
16.4855434462991	0.145371777281419
15.9457238885444	-2.24524336018654
12.1512093980641	-5.11171457699275
14.7377783309891	1.61421019179192
16.9868225158642	-3.18187782377007
18.4159994016533	2.06706681832498
20.1214622596053	6.24816077595299
20.6987614241333	1.90071281795415
21.2744524744887	-3.93992304925226
16.4567807832117	-5.44693646965374
14.3921147395571	0.928225671455897
17.0704839483519	2.4028439346818
21.3687634910501	2.0118327485847
25.1414491030071	-0.292419657796364
20.9757857011415	-2.72018417677435
20.6813953268722	1.79632265592578
22.4123820548839	0.570613189399659
22.5570935199879	2.71254773758869
23.6295140843498	1.53301805811894
22.61446081907	-1.72838233415762
21.5053552364352	-3.32521032004339
19.0816459356922	-0.347800485913201
18.1367744184438	1.26732698603433
20.1724940044695	1.07213735777616
24.8375835422381	0.234152647647882
25.2209882971005	-0.273957297057429
25.2065039012691	2.52291958832958
24.6517590609421	0.743064686086848
24.2413693611158	-3.97677287496232
21.9850928476393	0.327737549475663
17.7858728453392	-1.54579298255626
14.8159737583256	-0.826575345820459
14.8971701358587	2.67487777624341
18.2644677890965	4.4078559939234
21.44958676423	-0.852597665233949
23.0606068245196	-3.77778022627174
20.9667283324513	-0.352296037262905
19.0123965071598	2.47789418472696
19.4871634995968	2.28903840641527
23.771601217676	0.543473661265501
24.9866385620601	1.01551868714017
25.4045069979198	-3.40208659255904
25.5463009220378	-4.59678500842451
20.7421884015929	-2.17620806810845
20.0221794030326	4.53003309097727
22.1839330171532	2.64229717404547
24.0579044871723	0.635298253640221
25.1801436232028	0.344718981921282
22.1117001342886	1.85734253612667
19.0539658815687	0.689469958798061
22.9753672558084	-4.41914622026914
26.7386668154817	-0.603568906285776
28.224408688542	0.275325139028972
28.0616555218923	0.0474673430721543
28.6426501938292	1.19814176966121
25.0381351926979	0.464782200932333
24.5936070815041	-1.32673457252356
27.4846126315819	-0.353118461993722
27.0723216782472	-0.088776271257703
23.8711263195049	2.13401104431485
20.6733139705291	3.38107445747327
17.8681716778485	2.60483520374207
18.6253171698996	-4.33539543987579
22.2909821693428	-3.25296610608244
26.0155334120546	0.042534617643786
26.5284463495343	1.7233865368423
22.950364969925	3.91850419319467
18.71881099537	3.79042530941757
16.1976082105295	0.2623285493643
18.2160586074534	-5.02165028227805
21.7393043046743	1.24392361353484
20.96650213091	0.377083904384701
21.8085486127467	-0.885815304842286
20.8019598725212	1.12230535847325
16.4331066105532	1.56273434544414
17.5904231206301	-2.14201378430981
20.7315770754178	-0.657440265153457
21.166436528806	0.538170049534114
17.788219973548	1.44333241509417
16.8788995014478	-4.21427013481469
20.2712519297506	-3.15191344046291
25.0035767887834	-2.19765948930387
23.7654355725828	2.67482515228953
18.7953283700994	5.83519386140395
14.2414148899107	1.78614084176217
16.5872593355045	-3.99205570102132
16.5034684031219	-0.404564530165907
16.8169833230348	0.900665400497705
14.6479084791001	1.90570921102818
15.6761230154807	-2.60952726936849
17.6208658681115	-4.45532872618918
19.3838474963598	2.25616574849012
17.9905259696451	2.79621603875327
18.3916037249319	-3.04509340483934
19.845253699985	-2.20869588908575
17.8448787018792	-3.01625718180922
17.1275354799842	7.10968443538612
17.0231463756543	2.73280490387773
24.1274723429498	-3.08570042180588
26.9045634621457	1.35771771843199
24.9336931149542	-1.66657668331268
22.2974480623357	-3.01541508590128
19.031165245448	2.44076576017651
18.2762695224192	3.51986677452464
22.8431646433579	-1.99727756712974
26.2190634853909	-2.07088887438553
27.8767571284423	-2.31759924698453
28.5226966841452	-0.13978418283116
26.8677516821739	1.38482448289701
23.2436027703802	0.970711706675977
22.2023144743803	-1.14747834209552
18.6707375416276	-2.51861299030304
16.8281368748256	3.43301286253621
22.5874096902434	0.354651828792085
25.2382144489639	-0.290633833458948
25.3458805391764	-0.697477043877509
24.2721816514172	0.42672377477732
24.2857391045464	-0.961063591849667
25.0403344669301	-0.868036737730953
22.0916795980213	-1.85358240673444
17.0701050562819	1.38081088985443
15.5035739218365	2.54723444095797
16.8831874863088	-1.09276193596833
21.6617254688341	-0.245800142741776
26.8987880766289	-1.30839233853678
26.3784306951001	-2.36501466942056
26.306446086205	1.83765877910867
23.3247171123781	-0.939890967586479
15.0801755533492	-2.47075911208412
14.1319124494244	1.33110443886472
16.2870027525436	-0.391174077855954
18.3611620876108	0.989158941373233
20.9997002721061	0.81716691824999
23.1292547038901	1.01997865064646
24.7254238459238	-0.410546642032522
23.1083922970048	0.411464361788189
20.6953586444788	3.10652237944147
20.0018494805231	0.0139136565688945
22.3114070597718	-3.68055790156953
25.1633683197384	0.695068238374167
27.4874096841638	0.0894053460013018
23.4050658367373	-0.0255492070959185
19.7159696191299	1.19116929937872
18.7270520745673	-0.528760688093147
17.772097459572	2.84794873444142
14.3600150044923	6.63989704095519
15.0942784515289	-2.44836186165687
19.1884573935498	-0.951323580109537
21.3782895388029	-0.361960294208218
17.3006571160117	4.93923826389723
16.6688415583035	-3.51054315017377
23.1299456562178	-5.3863296973837
24.5849431638661	-3.44794641872296
24.5885590477043	1.14932294246894
23.2067368416805	-0.164329852572449
21.8396944033188	0.752116104033523
19.7590034806433	0.0706905953521819
15.067902139604	-2.49144624081318
13.6217477087315	2.57585569242614
18.8901464673791	-0.146719217184781
21.2658296105427	-2.90170672504958
20.5035618536487	-1.82562551821799
19.9303580259136	-1.16841056082476
21.4285217153571	0.18770672230391
19.6356833858516	-1.64396894100496
18.2931517445255	2.061237788993
20.9906261553588	4.25241239170721
24.318171251216	3.8845303374589
24.8780656722912	1.07646361236406
26.2905321819383	-0.28483742057548
27.9074926364577	-0.664066921364486
28.2357012069565	-1.11974665208666
25.9687361991156	0.177383049186382
24.4942650195376	-0.0430221666542094
25.0037273250529	-1.16156303733368
24.7169368525717	-0.324791150930215
22.0054503033036	0.139615330268822
18.9971403494	0.817852059823241
16.5896616524716	-0.806876909901797
16.238547726543	2.73969683595508
14.2462037102881	2.17094659762
14.8997159993657	0.496288679887355
21.0678595104576	-1.44281298579764
24.8735758253781	0.955818624283485
23.4686639381841	-0.231502966747547
21.3169858484208	-0.131039875740607
20.2234553163881	-3.07781630512744
20.8389426086392	-3.39396287407307
23.213430191462	1.31018353884515
24.7574156726279	-0.923109914981821
22.5730937418234	-1.31771304011954
20.0226655435683	1.35688063001107
16.8923355151732	0.357209689182179
16.9655118835257	5.25515719945419
15.8037994307151	2.79536170238616
19.794659608287	-5.69701826921821
24.6868912040404	-0.971830990136114
26.1083226664194	-0.562609974874817
24.0232274294963	-1.42149831617724
21.6582442906162	-0.789945186844639
19.8002135223364	4.94951179514399
14.0098296111942	5.12596290892616
8.64670850031523	-5.02121046527317
9.66766911742528	-3.0418321761375
13.3334994896727	1.6997763438344
15.3415948545353	-2.25643457440658
15.618249842173	-2.5773275273717
18.8438507046668	-0.226953482642268
21.3006296353923	0.849399387732865
20.9121636375075	0.817129683964758
21.1646029852078	3.10222739737982
20.2465915406627	-3.51421820656031
19.3197201149292	-3.71566289095261
17.6110238490501	-0.0210789164993903
19.5004286309494	1.56357379264294
20.3496666709863	-0.0682685521310873
19.3906979007276	0.092655027412734
18.5096170522389	-0.104079094047134
21.2705920898572	3.71544946836796
26.7118688789975	0.607007891043349
26.5132979102316	-0.374440063609413
25.7358122606463	2.31952040889728
24.1022751457359	3.24950566634269
24.1572385753911	-0.434903080489053
26.1902971289775	-0.635322520124046
24.3048302494529	-2.66469572420137
20.2884193355	-2.55519680035079
13.6119690280211	5.76501860156592
10.185807559452	-6.34166841329972
15.5970869258901	2.33125903981493
21.0465492186135	-2.3729577283458
22.3405895103257	-0.526816558401198
21.9771187958169	0.559089930728381
20.9272265898695	3.26906032256413
15.5253168485905	8.35920291565453
7.63692324879378	-3.19193802722367
11.3757701033474	-9.43315912925171
17.7986636169054	1.34328355094544
20.5092853564845	-1.6951623009416
19.9566692730159	-1.681391993384
23.263172491787	3.45242504909071
27.1749971688559	3.3692697907685
25.8906103420961	1.51098529370388
24.8184057785502	-0.0204780983155981
24.6574815936352	4.93686042579257
20.7668197188162	0.750862801109639
22.7836175648767	-3.00795811811034
25.0039518240716	-3.98760144858719
25.4571539534298	-2.37087750149683
23.1588726470178	-1.99138826942878
21.7055843372946	0.423900103124759
22.7496610935919	-0.939057641339951
22.808484695211	-1.68615016873728
21.7145045649239	2.40821314583905
22.0467341078799	0.604241613149504
20.8547068844896	-3.31030946743888
20.7356060904035	1.89563634085853
20.8179907122778	6.63163721583498
20.4574164866702	0.53133639168671
24.3736954946761	0.871400848170072
24.880451040567	0.769799547757502
27.1067102779964	-0.540228986755963
26.7696515593437	0.0550317820560222
22.4305158767347	0.550198953858907
15.5336483866853	5.49146082474167
13.6967405908149	-4.56725867684119
21.3567139353909	-7.42308818015827
22.8181039953349	2.13643331704619
18.6258327693234	5.79066418815439
18.3674698201997	-1.02105299103666
22.3515750284957	-1.22068417774393
25.4088253121541	-2.40296384166183
26.5439236481176	-2.0866239565922
16.7949277673346	6.01640383894144
12.3065656706629	-5.02585481716208
21.1639747832701	-4.99314922416708
22.5020384009632	0.140685449760298
18.3498128221785	1.83635781088643
16.4251136815791	1.51570286798736
19.2464269127671	1.07948158322586
18.2555212005101	-0.972993129620157
15.7822978534651	0.459584402137071
13.8217529009797	1.15070391647908
13.4654442680251	-3.83519100064991
13.9301819917902	-0.423930632346858
17.2713689586828	6.51007766900964
20.4058770550538	-0.261002617476998
24.2321772211754	-2.05035386793139
23.6674381429055	-0.712223447265564
19.9177692556914	1.5761642999948
17.116786264145	-4.33439294370442
16.6760219526193	-0.0126027198313161
15.5400434391597	-0.585224790121595
13.8407270779177	8.2025235100451
14.302378885903	-2.79402050066367
14.0063441564097	2.67674145971484
12.5684603742824	-5.42432597257397
9.02718655161036	-2.0301002419955
9.95165132265088	0.449783530825175
14.2484940657165	0.380355492509798
13.8009119480075	12.2529131246221
10.0454962508686	-9.96598157012223
10.6568810691582	-11.9626910682108
8.00212956267306	9.94319882080011
13.5928246900483	3.4792355354254
20.734765346927	-1.75883471600207
25.7019419975283	-3.32469239261618
23.9600423979859	-2.02882251062493
22.5237410113005	1.60119417304952
24.6750329441714	3.55054820519126
21.365233457838	2.43252225497651
17.6515408431126	-3.31777286561961
17.6342817331674	3.60470926584918
19.3595973795576	-1.85932649778762
23.456428664236	0.93001696368305
23.9703849166	-4.54191148380911
19.3980938903946	-3.7183893676253
17.6518513972307	3.03190612350414
19.0241114757041	2.01783027128782
18.6733561716885	-1.17248538502726
19.0367889033315	-1.04077222307761
17.6610779256444	-0.996407953142771
17.0213357046725	1.16605515351192
18.8144444599865	5.15335745999782
13.5282721510434	4.99105869435162
7.15704387070828	-6.85878096911964
8.84794432499258	-6.29587456499817
17.089358583733	3.38064199208305
20.6632238982964	2.76598982292244
20.5671664490458	-1.12789759925143
17.0145474903211	-0.936139895003285
11.4898384762531	-4.07501941649989
6.68828092062873	5.47955307237464
5.72953278313114	-7.57779769025288
8.13207873115944	6.33942808198752
14.3113512057382	-1.33413347317377
16.8191794977995	2.07430720549137
23.9091588629237	2.27653215793309
25.9403997395742	0.45066698314138
25.6598052704917	-1.18615029681337
26.5882665416891	-1.29522981424144
26.9193081486084	-1.45181003476908
21.3616264146181	-4.57357015076549
15.9169245527207	1.64955177484413
19.0206215180803	2.89639147038866
23.0427450582699	0.972205284024981
20.7520518473787	6.25196821269257
14.8259744639282	-0.1256215974793
17.0423651020386	-7.13535220604818
17.465519284762	-3.05917269842163
16.2920408105979	0.262515670740785
16.4746970067938	-2.10760118810808
18.8274241591175	2.15813139960695
22.2553422941626	6.37972133971603
21.2705207781679	6.39512690579029
18.6264579454804	-1.67286297822725
23.4403698018079	-0.778871573660092
21.6353297256648	0.220862369494549
22.0571002210208	-1.2305237107701
23.3765369390902	0.15878575480355
23.6725248050645	-0.499936579042191
21.3816536962768	-0.144270697535992
22.4244084733101	-1.01216249515356
27.1338775479083	-1.77557474357759
26.8081769368075	0.96806901239389
25.3797083486685	1.52672409520179
23.4362625836742	1.5582512886337
19.4448077723346	3.09905727384268
15.8095815698359	0.348905836936377
14.2240321543011	-0.636094635098641
16.2592675814357	-2.80757896471788
20.7449441857506	-4.01417209192704
22.208589285714	-1.0966982672481
20.0684878709981	-0.682469065093269
18.1512420820892	-0.864123448563457
15.7423486133339	2.91361584971392
18.2524964310069	0.936285853328126
20.8904559749849	-2.9613956171084
20.1130442652416	-1.31668449407391
16.1553662726449	-0.544442358839942
15.3246525055448	4.56405134079012
20.037887280414	1.95802380926264
20.8547324009852	2.17085513126552
17.7646240534814	0.586772842500498
20.1071501848809	-3.05334190835098
26.5458976712025	-2.1896445671931
19.6222830530977	-3.68559846322514
9.4269004658359	-5.7955656507712
14.506570556208	7.71662522783378
19.7675467744974	-2.08577347851017
19.1944784992242	1.96355445462004
21.1383518508354	1.50242947271867
24.5661893376984	-0.172156228735968
24.6895661664993	-0.459253062711179
19.7814993351367	-1.11684527533806
13.4816910179548	-6.18630596157445
14.4648487077731	4.54443791246508
16.2340270589336	0.453002831799214
16.9322613784419	3.83970673064504
19.3112454508948	3.35002450791546
15.9106674949326	1.75281677175287
14.2713137115289	-6.62788086799097
15.121330927801	-3.14067251545877
15.3821230804304	0.592544802764187
17.2803376250233	-0.771590767308398
19.3731402096745	2.96053671589621
18.9843016276794	0.249431430341043
14.3572807525892	2.55504797944409
6.2440697789018	1.57121976672106
4.42241150434379	-6.38984895077168
13.408145454249	1.57113204230429
18.8992221735703	-0.420746172684618
17.8479851486499	-2.27896452094749
14.1885348506794	-4.17548262680379
18.6016378202347	4.71224895777873
22.9921340635398	7.39747520628555
20.881591040558	0.770335871789967
23.1359410606215	-1.44139054910604
22.8401958425282	1.29142970696324
23.3166760982566	-1.73752888476522
23.3588284395666	-3.39597860095507
21.3218130834284	-4.54432511525577
18.1165255365819	1.37054361545895
19.0903891264133	6.33597033376246
17.7348604798663	1.66962167604018
12.7700076826725	-5.55222271704927
6.37074509011787	-4.30036666398136
8.25372295555323	2.9098400615512
12.5064177731387	4.13000521737567
17.2347516896293	-0.184766184967431
19.7060801367317	1.47610144329481
20.3242614525559	2.10265676873681
19.9338713791799	-3.24178967224998
18.3804892250758	-9.33030187387161
13.5431402158709	1.67011171812816
19.7872282615464	6.03295321767195
18.1091229061308	2.23479533222852
14.6132849650083	2.33981312099292
20.0969691496795	-4.37808853804552
23.5248159146593	-2.28130440750478
22.0597590393362	0.713926125945313
21.880147408564	0.508736766673366
20.5864282048749	1.57180438626194
17.6723389540838	-3.81565759076636
17.0059054749335	-0.408944768849381
22.7509004887218	2.23047461920806
25.0488836433671	-0.0241943185986346
24.5995781951046	0.879119907589281
23.9770210600284	1.47529979550629
23.4175880127882	-0.565330686792843
21.17195725005	-0.633265660775438
18.6190912262986	-1.35305265100569
16.8803578883844	-1.77882562881532
18.7481332307063	-0.812609657868092
22.8700709058	2.31545713383417
23.1662224286779	6.59751346481154
17.7333583450422	-0.17174976951702
19.2026888145026	-4.15909390279593
19.6642174242392	-0.136725162082689
22.0471699206417	0.0772835628406043
25.3636386085312	-2.61005260632514
24.3927928145561	-1.06107923516599
20.8623796188829	1.84440113293149
19.7968273549875	1.20802061465894
21.2389821496375	1.00498313598338
21.0520741636176	1.74364460600159
18.9342424774696	2.02341066202962
19.2519916609508	0.192974626959095
18.0545351271889	0.0516076251682662
18.6494553137487	-2.10622442842346
20.9423250176976	-5.82688837127509
20.2468387758661	0.355981208611841
17.3262623637949	3.23039926037231
13.2624166758463	-3.70246201161813
12.4049100710537	1.04233611613027
17.2516648764484	4.32200536986421
12.2608023287429	-10.7783752536264
7.46674802048958	4.128951615216
6.18570203130784	17.9864073425442
6.32693435879394	-14.321747171901
6.92730004815664	-8.52765313756462
3.32020848371703	6.10632503624684
8.19558920620158	1.27146502330001
9.60265734111903	4.23005036238136
11.8322156361435	2.86530279235104
11.1469783797799	-4.23086795933967
8.14999571151659	12.4053930155924
3.86391841368857	-4.99692089332016
8.0490470403763	-2.95359382575427
4.9272704679717	1.992162226983
5.62327959382885	-14.9044974804705
5.77887454221189	10.2938971700153
10.142871616788	-5.0839150704503
15.2264955210282	-0.78409429035243
17.8318095816793	-1.26941825739067
16.4606728096412	3.44877352070369
14.9239668386711	-1.40999773057506
14.5631641766711	-1.98604278588735
14.1103434621868	9.77264902383757
12.3631673797419	1.95403623290335
17.1563988563332	-5.57717638221348
18.8986999853492	-4.54560617287428
17.0503616482756	-0.300880540577355
15.962855096151	5.74893528107471
15.0699067061101	2.78855354656957
15.9799141172131	-0.26535598458688
19.6440218781934	-2.67392319748264
21.1883238376211	3.27045194415257
19.4019782814371	0.774343175472072
22.7189066717711	-2.06549241831173
24.7207832398651	-1.19343219989496
22.4424846280452	1.95815043078134
16.4546887156708	1.33360429249785
18.0338967021194	-7.79504695410406
23.9454214769921	-1.05314032038087
24.1331202987546	2.91246088353392
19.9870867084238	2.55524693009104
15.4317754880213	5.36471283216786
15.2216748742775	-4.2579789271592
22.0859125145114	-5.27795061549645
22.4563852904937	-0.669383726073102
22.2712133107168	1.77077350301323
23.3843799938174	-0.274411105408217
22.7395195110688	0.158822083719083
20.0695901016088	-2.80368822952315
18.9847201555738	-1.49129833293411
22.6648111304817	3.23923255813096
24.6519146822106	3.66396662808505
22.7779226769577	0.120419967682852
21.839032265723	-2.30423201092709
20.9205021753085	0.82869192448834
20.5279757730117	0.55882546560435
21.7674185215983	-2.16895155708048
21.8488235018845	0.48202749943161
19.7509686795664	1.76061703998132
22.5632838523057	-0.688011184833631
23.470541387091	0.451729481522554
21.8831682625571	2.58894131372873
19.546129513841	-0.148248664996178
18.2800470100435	-0.547502902498231
18.0634893563171	-1.50739370031513
19.2147331584341	-2.07631270813821
21.4595135246334	-0.121104991842718
24.2854906015741	0.726737497943668
22.0833071218616	3.37090181127766
17.9976665932089	-2.24469508125608
21.8983497921193	-2.72466939680274
23.8365298302302	0.785998719163852
21.6549154556637	5.46653637080227
16.9394198390877	3.2421615350532
19.3542454471744	-8.40009418289979
24.4204862667255	-5.24623051248054
24.2197089245865	4.55213159372301
24.2197089245865	0
30.254162229094	0
29.8796740443521	0.142546205102421
27.3062254791621	-2.36315965670938
24.6851177932581	0.272848640665172
20.8395216712846	-1.22449591203219
19.6238782616437	-0.480753156289473
20.559631551462	-0.620159678576458
12.9429267118486	6.35377051514143
6.25947561497223	6.1921202779317
12.0203501189657	-16.2991330112977
19.6311085155288	5.23716257760262
31.7718092184162	3.24270900900042
35.5490307184563	1.51922600885447
31.6904238334508	-2.02817449246121
27.3162667556571	-0.592931180791658
28.5028023247634	2.25735404201709
29.9329848043408	-1.92347913396584
30.915946373861	1.40970155632444
32.5154207561185	-1.56207881041283
32.4661041242325	-0.138148531656235
27.2299955266229	-3.78190438257355
13.3548299490777	-22.2465314172003
7.86926129358361	24.0272956614856
23.0815390280986	-0.407558368202915
12.7876054496831	-23.7350368908821
26.497076904971	30.804919214549
35.3838114995885	-2.97233564905708
22.6715704774072	-3.12132626109214
19.361980929972	-3.09612639346232
22.3052124307704	1.36350847753572
13.8859109081269	26.1244013616809
7.33299131498239	-26.2487754766294
12.4170902140707	-13.3281228038374
13.4871638556243	13.9701989817474
13.1993328491093	-10.3260312550483
24.8210694978287	17.4747742406407
27.8669404892833	-4.13677607844816
26.6556572879301	-0.962429043654534
29.0779106897206	1.13017988839367
28.0654460526064	1.77749084982128
23.5013715757801	-1.37864068154737
20.3197512620404	-2.97392643292142
17.7334490450636	-1.27361654960455
26.6538607629879	5.68504928653317
30.7855835375454	-2.26442250283674
28.2356210040087	1.01692538650227
23.5230324537386	-1.05327779507465
17.2466598451377	3.43970426815549
12.133191150343	2.15603784535771
19.8060647170561	-4.05086625845886
23.2637591618238	-0.891492262299646
20.1626799296449	2.1464513196205
16.9514396797903	-0.919102891975035
18.5314016941702	-6.01425252475114
17.416860467036	6.57808997545971
21.6001531168415	-2.07578304376728
20.0728832808353	-0.0774758426826003
19.793509383624	0.624314464396996
16.0099092089659	6.78549462724774
16.0767508301415	-6.25120456742487
25.0263876745617	-1.1882415665027
22.6579205857406	-1.13699765772289
21.3053476503782	-0.313703554477246
21.3876223811711	-0.397125344827532
19.5457039140195	5.06328826590705
23.1487365964671	0.145929836059891
26.8629426423064	-3.57477105230256
19.0980615702089	-2.37618855152429
9.53259537938178	-5.90047489284605
10.9026189883108	8.18339538386488
17.5197348247893	-3.72407150729514
19.634357835198	0.0157207280642186
25.4304594187023	3.07514154541478
30.0613341641217	-0.243147153218232
30.7344839425179	1.58242092674942
33.4281181310027	0.460682931694547
29.4383124374952	-0.50520364691396
25.4615687895711	0.76616403797678
28.6252336912467	-0.799882380587729
29.3137484736347	1.25081824297031
29.6852862258254	0.33622669624186
28.6319684028951	-2.31547625190636
26.2289085218535	-0.43931610951249
24.045073589997	2.5339597011961
25.5642847908083	-2.13083435108217
23.8455380644222	-1.37131923948574
26.2763283221897	1.68507783323533
26.8620881488348	0.439876109236808
27.0249870585923	0.943377273251448
24.5120044468914	-0.164903342576196
23.4021441532609	-4.49065514588414
24.7540882234488	3.19788439850205
23.5369470321991	-0.228642443234478
21.3596825536957	-1.30381281483084
24.8639349964798	0.975771568546236
25.8677301302633	0.931731729844936
23.1616965535555	-4.12842009162772
16.0715832406891	1.29089408641005
16.4143850868758	8.64637000808659
20.6864590777828	-5.72145157566205
22.0649682915716	0.025916660374282
19.0673208623917	6.58524095640817
23.6664406286131	-5.28900781051871
25.9093900405291	-4.72251160469992
23.2710903722424	1.35848142211054
25.7489192803607	0.944401189353484
15.4595649895015	-24.2939880121368
2.6343181283986	21.3285301959493
10.7200468635522	-12.7358581342912
14.999823893045	22.6703569459846
4.65986523041706	26.5007008684565
11.9384250579266	-40.8851070964466
12.3449174390373	1.25531674254352
16.2583088635901	-2.55799097291071
29.1948528941739	8.24064548240526
28.529368586075	-0.00586334283179291
24.5604538821974	-1.3228445151575
25.0205949271349	2.87076831815751
25.1274857661772	3.8505686637614
25.2725363999759	-5.4196886320777
23.9509704974527	1.08279677353208
23.6260754331161	1.45478557557927
20.5615285879999	0.777954569247856
20.933742747549	-0.806492938895568
23.6314513626024	-1.5591179686924
28.1802242891682	-0.26779192150422
23.8682145050829	-3.47662567467169
18.7827962772012	0.978744801166323
23.2284827835497	3.22337800841482
29.3797350011453	0.539197339310829
32.4265981059281	-1.99444938466431
28.3938724247269	-0.447780461624874
26.217905619481	2.73179414824504
27.3076309411553	1.14533385973293
29.1026514290718	0.370666802884465
29.4195068860055	-0.305047743739221
25.7009299036946	-2.96719637296619
22.7486324017591	-0.931371202107803
23.4244327952397	1.27226316395233
27.286463467552	2.15310778913582
21.7600946624577	5.00122213412298
20.3157843313654	-3.27091021009061
16.4643139978239	-8.22558512845085
13.4973358079274	4.98130874511677
22.6202156213119	0.00816814453784254
22.1936486433808	-1.45332011152856
20.8568608980337	0.330136349818035
18.3345270489752	1.70865938903643
16.3904698867633	3.62635381926247
19.1588822948943	-6.32856971216085
12.3331013796483	-18.864315161119
2.38645388544491	12.4932011631843
5.55585332490298	10.2501141137293
6.39901449204094	-14.2709759824685
14.2468083717656	12.583568105453
25.7099963773565	2.25269422508339
25.984648973374	-2.18110679624614
14.7842839529338	5.92172390620516
6.21528178993618	-3.24315623842559
14.9181487626626	-2.09533302012288
10.6084960896825	13.7061072045572
11.8603597133466	-14.3231015326592
25.3393009402443	1.23845798731683
27.8004403683698	-10.5689272913016
5.95548576983596	-12.1792105513784
13.9613185649474	21.0876222001215
23.4992793091712	-2.10594405842675
20.3343098542458	-3.42953546780238
12.5880617527728	-2.81387133522633
11.1420830431369	9.89333640222883
17.4455090675523	2.37532658515586
11.4189285929657	-22.2340061471582
18.8076337683667	19.5407128399908
18.491280837461	7.16869140606771
16.7232645247193	-6.93758471726692
17.7742053053336	3.64654088386565
20.4685827065985	-0.523957386205328
26.257173531622	1.90067410050818
19.1696680294165	-1.35788531120802
16.3576541645677	4.22398845850948
17.8581044583921	-6.93160469870484
22.8225519778378	2.01832554852054
25.5400440078681	-0.223698169924552
26.2177829748281	-5.8296956956748
22.575617381132	3.49651704408213
30.1770349209833	0.604956151627236
24.5614761596801	0.476474312914555
13.7968369129035	0.330365815274837
17.2588936859763	3.18629242094428
17.9401183150771	-4.52037541818723
19.7594014777171	-1.06242138896796
20.9749280629429	-3.86970592958513
24.8742175546139	4.53718225935225
25.2387411798779	-1.30976699423102
20.9559354664707	-2.0005668618141
17.5848622220974	-5.64937473514727
20.0196313106912	5.24464532652973
22.6017849433527	-0.383274424157634
25.8571565039515	3.6290540912884
26.0978255408729	-3.36942632204371
22.5086665441373	-0.184955848022745
26.1090057195001	1.41839935642181
20.8775109273403	-0.101941268106742
25.2132552363926	-1.38963712178289
24.8323051268824	1.82294270753528
25.8029415112428	1.63939937875763
19.3490729113967	-12.7608552764641
10.5467627032866	7.03464049816035
18.7092057369634	2.50912781828611
21.3602964043029	0.268846977288705
24.8139202078791	0.675034938808116
20.0315084023291	1.27507305314447
19.3389484273251	3.14271787622892
16.5348727601345	-13.0759986700544
10.4460716282535	19.0945437214395
16.5737019226652	-4.61389465192608
27.8775137628581	3.20980001671249
30.3947243879989	-4.39108291810113
33.258424562952	-3.74638415951875
29.9234394770186	-2.50101579400572
27.5619406508207	3.95441178099965
25.078357973951	-1.23193540043572
22.3083629654213	-1.10265485881721
23.7853681677061	1.42700017839151
27.3935919436593	0.526074238495708
27.8987232829267	-2.92010731624278
25.8833483244013	1.94262138653811
28.5576794648314	2.46542356318915
27.1758549925791	-3.90819507442321
21.3202665980606	-1.21165227298109
24.7768710408722	1.8773191167931
27.296740679879	0.40641409800887
27.064178416126	-0.135634606314508
23.9621232276208	-4.45629852870634
23.8746598977968	5.90564677586582
24.3532652444852	1.32442262310298
25.0708361111627	-4.75740714798678
22.3145196588317	0.467138090584439
24.6792735416466	4.325985352108
24.791886818284	6.46349278965258
9.34800626887983	8.99380588788932
18.9885905039378	-19.2765117082412
18.8879938789769	1.83414353377494
24.3048839290689	-5.04191379751184
19.2818742316223	10.2391619802794
23.3423622213948	0.119992371202577
21.2727999042051	-3.93178449658581
17.8093228003358	-3.97158240771019
18.823342237408	2.1495184460883
22.7561296507258	1.58093719056124
29.2057366643449	-2.56934161589833
27.2237342868392	1.37122828137729
24.6782087155754	0.99898915372035
23.9749079326518	-0.38267186208183
24.8297898942532	-1.41065809521122
19.6407939861286	0.712742968729606
13.7491557394424	3.10891855376909
6.82466144090767	-0.115180789085692
16.4047034154787	-4.41444657699964
22.1462805670905	1.46786799505118
24.2504891921758	-1.19765392191086
24.4562451953613	0.580787603907206
20.9704403366456	0.175089472065316
20.3133470680244	-0.189064852631646
24.4019308715605	1.2939723916785
31.2166395798778	0.220460821052209
28.0439224483038	-1.00991984137598
29.1292342464234	0.0774030836806405
29.8469015140692	0.87354503136848
28.5228565121691	-3.05339425358925
24.1093719627113	-0.0435670849507153
27.0046562364089	1.70552024921297
25.0915037263483	-0.654260974006462
28.2541704710191	-1.1830280202009
28.10221025543	2.00244612512596
25.7005158960655	-0.372384976527916
26.3699459681097	0.517094432959339
26.4298524210144	-2.64192316033793
18.6426745450387	0.563947882458884
13.7713496848761	18.9396954941039
7.8167869103861	-1.25291176725268
10.236302477922	-1.16130317843651
20.6028421543772	-14.1137323805751
25.6723461458955	-1.55395671691687
26.0447094246911	1.40903980994134
24.3209215298378	-1.29624221578928
24.9336632909005	1.86653500393357
22.2672052100591	-3.29851888427617
17.4559447645955	-2.43582569348264
15.8614750231561	4.84653169393916
22.3923572968516	-0.0275805612464248
24.0227797425706	-2.22857167719101
16.9219797156339	-1.03623091214067
16.5357075166974	5.19083362234143
17.9776468356849	-0.129287087493975
10.8782262557069	3.54464877129081
18.7672490402632	-4.49048467127847
21.8933105423878	-1.61845773793312
24.8588112802169	-2.43464396403635
22.6099310574625	-0.17994254376833
22.9839376670959	1.50545175687253
13.2923980580617	24.0967802844537
4.90897562366179	-15.5097258258445
23.1620916523223	-5.75043418518287
27.3354988610765	-0.171501626796614
28.7642543842634	-0.546632690395406
25.6252352091228	-0.484433824708126
22.8772990172972	0.170421820555466
28.7985879783777	-0.510986056471417
28.5518869095558	0.896132089304836
28.0787493523062	0.621905324176544
26.6552842143924	-0.416745331174881
25.2355501029271	-0.469147359594513
24.9479854816824	0.138346249706003
25.7924907204421	-0.831079908490486
27.5474658856814	-1.55379693661754
28.9449816173702	3.50765891232588
24.396529456379	-3.52281288725953
19.8321662354675	-0.444458091927745
24.6435730144934	5.07013962588859
27.4792996702526	-1.70122246117418
26.400880552386	-1.34223855229141
23.0259341507041	-2.72353955730388
19.3880110667426	0.798691737416706
21.6510581977545	1.04999445949793
23.5265736366078	3.06386003434141
27.4114342573411	-1.52751868777013
27.2560747645224	-2.59667835781424
24.6552809384349	0.645361820871924
23.1482864361449	0.774888431793079
24.0752565470559	0.56526622918227
27.149177434856	1.97757743996237
26.8344507210158	0.15678853043902
26.0607614084556	-2.02134636363584
24.0510880364511	1.0523589178646
27.9285698719781	1.71389999024691
27.5594284783068	-2.94191888113035
25.9895887878192	-0.233600407801915
26.2367702972081	2.21958101780942
23.1695276626309	-1.12849291287055
16.197437057826	0.495953454063972
21.9761524956676	-1.2342123340983
26.4621310918018	-0.715983826330945
26.8314845140085	-0.416133250754815
25.5267248533741	1.86388463884
26.9074695532908	-0.774857056260256
26.208681137308	3.84170929167047
25.8162651072374	-0.705173754571996
28.694333795118	-1.21540955444072
27.5516247473526	0.137792954562725
29.5156935740348	-1.95661548253272
25.9709292043303	-0.949662604909064
24.7361019742342	0.674329398786223
25.2316157412598	1.70579472802953
27.2230083635455	-1.0535450321603
26.0685554209427	0.863001500655573
26.2835697950985	0.154002351790128
25.3807967345623	-1.82143849946101
22.6875673033828	0.630515031571546
24.4871877563808	-1.91087780629388
23.2228145389462	3.96752878171506
20.7157067722756	3.98277593198627
12.8488850738267	7.42846378785402
13.663017081619	-36.6564673969149
6.28446891362353	23.5785673703829
23.0480958982771	2.81062368171724
22.9332670324145	3.06542136540222
15.8974359140488	1.04261367625217
18.0432020897032	-5.69283323280859
26.110673996938	-0.54836357285462
23.8023990029823	-2.02640293973149
21.3812435833275	-2.44238691001362
25.3661691591596	4.84869224238341
29.2245311650857	0.29092390482317
28.1823883938133	-0.362518016036554
23.766651164174	-1.0968654575242
22.3920925151693	-1.95217935613843
21.1955015439454	0.604500506346317
22.4342766278382	-0.204768337178385
13.0788959951029	31.362099414524
3.68351234105435	-15.0386924954852
15.2761004872353	-9.69241265850719
26.8259236795802	-3.91746373771847
27.9788499709473	-2.36075051064315
27.2562691696236	0.258158826589046
27.9739659197855	-0.374839767742898
30.1808103762044	2.49214139192993
30.7699607146472	-1.10565848588453
28.44321629921	0.839177807501729
29.1722863362795	-1.22399981308013
30.4569263508694	0.161354670279231
34.2689522469793	1.25195261256416
29.3736182938892	-2.74217911656955
25.8690280310801	1.86795566199919
29.6229959382259	1.5009215286346
28.5404904754857	-1.47999634518199
25.6004297588279	-2.19258179516576
28.4834872533496	2.6791925241011
30.4649030723404	0.365664837044904
24.1954501319283	-2.29863692027038
23.1124487661951	1.09760022758657
26.7885576558536	0.826868008853842
29.9468640617778	-0.837661361336326
26.2764697328573	-0.470078447615158
22.1112287823918	1.82293436629228
17.3356308087824	3.52277824193057
22.4274911575161	-1.96697104636734
18.745505651328	-4.68955408655759
19.2823139703621	1.08861086627704
22.7803391361194	0.101127619617468
28.5631760404234	0.333306909000511
33.2871357996768	0.0379083571153966
35.1218941865016	1.59478476277262
36.6889606219655	-0.198426623796318
34.1319729225432	-0.699803856653838
28.8934317678076	-1.16683342621913
24.898962115927	-1.50046919375783
24.292506236217	2.78999830155543
25.6022915615928	-1.47728810149319
27.0243137679346	0.77047994328379
25.5888799803139	0.148352686673284
22.2211842253683	-6.78233644676404
13.8484525891327	4.0161562401343
13.6487630325069	4.75047333549691
13.1397543519511	-2.81893274148219
21.912169216091	2.07725567783622
25.756066445755	-3.0690519043876
21.0575669025244	-2.53688714379821
22.4016405082449	2.91831395886044
27.2406552082709	1.27449623386458
20.6161546438487	-15.9937556699495
15.7622277421499	15.3722971731463
28.533759764114	2.61983197351952
27.8998855997583	-1.52440785346008
26.7061227329399	0.580659757852046
26.8038522680246	-0.531664754077438
29.7163155894516	3.10491305211221
31.5646602790724	-2.91974290425993
26.1347713596362	-1.84050864062753
25.9326977254983	5.3025113079146
25.839135947296	2.07023359045972
30.6529501783278	-5.20860133416357
34.5027076469662	1.84587981181321
35.2323201615211	-0.973170389072253
31.473191659116	-3.25497813162116
24.5468922006243	1.2462224865771
27.9448500401654	1.95776801689093
25.9863310958198	-0.489569307089139
24.1930598907263	-1.91048906190137
22.1638055164272	-2.39065552586313
23.7917979064746	4.79755061478784
20.7777444628029	1.00757705357619
21.1742752735563	-2.2592101450218
23.4037319275532	-0.547095784823397
15.9638220688554	-7.74347826657487
15.4134144317603	9.50775417082209
26.5331965059349	-0.206914329065506
24.9307699035124	-4.83434125903761
17.5116322165001	2.83723595404798
21.121333671913	-1.35599999341881
20.8079431731973	0.54081403538971
18.489247933432	-1.76175117150404
23.3109529288413	5.99488485436964
26.9123926744028	-1.01794110964525
25.7013238681173	-2.54396409910691
22.3788476729988	-0.0402052781714266
24.9135104470284	2.72645692525067
31.0488276575753	-0.872370507694008
27.0508912399874	-1.92195954869109
26.6061898680083	1.64368915106103
28.9901357021835	-0.241284100016163
30.2731648768906	-1.03878321501012
27.1694504462341	0.386415146494144
24.8318161612913	-1.93188146618968
22.875516703941	0.725027563506223
25.4301190942393	1.946068770046
25.2147889961566	-1.62342709753181
24.3729899815851	0.561601390913111
27.0358907102985	0.574346334849358
28.853591908634	-1.40412342886817
26.2907650692577	-0.818733374080487
27.7518241915512	3.13883608593797
28.0047238340265	-0.543531266377022
23.0821238177729	1.86874015637823
25.580074945243	-1.50276379743666
29.8275410581771	0.105152582714555
29.4283285831026	-1.3293864946317
27.4651758171574	-1.4152850087165
27.1101298968036	1.00370342128582
23.3190089883693	0.640465395619537
17.4111196082516	1.01344301309099
13.5270156599699	2.27012744500637
22.2151914412928	-3.58216114576443
21.9497006707212	-0.756589827226267
23.7159734016548	2.53377238487337
28.9243500422554	0.842622476865525
27.8569078072165	-1.55782785039001
23.2194932137914	-1.46291596155191
23.4041906610646	2.61117567568418
24.0054458221062	-3.20979346656078
24.1313899484132	0.593234521117208
25.0063657517051	3.08742684950393
25.0924857694116	-1.28822686073819
25.5925689805632	-1.8116601569488
22.998457920702	-1.02606889521597
22.5538184655551	3.1123936142416
21.9307987489716	1.42134392280139
16.5757132177461	3.03993682215753
18.1705473263622	-2.62067930657975
14.0734619399981	31.4207045049744
3.2466900400579	-34.0102152860466
13.4217867934894	-10.1858996164086
23.7351905043083	9.56200491560836
20.1757405638892	2.1615123233749
18.6777118828782	-4.8694778081994
20.2407791797072	3.17799781815651
23.6979854426236	3.3772365180547
23.3313964302357	-0.107917430524122
18.7456156268469	-5.63162037544759
9.70528538718735	3.76248756762905
11.1729262628523	-2.90883944281345
12.0901948734605	5.1991810543885
13.4739510621459	-5.47384238184227
18.7071997940435	-0.483957409561052
23.1940066283343	6.32661385332356
23.1826823424812	4.78463487091079
18.3798034178825	3.28438490471736
13.30921710825	3.10592367237336
14.325971076454	-7.09747146888475
22.2079172382108	-0.942912873841195
26.0357536204698	1.01088048307879
29.9660801688126	-1.66257666171942
28.5322568784798	1.75821755716412
24.0330248406988	0.979207422292377
24.5479215216832	-1.40143474787332
27.139311349602	-2.9898145689747
22.3732044932315	0.594216351406319
21.7903227736704	1.29822529765303
24.2121433322046	-2.44265286116356
25.7974665489838	3.25126470547491
20.048691947492	5.97775670772815
23.6898789455738	-11.108350370753
22.4832105073387	-3.31226248648882
12.0849821188126	-3.29946641030758
9.82944880007504	7.71202465995177
7.4203494543879	7.21029094777682
13.9575349238537	-8.5118019150952
22.4431751924828	-4.17877920445324
13.5294635916999	-16.724209962444
13.2400096881341	17.4761868487967
21.3543111041577	2.30358915301011
23.084504575002	-3.26735940231028
16.4791982373532	1.59933925594539
16.4391104491941	1.79536243077111
11.003685093184	3.75696355746247
4.34294919571392	-2.89789441687485
12.455526045953	1.68608623073549
17.8393337971104	-1.88532186056942
15.6143301682848	1.31115508196952
17.6033303765035	-6.02013546299739
13.855212853323	-1.3282063237762
19.3683516548163	6.91167431653183
16.7327454957017	20.0392011773593
11.5050977066284	-13.8437094147576
10.6879468101398	-17.8999522090149
6.96479900900109	19.2804070882027
13.7239956470862	-11.1825590321559
11.7947796969294	-7.9210335210659
8.03803845169358	9.2906488428612
5.757150537288	33.2155683691606
11.0086835166395	-34.4468173097393
21.9757794246164	-0.0256621800032235
23.2007685245163	-4.31839154065964
13.0859225790488	3.30784384896717
13.9195771694225	4.98374203281135
11.416973131059	7.67105268617735
20.9903556917374	-4.7420035605053
25.1454020676193	-4.01313856026035
23.2548162821531	0.577621977906231
20.7505858066805	0.439692232112992
11.3349255424784	1.28669051537232
11.3608453051559	-2.15222540196049
13.3645711767754	-0.0555397899729386
23.5644803854933	-1.11718910215766
24.1521804422489	-3.53935490620139
19.0514339447522	11.5800728184799
8.22988461320208	9.52066121682546
5.3567943969169	-13.850515932518
13.8034429171454	6.29328448356942
16.885908431224	-1.18664755258015
12.7749165257973	-4.37602290642001
22.2971453481695	4.32985224362883
24.4998994317004	-0.82840556818826
25.3907282190264	-1.22709423887815
21.9906201063866	-1.54412702470906
23.649376710398	-0.365837957737431
26.17406353209	-0.0334914863535407
27.2270443412322	1.77650412698001
25.1987234474153	-0.248744777159291
25.4807852429269	1.12229339399688
26.3108609331994	-0.44116676863073
25.8413021723031	-0.563333925468303
26.0386223418165	1.93417310271927
24.8656777467114	-4.1565594952207
22.0677385428173	0.166588177808036
20.3229495012655	2.46700871771059
13.6473885491932	-4.50599276834034
20.420095678661	3.25009120288084
23.6581649674687	3.65858232731004
20.0116909563503	-0.906977132425099
25.3683620824625	-1.82401918385242
27.994114342848	-1.53077554084552
27.1580728649399	-0.290225786649736
25.4249288810778	-2.42393900942613
15.4297329704583	1.24874928294186
12.6216531960437	-4.03627704651611
14.4651924237638	11.8109606425967
19.8596929278678	-3.87383534852923
23.414834122082	-2.33629033243662
20.2662654711257	1.01912623925204
15.945769962292	-0.273680227941654
12.5878541143429	-5.845389005686
19.5342132826662	4.30271394605846
17.7829493845042	-5.43743069487139
22.2099146808354	6.17651318795109
24.9060486032632	2.41064364136194
26.699334280835	-1.31039702113861
31.9343321576364	-0.893212241972994
30.1578285479757	0.241321488021756
28.2400857011771	2.02570277641688
28.780303126692	-2.49189606659188
28.3354354412778	0.234225327796101
23.0419255541192	-0.041674548135775
14.4188453976372	-4.64105378573037
12.9122942236258	10.6345866410927
15.6649387741504	-7.48949723591297
19.4869694577389	0.926254497070384
18.235676894977	-14.5063828539963
7.29152308110392	12.1401890020643
21.9377356012425	3.03397868081177
22.7253287871563	0.800019592284004
25.4605063893042	-0.562670312363889
23.851297714893	3.85024626932517
19.4530705019944	-4.46122061948081
23.9770807587487	0.0604013824294123
22.9617992199394	4.24470657446427
21.1098176820674	-2.08480726131674
25.1045153839793	-1.29053924025447
24.6030516933609	0.000871956162332932
22.1987264187539	3.35943145891349
20.2070657741756	-1.55535287971076
20.2670659170752	4.8777402619693
14.9172482822443	-0.672899986038724
9.75952011565902	8.17989070234908
12.3884957669757	-8.77235664780373
24.9145566317973	-4.96719610883006
28.0812864490404	-0.531232158657259
23.0980166191082	2.2669906200658
16.5953423105441	0.54904073656879
17.9846109115301	-2.26034634240393
22.8526611038939	5.70502675703953
21.5373204257641	6.06487935017096
29.640074409637	-11.8826198639978
38.9454801951679	-1.41644142934983
30.2031314897354	2.62975834321655
25.4684407217444	-0.27106622400448
25.8118309876239	-0.170743441249715
26.5079633707727	-1.41467273193821
23.7044360676584	1.43116084850138
18.3342971468421	3.17963648596605
19.9999233336103	-2.50998726239331
14.233895177553	-1.84196755762181
7.45539714913263	-0.933831168118469
17.7500963981939	0.906215381749302
23.8383969577179	-0.709021187968601
26.51964387702	0.613282407275406
24.8877612426146	0.89420635689274
16.1447099780039	2.98079764770858
12.0713099523537	-12.7536061458696
16.4559151668038	6.8401550093298
25.2294129046387	1.28328361435432
21.2652508640469	-5.66563630898419
19.8714702232192	2.98902609332925
18.2447451241181	-1.33776529933091
14.7821077554112	-0.0538071559105029
18.6462504750424	9.79411719070085
13.5933278319612	5.92772209109632
25.4730366610599	-12.938905674077
18.5868165091912	15.7125372667178
3.76101631140759	11.067314505679
0.631446582245575	-59.0534831451534
5.75920885878536	20.0725750910428
4.24672892169435	11.2971786573331
10.6970603079654	1.79099892379581
14.1914426766108	-8.71564594824164
10.4268531622933	-1.42949370353108
22.0420461288002	5.62577701055512
25.5430065351359	-2.2057987963341
25.5379828082352	0.10586094905102
24.5885444950124	1.25284869797413
27.7717420850477	0.683396898254898
29.6499825568961	0.831818247823602
24.5471319946371	-10.552965664763
8.83916571842133	7.30800014094801
20.1687659368706	4.51472523697908
16.2941270847527	-7.25795001918704
8.10912307977953	35.545095647575
3.97132632945418	-51.4533338491732
9.31738160937326	22.0089883946264
12.0891826762464	-28.8684932611388
12.5971814252738	29.1084830716993
19.7976856914605	6.49475277831511
18.4874863490653	-5.77793682683138
18.5820846865332	-5.66371883783196
7.3110411083044	-12.2417939948241
10.1037878744861	12.7908844226897
23.3470770979315	2.49592333407327
24.6196596578434	-1.6138665783521
16.8621584080868	3.27155136014551
22.4898443357298	-4.16497465821844
21.8428749112919	25.6155507162417
2.9475073595249	-15.1117645378192
15.9490534331434	-4.3556100130446
19.7497794395679	-1.78593107849584
23.5901551835325	-0.681650467438857
25.5634171605301	-0.420235336620423
29.7418669553227	0.284716744603936
30.4490587906554	-1.82334139014541
25.6471055945669	-1.78629131996501
21.3572219917657	1.42856460370422
23.520260619673	1.56799709362799
24.3064742440404	-2.39013754867304
24.212234312903	0.343238030124512
24.3627322794041	1.94197340117608
19.6330140880604	-3.48107440979076
14.0094572722682	-1.9051754937946
19.0757484471315	3.02703729806215
25.3132250921328	3.02231435212046
27.5064395054971	-2.35928035506676
24.2160119573284	-1.06703454645542
23.5949980843951	0.582425558136939
24.7135183962405	0.961140071339088
22.7761006594836	1.98686619490444
16.1441476747831	-6.37944788336085
15.5619735620135	7.19106391946634
26.0459770311498	-1.01458980496551
26.4215866690649	-1.44457124867942
21.3538472612755	-1.54284395484898
20.0092155632892	0.42339373195309
21.5693346455879	0.50770648790265
25.361694032719	0.699133050814745
27.2531413055701	0.865300557051757
25.367729746985	0.0581933561987467
26.1404377083046	-0.85692450336205
29.4969930101081	2.38642936968203
28.7165898113636	-0.557674312365026
28.3783400876013	-1.24267082259541
26.5685413805863	-1.78515211204781
22.6115834035255	-0.392863951407367
23.9417391942775	0.564135629400852
23.9236282038098	2.15359631964273
29.2870584863701	0.428241581494307
29.9928277628066	-1.46364428766922
30.7271585629691	1.05536011991376
30.1355453838835	-0.537037213367342
26.2105911089471	-0.170173124385824
24.5706592742905	0.553981608993199
21.0869580349281	-2.42974431963715
24.6247816838905	3.56178217982492
28.7428923840565	-2.31462870706803
30.4721924960807	0.144280997552197
30.2971849518071	-1.72759485053297
28.252832977694	1.28335038040391
26.9708635826057	-0.237755499510799
27.6154825685349	2.48617752116069
26.7524224713043	-0.987467713059531
23.452759437907	-2.56021999037439
22.1508577138842	-0.650818110612772
22.8770225383465	0.0166060496910605
25.4750550808446	1.51565241459662
25.9937824187193	-1.73160725868924
25.4970236402195	2.65352104856851
20.9829506537289	-1.02810290829942
20.728544778847	-0.617344766510824
23.874330451534	-0.800947847523791
25.2549146529829	1.65901325387844
26.989159423373	2.1966217475398
29.6895860615528	-0.325383231847472
30.4653426232881	0.869982069731313
29.8161384852802	0.135362582478443
26.2423879091825	-1.49931898415027
24.472483822558	-1.09326802724261
25.6869254401989	-0.614531513932255
29.6792448002654	3.72458504147082
31.605554110986	-0.149268930581705
29.2578770529524	0.786454220624952
26.1491187853024	-2.62496394137452
24.5036192615256	-0.601257180282893
25.4758681950249	1.79218836638561
26.9161890484468	-1.5573285396367
26.1206954934094	0.520802399265875
28.7984037595358	1.7531418196965
28.2287322814292	-0.915175378709447
27.622161402407	-1.30096244208323
27.7899737894188	-0.000154433815410915
27.01964663	-0.277464548018758
28.0290474126343	-0.382689266936722
25.3359651467273	-2.4231852962706
19.8068329767076	0.794340299049093
23.8419063975171	1.92731688027101
29.320732879584	1.44564897571141
28.1224529502158	-4.3639445771129
24.3045096471251	3.63735651191009
26.2551494137002	1.48100344176957
25.758959594824	-0.362439107037095
20.197931213124	-3.97223549658537
21.760719627754	1.95204642657793
24.0538946805564	-0.502598064172196
26.0142840115933	0.0704300028494442
26.6428091510508	2.37067087002544
25.6975332960255	-2.2883983413836
25.9412727251646	0.327318233685178
29.4002746446383	0.849296356862769
27.1981681286479	-0.865210530936818
15.4352471439897	-22.9055390871754
7.2715204449002	18.5826333348887
7.98747004029605	-1.5058577306789
7.9507175220929	6.73720706283848
3.83966558170587	-5.13692906445205
13.9379613949857	4.85219301687836
24.0549409256842	0.834201133972603
28.0482251746979	-1.06489141203591
23.7489815107571	-2.289785898668
24.1966410666658	2.43214624204964
26.4672130388098	1.83224589014438
23.4297778065471	1.8568421296248
24.0346617172276	-0.475099110412012
13.4619959223155	31.4658329077838
20.2653220712863	-35.4309689227718
26.0244109161212	-0.774942343461357
24.9898195610364	2.55300238196446
25.6622335325423	-2.0877349542561
20.8457911305565	-1.22631933933335
19.8060334340416	0.561243305028023
16.3189452748249	0.598047754606446
18.9734532860162	0.0474653020024736
21.1960412337032	-2.38388208926263
24.5852289987305	1.96545604754298
23.2079702749325	0.041493802463191
20.6713957592321	3.12411186357438
20.5362483250126	0.0309157876568635
17.8813468693831	-1.46614532191737
17.6749480237286	0.685500236158885
16.9489350473312	5.09302253543159
21.3632200122518	-5.91273950571026
18.432179066353	-1.85911165438566
16.3180376850099	-1.16589541828279
17.9596269431121	3.51154573029024
21.7293053264725	1.16655064843537
15.9479762204626	-2.33626089376855
12.4659448859107	2.38506852610168
24.5856568533673	-0.295364483537446
26.8147852752098	-0.113626177252319
16.6437618907445	-27.4921309129281
2.16405552513246	23.6252150769845
12.935611942753	-5.4936966394844
25.3543632827576	11.3719428499707
23.0203591663496	-2.77151016665344
20.5162364301563	-1.78541848789715
21.2047055362697	2.0797431054965
21.6762144729178	-3.55784198484699
22.3750855223643	-0.884273303663679
23.5432275859346	-2.32897312038729
23.7249541346041	2.91037167977343
28.5224662762377	3.74439062893601
31.6692434254617	0.00542611016900585
31.2816111733096	-0.866800303468583
27.3786911349412	-0.333706630059438
26.2981810989437	-0.377547201513415
23.580386627212	0.983674879472431
23.9778583307939	1.09559433419905
26.4327589045252	-1.03369667050254
27.1898596889399	0.595406869492464
28.2371386399272	0.491745000551107
28.2510364186227	-1.54464582267604
25.8160037858475	0.0767518833254091
24.5590966249706	0.579318385336737
17.3937768736363	-4.98033967192907
18.7702730226693	4.59070133427466
20.7130272234815	-0.362039543775389
21.2941731428793	2.94205518502977
21.1124885298099	-1.42443371058332
21.6236157444244	-1.02032603168347
22.612735574679	-3.70609961016529
20.3018377515067	3.85893359314728
21.6254652372051	5.75732635410299
19.0104063693978	-13.4277915832723
4.01467256289934	-3.26175483480038
20.3094350066447	13.1287548231759
25.0672350546573	-1.51799623828504
22.3005640710888	-4.71674699428865
19.1641326100071	3.95842795247896
27.1298887233433	-0.00644290411734838
28.4941195496884	1.70361504582429
26.8020943676855	-1.35807854432366
23.9229811381313	-3.11119496613563
21.8336085967658	-0.952087347610865
24.2388703546061	2.37553753408566
23.1669554032912	4.87049456716485
24.3396448386127	2.4689482996358
25.8078728347447	-7.38563319328031
16.5247156885327	1.29902335914805
19.7597533721783	7.18347657775151
25.5947763596685	-0.621399781092462
26.1525429684637	-2.75795510717522
24.4357587122478	-5.34523637547281
19.8425125470672	5.51954024278672
10.3116318337785	25.580854807658
1.9437204702554	-13.2795902954909
5.49565343272009	-2.6610672835437
4.58693901128062	-5.57966304538596
19.6793109813503	-1.80347249436207
24.9675888289272	-0.516550349845516
21.6724326441787	-0.835921846718636
17.8138739669325	0.125885601527751
18.6754375671107	10.5351273037425
15.5460671022748	-6.39149807004145
18.2811694702232	0.914429462451089
5.31226402372529	-35.2681194816984
9.93383285956609	27.5391408301316
14.1101934395274	16.8534512763574
18.2872591801461	-13.282836907884
12.9998810138343	-8.92488475095762
17.7979944277627	11.5020249267442
24.8124952719428	-0.60765967159006
28.9480433788003	-3.44966972427479
23.7676696028612	0.872204349980916
24.9835319022233	0.870014204303495
24.633085082729	4.77183897448128
8.64869684038427	-13.7235635620751
11.5466573979569	9.27453442567986
21.462060396913	2.87229309556963
19.8714113419504	-1.514779250992
26.0227034421499	0.205845198381625
28.1593972511192	0.666722018749801
30.2061314517265	-2.4760998668721
30.1552152904481	-2.06549622490841
29.7064580487086	1.59994502461792
25.4106723624887	0.97054855620309
18.7249314993599	-6.3543446761665
18.3864813708583	4.43123870030124
16.4355380262417	1.63364698029882
18.2181952545096	-0.185456563538001
23.0266492906631	0.498702770850186
24.0297058794187	2.6899881574511
17.0412633520468	-2.3487344142423
13.5680878861166	12.539923916701
8.63859632702928	-6.4132679340591
7.0624599644553	-33.5635872485823
7.57598964140153	20.4523750721576
13.8824902300312	17.4590521589477
6.22209432353779	3.46507113096211
0.297590076469447	-36.7823322543598
12.0247085436401	20.456283406865
19.6198786415332	0.85360908883528
17.9470757452126	-0.69632488783797
9.52130298484194	-4.0856937989648
13.5700036738278	6.37580189554185
22.0466054898122	-3.87796418920187
25.7006023409578	0.189340800424443
23.7295817110904	5.96544805814538
17.4401699600402	-6.40911554927566
22.0933741693602	0.737470223489118
24.79322813745	2.18551914772465
24.284465542823	1.27368377106272
23.3084237448448	2.69799091282039
25.7351573304804	-2.93458138300006
27.2455633179819	-0.189815185385932
23.6215929145973	0.66392963970378
20.9527675459136	1.38252457205359
19.9470215917463	0.922218177932815
20.3675218691778	-1.21570483495796
24.1384716244063	-1.40456421828362
22.8171073389097	-0.611283831061468
26.0199698267009	-0.474266991595381
29.1565056014972	0.33754710838673
23.8189819539899	1.64332770412801
26.6760527626882	-1.34114638081924
31.0837204956182	1.39546077118427
28.528480716158	0.381963536423561
26.1613602129043	-0.378445764367154
26.1013251253567	-1.3620979902422
25.8538706216667	0.838137891076061
25.7822598398209	-1.11428630673587
27.2770344300303	0.383517872477982
25.414154446805	0.139983646989117
28.2438896045269	-1.51444399785794
30.9250109180929	-0.716496924531377
29.3718414226069	-1.47683220992541
[truncated: 759,829 more rows]
