# Supplementary material for: Hook length of the bacterial flagellum is optimized for maximal stability of the flagellar bundle
Source: PLoS Biol. 2018 Sep 6;16(9):e2006989. doi: 10.1371/journal.pbio.2006989 (PMC6126814; doi:10.1371/journal.pbio.2006989)
Supplement: S4 Data — (ZIP) [file pbio.2006989.s021.zip › FigS6_raw_data/FigS6_data_cheY_EM2913.txt]

Speed_um_s	Angular_acceleration_rad_s
50.7499409487287	0
51.1179115782488	-0.415256131752337
50.9746481153931	0.0404258440683072
50.8852714150419	0.197831144691327
50.8065130169145	0.981821398519015
50.1640514796576	0.505202023572985
49.6358386192801	-0.948449540569282
51.3074991268242	-0.488918932000096
52.0947245825414	0.131659041708916
52.0137648897368	-0.0708163979245344
50.6900989976295	0.367702301739784
48.9047615462513	0.634524996332626
48.8868126494289	-0.307633664628177
51.2400592032753	-0.310186765882034
52.2346412501745	-0.105952987520884
52.5591378157088	-0.258439097677452
52.8951918883326	-0.242573403075057
52.5423901500608	1.0595023873449
52.0433921883752	0.962184910728598
51.5746439108256	0.100801150040795
50.8487858109703	-1.63346227720678
57.3946576776859	0.292683526708894
55.9339382033744	0.668756082828216
52.1024657499001	-0.0369178152226785
51.4241283101608	-0.301586465111507
52.1575764719895	-0.417768321532726
52.722767324054	-0.307848099832808
53.0291810353947	-0.245715458298306
51.1955407283012	0.424676066387112
48.4377038244306	0.295154975086134
47.150434441176	-0.256724998483986
48.2176675136596	-0.00401160545172066
49.5870406240025	0.0710467391179538
49.0972566484522	0.403813178352496
49.5216920449922	0.218148179887098
50.8702534023181	-0.0271480527596074
52.315234173429	-0.0831666946515955
51.7692479410095	-1.35102467915611
52.4197131699004	0.250524730746846
55.2787045935346	2.06027185746284
55.1775167768645	-0.138285659737942
55.4624207980587	-1.49209847650143
54.235664093886	-0.136793818730275
52.1749036911961	0.312478720280889
51.4672090631282	-0.0390272127761737
51.3963034561948	0.0967081956198769
51.1004008461517	-0.0584302807246218
51.8983329392155	-0.152852526205251
52.0638768335684	0.290358903112608
51.1987239166451	0.220919895027094
49.7540186223615	-0.465077921269444
48.5277036489022	-0.0890678016928058
49.2626144554851	-0.0467064088959233
51.9375760140454	-0.277916809686687
53.5117291203764	-0.0310201005218508
52.9860457290466	0.141517529720757
50.1843024846775	-0.440359325554919
48.7823164767379	0.35163387957231
49.5656436063888	0.544401214242984
50.9189883907242	-0.0448383601202492
52.3411942495065	-0.429689443302164
53.372596311524	-0.167078577753001
55.0925231181042	0.439470587699906
56.1171181957841	0.112077961623821
55.7866071706611	0.257064412595677
54.2143412102291	0.391431137284304
53.8419456713997	-0.446830707372753
53.303246190529	-0.366563396367777
52.7689610708634	-0.240143430159579
53.5290221718044	0.6359813438792
53.4234958358157	0.581425594217351
51.9869909455745	0.0187167648001088
50.5438689625936	-0.864789971383217
50.2210140774388	-0.568998897359744
49.7976764831323	-0.136826961350775
50.7154800365645	0.0602011696515652
51.3526957349635	0.0432033008755722
51.9916670303861	-0.0259781507014885
51.6783234122094	0.491904133300507
51.3458981054072	0.326614183205486
51.1823483289676	0.0509388572892422
50.3226509565538	-0.111539821329802
50.0448220175453	-0.18336014162991
50.1835630920682	-0.0532830300097896
50.5736169241059	0.187594554745726
50.999497444536	-0.0200110341568304
50.9666833058581	-0.126794176326298
50.5103386911821	0.245513388202089
50.2921558443739	0.0605827732724638
50.3736557257692	-0.424191130676609
48.7747867714368	-0.139348207397044
48.4584590588095	-0.0246441119228942
50.0900832944468	-0.332421155395226
51.8068338121264	-0.119616598038315
54.0607050130178	0.316262847176438
53.7344602227994	0.974348478940745
47.4957067877195	0.0910592903934614
47.6126664925395	-0.546713667354616
50.0349050716472	-0.0322371623630386
51.7549809913698	0.267810680244332
51.9615205194961	-0.0814646670110926
51.2298516948992	-0.0853631852059191
49.5485343232832	-0.18079448660729
49.6600169944606	0.161081765384174
51.7007290913118	-0.432351949944656
52.8515596895187	-0.0373728898230809
52.896597037243	0.149567957960904
53.941245474265	-0.338083057158581
55.4906326607883	0.0304068541297477
55.4861393424823	0.594641827415173
54.7022829267461	0.219684882472879
52.9860013388196	-0.775274569786618
48.6471443744856	-0.181559619742699
48.695710638558	0.140372355662989
50.3276815677756	0.287175498351599
49.7771720128172	-0.295190542150054
49.952071129062	-0.115459819094768
51.9011587005123	-0.103937430064848
53.7996285554054	0.439600763948888
53.4603265488254	0.732469279936375
50.0577779629305	0.357845883934329
47.8918248235603	-0.484068656766815
49.1449965966121	-0.298900630760052
49.7317907520821	-0.321041948261648
48.7471988332058	-0.0217346967893851
49.0370612324855	0.138439498123469
50.1602031896305	0.176556546107409
50.3409754013725	0.734095394350433
50.186640639303	0.233559275483381
50.1321842081193	-0.140352942468973
52.0186916121552	-0.32801024730393
53.5377329696819	-0.854489460045573
52.6295916616292	-0.251932534176131
50.9529183839189	0.531044903177795
48.595494062659	0.406239493567366
47.2909202210234	0.209596715868337
47.5135498879026	-0.233265381543516
49.4454361324302	-0.327285209249383
50.8466426389126	0.230553895965475
50.673089922156	0.26879336680555
50.0923792553617	-0.618276986427227
49.6134201611953	-0.0202679773075627
49.3223733700148	0.505057762001311
49.097364360636	0.348415828563581
49.556070383787	-0.291530219611524
51.3008083082831	-0.516308542740385
51.2906026540145	-0.118004758469171
50.6250660710545	-0.0688950256782272
51.9374651438215	0.539905242640525
52.2323837550062	0.811229976658377
51.6489317574965	-0.0322774745064744
51.9423236933279	-0.275306197287423
51.0264823908541	0.0135997493732599
50.7099865139019	0.0113198209595694
49.8647907025698	-0.146028706586523
49.5446891161625	0.110544290562441
50.1746516009099	0.25987999577696
49.8393956628558	0.43748343184081
50.1287727257471	-0.467417847132025
49.605216296563	-0.392422916345177
48.8552993647203	-0.0198651006496978
48.0181807955778	0.468033264372828
48.270529763732	-0.196801053014591
48.1236766555671	-0.617171059993026
47.8988946224031	-0.328187537513387
47.5277480382425	0.228286525313155
47.7779204362361	0.486709189657911
48.4739962773742	-0.144581193735208
49.2810841904364	-0.255612009992191
49.5630008674183	-0.0687710657425956
49.9300864932082	0.0910410372668247
51.1023770705705	-0.419836408048234
51.2765833391328	-0.0171740746094873
50.7083579999828	0.30781733188983
49.9653931538384	0.660292647928504
49.1867359174302	0.30965412952789
49.5446095882708	-0.140598204854501
51.5359959466795	-0.16442864738087
52.9597589681118	-0.151307275578066
51.8995390077471	-0.0128778063564687
50.4405310735249	-0.412777015158863
50.9904305828908	-0.252473800259163
51.4028853295311	0.430775478950741
50.9240368575791	0.187845448145478
49.785286150099	-0.0968697581218065
49.2409465198906	-0.516701320626815
48.9275905310868	-0.313876256273216
48.5878433266007	0.323229144899198
49.0091734090302	0.427404870946955
49.4987572288907	0.26405536903016
49.5266726058787	-0.038867291448811
49.6818270908364	-0.161026697294386
51.0909828454714	-0.408492227536896
52.9970008463672	-0.611715159429762
53.861389645399	-0.284886306061095
53.9337590144708	0.469163406074065
53.9303280463693	0.297960255761325
53.7912256846597	0.440988531549896
53.4955083501942	-0.163157362034316
52.2988154474466	-0.0819632094695832
51.5541392964819	0.0308962652798646
50.5115398297607	-0.0937013819665145
49.9893037855424	-0.0234831540908432
51.2305713429633	0.374972666833056
51.2758281178433	0.779089368647805
49.9965598905421	-0.085672468506063
49.9265757701961	-0.445926712085164
51.0665022763476	-0.354700888037252
52.1395462900401	-0.148457653084232
53.7623124767661	0.341078880695125
54.3442839400344	-0.0586545402304997
53.7661663809173	-0.180945183352681
54.3295724492499	-0.330455235166422
55.1014060754197	-0.195988079378873
54.6347665301058	0.529647196660452
52.3978648722071	0.499453669123072
51.6307951975369	-0.0176089511136804
52.0958731241929	-0.945603843792521
48.7776609636586	-0.512577981185961
44.405255417282	1.48876837195331
51.7581917991841	-0.172734365696701
52.9132993070797	-0.665154083344775
50.8320143453565	-0.602504794268269
50.4321223460882	0.00018183430780605
51.0152369171565	0.109218635616949
51.5299287711488	0.289963104909714
52.2863170152725	0.485353624261168
51.3588325780103	0.287018838717021
50.0394377750797	0.231558872947669
48.516090431356	-0.236945279063957
48.7874989716954	-0.451143643290143
49.717464289064	-0.249493537734441
49.3650811071614	0.581872012619995
49.9931426228845	1.60830292604524
50.5811541336949	-1.34813477360882
49.4472365477809	-1.13792299001265
47.1595266498852	0.962547093684159
47.0399889184918	0.356339662791865
47.8386184725201	-0.109445334649465
48.5317155904726	-0.179361131830247
48.1855434947266	0.0339598496810879
46.469731614276	-0.0253146653537787
46.4796199068375	0.158388241581024
48.3222919503213	-0.0798154203082049
49.3872202224564	-0.39961328141799
48.5069191183085	-0.173450758555686
47.6624946403447	0.401503222812882
46.9745275748037	0.397415614299221
47.66301182392	-0.526985369781141
49.4423059418796	-0.415558823468492
51.3156306962484	0.147171942007937
50.0420878380475	0.543106852288989
44.300402802578	-0.0309869483515423
47.5786418434087	-0.733265408223925
49.3852231912547	-0.0446608471611521
49.5956591299549	0.183440908456803
50.0592979677693	-0.245688084554575
49.7993755877786	0.736248121598959
49.0913379929694	1.01061133473808
48.6645029125342	-0.328245337174089
47.8079292704742	-0.719355677597064
47.706322848557	-0.230171044963823
47.6248890928726	-0.224811455373169
47.6674333322441	0.170409032532861
48.4009954336999	0.429935022979854
48.6937112158295	0.140256419139991
48.4283386950236	-0.323180949487443
47.7501606182667	-0.39470931850907
46.8746443174665	-0.441371409716864
47.0084654098998	0.474620670573119
47.7971892319262	0.470778559594795
48.1563366557023	0.454498908310859
48.3295786056772	-0.18452000397419
48.8303128856347	-0.415356868296061
49.4017760437576	0.0137346915520213
49.8944797151325	0.228946406237605
50.7345414343967	-0.137547013665759
51.125078286631	-0.232902334955067
49.7245703723826	-0.118783657800204
49.1024374098893	0.245714318838439
47.8846982930514	-0.188617381099189
47.8016234365273	-0.473466583124283
48.907120475804	0.141276699592164
49.9318910466568	0.16068530992072
48.6825573673165	0.356634397727597
47.6470571553045	0.149263179860294
48.7154243478925	-0.203925216968869
49.1445290122968	-0.0243270352635099
48.0266168199377	0.248745897593536
48.4857170889897	-0.178280969297851
49.0852788239616	-0.431263797036311
48.7285414015318	0.148840631836168
47.831733659053	0.875817932693136
46.8329597558689	0.222330359821665
46.472328258085	-0.657243398760604
45.3912015146182	0.795328057055093
44.6658566052612	0.685592168345478
49.740879778468	-0.829012848108479
50.9003336530866	-0.50149020279056
48.7986376630518	-0.258893982347948
47.6141571360914	0.00601707195559342
46.9913352093528	0.163447550697019
46.8783298505097	0.0673679289080633
47.0399416702908	-0.447737954730041
47.6622331773769	0.317004816842651
46.9781202079088	-0.025437269157445
47.110327430354	-0.492800048944616
48.7760634826742	0.0720069999202667
49.284093287544	-0.0694457254887128
47.9989076055437	0.221600180241822
46.5794516709741	0.290245988852169
46.4197199312701	-0.0789584272502459
46.7545010560929	-0.563562093944123
47.0632156662264	0.351858809455407
47.6520274417781	0.494750718046481
48.2360251217017	-0.377600083771084
48.6485025721386	-0.492602073748434
48.2976392846486	-0.203659302604803
48.5304822346385	0.665353534150709
49.3735518974051	0.346060999029332
50.4336127190368	0.00508617782511045
49.9983481143822	-0.076386752487007
49.9248127012098	-0.33371402587372
49.6403328995738	-0.441092937309785
48.5973666790041	-0.240743872296863
48.4215902160306	0.134346080560449
49.6836227226473	0.209935584240383
50.1101846715542	0.0232186810093451
48.4111605320118	0.383758964886841
47.4261685629292	-0.309359523926606
47.9576061447645	-0.339246789995304
48.3348620097551	0.158431758913475
47.4198029004889	0.316241074158106
48.1873810271125	0.358163842127795
49.4379575132762	-0.295692211937492
50.4034624838377	0.0575180873912121
50.8909335689063	0.315888353647464
50.9806375796608	0.0580262300557897
50.9423200932163	-0.461402014946456
50.0018489972064	-0.0648119394266759
48.9367661831509	-0.112159797092592
48.4921421089788	-0.133934561690643
49.2237242944597	0.0169943017924068
49.9778477474837	0.302204332276323
49.5804410521245	0.132136186298058
48.4710373420242	-0.325757614343606
47.7059162016637	-0.161284326590967
46.838893421456	0.0446152451463571
47.0918465888277	0.530078620239213
46.8211234084995	0.82417723044372
47.2387947394397	0.292884143939095
47.5162551383233	-0.552748885524133
48.2817483283402	-0.35899130529555
48.1525623192051	-0.423314497390375
48.0267284285256	0.090289739484139
48.9777688500289	0.197595808525255
49.701874295445	0.0910857762899443
49.2703686405916	0.257848590271556
49.3862911879838	0.530255277980833
50.0367152663502	0.0319230380360189
52.072709143782	-0.638478603613512
52.2157125872784	-0.454973557488539
51.7154344373249	-0.0622035706122136
51.326018596583	-0.397502206238102
51.713681300662	-0.39553785471519
51.0683275004586	0.276546357825365
51.0694121665901	0.270359410762777
51.9570846263014	0.289468000056985
51.5873175247504	0.30811331082046
49.0535098485519	-0.0366293163767827
47.8012270584993	0.0307608475979377
49.5376567899109	0.0956071288838398
53.4906088743734	-0.0502365015050636
54.4295078941854	0.102999674058229
50.5775258195133	-0.559678891738089
49.8950623466572	-0.380988576396275
57.1251539256222	-0.265954902289956
57.7799557108714	0.33158930072397
53.3500312344821	0.335433372906186
49.4596666026336	-0.269662545582101
49.1767646629187	0.0341573535176955
51.3956738455253	-0.247681594188699
52.6370026543633	0.0347889678042552
52.1710601747526	0.239164942732332
49.7583404401091	0.421325499705372
48.8578581160878	0.169286329587059
49.0138832734646	-0.245811482470039
48.0939527386258	0.00639693208201159
48.2170659343226	-0.0541463731616178
48.5734115676371	0.00762019229357286
49.3165512359285	-0.0509223532721182
50.4344851755932	-0.312831650478029
50.7331985368124	0.367194273660313
50.1250186596887	0.0782542408352428
49.3511479069944	-0.00184317932098343
49.791392827186	0.0490288166290508
50.1211770831077	-0.272928478529761
50.0449835335862	0.179309544065983
49.8325282152765	-0.126507576045766
48.7539369390054	-0.213351361101393
47.0650994236076	-0.0108903899174108
47.880359836316	-0.00944415730776402
49.9973918833514	0.10411866245157
51.6340213717386	-0.445592248093236
52.5622673099185	0.110619569416518
51.7075267981696	0.149896791792328
49.3239349572209	0.0991721278838657
47.5061318631145	0.38956576723453
47.5473853975779	0.330728305012142
49.213904065785	-0.291721861461722
50.1226458595066	-0.64530687148627
50.9147312347626	-0.0174586046457353
50.4435517621483	0.423427779368158
49.5867452952908	0.667174928953644
49.1511491655062	-0.0133453407810127
49.5725669363038	-0.321907625686227
49.2956102274434	-0.109317274434367
49.9200863023086	-0.277488815800901
51.7804296841719	0.426345588820845
52.1592890908313	0.0238350351626588
50.8503710169927	-0.0880334572789745
50.485393316244	-0.423811668954992
51.5765211025835	-0.335750195405648
51.3584977570681	-0.114833444726408
49.9648277002439	0.451519518510073
49.8529045446242	0.321589594192196
49.8932429044471	0.137580559207889
49.080469196073	-0.694860193531453
49.1121539470346	-0.238592091528627
49.0643698501747	0.0423154621029734
48.5407254034272	0.273301634872446
48.02338845413	0.432084724005828
47.1810947083055	-0.154940447306009
46.4080937227776	0.296832200424181
45.9773606804727	0.217280506834007
46.7367889177256	-0.206887093525741
47.0207457031878	0.0679014425665265
47.2144767243002	-0.253981040551215
48.183827074823	-0.396688117346384
49.3486958102389	0.178153642195776
49.6514245797896	0.237963955225392
49.2782614509192	0.489702423900504
49.2656860555431	0.126853789322979
49.8411014175966	-0.277223321928334
50.8971645776579	-0.43225973858362
50.9511249959889	-0.144586374626704
50.1499123423429	-0.199204737482646
49.6253686633843	-0.0513081046821123
48.4175627645516	0.217885989801348
47.0964239216751	-0.0282325765211499
46.763990248306	-0.0336487572295853
46.8608009586712	0.362187845498872
47.6489910224143	-0.162029607984694
49.6102863836184	-0.352552920083365
50.9557810241105	0.209577343609158
51.3702184909693	0.211261729441291
50.94891530175	0.631789555789207
50.6573452135358	-0.259547328759476
51.3583058303935	-0.376020805065453
51.4320485309495	0.104707568084111
51.36441842497	0.170495115903752
51.0292311715497	-0.203404183539311
50.9545210992467	-0.473584482525129
49.932070036175	0.545576993081933
49.0240121319313	0.58598594273231
48.8940875824028	0.0914209325698925
48.8285202308338	-0.500269889313727
48.6495043989431	-0.337175963273907
48.3966101596699	-0.440709769004924
48.98206883764	0.0922202311907926
50.0091498006866	0.713406203175892
49.3923074965956	0.35800878825997
47.8571981501576	-0.18018974065233
47.6624197024789	-0.13558527054711
48.798757379572	0.0717653163042645
50.1663693457097	0.0584251729341305
52.1298904460543	-0.570464565289952
53.6682195264062	-0.164546146013006
53.3669996463301	0.439490494453561
50.6540679024854	-0.0553992426630355
47.2451049621747	-0.247165315238722
46.0373742490722	-0.419569764672499
47.5194817224746	-0.00264393130267304
48.0166814117189	0.241323571556226
47.5360186049583	0.34527403414857
47.6339615244093	0.215469333684734
48.5790740254764	-0.353424718327657
49.1171016492462	0.0743374732700934
49.2336018048485	-0.25760144825057
49.3279684766756	0.663133294556201
48.1808988920079	0.0975184569215053
46.9706707251948	-0.044788776646791
47.2660677010559	-0.485929445469301
48.5123686939146	-0.157116723444201
49.8066956066701	-0.364793010847668
49.0961616820696	-0.300404820786807
47.8608894064385	0.309846622749853
48.1565158318092	0.186467448591442
48.9934958160284	0.22735539608274
49.7200074738181	0.418382770066384
48.3592241934898	-0.0739438743770089
46.5272628002107	-0.484719220639241
46.6315884885493	-0.302813552987019
47.5053680876304	-0.0760787702837009
48.4122005496764	0.374453871773017
48.7244784778275	0.0853737279940713
48.5598384083093	-0.400056735015418
50.057014215155	-0.0523243553150105
52.1871391141182	0.36803403548529
52.8936517643233	0.235789823253373
53.163153789921	-0.0289572199027726
52.0651845807994	-0.46892670497228
49.5027789655638	-0.757045310884144
47.4647586697441	0.405740673089187
49.3596877317765	0.865969253401971
49.6699035794368	0.560686148775918
49.1510951051077	-0.427682787410794
50.2094576258994	-0.0793760464408494
51.0617737805159	0.576208972843667
48.5818336652347	0.303524979762361
51.0410050745455	-0.87243018302161
50.769778673227	-0.2526939963438
50.1375697409207	0.0598938437744947
49.7694731346847	0.416514042608699
48.5109319298622	-0.102650993178406
48.5997492033516	-0.21442440615858
49.6149000394072	-0.0119118828379574
50.7930867315917	0.114496304188905
51.2832155105614	0.0311725528871984
51.1836544167178	-0.155183993619395
50.8013657040971	0.105738887644507
49.5692733563317	0.0825503033020454
48.8778597291289	-0.17334458311426
49.9468796998074	-0.411378939713823
50.9168214270677	0.269149132385216
49.3935890611156	0.0747584098830037
48.3798656345315	0.259410173873446
47.8055176541442	0.346000546134487
46.975108570092	0.0714140594775113
46.4906489244125	0.215719212226412
48.0626541910968	0.03434373344318
50.0025283660034	-0.168762048021357
50.9616448674836	-0.292544389290563
50.7194434110779	-0.322252277758539
50.245263447218	-0.607676396761469
50.5452490007593	-0.0679517056053729
50.8331748951993	0.843511782549511
50.6689784930847	0.24070459847132
50.9568172408403	-0.0995013135225834
51.4178210018097	-0.26558960712844
50.6306496015664	-0.627301758241739
50.2235267962265	0.186926031723068
50.4104434685083	0.0269157007592165
49.9042993224258	0.13800737413196
49.2271241209212	0.238599097842781
48.9875696696245	0.194153626399951
49.1319369749314	0.0153989243284625
49.131695132394	-0.702478800025651
50.0528846537929	-0.341138128718002
50.3638879478081	0.226568689421074
50.8648628474955	0.773569642378469
50.5565174042165	0.161410517273935
48.3165961279025	-0.23585906315606
46.5510161494448	-0.573467204398012
45.6545262014337	-0.76337083536475
39.6723669935012	-0.425833361854097
33.097650725722	2.0210702209707
41.3748286666422	0.126414883414371
46.974580933485	-0.815349422020119
47.3884367251221	-0.0558647767462965
48.1810486058805	0.0920378005740102
49.252227400709	0.485997100924445
49.4457838567026	0.10399188341077
49.1635916532517	-0.602185231139773
50.0059984396696	-0.0266514434288722
51.1357288572242	0.588309355511931
50.6500969525302	0.609667968979228
50.2653119353689	0.150304797155856
50.6623938574859	-0.416257647302553
51.3220499454216	-0.116696414553759
52.1899559380875	0.0700179243529599
52.8601326399217	-0.222665235658748
52.2715358998952	-0.403385977451358
51.7444751226746	-0.0708242488100107
51.201460279671	0.231949112322174
51.2383179386241	0.145275583755004
50.2145769487943	-0.238252262352513
50.2492511512232	-0.834073318767275
53.4887738091739	0.774423632114938
53.5754807810747	0.098361626130319
50.9578602051884	0.171556876445428
49.4296932430272	0.478413324845879
50.0163969112302	-0.147257989234707
50.7753972867083	-0.00841272712185759
51.7114767416871	-0.504607627827711
52.0446936295887	0.244344519718193
52.2313044732277	0.135212065231864
52.1965534807632	-0.35064372913319
51.4697915894346	-0.141976975154869
50.7106521076405	0.100610664624453
49.9274054361161	0.238356143430376
50.6209716665535	-0.334750068208046
52.429026916684	0.273186475893492
52.9843430768724	0.0716132373289234
53.0480809181693	-0.160366687612099
51.8124680622053	0.0403446634272581
51.1928210046924	-0.249646172300879
51.9481591693504	0.0156911928714492
52.6663178185466	0.48940342134215
51.7684431023868	-0.472142074288731
51.8666762606579	-0.302592114445589
53.4941193451205	0.595747006395199
53.2004618676094	0.343992244509759
52.1377269129871	0.370577239873002
51.6453207749784	-0.397973401310201
51.2204698695235	-0.521835436699364
51.5072972417377	0.077639606733864
51.878371639657	0.129681543880996
51.5372629463462	0.258789097249087
51.2334296240926	-1.03048608456097
50.8320016053006	-0.714515026929963
51.8319642172277	1.41500057519514
52.9248161564162	0.0663876400302559
52.2632209988918	-0.334615663182633
50.5472787724529	-0.357215804355293
49.7744292265736	0.174780640876249
49.9305613162684	0.00748987640259221
49.7000862419051	0.591502402000657
50.0370300069398	0.0873361075177609
51.0766339694444	0.429471624154264
52.105537615638	0.65501753468238
54.3340580611371	-1.96690895103964
54.2762187188105	-0.522106643854025
53.5274119733476	0.973736216585567
52.9774625836404	0.82339280474495
53.1095351260202	-0.526480922820681
52.7482469745724	-0.361603941431132
51.8156175316307	0.219048235606578
51.1785553509887	0.302033448674679
50.4808703757548	-0.0456534340850964
50.40394348203	-0.415687139417356
51.3758090285773	-0.483462736925748
52.2752951090185	-0.380161311721608
51.7640755530609	-0.2599809927235
50.8446805036431	0.254833920553522
48.946066138747	-0.0372738090005827
48.9219627673126	0.300160552256206
48.9948875846313	0.542287143499973
48.9135832324524	0.407192028208107
49.479122985313	-1.0158282099693
50.2699136801208	-0.423392774414051
50.6116631254945	0.705204770830112
50.5339516782397	0.191396338349481
49.4621872402101	0.00224833693399304
48.1541142210552	-0.16717119804345
49.6465619712875	0.0691138319315152
50.4349480666851	0.193904477723517
49.7949828340715	0.292192735934597
50.3823055531236	0.298824765002199
50.6992416241682	-0.0815739158491118
49.0646200345299	-0.182967376142009
48.7617397293112	-0.337179956925289
48.2561322028836	0.107561645603961
47.7845209950738	0.39940779925046
47.4970565846872	0.367795012505078
45.0388624827955	-1.35079721200067
46.2810147878014	-0.131234441595026
48.1320793564781	0.377950939511893
48.9481654212593	0.101865402756545
48.8933522585882	0.489204129568836
50.3251806755997	0.37794519290949
50.6580120904061	0.469060305394693
48.987655105035	-0.100330371700746
48.8361062604328	-0.343817751313687
48.0396688135007	0.201884996629621
48.079025181797	-0.330513034436868
48.5645583360924	-0.500239156819911
47.5569970303396	0.274389808161509
45.1276103145028	0.573104057351379
43.8736399289396	0.0860236490549227
46.4212806426627	-0.660543762826192
50.6166554736508	-0.37800230372419
52.7833499009093	-0.155589509276372
52.6504467354273	0.113047557848989
51.3248062993067	0.713373900847728
50.0566965166829	-0.112313498249266
49.0621667267621	-0.0999096924462124
48.6794357511639	-0.508894388806915
48.9253529749717	-0.403366737270144
49.6161860798232	0.668427772426207
51.0105209548303	0.603592462540606
51.8664294554526	0.237923578314437
52.1818191534658	-0.307998447222926
51.9105770262917	-0.205255717551696
52.2456044031559	-0.332172203685126
51.7513532768377	-0.518993503735834
49.5351925068593	-0.208901798343897
47.9777154549878	0.311219109527875
48.4524780905159	0.227833124656224
49.2653973959871	-0.152174223870186
49.2657894386587	-0.203886148610481
48.8397621344383	0.449810945026025
48.4169652399246	0.116400506535281
48.1701433705094	-0.0548030106059637
48.5758007489234	-0.0368423316753777
48.1673615377849	0.422969282819177
47.7002134102747	0.299709275229297
47.685894006817	-0.152837420525947
46.9251704262438	-0.440257300022858
46.8198560468543	-0.255304054675617
47.1004787485246	-0.0149572956588713
48.0618689383049	0.154847254118095
48.3735723179615	0.188462929375456
48.9107292685286	0.024122614845527
49.5357168366268	-0.38596208785358
50.4977073727337	-0.136710497293679
50.1938128499372	0.224268419481786
49.1728397282852	0.398005187938373
49.4481596418813	0.119466352322375
49.9782446112102	0.253279491171992
49.7170709317965	-0.711525884403014
48.8773107801954	-1.49433909469116
47.1613850973388	0.494935085214769
46.7158316907965	2.19851735407853
49.6005376927421	-1.15543447508089
49.7334530538851	-0.287957247220742
49.4170119646543	0.104373727655958
49.4669366837294	0.412610941157993
49.679386888605	0.157784095326365
49.7894923355369	-0.252194408759653
49.7470120431347	0.03111840609223
51.1113677304857	-0.140667725921904
52.0520275811539	0.251530650074495
50.9256028830981	-0.0765553760882786
50.5076298517927	-0.28696063468039
51.072067589133	0.125773459039835
51.0058367017613	0.0812820004691877
50.7516028055679	-0.117889586891277
50.742407573593	0.0540267858118767
51.2925623305695	-0.373336020265071
50.5936244312085	-0.0973170791462363
50.1136259857812	0.459672483175495
49.8505722245547	0.126184936983589
48.9606083742803	-0.0961772702119587
48.150710988217	-0.133446317305744
49.2335183519905	-0.276337368379364
50.3551197319282	0.0178503467146046
50.3109333304875	-0.170657051129603
49.0470581560763	0.126399887994463
47.9438270324942	0.489776363628919
48.2150036253676	-0.0980280346648146
48.2191624189285	0.319281241588336
49.2912953943206	0.173187560855381
50.3774987152873	-0.164147596903355
50.6061934749394	-0.41861095911318
48.982076971099	-0.380123725443809
46.1447381555538	0.191348458889575
45.8202924097043	0.214573145831474
47.3560944925501	-0.292187737200402
49.4603510005468	-0.532977322043064
50.346884639857	0.14214245671878
50.2301142061203	0.225586837277335
49.5582025364393	-0.0118536313088478
50.0752851283961	0.14031972806194
50.7939225049442	0.231238587596796
49.2874352114929	0.0555525923415147
47.5080949907699	0.0338462403124968
47.1155389090928	0.126555950057408
48.5790860470519	-0.10014950816175
49.3980830084853	0.0400388346193772
49.7078177092817	0.104550208338774
48.0646169080114	0.0417135936859437
45.6094811852859	-0.406878074155785
46.1298325739356	-0.281633114434568
48.6067225398457	-0.217208365850829
51.4562114278326	0.148861199974547
51.2852348226675	0.45561308880074
50.1213378064108	0.42310075051807
49.2133320115605	-0.100016688820987
50.2801167498825	-0.143253040586569
51.8749759097437	-0.27507884343134
52.3525766137891	0.52654266702341
52.1702951594063	0.126746921410653
51.1217418541915	0.280934936303166
51.2496756377781	-0.369921461503792
52.1489463399607	-0.363167263131498
51.1386839414315	-0.159802794614078
50.0981445707616	0.104943156841681
50.2301147830988	-0.125238406939171
50.6884805203355	0.236305924487075
51.3307665552975	0.142385369111693
52.2428262251729	0.0386215346153461
52.1831711069157	-0.143614140618458
51.3356219554477	0.0303186953918453
50.2130233011156	0.198107744865936
47.899369674909	-0.310056939102948
49.1387482211151	-0.0369819196476152
50.2854914913306	0.11776457991184
49.9581817953122	0.0653557403392628
48.7344119088152	0.329097686112159
48.9592495650618	-0.259652226025863
50.3071879078086	-0.990705589253334
51.5108051002431	0.0414450247286453
52.2660245625884	0.335198147666708
52.7367006719226	0.235339311290912
51.7560553541486	0.146809293329964
51.0752869413856	0.120211570662711
51.1500309951129	0.0852674956867571
50.8929041547394	-0.166898393298933
51.1811776238403	-0.339333268920512
51.8997513984326	-0.674109648553039
52.5477269180746	-0.0796245859367358
52.0065171578564	0.448889874927429
51.995483079635	0.180424095694215
50.7879948496996	-0.227208473150006
49.1357166078606	0.418337901017264
49.2774230893473	0.276717463219152
50.9340522791267	0.0639597007721927
51.5421243104812	0.380639702440626
50.4264526344287	-0.0675628306136082
49.8901563908975	-0.0718225527032691
49.449994942937	-0.559310177823692
49.7953477056681	-0.155719343887692
50.0836606967333	0.14952122102652
51.0987626874173	0.254294502173999
51.5211224057764	0.402735529729313
51.0720273914103	-0.129509778440632
49.2869973044934	0.550605480213122
47.2326173793139	0.0583912259992032
47.7347807048179	-0.612621935526362
48.4676497911362	0.125322026508745
49.73254911499	-0.261808662799744
51.9628146260494	0.179620480398393
53.0225234202307	0.535061849736488
52.4181345365507	0.311617730311253
51.7419881465105	-0.0345575533354303
51.4348633708187	-0.387782077494734
51.1465128719157	-0.313304133672996
50.5214217937814	-0.229438756315855
49.8996618857741	0.0289294091277753
49.3246757166041	-0.502968483143774
49.0685869886949	-0.0402028560820504
50.51786955989	0.547433738651427
53.5054418186897	0.332767096303118
56.1027430401288	-0.664330848633156
53.5156942590739	0.114601883624134
49.0024143282152	0.343921115919619
47.1783921844861	0.366210492238023
47.6451931645362	-0.217104274543419
48.4795852048346	-1.05157267873369
48.8633306290283	0.290914520562463
51.0310553819526	1.09584484562387
51.2349571604384	-0.250010459642023
50.0827186937435	-0.638358147247642
48.4397078971056	0.0271249390527084
47.8156787418912	0.119061382845202
47.9994217502001	0.393358311535278
48.7822939869734	0.0492881793300619
49.5060962229526	-0.218998699746675
49.4228153008959	-0.116589597576585
48.2615663524013	-0.241069545265383
48.2733000323606	0.260026710393152
48.6226452642633	0.211404291541307
49.8334005963484	-0.104755067484648
50.7048990320411	-0.331038551228197
51.2068816686983	-0.0996905151068345
51.0003205748359	0.0496014228926115
49.7681024814288	0.524950970296162
48.8700467538756	-0.124979942489747
48.7506764159597	-0.314944958421908
49.0564875117359	-0.342306911814021
48.2285290289268	0.221256652531577
48.3727314959657	0.237165160744683
48.6821097218396	0.123142821542602
49.7198347418795	-0.144356608800334
50.7910118502772	0.0293803055401287
51.1604654611238	-0.0421337466834059
50.3202895405541	-0.388479743770789
49.6587817073645	-0.0833283300794022
49.6870911502301	-0.611949125964131
48.8121857673435	-0.970623974837364
46.5974345432974	-0.0146462217459402
46.4484188837568	1.74555718427268
49.1387687462125	0.849451198506292
51.6328139263709	-0.62584146814617
53.5626803445182	-0.412201975693243
52.4423267429188	0.371636650198673
50.6242752537088	0.149978244322433
49.9074282557997	0.088694374360571
50.5722404652709	0.426389518519341
50.7709111311076	-0.168194261514238
50.2068905860843	-0.164188650467084
51.1386153401899	-0.343501814698345
51.948515258924	0.205889947592866
51.1507339468519	0.208082807375477
50.9537194294846	0.554056704363009
50.2655887940271	-0.895292071605565
46.4766594524326	-1.29754848388962
44.7153186323215	0.797008399069998
51.2200043048334	1.32115661818742
51.8874345778827	-0.204240983949145
50.4973854087815	-0.525167105203095
49.864211436557	-0.467016819594335
49.6666037564141	-0.347868794216582
48.5183846428327	-0.24575322872191
46.7789213130307	0.175355497408472
46.3916086832552	0.436599595470434
46.6906285401331	0.0177883231030673
47.5415363159731	-0.0469111890781012
48.217178079908	0.488145971277542
48.1523305530729	0.323418788233726
47.6828184665707	-0.724716262347542
46.8009879562085	-0.380482906946123
46.5944020279894	0.0755499604544831
46.9981717139423	0.389319260155192
48.6552553756807	-0.150983843737121
49.9814889681207	-0.0780339087165645
50.7900518655356	-0.0710365480517816
51.1176000555229	0.0755809941830387
50.711739363189	-0.258653626573532
51.0174687476298	0.0990412860339902
50.9425610005823	-0.0171215869882797
51.5711181695326	0.280734478456076
52.9039563089798	0.433217625815836
53.926551974547	-0.106733622872374
54.0280547515697	-0.361540319900722
53.2940547261104	0.323056292919504
52.2302862679221	0.213418789539518
51.1675395082879	-0.191519453979202
50.630624132518	-0.115848417879921
49.9933878286066	0.137219914426022
50.0523139241738	0.398748654573357
50.4539237161154	-0.211736093377902
50.3679771626578	-0.563636219279352
50.9041198734294	0.122902790047594
51.6421277473682	-0.168076912428573
52.0957305729336	-0.129227468826965
51.9891267149953	-0.275605319543832
51.8012018770909	0.198734808553254
51.6124202616087	0.28252536072913
49.3330158238903	0.075512590029283
49.144240218613	-0.00564130241480809
50.0182280676841	0.344093395681545
50.9185754253277	0.942231950938386
51.434086555249	-0.77760485939903
48.3593300420992	-0.360017680984722
46.0518854402733	-0.393523114597569
46.3208610574476	-0.515838173637052
46.7764562409972	-0.235602279079623
45.7641720800196	1.04679007984357
45.72333045715	0.218356557858964
48.110930528821	-0.345394782355669
49.0247528994472	-0.0210722094802531
49.6145513350079	-0.0718929559873991
50.4683150557717	-0.335155565532437
50.8007833323604	0.19138362388724
50.0878246954878	0.0477033169651429
48.9283840907681	0.0204729002850518
47.5484872622181	-0.290511493297177
46.8270803114548	0.0609497486890694
47.834956122925	0.478388492251343
47.5657786898986	-0.498429900956386
47.5270043573762	0.0506863759323118
48.9162739301487	0.101351163485283
50.1937276582548	-0.0765719288637078
50.1275529943292	-0.0139174263429654
49.3467259235902	-0.0250381190905469
48.9447551983632	0.393447789882632
47.6708917216155	0.355197703265379
47.4187175120156	-0.574460323436508
47.9562996542027	0.130657678038645
48.9232661511089	0.454294034450299
51.2015122320605	-0.760982755414831
49.4533020976282	-1.1230542636191
38.5778187804667	4.44358340131637
42.4678294444915	-2.05927734326078
49.5135465137425	-1.0620783937657
50.6328829607537	0.175259635032508
49.0683216257381	-0.272230489476907
48.346575618484	-0.715665881337716
49.2343926683282	-0.219530231090184
49.6663830611074	0.973303640055666
48.7856039968954	0.462974736456711
48.2319279585983	0.475356642968235
48.2414282835611	-0.323815289848877
48.7689816688676	-0.531892330612359
48.8896854977883	-0.0785222872270318
49.0867791063675	0.188230127922535
47.6951379069027	0.438626417148576
45.8210224978616	0.0932003198983285
45.4399234135976	0.263492618335229
46.6462879870288	0.13037377966001
48.5928106063196	-0.251323054171711
49.4685567674812	-0.417092697839886
50.3210471690374	-0.0276796228907749
50.2454315375924	-0.0587212024049407
50.616672273376	-0.0719697288707489
52.0484535735084	0.136729976067949
52.7520958090938	-0.0893198406081578
51.1098131909784	-0.152779700070662
51.1098131909784	0
48.3279243145299	0
48.2472610068118	-0.388609208854971
47.581236433643	-0.0433412407403652
46.2833091748735	0.221661090160946
48.2261493473256	-0.0930651178239128
48.311813965191	-0.41779548263546
46.1857656982556	0.212307581381055
47.4833559228828	0.260861356013657
49.1751524049961	0.0102603431210347
50.301007190876	0.346814145143032
51.4424343986257	0.284881837653913
50.2658483994426	0.0726931475814285
47.6629293849245	-0.443496717510615
46.7417713529625	-0.726199640275017
47.0410286311768	0.478757669184411
46.5103055783864	0.281131611059865
47.0202892564381	-0.185731557934621
48.3389793323732	0.0943403980654328
47.1043792286902	0.319795507211403
47.8830335884274	0.49467745166666
49.349435344694	-0.591891224832914
48.4667968240105	-0.190420704523052
47.4571080184151	0.574368550425061
46.9697750919751	0.133130203840337
47.0085772583454	-0.200737154527354
47.8869430943382	-0.382103528548243
47.224606188993	-0.656328840986643
47.0071248789827	-0.356981484457688
48.4813668018622	0.676299545143953
50.9321932521368	0.225320868385998
50.6587555038373	0.208155415386014
50.3749340081885	0.53751627137613
51.380440030663	-0.343927937358744
51.1629405312748	-0.457645204124606
49.9501497295776	0.427899868002569
49.0061177508979	0.691076170505064
48.2116553693969	-0.725046488301742
49.2792014294652	0.0139829132329121
49.435348624483	-0.00959604221511479
50.0763197474549	0.407623040428309
49.7006291136668	0.0100803313640369
48.1212265042505	-0.577282228628158
45.8698435592489	-0.00357045073232071
44.6734931578837	-0.298626520283429
46.1120960462609	-0.418286760115274
47.1015560536143	0.122696495249416
48.001638817374	0.730785730810008
48.3462368265252	0.161859090076595
47.9742441700287	-0.173505237830571
48.0187968391877	0.0776242073415537
47.4321683219016	-0.00324412883351533
47.9726888144857	-0.124098571127494
49.2135138155693	0.14546645765745
49.7815639887076	-0.579435264732915
48.4861005355252	-0.160113132094745
47.5500883644042	0.504378590868068
48.0429258325759	0.165514930661679
49.7707448568404	-0.033116914590431
50.847872751092	0.432603432151422
49.6119345776546	0.248610435610546
47.1828327349666	-0.596398108861625
45.1642628275583	-0.811316955365709
44.4337812114708	-0.484352010244955
44.8559853308155	0.475415756371588
47.1860473573113	0.212216742214641
47.9295508291709	0.382862839059072
46.365731918936	0.191830940924331
45.4038973254092	-0.390685264578571
46.0800729294887	0.0551218029741107
46.9193338859483	0.0097061571073534
47.3005843231685	0.139513493603492
44.33918738569	0.930543158799875
39.3713506170536	0.775935686236542
50.2103670689905	-1.63409182100967
50.8491058565348	-0.301407569585692
49.1775797250139	-0.250659382157264
48.4956480341375	0.279743056256804
48.2009705189831	0.549932652185176
48.846744861579	-0.250854716299895
49.0695499245131	-0.0764936408728881
49.9019056734269	-0.345140514411573
47.9665103032363	-0.446852975742166
47.935753443616	0.695677032653056
49.2238407309022	0.265320790715861
47.6543027275305	-0.361495939797196
47.0174364652904	0.391650797704949
46.0494958994609	-0.112361050599336
43.9693790628194	0.362881184400446
44.0039756484725	0.229275298784922
45.3086819018097	-0.614864793300001
46.0597966595041	-1.14776396675081
47.9784912924021	0.173688345731561
53.4800732166761	2.16377841636327
54.6500544521171	-0.675514869697021
32.6641562248682	-5.24438304221953
16.3299111503634	2.40809053817971
23.1281763934636	2.90180033221682
41.3205054948268	-0.201208868931993
44.2639040945183	0.128241773915388
44.2408541875044	-0.930522348825543
45.2177094791273	-1.57741992403986
46.7281438464835	0.662158870947427
49.0303971374677	4.22307834669012
47.2413832212214	-3.48294334882969
45.8988308626462	-0.545801166246304
46.3061261035935	-0.206677857830317
47.4775572019147	0.686465786967382
49.8709643046364	0.157890420615227
50.0507433668053	-0.293653406502295
47.8784349351227	-0.257660481910368
45.2201149283839	0.13504330551361
46.2042621604127	0.121264717710437
50.8941206468811	-0.0366989822542609
54.8875958466861	1.03754871275308
50.8492326926615	2.9238405856458
42.1898714675218	-3.60994439356932
44.785595173849	-0.571499591886174
47.6334093239741	0.104481036919474
47.3178983551929	0.423215981748701
46.4696959774173	-0.372625607543988
45.9487834919768	0.210676811039519
47.2557576256765	0.387690079197025
47.825546175808	0.137266714451988
47.1694901344869	-0.303053262327926
47.4185745022533	0.218749714313968
48.7915086359853	0.250971095279153
47.4891005233148	0.717102252735848
46.284416863954	-0.724885608532495
47.9206341933392	-0.352444406650006
47.5347961174994	0.170714348345967
45.7198977599369	0.578358991629623
45.2926188206194	-0.724977856175724
44.1718067693104	0.646097009893965
44.4892665737279	-0.811253529932319
46.8699660830974	0.396516494069806
47.223955467838	0.00863600664448844
46.78764494034	-0.363441245961258
47.7047833096758	0.28323153797133
47.9078406680421	0.495003165090084
47.3817839757751	1.08330932697071
46.7749700203603	-1.29637756452483
41.9213942405097	-1.377321015293
47.8369942663812	1.3595610356003
49.2824584459927	0.266313394848601
47.5905452254652	-0.0686972701004016
46.2184118464596	-0.372290896857902
46.2995399136753	-0.111000802228734
46.3487156785069	0.580703152200237
47.3561596080929	-1.21027397184339
47.6625438068858	-0.0110269569127023
48.1211688888012	0.338863686445532
47.0279520883231	0.235181281910236
44.1682185014388	-0.102198217311365
44.3203974307938	0.0829544667434208
47.0248616994576	0.484223531748647
47.2677577154405	-0.253105869785132
46.0305227098842	-0.370277885656706
46.1023562098856	-0.510752290647666
46.1619682834633	-0.0290270466310349
45.6851909784214	0.791430565007391
44.7678693525706	-0.583390246012863
44.8744053254764	-0.0143964311983954
45.7971564280765	0.197325558428225
46.9414645900472	0.34444009889696
48.086370381448	-0.331551712085933
46.765288375577	-0.269897997194408
42.4726643435119	-0.243434817700998
39.700519542748	0.746447814361181
40.4952813410988	0.698375358760336
46.0150957094787	-0.741420656968062
44.5193740831003	0.0619985432471816
41.753026736566	-0.1900367339426
41.9067753751619	-0.160099268000479
43.5936399236687	0.0189864818795125
45.3716737669078	0.0132095633394872
46.5341374711846	0.162992029258101
46.7957290782824	0.160487351921427
47.6521484004187	0.19120194321361
45.9614197494659	0.398535970865657
45.4738076325909	0.42594475605606
45.393804075791	-1.1703413394564
44.3018714350768	-0.157049673242039
45.2922008452333	0.0794826086973493
46.473817601765	-0.00918440499747895
46.2918620741836	0.184412845570637
45.1431309025256	-0.34740498874471
44.731711247863	0.550774562821674
44.6990265146495	0.619566975810305
45.9761129861249	-0.272573693148234
46.951637578108	-0.679941837943465
47.8666975147972	0.522518177797224
47.8368247845874	-1.01460562665087
43.7754886330303	-1.88485599381636
40.3919507682586	2.24932807811331
45.944125790446	1.07068995501877
47.4398604765951	-0.213821176537632
47.1263718591321	-0.517113894108798
49.5279208078754	-0.137814135469078
48.922456093285	0.403675736302514
46.509153186962	0.57620417795598
46.2914546592663	2.3315700792859
50.1775473730576	-1.29927631485718
55.540076944921	-6.91674197194888
43.0139076801044	4.56069830778382
47.1439601126378	3.40990599353984
47.3234086408762	-1.94997313927303
47.9399844097122	-0.925676221125837
47.9197234653329	-0.352632602586001
46.4173014741403	-0.444892880709229
46.8147111635951	-0.194041150848327
47.5341079207233	0.677420951009404
46.953665795512	0.741353277844927
47.341124770881	-0.506386013173149
49.0370605241788	-0.279482631148718
49.7905822080238	0.03275436120091
48.0837790537051	-0.826228698218823
43.3751601079597	0.183369402494381
38.8487702484376	1.97031225801544
41.9633132487519	-0.0300616369657869
44.8444447169762	-0.992076398146429
46.6350217074114	-0.829727260841229
48.3212807326866	-0.197883069275837
48.7238549409755	0.964489705155131
47.4636556120698	0.0193851547830924
46.9283562813607	-0.303035215426998
47.748202476062	0.47693567666724
47.0569693420304	-0.1512880693473
47.345020646593	-0.654558091812226
47.2352292302013	0.390932804127371
46.0196511674393	0.328013264065038
46.6573033218157	0.202185908837047
47.4342697781434	-0.268696071124708
46.6443691246442	-0.502908089131892
45.6995918112865	-0.134540691767989
45.7301800745037	0.178007141693229
46.866741383531	0.941269005626151
47.627943558148	-0.133985514208488
47.8312141745901	-0.481462804374793
47.5429701552843	0.968690189010599
47.0823789286418	-0.0287565934836338
45.7848797432635	-0.577650009012351
44.2817393678656	-0.0580631492783854
45.2249443606976	-0.23391974102748
45.9161158263969	-0.0138416155619426
48.0264375923174	0.174305150484654
48.2384092313814	0.438555173807515
46.9185512092118	0.151262041270445
44.9329783861254	-0.67088162838707
45.2741143603369	0.154365077592845
45.9826548863565	0.0116830821030499
46.7154196928484	0.0979214211548412
45.5443111189429	-0.0367052191175042
44.3260988835667	-0.398893476812552
44.1306158192945	-0.391828050282893
42.5174213386386	-0.00795505578273875
41.8762183575822	0.536858612561239
43.4675444103555	-0.0962095317269076
44.5199448973941	0.12742952481689
46.2913784768971	-0.422980741596962
46.5088201995168	1.01005487200311
45.5674780684224	-0.464292353690407
45.4652187337798	-0.540345486041889
45.4087631694278	0.275221939701379
45.7688284097347	0.320874604005709
45.7671602654269	0.20086408273021
47.3696381395989	-0.405271088000437
46.7275215373332	-0.0948339649075536
45.0453054670766	0.320210903361681
45.3357513776766	0.271632644200534
45.703673915764	-0.266279303249889
45.069817864632	-0.802481603935063
45.3033016354349	0.174246971218559
45.0272323989333	-0.312631425471229
44.8469878395476	0.0313052956651759
46.0034170217963	0.106419497828314
44.1840513947761	0.489631262604627
46.7763913280523	-0.784695724719679
47.9026121844081	-0.146578514780936
47.0287016662819	0.497869062316731
46.956346235726	0.837249626900077
48.2668296199529	-0.17733616248048
48.4092796342197	-0.320442571955128
47.3450826503202	-0.164706199526621
47.2270702450571	0.611319338441849
47.7362765601727	0.330696859244806
49.0087534607411	-0.381264090039601
48.3228060951436	0.410648641579797
48.3518905093206	-0.321732883012062
47.6395593070349	-0.599251001989921
46.2543651408279	-0.220525549835103
46.9135963595886	0.433572312212685
47.095629360126	0.0724732637900593
46.9281397684167	0.173442526353701
45.0102493235311	2.09687662931962
48.7419094184012	-1.08899941324311
53.776014265273	-1.31118828143765
51.0285088704621	0.241068930785564
48.5152752426058	-0.482774867504915
46.4858938550224	0.0770713933324879
45.1169371552016	0.228265453115107
46.1975944414479	-0.116841615273685
47.6139315557081	0.20477390562955
46.8301452298034	0.219110207883911
45.8228655894261	-0.408906480176558
44.7973094338046	-0.0756348947592683
44.871659949447	0.200389556180124
45.7570846982089	0.67810802077
47.7735964367415	-0.171621726948796
47.7654695315556	-0.367394387898672
46.251591784808	0.0272550931752603
45.8526805107516	-0.0427598157224806
47.1168543264961	-0.207204475024015
47.5789635252745	-0.0638249080556341
47.1715969110074	0.518860951594576
46.909372873338	0.374111580225529
45.4361458299426	-0.71028525347998
44.3955363366442	0.164441056996036
44.2562653831134	-0.786454066771438
44.6365516022802	0.556500768815628
44.5835270085795	0.530617993894261
45.3835837046615	-0.552320464029172
46.114737163637	-0.716398192200515
47.5156104091146	0.650833969405207
47.7164905049361	0.658904771388199
47.3687175764533	0.491295461604244
46.3736770149289	-0.82459381093094
43.4654897685532	-0.549202250965166
48.3395774132526	0.585586330130744
45.7663871441678	0.198083146675206
42.3102282064681	0.0353776517494635
42.9308382996243	-0.446111946677509
45.6259499393901	0.153644608938055
47.7094871781029	-0.333564345589011
45.0459012994206	0.373855501865532
43.1107739591557	0.482585915109131
44.1669020117558	-0.762979357941912
44.8742815964163	-0.874449830312964
44.5383267916699	0.271099172446891
44.3353024550852	0.444211455342869
42.9605881848516	0.0203028344825658
43.7458145460914	0.0648281328643454
46.6096559362506	0.56284334848828
48.7276881721175	0.0208551849310463
47.6124246658773	-0.117878056823341
45.1888145315312	0.876235165578603
47.0813298338735	-1.28629994367722
47.1133876024401	-3.49929248742255
36.5218830138	2.04128648197157
39.6246866938757	2.36873889731481
46.3274919468212	0.238627565070208
47.567690611324	-0.376536752035422
46.3565490220253	-1.17041212899855
45.674627208639	-0.394272291754934
46.622715611692	0.891729646242119
47.6100870521894	-0.0437787904402588
47.9426050031374	-3.42090914453037
42.0770048128718	2.52076732570834
47.3739408812768	3.44640592378977
46.1039039865659	-0.870331809779023
45.7363088849157	-1.78914265781539
45.9948700304101	0.726072726797669
46.8503446198955	-0.410369490819485
49.0492059523979	0.00184650472200493
47.8960643287794	-0.0897635005941753
44.6384584808916	0.681744526990919
44.1359047491637	-0.34105683350626
46.1933815156707	-0.458307717438768
46.6735491886374	0.680157085734086
44.7312375505632	-0.395089888267246
44.4144150746715	0.449172520686336
44.9272865767197	-0.187048729309669
45.4135321760196	-0.238449376236465
45.9836190261139	0.0808635586222401
45.7286210720256	0.0365639958510031
45.1417846475898	-0.526328399281189
46.1227654525553	0.641640759085636
48.1612607633023	0.292792546568162
48.8096133299724	-0.689144783719893
48.8977684937114	-0.600069569943835
48.3798735972236	0.185117495586128
47.9710651052696	0.447433864505242
48.8515096592773	0.661298474447994
49.0308376534348	-0.396057850240274
49.8256289812187	-0.837003953418355
48.7530126995281	-0.336096993692765
46.7821495435348	0.619065782719609
47.0304578474902	0.166258858218312
47.3171370161593	-0.123795468636476
46.3379328825575	-0.455851370953005
45.0130140603322	0.531335970925164
46.2263994383568	0.274904852475421
48.5398696140527	-0.24898047790731
49.3123043703607	0.263950034822525
47.35739581395	-0.0365982556531226
46.3270523302192	-0.431130813054171
47.7253133195394	0.310562590935648
48.3856567282573	0.0240888825864082
47.3074543707638	-0.260841914845161
47.7789843860392	-0.482757212914037
48.512158082159	0.535881981217201
44.9895362823363	3.23258859314053
41.6478757300813	-4.38987493156484
52.0722007860823	1.10514690530857
50.5640959843221	1.08776719686154
47.5690996531065	-0.369057912796182
47.7631163366041	-0.307342412421363
48.1276831701833	-0.694482073535266
47.1073940763138	-0.494629859291527
47.4716906852013	0.371212920621163
47.2442225401048	0.254255588199898
46.5720839020842	0.617869726457513
45.7268847545378	-0.40536695406428
43.6399452769333	-0.262904121445178
44.8256627321388	0.942597240576436
45.6203092296787	-0.259162705050026
45.9186016442354	0.144043940829165
45.2014193503612	-0.185085711662396
45.3841094206553	-0.470694974501672
44.5943761193049	-0.269678335005711
43.8028068587978	-0.026061712376092
44.7123949176391	0.616357157306243
46.8925179330767	0.160152971267416
47.3877462690031	-0.378210710453463
46.1866733851937	0.177124376417204
46.2139006948873	0.15279262592885
45.675802765995	-0.553040308167624
45.3856618508719	-0.258103195353216
46.0136854435552	0.185402408247565
46.8747572569458	0.651651533753242
44.823684590738	0.268917800323608
44.1114676249036	0.0682386365821497
45.1173829797174	-0.610764538951895
44.1455424952865	0.117978165888373
42.2212397542273	-0.471708556428363
41.9871857540606	-0.151843584148678
42.8375552109298	1.27598801162712
43.1266503607582	1.5701052715437
45.4679195473089	-4.16778835234919
48.7832670792851	1.80311250762545
46.0527976474199	0.10883494769163
42.6122366185303	-0.217576414393931
43.8237458631531	0.104810516388257
46.3559120258579	0.413450156681105
46.7951936063594	0.334359777506089
46.4002742725987	0.260383239414508
48.2341394392361	-0.55784883738602
47.362049481907	-0.104098188643932
46.0096566875255	-0.288551299014399
45.4136908224091	0.786017364471702
45.6666512051596	-0.558545966902966
47.8506911085593	-0.316852839068176
48.1954126076674	0.599870276627516
48.9029137060768	0.00319108307610749
49.1146643236265	-0.524318603139618
46.3927100669664	-0.630455990064238
45.8987479254098	0.725354184279948
48.3413112369384	0.753707499815059
49.9684172437336	-0.209540706467724
48.252211869963	-0.464466344379176
46.4542783363032	-0.492543888506718
46.0240712949595	0.0769489948530355
45.6772768361339	0.471729350328139
46.8912614075116	-0.431163544477167
46.4989740679729	-0.0331616327283288
45.2132625489271	0.310244522037281
45.6709448122337	0.243077595292718
47.0633522671429	0.215734341617404
47.1125656343193	-0.866311088000738
47.089215804365	0.294566849556571
46.4449975932515	0.668899980971196
44.8144009342662	-0.659018388148727
43.36090901198	-0.409844200363803
41.5460308148756	0.683787117860631
41.2189094368972	0.288508215943958
43.554305878846	-0.880829604516266
47.0379243063778	-0.506942703790007
48.606375255302	0.80685787422505
48.1993646747122	0.922155528555467
45.6545095223232	0.118167867135072
46.0179145457946	-0.0785726725034248
45.6399672227713	-0.814013690436683
45.099950761712	-0.495717075523657
46.7728594947944	0.0631309582493744
47.374723277017	-0.16265313110789
45.4244632011016	0.0239232127470746
45.8746491241434	0.0170820931434613
46.4137139652615	0.895058777462021
45.0707533184396	-0.721119051376685
44.7914012442218	-0.671656467212167
45.0784826394817	0.572935511570352
44.937543820953	0.720651562065922
45.5460623471584	0.0609315440224731
46.711450376536	-0.284006161970806
46.3232247468483	0.0596357830689267
46.8048870719835	0.0531239023210255
48.1906906092791	-0.136355009249111
43.4289266447461	0.0841931086608052
39.9518351356522	1.09222911967066
47.3053460795315	-1.03146821445448
47.77349830206	-0.203870999081075
45.9358807376587	-0.228645651879048
44.4247899943393	0.396605519284102
45.6828751493726	-0.311858608001408
48.0119937077842	-0.221133680844846
49.3235571927409	0.290350237975739
49.1061871760378	-0.180026273609771
48.639990054073	0.107025543054332
47.5576723979688	0.188175578107056
46.0304851908626	-0.362356555481061
47.5501615794409	-0.410484317042175
48.990996260198	0.78510653602374
43.1412737058442	0.0510902377874756
38.8383468350445	0.458503356042415
46.9448593620367	-0.75993228729525
47.4067447995917	0.0751463247300915
46.1340646841338	-0.187513306936171
46.5586263193062	-0.448333020443033
46.4882055600494	0.460296253479893
46.5874919801909	-0.540912465854609
45.3564528399831	0.444806962829323
43.443737165575	0.902375140165589
43.2330013279739	-0.652221918816506
45.3035301502723	-0.0539825959998219
46.8547205014421	0.418020208548107
47.0639851221613	0.0476981073779449
46.9950341574181	0.617636062176846
47.5492906530029	-0.301672493103619
48.7338831982863	-0.697240830156363
48.8113450497971	0.486477963913181
47.9317551056472	0.329405509385917
47.2327700044032	-0.480444303934387
48.6670854295345	0.185300164989784
50.2830261461681	-0.367124931071157
47.1586006859849	0.207969983343723
44.4944562926008	0.06739306968631
44.7718737656123	-0.750393170544938
47.422595599124	0.144431106271059
47.5461993544333	0.219492836428684
47.4442274604497	0.424282251936271
47.3053620260091	0.0323204197571326
46.8714917575429	-0.363480807284423
48.7170060138274	0.210837802043076
49.3291208197668	-0.438443419738898
47.0273938282568	-0.500342291844337
43.4344388754566	-0.314023912661607
44.644896371586	0.78499773792253
45.7085029317065	0.626167256526173
44.4657269305239	-0.464349115909738
43.8519018770857	-0.294722592829641
45.9972839226347	-0.34021139125414
46.8896862056599	-0.0109326445532567
47.7851640586395	1.02551339843245
47.5827882306407	1.81703258013582
41.6523733275336	-1.27102933528565
44.8171129977387	-3.81239894892997
52.1559939384707	0.774687203635632
49.3128453755752	2.52951846363854
46.3204860862846	0.520808475114685
45.4275181114886	-0.414002111840621
46.8406302546278	-0.522630190814326
46.6713091508665	-0.500178419130646
45.4601326375784	0.331429930289662
45.7683184239645	0.33782319206282
46.1624614564468	-0.173640674612985
47.6811514135304	0.18423882468973
48.4360816129044	0.2393496571099
47.5497905949127	-0.458949438377047
47.2072642168746	-0.221254829248707
45.9729276441979	-0.413864333843867
44.4911050075601	0.54212058990286
43.8242677287072	1.32839346346273
45.882318056068	-1.6425305836991
45.3779660743869	-0.510519287238582
44.8706930614166	0.702354339927804
44.4212538877781	0.777865202280887
42.0558609339349	-0.17894795090521
43.0806817444062	-0.410859056845605
44.4301693880983	-0.386852506437376
46.0297766820414	0.0582705914806456
46.0643329258075	-0.0499236453165103
44.6328538883328	0.546480848061293
44.0560541161646	0.321011615349412
43.7987074699454	-0.168582779418536
43.1797272403555	-0.373539207240379
43.6537125705156	-0.482857078572222
44.4323295750958	0.30946093288311
46.3787228675548	0.331770660316689
46.2935846230794	-0.0992937637582803
45.4975636979543	0.209058073908122
45.4194570762394	-0.39532359050847
44.6932041447747	-0.37954293499062
44.7199480808904	0.0441125169682164
45.6877639714587	-0.154697089922659
46.1717784030377	0.430340898627892
44.5743376344994	0.77988381062363
44.2878882907343	-0.063041159932296
45.312409800133	-0.551594928189543
47.0586417622464	0.59717334921701
47.0611257318008	-0.469467797758911
47.037726975721	-0.512882344336596
45.7567288693414	0.317174998354988
45.6300727816956	0.323633864640185
47.1873788219054	0.149235682113094
46.8046343500313	-0.460341477192222
46.3667045014521	0.264435424365904
45.7134201876907	0.258804807734929
43.4062770262321	0.0627280681480179
44.9661311352883	-0.612835253122583
47.0780983817134	0.301897682874725
48.4451339750717	0.32700493936037
46.245672893956	0.399829893881875
42.324167747753	-1.0128034669704
45.1929480196688	-0.61919030752877
46.5510441304878	-0.140298740565507
45.3840848900886	0.811080466151138
45.2449620348957	0.156418694405939
44.9285407004391	1.15967438183473
44.3310933692493	-0.254394537410115
45.8790871146335	-1.19626496666095
47.8075103391021	0.267981776253567
46.3615601442042	-0.512955360225017
44.907744523729	-0.131179799267309
44.4719940893469	-0.205710925667583
45.2286508876425	-0.374297158572458
47.6145118094877	1.49764125488876
47.5254518423492	0.956772393302055
46.1941135540305	-1.81349949206462
44.4965721649711	-0.188842707681971
44.2840604488836	0.484131636643787
45.826927887979	-0.208361994205378
47.1499544787741	0.659062752733368
47.0754907898151	0.243982426940218
45.7934061480838	-0.352722004863006
46.4130490799885	-0.564175936541798
45.4276836263813	0.178479118234591
44.8807572782722	-0.253130218123652
45.4778205608495	1.02190346782098
47.256816235365	0.0145137430636033
48.5830493440833	-0.184872075306987
48.1883145831853	0.152852512897859
48.5837603472942	-0.0584794757983562
48.0338551282254	-0.498184576082469
47.2100397658287	-0.267380533783287
46.4870728519367	0.310824118439802
47.8061871862169	0.231161990447494
47.6753071773827	-0.348496471037089
46.3078760874704	-0.0387055756046003
45.7720842443407	-0.329710566418089
46.6607652417485	-0.285712988782385
46.7287387285326	-0.113681494901166
47.8099571646161	0.698002216494783
49.2301732209211	0.733959340302044
47.0779450852012	0.19895734655401
43.9827444394008	-0.121580289034455
43.6369154296715	0.0906800266381469
45.3525895617447	-0.36364121674698
46.7878779523766	-0.506376195957178
47.5983177665086	-0.264530783015887
47.5901930086295	0.742549412885865
46.5273243499562	0.0525059001850333
45.0190888394468	-0.68986951017853
42.089558836076	-0.435409380716663
36.636480478009	0.367425184666944
42.7166632124638	0.351283610725812
46.3424767506658	-0.0180432579820298
48.3652314422869	0.536307220544186
49.0503044510093	-0.768743513840627
46.9269833647972	-0.116846352494207
46.9939123843558	-0.0108814408728871
47.8659683446802	0.431094828251692
48.555712768051	0.0036682344637071
48.426435294475	0.12381319646075
47.9853353797068	-0.291580693007852
47.751678045432	0.56101523549635
47.2868589469491	0.272024268357816
48.1095739714923	-0.257709205914202
49.284576577274	-0.25390739743818
49.8663853420011	0.0142188118571286
48.720457064085	-0.157592054442828
47.0673356266338	-0.223628047987832
44.7368402903112	0.0729086787043183
45.1719243370598	-0.0823706097792463
46.708134545775	0.43342945134203
47.5280280681793	0.469721272782182
47.9539483442849	-0.751768913716284
46.9993291461217	-0.0814100176650754
47.770352463533	0.544799634234921
47.9851443622267	-0.588856541178862
46.2992225230368	-0.705720564061451
46.6742876935039	0.54793833336729
46.4510060493931	0.51295148805518
45.7199858291275	0.445132790276714
44.9597383792877	-0.580023574146506
44.7584170952813	-0.395198434892996
45.1056832824677	-0.0139866424475859
45.8122611145066	0.10325420460521
47.5157639569452	0.756886467469221
46.7069968688827	-0.378561429715649
45.6316985990892	0.0181181586604753
45.9395678879101	-0.0450115994083743
46.1893351156829	0.630316570395666
45.7735069000404	-0.143982689563893
45.3712100006583	-0.524498443495585
45.6201485798043	0.186228267336661
46.6802585707601	-0.249833688867689
46.6802585707601	0
30.6475293572644	0
35.8200188796768	1.68191927846612
38.3085558931323	0.319092216608298
37.2760231784785	0.400250923803229
33.6952463902961	1.15184537122068
33.9394670836783	-0.231597042531046
34.5996579764223	-1.09687322236499
34.6116216756016	1.56849861122635
34.1392256220452	-0.956912233942608
35.4563953143081	-0.942383819958735
34.939426312444	-0.0314870899013719
34.5944256394658	0.468270728889937
32.5881717920737	1.04978907525006
31.6109369654026	-1.16040770684575
39.274062682907	0.620118210915781
38.9798366029144	1.46878933511615
27.3155586412324	-0.0410966042510159
22.2139438640848	-1.03626190181279
24.7539221024525	-1.7736575166085
30.9325395756633	0.0560833695080101
38.3734110590269	1.53743348182222
41.5953335363864	-0.215742534701324
42.4081822631908	-0.218463236654177
37.4726130203442	0.652434533975515
33.351915676047	0.562717066209764
33.182177911038	-1.39495643043121
34.1179402939885	0.450612676431712
32.6675256058758	0.82074881749835
35.5660376998657	-0.605187008661475
35.3667478020847	0.762487867020221
25.7373421633143	-0.478168050045601
26.1156970543592	-2.09493240281488
37.5568224001739	1.05483847547021
41.2179253315224	2.63997062984423
30.1398461313693	6.97865233768657
16.464591463986	-1.97543654229229
5.93240247638877	-5.42862548474695
4.71852712822946	-3.92676658310576
21.2778367704798	1.28247575544957
36.9314026025603	0.363220857993821
43.5697205828945	-0.547771990415806
42.2391862333511	-0.0648408646892584
41.0193350772764	-0.157352563669598
40.8035997737319	0.645167055280054
37.9039144156204	0.0186713703940258
39.0072897580043	-0.441138652969965
42.8755776455178	0.534531957433189
41.6066091933883	0.29649403476574
39.0288099278967	-0.399647886644554
41.3769379296885	-0.319107282482654
44.8257486645035	0.654147335975616
44.2194494724194	-0.291473745539586
43.3219299632073	1.23988010519463
39.7603352944711	-0.3971180232946
40.7126216154329	0.258118651457008
41.9098281062592	-0.749776420439902
42.4440750692938	-0.621073441847122
36.9463421696561	1.08519741309067
30.9781473869556	0.0888309136103782
29.7136002441991	-0.322115642019834
28.3830202593259	-0.554141159754044
23.6821895590508	0.779589514488023
25.1477466032387	-1.33286749536389
31.178351454602	-0.369118843770238
33.9928543062023	-0.274404860965314
36.8134737901584	0.747410644441813
38.251764431038	0.809326062326346
32.9836879059605	0.847935295637457
31.708088685359	-0.779339214285345
33.3775200721351	0.130493778314482
36.4407285177298	-0.460084731891773
38.9208403047132	-0.52483587592577
38.8690133578962	1.9173106658311
33.9911241238796	0.020687744620834
35.0459881702778	-1.09697750562492
31.9801251387235	-0.720152277610705
36.0892054726114	0.372670411539544
39.9268551952941	0.87771809459916
37.8011089624626	0.499702557346057
37.8932301024185	-1.70283185353485
38.2287659496185	0.9992450758369
32.4221026259907	0.680324410904437
33.88993406426	-1.63695015842975
38.2271942964354	0.318612103623576
33.0181769928347	0.7789728151407
30.1465997247507	0.260352272976577
28.9481781614841	-0.735902614839332
32.498047505681	-0.130658457297138
35.954592990888	-1.44204759477612
29.6139098826428	-10.8693891539045
18.5673590140985	-4.7663549564416
43.7319812127648	13.1249598650904
55.3176275975693	1.07142228232879
52.3538178047518	0.147362690652607
52.6571382387773	1.19657955871401
54.15923732156	-0.503903882126255
52.5144631087814	-1.30903776229973
50.1274775067622	-1.00134096757218
52.8322050299626	1.36460487517304
57.2289250412636	0.173975704858554
56.9794591347522	-0.245224562284343
56.337454274826	0.305695500597908
55.205732000628	1.0843738450206
54.4491972867702	-0.74579859410029
55.3853070410858	0.27020189760735
56.3183218019878	0.468192967181159
60.5715107062051	1.00315696608593
47.4254988388726	26.3717178727881
13.1518248367211	-24.4010232861226
49.1233200345386	-3.75614994667148
50.8644750737164	-0.306380301520398
46.692632170885	-0.282311975729087
48.2207350626708	-0.587673576488313
47.9689364513375	-0.13727495781625
47.9559489113899	0.693216772643502
48.2730459762092	0.783509484887797
46.7735575156988	0.329647273073528
45.3593909653227	-1.01488092647463
46.4575161024671	0.602720211015787
46.0531409639652	1.14079535245603
39.353400971857	-0.229001961567223
39.2491238709134	0.0286499036415098
44.5100178781528	-0.111834493502578
44.6987172368023	-0.457296256049548
44.6916431003695	-0.448384535058115
48.3415656394559	-0.313687007367814
45.9429458746498	0.111203157598102
44.3460559462493	0.399650330894023
45.9887221587454	0.400420825223269
48.3470690443858	0.402393782385665
49.0590039036261	-0.498396175409265
47.9348060444035	-1.16377105096364
48.4063383606277	-0.336557796275165
48.6911460283895	0.995772497773771
44.8871869106949	0.974263463444894
39.6040112678519	-0.675180901700768
41.3132370408102	-0.752973247303908
45.9715994623605	-1.23258640334535
52.2207825741974	0.704813699766713
60.3229644110714	0.860407388869677
52.6367034939878	-2.01790487321825
57.805965959383	2.17096499516801
55.5608328547574	0.878999440599759
47.0985515531975	-2.04739714840795
46.1897735871744	0.392336937114502
48.6660391207513	0.411666615017879
49.2154179351067	0.379202870486481
47.5496021270746	-0.209399934737708
45.5779821145341	-0.286592265977189
44.6283639300351	0.364952963409546
47.6588869748736	0.673337686763918
49.2520308281785	-0.104270988641594
46.5703252512218	-0.237572593560167
47.4576846653217	-0.663519789174971
48.6803143901767	0.122390289870524
47.4474736763715	0.411702030132396
46.555780967064	0.221805683584544
42.8398635651005	0.177283379887296
41.8073706919395	-0.460445838793781
44.7275923058937	-1.73046385007433
40.7279237485496	0.119224984919722
46.468765941985	2.30327261863333
50.1036264716113	0.264151805690769
46.5727446165891	0.739606999959266
41.3462448016293	0.312924798508022
43.2308249424543	-0.16165430104849
44.7140547523155	-1.02531288576481
45.8796796740532	-0.712962724180246
45.650874480179	-0.31124363133089
44.7358771428723	-0.275123708376034
45.1546620486073	0.60439474242594
43.6237220840289	0.851917349224117
39.1918724121719	0.930969480649919
30.693524261453	-1.92597517446226
38.117626328034	0.891263990641307
45.9185217170879	-0.551588370478291
46.3527366012686	-0.556708712263378
44.6628435350007	0.82692103358581
43.6547716011212	0.898431758367964
41.0763729107548	-1.084622069695
41.8147599084315	0.516122592756168
42.8876607289801	0.916361278328239
36.3654256954859	-0.0797245449401405
41.6976068828517	-2.53633169778816
48.2782183606444	0.363773363933272
47.899455852772	0.879806824736854
45.5538962119095	-0.302714025759192
46.5087842902196	-0.549078840949178
42.5526149271597	0.258714012085783
28.0168733749468	6.6390916303751
14.3849566888465	-3.18212834717502
15.3376646078075	-7.06788330569194
21.3374175662781	4.27489341750283
16.9143642926668	7.01232233716738
11.620584234526	4.83848345739469
6.99044733809352	-9.86764105740894
4.69788214994097	-15.0325803533635
16.5642069954232	12.5484590578361
39.9611412704767	0.0837202344396192
45.6405266136375	0.606335118609894
42.7594993777217	-0.135596273883313
38.6974996829995	0.673963559126548
38.0690065450664	-0.36625459636166
29.4936488488859	-3.6758202470386
11.2018559302224	-0.714083049961173
23.6368417726725	6.78639112715942
26.4878999647854	-2.14766334916471
27.1560575939187	-2.05725396242
39.5371241001878	0.79213937173182
43.4047181278053	1.53884661746002
43.7166319006346	-0.759964277107527
44.8753481197711	-0.302721703010235
42.2284662058677	-0.620170287408976
29.8921086264954	4.46843451581299
15.0873639925423	1.49971361720205
30.0982771177376	-4.91220940387273
41.6637966681239	-0.73063370731133
45.3610200407318	0.212533927807641
42.7278149661102	-1.05229887312346
39.1381221245298	0.194053624690478
44.3967622798118	0.92223790959482
48.6869053974898	-0.579439011670749
48.6071646482185	-0.386032506706889
45.6862200211022	-0.570892605658686
44.3799570597554	0.777684788007051
44.3754817003257	1.63117498506348
41.9960751349512	0.364601899130892
40.8237507734379	-1.49626358169515
40.7862361634375	-0.288919331554679
41.9018049042056	-0.375291813526654
46.401851317107	0.0935992310920857
46.4721652421259	0.07729259447834
45.5333230671298	0.257893458974929
46.8551596986749	0.162863880771298
46.3992278560722	1.48498392307877
41.6106926696099	2.30969612029263
22.4397982786755	-0.992887362920874
13.5152247790223	-6.93749344704838
32.7975835675516	4.51619829489504
43.3747995240389	0.739487800991584
44.8396926659475	-0.955087617311578
44.7150098911076	-2.61268543750375
47.2906444122212	3.0015863510877
46.6456600632283	0.200620789560931
46.7400181450417	-0.839807689154933
46.0669018003465	0.306834304854792
45.3080737275692	0.195998623497612
45.1144378298871	-0.102073011286484
39.9739493783908	0.249214117281852
37.5638751436552	-0.974350988039912
37.2932416371697	0.410420951598064
46.7338468147407	0.514552142495746
49.5446201177954	-0.615354809713647
48.4610716086069	-0.598509661783258
44.8326527685079	0.468700606409771
44.5408266263696	0.392892838262471
45.6997558791511	0.247860707771196
41.5806650166403	-1.18182420164145
36.1168840538948	0.858293787877977
36.0257509235184	4.03209409606048
34.6907426497177	-3.00349492580665
39.527164898241	-0.993975315802308
43.3208456914244	0.802151857180242
47.5852876363373	-1.00172153057263
48.8796188990634	-0.729481108352516
46.7442123559541	0.986846772254155
46.4756453051124	0.101142165702926
44.7336043728456	-0.405680437514488
43.2232703777222	0.445015762056798
44.8503943582035	-0.0359246035430742
47.924857289218	-0.0358060141256403
42.1235618511786	1.36890971677615
28.8687450257443	1.297376983638
33.2072296831265	-0.894893811397797
40.2279078074851	-0.650730119697938
44.3097866369917	-1.61777218294573
45.4931390604133	-0.217542437206723
38.453362878813	1.04433955528483
28.9056257238193	0.180683931063288
36.877437277839	-1.44930756176577
42.4604429753733	0.770363039171541
44.2568452512492	0.0344088486254784
44.118368207509	-1.00870290115882
41.8649549806806	-0.479864459742567
37.0058121059008	-0.838338927131587
45.0216321284095	1.12442931951359
49.2516698555472	1.06630949715833
37.9805559798015	1.79985612422881
23.9815284094805	1.38633186171622
33.1558961259579	-1.55978822796742
43.7826897426737	-1.19542973789995
46.7580526465499	-0.899944894809008
[truncated: 998,000+ more rows]
