# Supplementary material for: Hook length of the bacterial flagellum is optimized for maximal stability of the flagellar bundle
Source: PLoS Biol. 2018 Sep 6;16(9):e2006989. doi: 10.1371/journal.pbio.2006989 (PMC6126814; doi:10.1371/journal.pbio.2006989)
Supplement: S4 Data — (ZIP) [file pbio.2006989.s021.zip › FigS6_raw_data/FigS6_data_cheY_EM2914.txt]

Speed_um_s	Angular_acceleration_rad_s
39.9717308617149	0
40.750220132782	0.997950539763235
41.7641212589657	0.23392843640484
40.8214219463648	-1.32202523430334
38.4163670306813	-0.311479502598724
37.9660051097973	0.317626990329704
38.5261639438383	-0.27697806924309
42.3459564908168	0.530906622054542
45.5264691341503	0.344561888312231
44.7143003271101	0.00272897224298946
40.7443927925966	-0.371201558632428
39.2908496442029	0.406118884018821
41.1650243922024	-0.148873119761618
43.597018187473	0.460870803041507
43.1937128820535	0.276538970514081
41.6166860351952	-1.16435229674635
43.2860993448955	0.377210068003419
44.7339604140181	0.993897230879799
45.2665127697364	-0.359574626978262
46.3531385715979	-0.544707055545604
44.9597304211359	-0.379397328190461
43.136133593619	-0.136759168245021
42.0229448286157	0.595975214735139
44.3837048794293	0.290019673581171
48.3584546325958	-0.0356955294562278
48.828957883274	0.259974039767343
46.664388675314	0.312755032948954
46.8864325772635	-0.463175810079111
46.7425879899459	0.0454260302681746
47.6282943800708	-0.0858516053693352
47.8251248593384	-0.164506656719146
49.0146206261078	0.231894865620025
48.0863199683034	-0.856304487725365
46.5050456391038	-0.454505108523857
48.5943715143788	-0.0765405073343839
50.458482415109	0.254497711632569
49.3315371727655	0.105172467073578
49.123525364544	0.220905100706344
48.7945435506823	0.386636381280963
45.7410929971015	0.50995798865304
43.9682655942463	0.163665127859169
45.6721178395609	0.037436147473989
48.0975391720063	-0.10908771545327
47.729472002635	-0.168114143858974
48.9154350726431	-0.314898029564729
52.6639132939106	0.378278962496436
50.1431827023241	0.237563186369694
45.4577127321618	0.713357765764118
44.305740717262	-0.274564181757862
44.9306620982865	-0.174881798015418
44.4859002029542	-0.468756405288179
44.4631377172551	0.479884515602617
46.714079447472	0.261597169759464
46.884023053705	-0.820463057452625
45.1166455341507	-0.689526018604474
45.7295207732843	0.225184665594174
45.5069663305062	0.212040914255638
42.4980711717034	0.532466333702124
43.051223463753	0.506202362152292
43.1614838940385	-0.480314405834167
41.4193322795811	-0.0945755388101853
42.2680972717844	0.37833835689249
45.7774522566837	-0.466409574013853
48.3214204603739	-0.512991602117419
49.3660470521583	0.00494654470423228
47.25409342044	-0.338494325490089
41.1651948713874	-2.35764643342442
37.4541124678838	1.5193609630645
45.3611186350895	1.88608747208585
45.5849336866168	-0.3254126832839
44.266313696446	-0.898061377982155
49.0869292207702	-0.309020335759694
50.6602040949973	0.0441310558138241
48.0787016828001	-0.389136792429559
46.2513545819593	0.361511162869793
47.2912697818854	0.497220753664228
50.335921019607	-0.0448421385286333
51.9570757971044	0.104383932406345
52.3641615427132	-0.105302615395426
49.9996879720817	0.531409279384159
50.0762532357995	0.181807170394885
50.9293180820348	-0.298571519257227
49.6010111851795	-0.731540468843711
47.9940814164941	0.392969550116997
46.7206110327844	-0.770928627750712
45.8989826473563	0.0978879333067273
45.1133241273044	0.44832871053897
47.8806070303432	1.47996129466912
47.977994806791	-0.282009349170746
45.5087026414317	-0.185762465511943
45.2209329686004	0.0741049921810665
46.8257583771218	0.416259122868447
45.5973015524632	-0.645920109199911
46.9038232872679	-0.923059970998453
46.1510857278221	-0.768347061439776
45.4738180384985	1.55630896241039
46.0675001462464	0.168605350717931
45.0587966952388	-0.93174907590258
43.4916937788639	0.237664465786332
41.4933316128808	1.81229385736448
38.2787572574644	-1.83789615452192
34.6950178399945	-1.29536692127288
36.4628802950703	1.72697517296483
38.0096053824683	0.104238311029781
36.7599173556262	-0.172233479440142
32.6470003621025	-1.92692839868374
27.5542004279435	-1.1965806044314
27.7296038774649	2.48843796389618
31.3594116763296	0.220401480875205
33.805476111346	0.592403519669959
35.3924501015218	-1.43673062852184
32.3654209838309	0.829442336497039
32.8321251536283	-0.217263790534862
34.1784078139035	-0.405632943073972
36.5496443412426	0.168822292742798
34.3724007049373	0.0105902961717816
23.1384043819961	3.23299723058731
11.4814272199817	7.22352694084554
8.68267319527569	-2.77807523756939
15.3835946239404	-2.11122782264519
27.6139210511425	-3.11046352422599
37.8569199096681	-2.43105227516686
41.5268177631232	-0.125257666107904
43.8609927668285	1.37973344033542
46.2352071859009	-0.404498833135365
46.9573197374777	-0.150291264182034
47.1293478145497	0.25421046213804
46.6720661588259	-0.542897602151802
43.1487720795081	0.634143798436619
41.6150972095309	0.806827079093102
43.1130242577381	-0.807428933230944
42.727425751411	-0.812457282646368
41.5641066829372	0.136560538865191
39.6305181399501	-0.465881947136223
39.4266297305581	-0.290774764921355
42.8805157274844	0.989464455614669
44.995333568668	0.693724939459024
42.3243291942854	-0.513255081198356
40.4933755692391	0.104149221114024
41.9253928912375	0.0372429037371818
43.9552229462076	0.417521820648746
43.1393411388845	-0.60222212083029
42.1307613133117	-0.247311586635597
42.9483045717172	0.138333712124267
44.2864266152476	0.185459996083982
43.8250790124619	0.0246431974184096
43.2203920641124	-0.149552251016893
45.3389605321675	-0.203557166435529
49.346051892597	0.0838881510397221
50.8454721716102	0.457919126607672
48.525559129545	-0.191781683588615
45.3431609852944	-0.150587241033614
42.02805980224	0.945959187551274
40.6435506772529	0.499640737279922
39.7054930066565	-0.157592140296068
36.1661970452007	0.130082351182012
36.8930355410421	-1.49180398258564
36.9323312079862	-0.909923133013642
34.9977238633379	1.93949178360444
33.1695115123179	-1.14168932373767
36.0270430631168	-0.260307049811664
41.0448357130018	0.697926333673973
43.9768394626085	-0.28871820156763
44.5688407230143	-1.03808572595495
42.1606770493704	-0.00803232191617287
38.2526529657857	1.42173753563582
37.7958775660662	1.24046305244598
39.411638839563	-0.155868521601159
39.7839495824718	-0.767561018744324
40.083482174135	-0.30262124607351
39.5425633021855	0.844876972790079
38.324914634854	-0.879942722955113
36.6763476882855	-0.266979343086025
33.4392463476503	-0.165016165559629
30.7109389935746	1.12373469441067
31.8933069587717	-1.36410976016402
32.1980705773713	-0.411878507950109
30.9985680083753	2.07936042138913
28.7493267904068	-0.95332491585001
29.8464088800557	-1.45568265867544
32.2730058933621	0.0870849606379711
39.1906886469997	0.0355335224001672
43.9943156607239	-2.19284262375379
39.6033918129344	0.638313305758544
35.9517694557884	5.17697342631312
31.3554506842871	-1.0983919811947
30.1818662832399	0.325225296688662
32.4197005237194	-2.19692107154812
36.2726735824862	-1.13665170146431
39.6373252251245	0.511133973530303
41.5761726373996	1.23296304460939
42.3037881198323	-0.246217551860035
40.8169192810471	-0.677950060513754
37.2001828520874	-1.08931070195754
34.2131147904083	0.318672000398351
34.8575347145205	2.47999100198105
36.0732646532866	-1.10664516587289
31.983238534668	-1.86993297204702
29.6308734183703	3.30549993137349
35.0576195128836	-2.16725860942944
36.5420934061182	-0.228478174856778
37.2937102977965	0.124668302706246
36.6388726481402	-0.241599498076234
36.9059253516296	0.547519387210276
39.905565741177	0.866245815788136
39.3111170116829	-1.24400956842158
38.6148329606512	0.454121773165148
39.4578458980038	1.29184979742221
40.5484017462359	-1.30541074900889
40.9316609066714	-0.538053783578418
43.2187788437688	1.5709845464559
47.9702295882091	0.23001160422705
49.40350420834	0.118826294854582
47.8824715312821	-0.0745008458819926
46.7912262809063	-0.560914286001806
47.4565566717058	-0.658389464260035
48.1459231098007	0.0305336557427743
46.0276573570146	0.708833468263336
43.5345049110309	-1.34545718448112
39.6842262869781	0.848674014871467
42.1156380775331	2.11934380586886
42.3236827279456	-1.72098223446489
40.2407625049266	0.926854982583185
41.9193216938188	-0.223326559383339
45.6898416590576	0.0268332932958252
44.1334138225458	-0.206477034172369
43.6293347892959	-1.24062599848408
45.2037740615973	0.616241327200673
43.798226067994	0.82800829859011
41.5815269426387	-0.507754647965292
43.1925112732448	-0.678442091601857
46.0167727943225	-0.150216740446306
46.5607312218814	0.778537200224152
46.455669521874	0.965919501568802
50.137502998364	-0.215215185856486
51.5381289551361	0.220478261117703
51.8057512676781	0.101093917130506
52.0921423201064	-0.341525334572225
49.5863603284497	-0.228637734291533
48.3616505762736	0.0345706867289065
46.4977196877804	-0.179109416101982
44.7540210998424	0.497629641334229
45.1694160415428	0.415690276521302
45.8489991713928	0.289483477628876
46.4085876170611	0.00248434568991551
46.5901965397985	-0.534504049337352
48.4211914699786	-0.624187945400525
51.1426276919129	-0.255615145480913
51.9381301702425	0.116275307494782
49.9115152682725	0.316272642479959
47.3739563728716	-0.273276741856115
44.8181039400098	-1.4616637135223
43.0206682059238	0.454954230308073
42.2807601581816	0.878458838844713
43.1457844700334	-0.102529615509815
45.1113967287751	-0.407967695274029
46.2321187299392	0.667901260915352
45.7912038067822	-0.253011051001633
45.9171014071848	-0.454164129694674
46.2064742355871	-0.533357006859988
44.0746916337138	0.695238734631708
43.8841145867011	1.88782152365704
46.5375490537852	-0.669099975544244
50.6707768305054	-1.13915730027968
52.1977555165487	-0.857821225230585
52.1110470218448	0.812763053287399
53.1620033890093	0.0326391472370607
53.5278225847992	-0.0201496956434666
51.806788353643	0.239513969540755
48.3832884553097	0.0328578077853889
45.6423653564633	-0.0239408138574455
46.1994862736827	-0.426487405188521
46.7811641417382	0.756612482692755
46.3629214399824	0.339450071828577
47.0620045700402	0.0169786323788352
48.1746844211906	-0.718354632219734
48.0789063952126	-0.53059791754091
46.4166026558277	0.210053053201664
43.849636916437	0.438116297316785
43.0810241868768	-0.164124402340911
43.7024832932993	-0.292473391199153
44.3801701330147	0.295239404104419
42.9277400301291	0.153292343821238
42.720724836035	-1.18030239712742
44.9678099121089	0.422929963216107
48.8484354636697	1.19742401952353
50.425750239483	-0.596434139229666
50.3750448989589	-0.716054732915703
50.6656592253619	0.801276884064748
50.3408282506453	0.04749647503849
48.9934915672521	0.0161545295467987
46.3801623132531	-0.474743481445615
44.4300465902792	-0.851122345734225
44.8677092735813	0.165265145287176
47.90250478085	0.314642281772219
49.9272746337818	-0.554290068031262
50.3546738310556	0.345498924752852
49.6423448090828	1.11464258876372
47.4156669650665	-0.0389546511639526
45.3499977641944	-0.168690428241569
45.2166980484787	0.677372334926532
46.8227376572223	-0.259048436941916
47.501512178018	-0.630344680385069
46.1400421936508	-0.814096919439637
45.3451537863293	-0.0842336634753202
47.976601305639	1.03871883658663
50.9803122573237	-0.362374709068443
50.2493362556391	-0.584477555602973
47.177861107215	0.401682228474628
46.8071400923949	0.0949232034058031
44.9712662215931	-1.17833854952733
45.1703467101483	-0.0710532603741489
46.8866790988975	0.351511990138951
49.4298008228362	0.358242155835353
52.7659477086558	0.0162497276439355
50.9160320024131	1.10015157777252
38.2585680062689	-0.53921754659159
40.6154952380459	-0.342652349435084
45.0092030973974	-0.470732058026728
47.3101151582328	-0.0541795620460359
45.021978744526	0.183411719070518
42.2044742557597	0.150685991145534
42.7954999825129	0.623530809975818
43.441872098409	-0.0590598099728186
41.5969879394748	0.151316896700887
42.9602429270278	-0.55820195099102
44.9551242020137	0.418837929549937
47.1431617966166	0.173581875967433
46.6546838210662	0.619137734168981
45.6552082918352	0.586228189906769
43.5943114727321	-0.696774795024238
43.0583724945696	-0.831590080592574
45.3184393243718	0.334864493718682
44.3346768871985	0.478067247500776
43.4946448706097	0.068099555814037
42.6169084678343	-0.688278260438746
41.8504973032562	0.20529322162692
39.9283155564751	0.237460539038951
40.2245817673616	-0.505254463829068
41.3610832307469	-0.741188023980345
40.485390230677	1.18274784160722
42.3137585877609	0.142428790430347
43.44419185502	-0.290506952002931
40.9860261694161	-0.616400510297761
37.9579471904829	0.484805964035212
38.195673052119	0.259273939774756
40.8075521236364	-0.132261363226622
40.1214952092055	0.128681248231721
38.5332119414115	-0.25011079325901
38.7283616181428	-0.988499641887747
39.7569404006547	0.468183469378268
40.1015552872159	0.282305118173089
42.1525785809456	0.327501665047313
43.9327588475144	0.410566228921604
44.5560129567849	-0.422762178370204
43.2766220765025	-0.157886122065581
41.9784126841747	-0.129581459158747
42.441644216103	0.50626950284046
43.962746819215	0.314582289905073
44.1007897240793	-0.444570568078932
45.2395809122724	-0.528941012591265
45.8598494654633	-0.20065844763062
45.7864621403185	-0.481012465230769
45.3979131200047	0.486079154359578
42.3769722681169	0.355986742571789
33.3366559185768	-0.574124327529275
31.5902700898774	1.67098730172009
32.7102517247905	-0.085967530076837
35.8673703570215	-1.00773775862084
40.975418081141	0.444055701868881
41.6364824477749	0.462852263907186
39.432959872934	1.27204358130764
38.6576956103673	0.0393034003752029
39.1068611414773	-1.12244238078293
43.3452964944925	-1.08735305402486
44.2670174573482	0.253037493777956
42.3876161935759	0.441739486459482
38.7509233222454	-0.0694547625833638
37.3542790404242	-1.34386424294098
37.0436607945198	0.820374919776428
35.4779284547171	0.390789173259376
34.5554931361883	0.24159430120627
34.4133704157495	1.00705124150845
33.934806489494	-0.315258997518047
38.1123037834176	-1.36606790676901
43.2348508944927	0.649320501771352
42.3162205396845	0.324966216176932
40.2358993441587	0.415877093235644
38.8278858423384	0.701338178359496
40.2349431447646	0.148782313664101
42.9242297472294	-0.166539482099936
42.9569824073083	-0.26407551537038
42.4820301126539	-0.668313691178135
40.7849227464941	0.0878547582574261
38.2841700536869	0.502892820942824
37.1894256753945	-0.0796209016589235
40.1010596597928	0.212879852654828
41.2709757680513	-0.748869446499172
41.2212202679146	-0.087377330543485
43.7304223195739	0.752514047335348
48.3691898053361	-0.432190644266767
51.2397346760584	0.127629206620177
51.42395172541	0.659378898243573
50.2857853489882	-0.974525204305682
51.2781412778074	-1.00081373152774
51.2237659849669	0.10184540486307
48.859787152912	-0.336702195943729
46.5325699758582	1.06359558217057
45.4562306218426	0.236674507506245
43.2142710894325	-1.3446684653667
39.4676289783173	-0.573731213459315
39.5565521489239	0.634149618889512
41.3582697987509	0.229161743558813
40.1248506440969	-0.561742858246667
37.2608607289772	0.667128081404826
41.7877852279048	0.498439407631647
44.741046412316	-0.578601104197316
43.6847561017106	-0.703694298328394
38.8355497950553	0.587919120448046
34.9854291408906	1.05584873531637
35.7966445993218	-1.78306127301266
36.9188025346466	-0.834544268320099
37.671397722044	2.18622023489916
40.1135237133986	0.517782976245694
42.7194520495359	-0.0065086600794324
42.5474093932804	0.899885491746848
41.3900363799522	-1.0743614823314
37.4397606492825	-1.26413671973992
34.1499830528613	1.08033692672796
36.0221286833597	0.424827857095004
40.0004061652448	-0.424035929089243
38.6218613121448	-0.62719881059193
36.9982316984364	0.325914932796381
38.1021206102769	-0.121864163543165
37.5726537300625	1.33362776794088
37.633831738091	-1.17664500757043
38.7729646666803	-0.797050137943133
42.1017439663928	2.2456485499932
46.0175590835899	-0.718317642559342
38.0246480944177	-2.157265663209
29.3041530202252	-2.12751881098651
34.0127294093808	3.81569444485413
41.6554632219317	-0.425218162243225
42.5593659876174	0.0429023777010919
40.7881373108277	-0.41996028129644
37.9880341985112	0.386182073145828
36.8232702840912	1.9386509560105
38.1989167715995	-2.25261567797177
39.1594310892121	-0.415936844297098
35.4669389950453	-2.71804166485398
22.1301760305149	-8.70428496134935
15.3380030263019	14.2612435270094
17.9903604446447	2.16863159261201
20.3085521898185	-3.5184628057193
3.42870535560191	-26.5860395624317
6.19659727655135	37.4564367374664
15.7891702649303	-8.72735345077476
35.1348234110735	-2.23541432174673
42.3231383696645	-1.28766402690497
38.7672934463116	-0.918144507535811
35.6557719151457	2.09463903468093
36.9404106695787	-0.201529518414436
38.4735767788048	0.167506347080888
41.6271071380851	0.0303438533495287
43.6695162806989	-0.20761172969731
43.0559851042171	0.402285402007894
42.7768803775176	-0.756408434984841
42.2702908752146	-0.945766386492305
40.7516128128444	0.882290415496897
39.484237014931	-0.232608626646101
37.711431243053	-0.645094885984304
39.6105775709516	-0.193144820046363
44.1392673455603	0.958727435091022
47.3524671926157	0.568453865889805
43.8437795343575	-0.55067730444147
40.0264206804103	-0.939649071940688
36.8688644162633	1.16710872144524
36.4189595447042	-1.60634853597677
36.3917939797164	-0.387623212717226
38.734488809355	1.64685828987082
40.499887454196	0.359761858977919
42.5485281816535	0.356523114048959
42.1984408350678	-0.245898429984064
42.4831804494365	-0.226142227604438
39.9758858610168	-0.129406344216544
38.8153599151097	0.0592318832734903
39.9839775513828	0.392605017158779
37.1022858784172	-0.635427890267133
36.0240391151402	-1.21056576679761
40.1995512750655	1.33797235938086
43.4022763012156	0.27731438809849
44.0750195011212	0.230885311620744
43.1121123938883	-0.719213080871796
40.3984525299562	0.115978334601675
39.0730060983206	-0.899603707833459
42.4543703414171	0.620659784531052
42.4433122655324	-0.176548166620221
41.8748584648678	1.05577995889083
45.4333236202108	0.290407001271099
48.3878699683834	0.0238413321901227
47.6844226076456	-0.487712574827966
46.3232661593316	-1.02691938580599
44.4621179252169	-0.0959313004222013
43.4830331299111	0.956670691893754
44.3619614531993	-0.699907953467942
43.4949730417314	-0.153217728526968
44.5124678725603	2.25066472207553
46.7381602990505	0.228281848381379
44.6195381432715	-1.86530565658484
44.173796740808	-0.45898400732029
43.7942866222205	0.332756100032945
37.8772929517166	0.0954731806079054
45.0901594944262	-0.276247112240553
45.599206598889	-0.076561134821526
45.413283525947	0.0128728051722351
45.1964520042657	0.0227462698062514
45.0797281251485	0.469391584401827
47.1510850349217	-0.649897019053559
47.0409686581588	-0.570048810870151
46.6655490717969	0.704406299049005
44.6303242892912	-1.58236015074526
35.0188591001198	8.27174292438825
34.1960901364572	-7.39085314701693
32.5628155468638	-0.816094581414344
36.5511723578867	1.79717542003373
38.712243705186	0.3848415172805
42.7113238705644	-0.37639625166778
46.8805117327738	1.20554509103018
46.5235139118079	1.30347594145401
42.9329853559312	0.433443477243432
41.3103723515801	-1.40382304966653
43.2295083765778	0.556503258914612
47.4921705283011	0.188408702197347
52.0340067901141	-1.1486336452242
46.8733394447199	-0.516749601397875
44.8218288344129	-0.238273747400978
46.7223819199439	0.622190549125852
48.5528357314556	0.632579606954829
48.6308061378963	-0.0788417170454068
46.0399276398	0.119098885995156
41.3824931677586	0.0997969400541328
40.5954448843991	-1.02458353375415
39.2613936127557	0.941906026967888
38.07079897583	0.280826872248678
39.809685332067	-0.562753782416458
40.4904260821325	-0.887442721525873
41.7189963300036	0.606160587045692
40.2701061789753	0.957473985142887
39.1548478882519	-1.02410587818567
35.9217944336847	0.38805072241758
32.9877385151814	-0.131223542894247
35.8596419796059	-1.15981462370153
32.9307381315188	0.804608833547855
29.6087506445746	0.205918647087572
30.0675109982503	0.983209215490894
31.1879717179714	-0.0150600345724248
34.6847655162672	-1.64407305649802
36.1602065204317	0.47890147185305
36.9601323218763	0.552017421083056
37.588724991168	-1.08978462544134
36.0996623558854	0.602887004399115
33.4129653094973	0.668046639999902
31.269207640265	-0.596836424057639
32.1351418236152	-0.608936538132131
32.6662440576068	-0.704706833339371
32.1372899782575	0.284637836086503
33.5623165957916	-1.6915225913062
36.4650992036094	1.97901054131922
40.4849640819858	1.22069612913228
42.4558267568039	-1.22627822839001
39.9721048529498	-0.594876801000495
34.745242395573	1.93437072551014
29.4222349047044	-1.08279372279141
30.9762252252246	0.412632519556504
32.2227575384357	-0.726704486225368
31.4388739480483	-0.698272541867362
31.2477029312338	0.846308763548368
32.7864289143432	-0.831884463026505
34.1926557237304	0.832818208280183
33.3124689712787	-0.0622480895753555
32.573430903962	-0.581056799894239
32.6971575946136	0.682353904291991
30.8073268175736	-0.201840106737286
31.5720413546297	0.709509916138298
33.0365588261259	-0.560519450622737
32.3080832019511	-0.0737994027578908
30.0265548587158	0.311487639575752
29.2319167705782	0.407917805614239
30.2747674989526	0.846544095318609
34.9845736171589	-1.80447164153507
38.318676223386	0.47614727344155
36.6150128966532	1.00466960287596
36.5645528750458	0.0742311106065754
36.7969546534969	0.213084342707861
36.3774999796635	-0.472054816952585
34.8253165745854	0.0153775013528089
35.7678831220224	0.736256348750683
36.1664988534935	0.113166836248538
37.0691685137875	-1.80631894599435
38.0322915202949	0.626855960147586
37.6880287547907	1.41900616270082
37.4874085881701	-1.31074868148562
39.7339898683089	-0.525831080600782
39.6476050119721	0.35670264623713
39.8637521107771	-0.520996321117026
41.5340930866683	0.049087827963345
41.5204670598669	0.372207380464707
42.645921886094	0.860457299167148
43.5091268102026	0.209814603847395
43.6582259939765	-0.572605889932961
43.1363294798959	-0.243990710278728
41.9702370152665	0.014475282220589
40.2806172468595	0.184510532135868
38.204781282568	0.55124302398822
37.7297329891896	-0.183105754364702
40.1712547891215	-0.155516647483145
41.3717006308171	-0.356278629074428
43.0271226544044	-0.0561155765012683
42.966481529513	0.157453277389919
42.9835100107128	-0.0919802454532499
43.6848120407131	-0.504296024568449
44.6581134423606	-0.508866243622281
43.3153010035828	0.388806710721959
41.9520636936942	1.12849880225968
43.2850798908928	-0.530975057852437
44.7609227274967	-0.458213090146204
44.6672779455725	-0.0204615392785556
46.016336500875	0.346851594173131
46.2551795935943	0.0129726533935485
48.4862573043027	-0.276751005732883
50.3954100116588	0.511324955950027
51.3500659022821	0.360012351244255
49.9460454578853	0.141009865023137
49.3682344664176	-0.61179629481919
50.9541580450572	0.103927527848562
50.6232162778118	-0.356659258869597
49.1871174881037	-0.544924444110252
50.3085823583031	-0.0100511039061724
50.3842039249054	0.39182063145124
50.5408646206463	-0.485081513231889
48.8175093045502	0.130281314626491
45.3481096797099	0.681619287450005
45.8309758215838	-0.33845571250836
43.8955957923867	-0.919050845648732
41.8326418863142	0.365374492488611
40.7950942821838	0.96818494271168
40.4335069230594	0.165007847708083
43.2991807391881	-0.394267338183993
41.3125783037858	-0.366124924045743
33.8507301658387	1.5077546689961
42.6590494360725	-0.354139112535252
48.0665017381667	-0.84539847157913
45.8968131418064	-0.0876574911914311
44.9122959710157	0.222851811011173
46.8875762060024	2.21626484618875e-05
48.7260132188109	-0.652224494429454
50.8393350927819	-0.298322219671236
51.478797173092	0.00505001897855051
49.753723710919	0.230846356774659
47.9299951360482	0.465288409590495
46.8187778118392	0.0174267454992848
46.667080761045	0.459269998687599
44.7590393960991	0.273102599974477
42.3912916705765	-0.572300775207793
40.1676663964583	-1.02948870734931
37.9506693125287	0.292980027214767
36.0802828106347	-1.11808009880723
37.9725852106113	1.3833834312408
42.5106899830462	0.0198800388364709
43.5543848626173	-0.382489358035487
39.4572686731703	-1.51577838023591
36.4730556204783	1.88960760265863
36.860426114719	2.51172538901975
30.9747997385671	-1.95528657149867
30.0202106323438	-1.60903427656107
41.3033205772495	1.16571756081254
43.8373495581576	-0.268920342151461
36.5839498227035	0.410584286185076
33.385636089043	-0.690628686478587
34.5873492984189	-0.918209584626562
38.1057296951124	1.21984915508189
39.8433861862583	-0.734614962011543
40.0738853358082	-0.653994486090162
40.4061929060135	1.2142530938071
39.818019533371	-0.669483624093934
38.8868190428645	-0.176748606613927
32.512125446899	1.22758689220048
22.1110695770761	4.80469487159101
17.3290144962863	-2.90846810288954
24.6961160181761	-4.02277933667273
30.8235044725061	1.73117232457498
28.3369094712664	2.39339343717917
18.2666152060726	-2.09714906454772
9.35873900319249	-21.6776369438457
1.69490425777119	22.1477450380099
4.58112397066408	5.77074214850205
5.09626085213182	5.48533351997399
4.71881014010298	-6.29524591288153
1.6029349719232	12.3048182931026
2.62473851541836	7.96604231457476
5.20884798945115	-23.8114150679339
22.6898293809492	-1.19114485761959
27.5542122349002	0.292005359475093
20.5231978640634	-2.93083425112612
23.3152054510271	0.0430968055963463
28.7810281315267	1.64195734842637
34.941638028274	-0.872897422527022
36.8772280540851	0.866617282182577
38.6877771133104	0.198932313876649
43.7307374792129	0.0674096755907918
44.7057373064881	-0.108853950326773
37.7551240634523	-1.12168064321588
29.2645109351363	2.1260791602281
28.2221667066718	-1.93181850984115
30.6567691950432	1.29915551359709
30.2825214004521	1.09271231029939
31.1002761172199	-1.7867904288217
31.5781403397075	1.75538509561287
37.5149121692278	-1.09137073210483
39.4639445528368	-0.477862147263612
39.560668163879	0.371721984270983
41.0574652145412	-0.592496583740353
39.6121210435414	-2.23986980041822
37.4613374762435	1.75516040078704
33.0235089251632	3.39560726130346
28.0639125594218	-0.148367692633467
31.0152524221338	-1.78256443993832
40.0795027514495	-0.243819535274317
49.6597744661552	0.100643283205959
52.717188040075	-0.0992602528307682
51.7549615810508	-0.684915230153084
48.4555935742412	-0.628407892585616
44.4107589303996	0.464075015542992
41.2926498791643	1.83566773191255
40.2724187423883	0.151510804322862
45.6718912455432	-0.89722521956195
49.2424290906024	-0.0613488313603513
49.2203483281555	0.667268264256628
46.425764291623	-0.428166456740073
40.8276459365954	-2.42103140193773
34.5121486133116	0.983436185987672
25.6611108055972	0.159938367963909
20.704247413837	-0.520972082260306
29.1719796103419	-0.179068649074628
37.2813099337743	1.82216704139653
38.8259878496476	-0.69296400404586
37.1362197219687	0.551220584801601
37.2205812670786	-2.06023342197095
30.2050652228079	-2.03135677081863
21.3406159265073	-0.214670937905709
24.7681885783827	3.93607104347036
33.8679450167413	-0.885595553232055
34.7684622869777	0.292523677062486
32.4327893436051	-1.10294752041838
32.6715485786705	-0.0177863038568482
36.9799579343897	0.788941379112821
35.651641807732	2.19572335205313
28.1680912616241	2.38360568358919
22.6456614192789	-2.27614330369703
21.2979501972539	-5.72351496973105
17.7897614824091	4.48323450449003
20.7759933099644	-1.12847163626297
18.7205681021923	-4.26966971829059
19.0800194873095	5.61429805623111
19.9490718334318	0.135031968888054
24.0330413964625	-0.868878222367363
30.6861751267873	0.191450304543567
30.5753754509703	-3.86366517958248
25.7814202729635	-0.573084348150498
34.0562201256045	3.7195721430727
37.5559467400273	1.24809689230503
36.3963657191593	0.509942076445447
29.7770962015597	-2.21288614762398
23.7193820663821	1.4243811862483
22.6352700640386	2.75051604458024
25.4827657785339	-2.71604691378009
27.4690180129528	0.342825366774613
27.9963367820731	-1.62363997054141
28.9978980404938	-1.02360630823917
30.3331319337839	2.38831471762243
33.6893568419224	-0.289978992130154
36.6175370255435	-2.27304309416021
38.4802154651605	-0.0367609063267094
42.7620512778448	1.28055773623823
43.4660151919048	1.25860963106823
40.7633168897437	1.81378898791991
39.3212925317056	-0.885229203726259
41.7975234193476	-1.94314078743958
42.6093152270415	0.0328812407187937
44.124062583928	0.236102400715297
44.681368104118	-0.00192428096777608
43.2020398479891	-0.381747466771963
43.5225040982624	0.284742089889001
47.266200964139	0.409667524250328
49.4068289542283	0.388478275880786
48.3780085713488	-0.187677880672197
46.6218953877363	0.451246442966827
46.8521907896792	-0.336946323315654
46.623296580882	0.0809703989866234
44.0968306314996	-0.0857691790121916
43.5835452746604	0.269654208884721
42.3556322412244	-0.393533477017327
40.2598427846477	-0.481506487247993
41.6384472955425	-0.304409736850197
46.0084674437089	0.0831211520809823
48.2510530989435	-0.149179420341921
49.5326963894407	0.112438172843252
48.624735815794	-0.0102270520004665
46.3012964573498	0.62994749943044
44.0938911345946	0.92987102255522
43.7219002270282	-0.465282049010399
42.0154176167411	-0.969036178555106
37.3325425469713	1.0251094688532
34.439336091036	-0.328194250690977
31.8910616191908	2.23830624124799
32.3325327933524	-1.72187012925261
40.2557153758806	-0.452891985848692
46.2410119296227	0.581864544376287
39.7329901449101	-0.0521741895401258
40.4340377642789	-0.187271273725924
47.5539899513008	-1.33267382538987
48.2268136004035	0.221117525067792
49.5608917031948	-0.382414574624525
48.1238532222003	0.0697651173914131
46.2403530494368	1.47700945086811
47.5587631290196	0.292712217972164
49.6493552363689	-0.294088957500239
48.9956295587391	-0.104846338103732
46.590979957854	-0.678393046813575
47.2028378609744	-0.820371403166487
48.6194788747556	-0.155669042344057
48.8605141319529	0.410086336754972
47.9644223128583	0.332976339802731
43.4955180271831	0.91452296466642
38.4450301076579	-0.224751836783249
36.7122172551912	0.0541144048932497
35.2899925929316	-1.9256456033866
31.7794657824301	-1.77268775599537
24.4138692348977	4.25615685886259
30.1453661608189	0.748310086976998
39.5553378931578	-1.50793073389455
41.7631123957975	0.570537191478722
38.8525664437882	-0.347448869337135
37.6678185417931	-0.268018219389023
39.3012544974879	-0.497621176217386
40.3449241947569	0.00731490555518122
40.0368605784516	-0.143454365357331
38.2475725617023	-1.0489933319462
37.9710377538717	0.914729153268624
41.2706431765367	0.872261398497408
44.6157269359433	-0.542787835790035
44.9357332541972	0.227166813339546
42.1531193329065	-0.270783160018566
39.9685309338061	0.62420731076918
41.2862341886495	-0.0766918266724823
41.2862341886495	0
56.0181139244078	0
55.8352762505157	0.983638162705503
57.159476689383	0.588756873201074
55.9854830119746	-0.229989324011659
52.9065669828591	0.0611118182376387
52.3384769889757	1.17607361451263
52.2491281032275	-0.358006148819805
53.097553666725	-0.421782979524464
56.3287613032479	-0.100743371926745
56.6110479332417	-0.805862392216277
51.2233667333892	-0.607450938545076
47.5829178186783	0.762862296486835
49.4633088553939	0.63689440489155
52.6905963943226	0.414560003905361
52.4137794857402	-0.194883377846272
54.0290216431195	-0.141640316390021
54.5263626099825	0.464238095789551
51.8667750691253	-0.528625198374215
53.9492504043288	-0.153634634856079
55.346412910884	0.606349400470393
55.5994965310212	-0.971375842393072
54.7726457721873	0.101338683250245
52.2893636067392	-0.332345840494438
49.7678449798658	-1.60083542986356
48.985065752274	0.513335864197258
51.0380030958953	0.289761090340019
52.5714765989526	-1.70921898586237
55.426494508458	2.3959608453247
57.5407251089913	-0.824763975994266
57.6683196637679	-0.612595972592326
60.0224350339524	0.71393606402688
60.7979888254849	0.357589188619859
58.7659245744195	-0.0952238750000824
59.0043690610241	0.589808482750906
62.2502061415525	-0.639613064335753
62.2855800322003	-1.04538900030568
58.2557634039279	-0.517901399798446
54.5542267869576	0.692013349471603
54.5778933767691	0.570479511746517
56.903939022279	-0.496627425525227
53.8122757141558	0.654901817124057
49.817196911651	0.806382256559412
51.2868361931489	0.861672964904512
55.1970026402075	-0.11213515091409
54.346948864377	-0.470577250011034
51.5247117415581	-0.932557075517567
50.537769531542	-0.039779997917984
52.4831930037533	0.706556076687911
51.6923678641286	0.521080648585751
52.748892048114	-0.855115923789706
56.2700548530907	-0.112443752852885
57.3158031991111	-0.795235499278975
58.0422691029778	0.076589795480375
59.3357879444069	0.651786066779976
60.3096989146288	0.313344779678998
57.9399807947294	-0.472473673219546
54.0981786369778	-0.0859807906966049
52.0361590925638	0.614089508048639
53.2497173586081	0.234147795646194
51.8406409828899	-0.0836086980781166
50.2412338874332	-0.0821596654789394
52.1899583313664	-0.43402925384436
56.5336078729427	-0.0678338685226291
56.0107675364831	-0.569281958938716
54.1055810153844	0.849328531726256
53.1685592889363	0.410561396154219
55.5368296481427	-0.177866275515805
56.8081185963376	-0.00251529996388322
57.3662059005476	0.412472207316527
59.1266497070736	-0.31968427164902
60.0183435868512	0.897311497189013
63.7676157552972	1.63634661052356
55.3233703093574	12.1577021676642
38.7972808643672	-9.01536261231154
56.2713434434783	-5.04954006633864
59.5649792784854	-0.0903448581259663
59.189871505368	-0.150284163738659
56.6763196841541	-0.107269232502655
55.7992211161791	0.106023374095397
55.0526578832437	-0.485348764111745
55.1513196744494	0.236200638804983
56.4419742628096	-0.120475266467617
56.7741128609776	-0.32473045838145
54.7691656760828	-0.00065618532645717
53.1239309800053	-0.0436795324465502
54.2303656274929	-0.154994588119419
54.1911523097458	0.724369070690668
53.1415942551478	1.02814444400535
52.790297131559	0.548138262212193
53.6435282685031	-1.21018586617749
54.3100037510082	-0.612346958432265
53.1540685063781	0.501910087271682
53.3782414926093	-0.152765222520363
55.8057772641706	0.324043157196637
55.8542623435588	-0.170330399359197
56.6876163276165	-0.162141413728019
56.3685377938161	0.414829548142908
53.7900781390863	-0.580836424904162
53.7296693974732	-0.383612121541766
54.6113218724134	0.612456734689116
56.9291566646588	0.0471559081417348
56.8515839960881	-0.266951131672036
53.3994989602818	-0.343732622075328
54.0124076206429	0.550049946240816
55.3710800577744	0.454837914333639
56.9346910624809	0.129988226343265
58.2832529667698	-0.846670471244636
56.7144270992112	-0.0559926078699154
54.1214457671401	0.456362649045766
54.9724210470569	-0.578789496599983
53.7393128755118	-0.151641447696055
55.0864042469512	0.475845588372035
55.5613698462988	0.155333823648967
55.7706219615667	-0.0393195414119547
56.4539413162203	-0.0951635643562661
57.8330707912677	-0.16290567727363
58.5015679381729	0.0360098105681672
59.008981547205	-0.674247141488479
58.1093548720229	0.856722218122699
56.6069009544654	0.42310465659897
55.90042144429	-0.132875066190845
57.0872374520872	-0.795541868296193
60.2924347128296	0.413793579449455
60.9565068161096	0.612170251713307
54.9868953624868	-0.930435217860512
61.7075001808619	-0.498809164957908
62.5495443517067	-0.127711861856106
61.8561547325789	1.04059709835328
59.5811572763389	1.3546453988956
56.5130053460257	-0.769170358691977
54.3205215899633	-1.30020560835121
53.1747484178307	-0.356837871169257
51.908057636877	0.556908882774945
53.4400174200455	0.256110405989911
52.4774623326308	0.0383200363118312
53.7701176601413	-0.01382097430942
57.2034956352123	0.013014032644371
57.5828788347699	-0.319106167998713
57.6072376388397	0.0945345696448507
56.8866562281123	0.334583891063678
54.7277305511902	-0.349547665663409
51.8453117825612	-0.353038542061514
53.60631907508	0.674756550474303
56.8056442338447	-0.0763931187525976
56.3945722299348	0.0945923207386866
52.91610908079	-0.240667183017934
51.1251674393491	0.694316451512298
51.6301280691815	-0.344081875108305
56.8710047388725	-0.336363609187628
57.9532456333629	0.73869431658712
55.1493373286152	0.0855948370199233
55.3373187660766	-0.177235758079607
56.6723857256874	0.134059636159669
59.5114665281041	-0.603459162266914
58.668147910698	0.326953019786662
56.4583098082688	0.0378598304549627
55.0007520153577	0.0961448750528124
56.1517093531469	-0.326627593733684
54.7273932045894	0.320596407596685
52.7635122499316	-0.614894184640591
54.6826220123778	0.0702821038390543
57.8580349968697	0.471473802403847
57.7094848845077	-0.00604399261909516
56.321457823156	-0.530407833375758
54.8484127401019	0.790795125030703
54.0486720688362	0.736439827265841
54.4640633641562	-0.606118232742901
53.5501038214428	-0.750149508388627
54.5225989458418	0.26612641412059
56.8314634202417	-0.696585201102842
58.6683121456206	0.395649681870263
55.6887255353508	0.578201216842855
53.3684746422627	-0.465681661240934
52.0630983162587	-0.367473500375894
52.0870300673399	0.290032942662848
53.4198943679921	0.0219274721082998
58.5570747884893	0.0311357221036159
60.6295319004394	0.0319091042588848
56.8461798560842	-0.608169154924738
52.3388812795222	-0.118966230020678
53.2370671794242	1.06385941277828
55.0186200934403	0.110366411172285
54.2181116325211	-0.358195633138729
52.7256286731925	-0.509801221624846
52.0039368965994	-0.0349225232736083
54.3662984420886	0.419281762234656
56.843271464967	0.398410305929176
56.8165817205555	-0.144475062709831
52.6769641518619	0.343260314879658
50.223791396725	0.0251434516036613
50.6542615291634	0.0195412618870876
52.2452546085949	-0.0985772978880066
54.100428166858	-0.0721928186518888
53.0873940876516	0.0639092056957919
54.2002607680094	-0.0622658728040091
55.1391163622837	-0.086494344991624
56.4945823047141	0.0597068407555001
56.6891626488285	-0.0996381612491983
54.9829624025688	-0.397789950280843
54.8815926395349	-0.628904569778313
55.4131918614669	-0.0858613091929627
53.0622226738484	1.09725596530231
52.1572994768716	0.436005276260365
52.6428758736689	-0.879962895818408
53.6703427549719	-0.738651181747373
53.8288220783604	1.19599586322992
51.2518383824959	-0.135119061189593
49.866984115097	-0.775456107650742
50.1818368366914	-0.065708162231729
50.5653774145123	0.29431069081439
49.6114024326869	0.0669543128541917
47.5856164657026	-0.243316383383192
49.9174400130514	-0.734695548476103
52.5020112434566	0.522773092965479
52.3724913889267	0.0182954666015193
55.0570653595811	-0.107332234001689
55.8434656520648	0.296493097535964
53.8730481191263	-0.0090153125480541
51.7500417418264	-0.118689606286601
51.2654161228821	-0.364695875946071
52.3131571415385	0.973156142421213
52.0403099811437	2.01558733286243
55.6383668793258	-2.07144983234404
58.4555831114221	-3.90656934377693
50.7156256555885	5.77687343872315
49.291989162816	-1.70143914232137
53.9319823199248	-1.30423860426883
53.9111599261997	0.759965773127567
44.0863290455582	0.0470492106192393
54.858858066467	-0.344550129083727
57.3799894636957	0.193148614245127
56.3897503108286	0.792891238172528
57.2314218239102	-0.766301113924703
58.3908488215403	1.20212350887105
56.7802326591523	-0.0831919062285398
57.4393506635752	-1.23343320187991
57.3885811236834	-0.0491437554697328
56.8927191887484	0.902611072277379
57.8056853062434	0.43543426278832
59.1691722438956	-0.508504826610495
58.1539831584176	-0.243101207891545
54.9427214514316	-0.0899894335284642
57.4323918673931	0.324644182938808
59.8701027865158	0.180093823599421
60.6614767271824	-0.87863154509064
57.8980001624952	0.397223281667811
55.1782667880809	0.867834293031168
56.7120140704596	-0.775470044956985
56.7854475102877	-0.390331829141954
56.860045748841	0.107609291880008
58.397499125192	0.0674313629712801
54.9067551205247	-0.338050917897851
30.6087802358321	8.63170629627081
5.36946750613426	5.71831099584674
2.89050917038357	11.5943691014397
2.25452593669637	-14.3612076739149
7.24408147056886	-8.33876788755748
30.8671868257589	-2.94922734302627
53.6265763165909	0.728915102678935
58.3338388823199	-0.276341180903077
56.3567258960335	-0.68034732256928
54.9622798135076	0.680804154295861
54.4425325964707	-0.252717691931778
55.3358777664046	-0.277594330652681
55.3884534071515	-0.415910462514062
54.5863532794107	0.244490398248958
52.0610319626979	0.557158664398395
52.6876642283176	-0.176699495153873
54.4313994221154	0.308205952998061
56.0953817288059	0.274553823518792
56.673509172303	-0.711006142393144
53.2239227165148	-0.14854058343616
49.0608329825812	0.928189184641178
49.781726444915	-1.34627366957229
53.8560713443231	0.626322219024494
54.9431638058538	1.25016996617018
56.4904687249482	-0.546326490543797
56.4043932487947	0.118187714056762
55.3851025893578	-1.50642997308553
54.0772182359079	0.292688367147823
53.0335327296103	0.866143596372315
55.1259387007194	-0.0218464908818339
55.9825886025371	-0.340178374078552
56.3479290042858	0.405509930847799
55.4695977336981	-0.745416098725073
53.9443300504496	0.676884077985489
54.4858738113039	0.105689948278985
53.4563962180013	-0.24062520991578
51.841521430653	0.516848549377105
51.6590027718562	0.379019144164104
57.7709425647186	-0.948296562828722
59.0989082895699	-0.57007942841719
53.2088983829745	-1.05907371255496
51.3806651822638	1.36598457123944
56.627603528915	0.387522872859772
52.0399297501278	-0.394058067653534
50.6263364340058	-1.19243462435591
55.8310493972341	2.46875156332378
56.4843377646541	-0.135201364123335
57.1146788792494	-0.992919112014353
55.1578575343795	0.365982542536636
53.4950958669799	-0.10169514580742
55.5307744158235	-0.30712376272617
57.8029972301973	0.758507031787358
58.7541299795425	0.391688208408164
59.7701502111144	-0.466750344456498
59.0806056484619	-0.614085132403882
57.9439911507344	-0.102354560579219
59.4287995775263	0.59059185530424
61.7792587844974	0.133393243921085
62.4200801029469	-0.632262264335112
62.1675800581574	0.0562012338634256
59.3093917073252	0.289414417169524
57.4288717209698	-0.188494546266662
60.5833682685892	-0.494126540734784
61.7494250602565	0.111619269157314
58.7938231663581	0.36647507324122
56.023601845734	-0.592244423175686
54.8647658927971	0.154548254138073
55.1742771850263	-0.217939637550914
57.1409210134396	0.0511257920023454
56.9605305559101	0.529011564458058
55.2590792482026	-0.222239105446557
55.1719523508696	-0.179983414648911
56.6147590319904	0.789402966117111
56.9198287967263	-0.587924745349649
58.1544924376627	-0.745975536082859
55.8549138545508	0.422389076705982
54.4070389941672	0.816617023560211
54.1638596218802	-0.107079208494512
53.6531664380942	-0.362662249388459
54.3643525092823	0.519642289463293
54.0352311876237	0.0736601438954898
56.6822116462094	-0.612634717937477
57.2775450984354	0.321478460113005
56.0701146239121	0.473145353782458
56.5460608279839	-0.579631714814959
54.5488203564719	-0.518659173684231
53.8625974485084	1.19383301650468
53.1563201699221	0.526510156793507
52.2996950302679	-0.933615267677833
52.4121065290117	-0.441139999043628
52.1285416043687	0.214508712350988
51.4422828319102	-0.145633351822541
49.8037336548638	0.292726065856059
50.2946755046964	0.0599992294550831
50.318331221603	-0.692761732761925
51.9926436341109	0.604404943405818
50.6771557153613	0.44806313101844
49.3991740664779	0.121099206508641
53.2602896227056	-0.305523775100321
54.7470799099473	0.186647082253288
54.1580317126649	-0.223635873051372
53.5025354215048	-0.412649533207013
52.3885119231423	-0.707403050671039
49.5963096589957	2.46952199941173
56.4009925949861	-1.52527949868829
56.2640885337983	-1.53383397852511
56.3242390959112	-0.0403494254349736
53.1397582435004	7.51484033193171
47.299936221683	-6.96323495595824
57.7737746809341	-1.24363819413607
59.8168292721454	1.65428359374046
62.9119598731983	0.612306184809962
56.8144065598732	0.0647919662583376
58.229011404136	-0.413386526866958
58.2926188019416	0.0154300502770407
56.4174101802381	0.546737417657743
54.1986988166441	0.977408211813839
56.9073374484587	-2.54970253304609
63.8014977855801	0.909517472144466
58.9589403854233	1.04516391341024
56.3927721683029	-0.186356471328861
58.2501326065213	0.212249458633402
59.2082370397696	-0.24402087361951
61.079875273087	-0.764125530591049
59.7529708675794	0.358286512039676
57.3118769881494	0.574575394267832
59.5045906813641	-0.520553201713123
62.1472245105906	-0.524548234717355
60.956842573789	0.305748954717384
60.1011552234544	0.122952692596481
59.4352097274258	-0.407394031475753
58.5057412468999	-0.178086635496267
57.7853067094527	0.049954598154796
53.4074828753209	-0.762757437999112
49.4272702527787	1.29455488858098
53.2469796641249	-0.362109077412599
56.1990238958688	-0.193961286437035
51.1841350327023	0.58242792085175
53.1865016803055	-0.217562869079001
56.4071982855671	0.139753750512522
55.0842872339552	0.788369180661634
54.4682508801029	-0.741603347673705
53.708167326338	-0.795171251194832
51.4321350115994	0.877788718368562
50.0784935462431	0.500641777859184
47.2537479067741	-1.1638562633587
51.6047934961126	-0.809220516797077
55.3629081419981	0.479506953132477
54.9046256613253	0.729424969393102
53.2903021210919	0.382379207366267
53.4720681277317	-0.0136050179159217
55.5326861801614	-0.351372637166517
54.6538898723987	0.122837807664755
54.4694215635407	-0.0162819894626012
53.9797692753745	-0.175533912139956
51.8944026164634	-0.0744271720648301
51.878563426988	0.260877043514885
53.8270134487371	0.088843241111918
53.4524960703556	0.0420363125533605
51.5576489983121	0.0498097995510491
51.6131239688436	0.168296982591448
53.3985003563726	-0.636358781375645
55.5436034965845	0.370055698305378
56.9956758341962	0.757236145999002
56.5689848985881	-0.202427738574338
51.5596954402343	0.864945054900064
50.7100733482777	-1.14619359094409
57.3929663043478	-2.67455366337715
59.0135187677205	2.72741740287553
61.3638483936747	-0.253097814830656
54.955828147586	1.85347897537332
41.4520989881877	-0.610842987243152
39.4865275043924	-3.26977775874561
47.8094592184322	2.83154934408818
57.220498229299	-0.819059044663534
65.7783422401373	0.866172416851894
54.1000343833798	-0.369093553095139
55.304862561158	0.0163888893445172
56.5926246506494	-0.593079877994888
54.7480973107041	0.438105186821922
54.0185423418684	0.073518224157217
55.5509373787875	-0.539235650741474
56.5404948429565	-0.203867514896061
57.3076429576635	-0.541511443365293
55.0834685751794	0.46198809239531
54.4796416720898	0.458237480831634
55.55808298666	-0.375902804020698
54.841980438253	-0.766213988486816
55.5148608408964	0.681946177511029
56.112061499522	0.2950894420762
55.9519871995495	0.383914736728614
54.822019278138	0.23953754908156
55.3834656600622	-0.888936665009622
57.2144137259127	-0.117282656316064
57.0915017773751	-0.108585810328739
53.6101713792772	-0.212718149952359
53.6432972335468	0.746616218242566
54.0114626527255	0.0565828798282699
53.2384323540813	-0.1917533761924
55.461698209694	-0.175300332477858
55.3782293688128	0.0759996643343744
52.1205823163403	0.614479014926278
54.3516435392189	-1.53833503971925
54.2413531295906	0.942766461284951
54.5402029945435	0.0205698314867477
53.0992712790231	-0.383088072131589
50.0339308820213	0.848305646943482
48.9389883399361	0.353946055784481
50.573903649658	-1.03265027324899
50.6789937255644	0.755603946503096
48.4051441092473	0.898929776707927
47.8405420343355	-1.28968343732875
47.6389951852269	-0.790236686889922
48.7865563236125	0.87371445457599
47.0445757653837	0.771463313240403
48.4259302938042	-0.811002196969626
53.3237262169991	-0.195076093072346
53.8737903370967	-0.329804259015968
52.0916602041887	0.0399440354774583
49.349086691888	0.266387165592735
49.5273741252069	0.0821315829289101
52.5002704089904	-0.337140497263439
54.7124508489856	0.449723353783165
55.2507141952664	-0.273396162255285
53.5969446645084	0.426598984130448
53.5607400889444	-0.143339490826424
53.42062238781	0.37105533557402
51.605457611888	0.42075840132749
50.6867733525276	-0.15569311848277
55.6986780964848	-1.46944621819912
58.1966709759065	-1.15980297674787
54.3240419494903	2.55896331912951
53.6631652766434	0.778917932420226
55.305289156174	-0.476688804604336
53.9135141045613	-1.57094387747095
57.8317143754666	0.130249280259107
52.6465429608062	0.434978129076228
53.6794760248625	-0.687167345107165
51.845953011596	-0.431820173400032
49.5171139493971	0.614367634978696
42.1559754472882	0.844726201299253
47.7655830380179	-0.37483596777089
52.2003447713499	-0.189539966660272
54.5273095651164	-0.703845748635433
55.3841060088126	0.0907373085886776
54.4302529194088	1.25434963998871
53.5261523887445	-0.828993776538774
55.4225410879452	-0.470421522744764
54.5512541444072	0.526243279074252
53.625634002764	0.23391365263424
53.1650511832264	0.358840924317151
53.2525581826763	-0.343324097562565
50.5796662534484	0.0477298786776148
49.3505333214994	0.489258716161797
49.8005646844506	0.141357772973061
51.6946575024122	-0.118328450092181
52.3390172539921	-0.373365115019453
51.2585826903669	0.05003873614205
50.713818786145	0.00901609804251646
48.9206744543883	-0.0624537840980774
47.9717368262474	0.155191861030063
49.8222913840416	-0.598495910064467
51.5866792027701	0.442893428254579
53.5323163206214	-0.458569428548493
54.4704083575122	0.175874525019143
50.8853298230795	0.679954854240258
50.5433548845326	-0.427709123140792
51.027895021469	-0.769155356765173
51.8128328084358	0.739108886171589
53.6371854985216	0.539830720499349
52.8117526209155	-0.643533012396096
49.5778103098857	-0.173839773078484
48.2904589544153	0.185571938403679
47.9036150059681	0.750802612177509
49.1960521259364	-0.361406595183865
49.7242762008312	-0.678982775634632
48.5854219334997	-0.322686199522798
47.6506042377919	0.299635224062462
50.3795499084016	0.825672540912413
51.7352252348099	-0.110504097766638
51.341095273737	-0.558932357218088
52.7685011539417	0.264360343193296
53.8178169373248	0.48510352967513
54.4807872257468	-0.483410862793225
55.3627681967285	0.19964628941349
54.3772749872662	0.11001390750859
53.2719988750246	0.169655037392441
52.0506613067317	0.061622585791949
53.0820303785572	-0.271446656567941
54.9925801724877	-0.369988448069257
53.5999172026137	-0.488410744593388
51.1179751449934	0.524751906034996
51.9963281157266	-0.176016953250397
57.6751117826885	-0.329183398925228
56.6980398069665	1.95277491591126
45.900898658935	0.288400407256846
52.986643860126	-2.84742175461691
59.7521453016512	0.225092415602268
56.5947490238191	0.669992794586964
53.6756042918379	0.14695721034153
54.9740442431409	-0.418177453086086
54.6664714186639	-0.0171746006481005
54.7783111765055	-0.34816905081561
56.9773611970649	0.350587059075005
60.4647677895255	0.362789756422701
60.3591181612112	0.683649804719854
53.0331249765261	-0.214886173931424
56.3632384096966	-0.137248618561393
57.2538390456312	0.104516185459849
56.9925385682683	-0.965321113753914
55.6641793045456	0.437421126757737
53.1785229566297	0.0279407354651772
53.6120501064944	-0.708066601192363
54.7106690366803	1.07034783979431
55.4836942911256	0.311326139610115
54.8893500532162	-0.0758201067373054
53.6492947981942	0.454453004830598
52.8903520821505	-0.350478824394361
54.5587605823016	-0.556697098563381
52.4094075674935	-0.461893674839854
51.2295804630533	0.217970928845849
53.1836857716033	0.70498546745201
54.4804847224798	0.510939412934329
55.0815145055512	-0.298758711443233
54.9536999689855	-0.285878781588923
53.3563388412694	0.00301400462950818
54.0330393486401	-1.68464737566499
56.1507301541893	0.376004387018653
53.0853327258092	1.7318112963328
50.0560753917009	-0.294975805058185
49.7589068773473	-0.149592566166012
50.3402544082585	-0.176709911306538
49.9121787447214	-0.00429022586474215
48.7144519397367	0.32801569856536
49.5965385468339	-0.908659896011859
50.4460832502067	0.136813019370519
50.8316670472431	0.424080161347774
51.6792085957787	-0.190472324284701
51.8117775273949	-0.135901517324889
52.5026054994981	0.434078605759141
52.2625883037924	-0.00347178482224675
51.9136560348016	-0.677762009130284
52.6373811037468	0.148579484750035
54.3211247847193	0.190376441069065
53.1936518524196	0.345256275044953
52.9649910380457	-1.17342861921485
55.7907760978286	-0.0187795547573713
58.1680905474924	1.66798095859837
50.1994951968525	1.71587960140326
21.5883422965984	20.2900090459968
31.8672065753504	-20.2593441539132
21.9836051773319	6.0226251142009
7.55274079830892	0.218903988197203
13.358484367327	-2.40272055284934
12.7237719609312	2.90658807406268
11.3136169946026	-2.47680218789353
15.5353286169752	-2.13734370723969
14.9296685326766	1.66329224096737
13.2387391459593	-1.15655550696523
12.5979625429049	2.51036969897078
9.49877826446669	-0.324458293632835
14.3855882086204	-0.921879392078417
11.3716709323971	2.97399090198906
8.14158125180408	-3.9537094818179
16.461124621844	0.233618852800869
17.9959113887454	1.59761285271698
14.4861097659842	1.52621761719701
15.9357378308994	0.356601953610951
16.0607707569753	3.64548734260979
16.1227591095652	-0.942950917596749
18.3540611958865	-1.22559286900588
18.9195793621832	-0.585189754120044
18.6315620122049	-0.204489266802474
16.5411072627989	0.215358819843443
13.804694873225	-0.585973086588258
14.2205237784948	-0.346307101518299
16.8519170573618	-0.950247395389379
19.4161055231597	2.81146884955977
18.3952351881217	1.05375780732722
17.7178761397257	1.53453508880187
15.1533130170287	-1.50849351689569
17.9633038769133	-2.71190563890374
20.0883409948387	0.0451323803585595
18.8593934525273	0.321442350029329
16.6433152909299	-0.497279794774368
14.4108522015186	0.227141491253944
12.7458676124283	-1.03097862190498
15.4195597338	-0.653350825782583
17.7968546106266	1.83161690512614
19.3607794983615	-0.0711891290833044
17.7066538611276	0.295703403344012
13.7659797981261	-0.0611864200903831
8.18272064963228	-2.8288408760668
13.0468434725343	-1.80601342795195
13.8603263171424	1.02889414897689
14.4085659289561	-0.577947946729231
16.1368465205611	-0.646566587140961
13.5641042624403	-1.25746367767526
9.3835594640149	2.58765201898531
7.64900641242047	1.04438240593134
13.9695998582449	-0.0331692898369074
15.0239684865005	2.40737483576934
13.601852618592	-1.33099656043387
16.9033038536896	-2.38978137806352
16.7176107267733	1.06132968820219
15.7045834372857	1.49761872357975
16.4557459893628	0.50033349810465
16.5589222226106	-0.233745978770243
12.0425539563336	-0.589672971896716
12.9247921938506	-1.47790956773513
14.1761416807408	-1.73245069679047
15.74744473667	2.53308759748462
14.8651889931897	2.39205487223014
19.3796044946739	1.24727086176872
16.7728784458229	1.12432876572357
14.8395080123511	-2.265314281059
13.700417107204	-3.72529464329293
17.9512223095529	-0.951290504499751
15.1738299083997	3.46912830269131
16.2545837509744	-1.79239756891249
18.249629667014	3.57048972748848
5.43493364184723	4.47352539514696
12.6167254244224	-12.8255692610581
15.7744350736971	2.89461581457997
11.5502086668061	7.46613232106326
13.0739649428174	-3.43405227387067
17.0880178226089	-0.130357706893991
18.6968924214931	0.769410839720127
12.7560554616747	0.514494924042319
13.8602253580731	-4.48896431413305
16.3525322601462	0.264872041265165
17.7733904800607	0.289849185577816
15.9630465459372	1.50235879447537
14.2083221829673	0.27353513783738
15.7368053279841	0.743948274600386
13.3777018011639	-0.755982190620202
13.123064619249	-1.58570886382068
12.8306279353942	-0.711610172028188
16.3423923789972	-0.510662719435835
15.8618372419938	-0.234028708928056
13.8808239406055	1.93224466822143
11.407155166104	0.351126332186597
16.1629020969697	0.813246374774952
14.1492989024005	0.808394718739827
12.4069553657493	-1.73249434101609
12.7994633091726	-1.75846587286864
15.0532102631092	-1.51587968038343
15.2811846788958	0.283588034257809
11.6899631470836	4.30207245696631
13.5582222328566	-0.776560641160533
18.5151226100325	3.16497199453024
15.1299967564851	0.925240931756813
17.2406257898334	-2.9185124728282
17.9872708976669	-0.308600590373379
19.6469176179927	0.0593662004232289
17.3740221062399	0.470020848589447
15.4479741999605	0.689672379076876
13.8432419197167	-2.07230177807685
14.111389194401	-0.858953412602591
13.2931168212041	-0.693136421643013
16.2662808788784	-0.448855982244038
17.5923627588235	1.34753604902081
15.4679517093273	2.27912958624782
17.3814347635999	0.934690305016085
16.1085798417036	-1.94252473397876
13.8522616786451	-1.18226598786848
4.48492026420617	3.76803839059558
2.36701399243754	-9.56757308910332
1.82687250747056	-0.928952646471031
1.81024447786143	-2.64099282216743
2.10991823372408	3.0195036400802
1.74017149033786	-6.5176163767458
2.09250896747235	6.19352141556951
2.23948783422687	-2.69786710803894
2.22793582189521	-3.63567214190563
2.0281902504368	20.6016337925413
3.68321817282385	-12.6176276970813
18.8581601072684	-5.38930615941629
31.2462757745056	-1.71122166192866
41.7861562463573	0.63931848643196
56.0422505621263	3.54360764155563
61.4032001340961	1.15347481270005
62.1036811527668	-0.361074925980114
61.4406754852697	-0.376720325092576
58.3972998986323	0.119142094948048
54.1814674124488	-0.241088357075295
54.165309347994	0.264652410076768
58.3492189496609	-0.0661260600252428
57.3224720513069	0.0391023629611489
57.120929008656	0.16905179255119
56.9109500865829	-0.142309906448322
55.8236457525173	-0.709129386801292
55.6391899939871	0.733190532291821
55.9461836717747	0.72758384629905
53.7766104099677	-0.337505638067585
52.7120882746103	0.147464127217127
52.6536893767635	-0.0904940592524512
54.9205784522056	0.0411358753317539
58.1723031417099	0.357658854994748
55.46203476755	0.751282163277026
54.2202282051638	-1.2662783329164
54.1472443736941	-0.884797668102299
55.1724926730123	0.0587558027990351
53.9459875983522	0.731936548602927
53.2021316807328	-0.606324432733446
52.3249698645602	-0.0232465693762943
52.3413438981334	0.0728281980569806
52.0475561882496	1.22173184571557
52.0634244714324	-0.27542432786963
51.4586567321775	-0.780395698673942
50.9020799558392	-1.20278037526896
52.7036587213333	-0.056265114257026
54.0819735997243	1.22970194897517
53.5472490498043	0.65000247627779
50.7963451462469	-0.353167608537338
52.0084134212696	-0.922536881491391
53.5013283417618	-0.247352682927275
53.0029497492155	0.625814050640724
52.0754125287825	0.298820140949923
51.7993052117226	-0.448703963459462
53.0280052007248	0.175978599149769
53.6441934638846	0.0929032670343108
52.8832360383269	0.433368020619961
52.0681882339544	0.397466818249777
46.4321799346694	2.05305072108274
34.63871503003	-2.39381409807023
46.9217591116923	-0.886769653029594
52.4528664299122	-0.0322882354733551
53.1939476287007	0.137637661743029
48.7139227499626	0.700231287037922
52.0336879150719	-0.740134933100778
57.2815993359154	0.0759996417303154
58.0288445351664	-0.197946716452148
56.3543830267459	0.530494789339671
56.2292839317372	0.866016968467115
55.292126647721	-0.542610670313578
54.1050419838347	-1.22405148161601
50.8920355048002	-0.373403984788343
49.644736611937	0.898433464722014
54.1839840311445	-0.0367033358975239
56.5939742299485	-0.701727243856172
54.806489587838	0.492457117644589
53.5173089763184	0.544570805961077
52.885484486506	-0.0086606703382045
51.227750480838	-0.948399442918222
51.3550080958	0.707977468954818
53.8553135269611	1.52179362314825
55.3936213855001	-0.107653090357785
55.7575605319966	-0.848878243931442
57.8527889253209	-0.433540462375271
57.5112303123952	-0.102331559021619
57.2990699484612	0.0879998452522738
57.3434422382458	0.30640784828454
56.7186372429805	-0.209635725386435
56.5167170705854	-0.133761791060194
57.5678781481749	0.410893952050679
57.9116253804437	-0.583070032839732
58.0955268152665	0.211453993085663
55.3104131915241	0.724207845337129
58.6484106649611	-0.321558679448539
57.7144585326783	-0.630178096170165
57.0804006994192	-0.641038329417999
59.1180010690187	-0.0432366378647607
58.5762212682098	1.38981674574343
54.7168595099564	0.39656840168833
54.2776455722034	-0.994757587783811
53.5526228831398	-0.672929344380792
56.8898157671021	0.458889978185956
58.9469847891443	1.22307874260537
59.8806440787739	-0.433855851120695
60.8143211560645	-0.537610600300352
60.7730462606908	0.027508947767357
59.4681898631339	-0.2256506058796
60.3437556668482	0.408563936511393
59.5762755778574	-0.69298794443851
59.8558788682752	-0.507773322890155
60.291780353078	0.204832371029835
61.7557325998517	0.166803410506135
63.5784119033539	0.141629183192694
63.2334379717279	0.169036913448496
61.5528899342711	0.206832093131998
61.0790961118191	-0.20742186045504
60.219825718104	-0.59763142092561
59.941700111442	0.284031577793541
59.9028413176332	0.916673169776324
58.9070418545477	-0.244826490380574
57.5509526541013	-0.482443794090037
59.5527809236915	0.0399789774626018
59.7928497615609	1.20039671501643
59.8460202522638	-0.734938962348116
60.7422468955898	-0.343126503203315
62.4386542772023	0.467776786508625
62.6170527450456	-0.235079371080488
61.1295713703713	-0.790909684859208
61.7019048837666	0.124861482832609
59.8564134955809	0.0446244319803076
58.0414029770842	-0.351352022211761
59.9312450895635	0.855621785586601
61.4033179455269	0.19543617961225
61.4244831219099	-0.104595446192236
58.5432612140879	0.0935627138996011
56.1771768360827	-0.698452144247391
57.0582151798646	0.0900958582128885
55.128581393515	1.01794075138262
53.385528106076	1.48099570047995
56.4259610486784	-1.30578972838763
58.3558636011018	-4.072820506972
54.0371473605558	4.03254243550073
56.410747871947	0.764907488682473
56.148014882588	-1.94248015440845
56.4073553761707	-0.2951247346839
57.8874760022265	1.01246950252957
59.8577660988769	0.320841266650196
59.6087585066381	-0.228364351014972
58.1208152955252	-0.149472949195536
57.4956822163409	0.0250750290616537
59.5221629356277	-0.104540506551292
57.5295725638545	-0.023318211992553
58.3796809153951	-0.729809599452657
60.232956102285	0.0996367343607534
60.302365910927	0.426138561689398
57.7462695020803	-0.586242457068335
56.3492797830527	-0.772498241422448
59.5834583877028	0.491142793322977
61.4631528448189	0.459728027130452
62.0313304278237	-0.126539679186466
60.9187138420955	-0.239574218057581
57.40439253446	0.48330158621717
58.4415469954946	-0.0123036883241538
58.3714762901536	-0.243417462135529
58.1830013776446	-0.417080288784207
59.169024050259	-0.110460389014325
61.0831115593978	1.04991228216768
61.1540460779166	1.08015468728077
60.2761061562836	0.349956191196803
58.1917020957813	-0.395738818085054
59.2466673488751	-0.869728159818536
59.5661162640498	-0.341696457617506
57.8324460229934	0.415038599639112
58.1301664227876	0.297189642281983
58.39713462151	-0.213705310899349
58.3685351579164	0.0236614082817329
56.5538949353885	-0.695227593692627
52.3517296496633	1.65450113476863
51.4570740969571	1.45206180562354
66.7118160554539	-2.39802512180123
62.685664840109	-0.0873569139876392
58.6614365801966	0.800382917772194
59.8337480691671	0.0691028227852279
60.7741469473086	-0.148014881089349
58.6603304763393	-0.250901012229736
58.76397071754	0.085333135603067
59.6446749356123	-0.214938562353533
60.4922060460126	0.0119432709977497
59.0860665328597	-0.232815920413569
56.9022865419922	-0.128669657115631
58.1585906743737	0.0166997531828804
59.4287858518083	0.239372386901673
58.2031110078304	0.56060213923668
56.7640393658347	0.0371265106730718
55.6778224890626	0.079069667649154
57.9864012454031	-1.07432291469942
58.9323089706824	-0.0551604592879857
57.2585762438405	-0.143908571695928
53.7083792541168	0.0203320769006169
54.8327569603681	-0.0391237163689799
65.6594963551539	0.45589370369103
70.4913147822294	3.00085971792202
35.4192214366444	-12.9449727844966
32.82867673649	11.8089840472001
49.5411647291305	0.562177766992845
54.4016410337109	-1.8462171230523
55.7786275432647	-0.0308574561387635
54.8223886400403	-0.0240127937941365
52.1753411914284	-0.260689900798985
52.783587308227	-0.226222317220759
55.0363203382308	0.634400317923519
57.4217794507257	-0.407900084261025
57.1074176200592	-1.25271746390764
54.0644213324191	0.478007977088045
54.6732989970131	0.631823352870186
56.7625477919504	-0.0251182304739934
55.2686198308514	0.108280606355448
52.8171438494144	0.0622379702421494
52.7289386422873	0.400488561766923
54.5317460446955	-0.0788474067555446
54.5105406393419	-0.314392182833534
53.8189501843106	-0.248468610160592
54.9202837021332	0.35145725690378
55.9710637918385	0.58282071415911
55.5936927199951	0.939174894495213
46.9063152889668	-1.17710146428475
42.9568994750661	-4.99872161565179
58.4754350518319	5.09164298109684
57.2245151076822	0.484640234279724
53.0920628132292	-1.24227874652564
52.5155110772651	0.407135489160067
53.8856029980018	-0.00749044318455094
51.6970758494643	-0.136248379747022
51.6133417865642	-0.241843995355881
51.6413071012138	0.656167325134035
52.2146235081276	-0.0875668792378139
52.3339118035897	-0.0798626445771183
50.9058815685148	0.0936526827833787
51.3944287725257	-0.164071456781269
53.5575671421276	0.336182900525699
52.8694336939129	-0.263291020866343
51.7961422077658	0.975705107136748
51.1321274057379	-0.0385578826472102
50.6751578776455	-1.27251188537935
51.2066082115375	-0.902390407532768
50.8874332471943	0.567015681989825
50.7511525539674	0.599517716505327
51.6048437130013	0.307832396621976
54.0165713802952	0.0631311881324432
55.9223566616213	-0.946768635844308
54.6285534079285	-0.799433041963856
53.245113705898	0.631873544559729
53.8178646378809	0.463606311250222
54.211700198219	-0.162569304354023
54.8864033417752	0.137441976819674
54.2470118723967	0.138847463366571
51.3503673834845	0.67824503915697
49.7991617837813	1.06540129998814
50.8847698520909	0.112235276678255
52.9879467482974	-1.33392034300202
55.1257608864818	0.19587699440968
54.7887359389391	-0.892825722082769
52.9406895939873	-0.335928347467917
53.7140819508509	0.886224277760997
53.6481414760967	-0.587612202703818
55.5908187177239	0.0538646785327978
55.5929292888949	0.0557716187537485
54.2289266044798	-0.00095635131480154
54.2797259788155	0.054693927479625
53.9311866899961	0.166494918212521
55.0509482117907	0.154054568749215
54.895308374413	0.303809611540953
54.5124263346937	0.0509088177789758
48.5490522712884	-0.252831503268292
39.9362880704464	0.347591519354289
49.9217327390325	-1.55038755191786
54.2410547231347	0.800264437191009
53.7584879717393	0.581870623903484
54.4735304373138	-0.334547526631148
55.7416850746169	-0.565812598820727
54.1639944146684	0.00560516158637331
53.0566746728051	-0.351785561037614
53.0566746728051	0
41.7680846321596	0
42.9029329723669	-0.314064915546707
42.3961541433553	0.0098231154179933
40.8903247759924	-0.0269271061764373
39.3370800865135	-0.826945242442539
36.202945419357	-0.839892478667667
35.3621376182138	0.498075528254368
35.6047886546299	0.438326735487035
34.0193530951436	-0.200849201326178
31.5891160622495	-0.0918922152775432
31.8311262638462	-0.455014486940053
33.6067102046319	0.423539667298225
36.9995166178145	0.395368741454006
39.6144281001184	0.273378379201648
39.4413248016628	0.177853364765238
39.1142891310997	0.34157537907596
40.8625361435321	-0.0862047238106506
43.5204164440245	-0.00664703179016068
45.7640057737103	0.0672270851978446
46.0747927896181	-0.254966297544826
44.1062561951315	-0.110263434854232
41.1173385786839	-0.145820395404743
39.4020531800045	-0.456839800593568
38.6829229098335	-0.25508497717182
39.3537284604826	0.674887497848262
42.2316727405644	0.49055328034196
45.4566545310033	0.0382222311444054
44.753620728251	0.0260154233169732
43.8587674221176	-0.341206842950114
42.8987810405034	-0.378921722948217
43.3659024040536	0.472420561007262
46.0403087861271	-0.106831687320271
48.3481545809063	-0.0947070428056269
50.5026478231299	-0.0701019648721575
51.5440554639763	0.374859907091587
49.2339712751244	-0.123583350599723
47.4061838699375	-0.138183787388036
48.8456218213751	0.578757592771853
49.6755215213924	0.0560520366645972
49.6924255745973	-0.473842380126416
50.0784848827183	-0.145836865972108
49.8952371853843	0.546913884823359
47.6653278530391	0.221686758898341
45.3812486382276	-0.546316537360732
44.9047138747642	-0.257857811988438
43.9902535907755	-0.104312132478448
42.126884612736	-0.35021550795537
41.5022961043728	-0.135490209511582
43.1397186936487	0.01857161423621
44.7494580817203	-0.0758778635528414
44.9202284258886	-0.0350203487207401
43.5613669337132	0.379358416891573
42.252340032343	-0.163764906411659
43.9452541763172	0.0104217554023698
47.4483853783867	0.0649377842160292
48.363154297802	0.340608312233353
47.761709626279	-0.128852954932087
46.0543054051908	-0.231062773196832
44.6482010062607	-0.293893218426978
42.8405941875553	0.20572275748881
43.3484634071856	0.453469155609889
45.9511410987106	0.294203806839338
47.4526565644689	0.203934259409703
47.1615061152062	-0.396332371816027
45.3853491971674	-0.567088962093105
43.6822556631617	-0.17601032683222
43.007781974073	-0.0193175932277252
43.7865732661248	0.0213214128092263
42.8344674201165	-0.078496681720948
41.1143522177356	-0.025547929129953
42.3834499895576	0.186801534836738
45.4192007761385	0.540578522117587
47.1668780913143	0.401864490364322
45.9115327569355	0.210689106121619
43.1741004656995	-0.71276886213354
41.6510626949162	-0.620853686854621
42.8337912847965	0.378982937689138
44.7917711783994	0.605728055073695
46.3986475059432	-0.000212080508372292
43.6052890099871	-0.105372272938112
38.9588821230557	-0.580412815357076
37.7790823568513	0.182659842633835
41.0714315129897	0.394596798573675
42.8155069988973	-0.0577616949241602
40.9923447011318	-0.173938652593114
39.6228248554071	0.284678155994486
41.374084744847	0.670896878976491
42.3106903335224	-0.370169137962465
41.4180639977559	-0.521808909612596
41.1538192169026	-0.309166874207442
41.5362296985867	0.149101225731234
40.3599436818649	-0.124556090526575
37.5829002979548	-0.65031115295445
36.7420065908865	-0.237046220365837
35.625703461741	0.0452053460654169
33.5084589553247	0.864153485172128
33.7432512831762	0.0814700191986186
34.8630226557386	-0.356391270172933
34.7817446536281	-0.615105096499563
34.984021577161	0.560433622476636
33.9387456399016	-0.423199558217647
32.1137639146196	-0.0163500529750245
33.5469547679332	0.228362236757843
35.5192982577912	0.119987587616307
36.4532178006907	0.0735938090303052
35.6360503380388	0.112727421522606
34.925511629102	0.688803731335752
35.773955830911	0.261612301445848
37.2293386434514	-0.269533716335084
37.217775045279	0.0658181587448199
36.3680346549535	-0.306584243745301
37.1676574694025	-0.190163525058728
35.5116867213863	0.436398281704204
34.2249520176728	0.385497541176254
33.9397482649866	-0.502997816243718
34.3711069637777	0.122117410710934
36.2153917502773	-0.124404810258289
38.6450427507269	-0.279620736492344
41.3755626418538	-0.261045910276432
42.2104841636686	0.235729661983924
40.6060113036466	-0.375394198099146
40.8169341110131	-0.0029630585447693
43.2380801205111	0.514685090468467
45.0359419281832	0.575402106438389
46.1211810421452	0.0345935084378776
47.0453249198278	-0.859456866283147
45.994009881891	-0.29964738278983
43.3864589629022	-0.110834028456221
41.1518751113291	0.758382709290742
42.1764086086959	0.343435856548631
44.0777291628965	-0.255669130466952
43.1442425031236	0.118727745707008
42.9113603641745	0.173964143904365
42.9927097946638	-0.0891499531907252
40.9551242024819	-0.323285945563786
39.6636282984816	0.0557691101698894
38.1878300682716	0.357380449088555
38.2691269259176	0.194082567320818
41.0059634651177	-0.141831621751722
42.7949040491431	-0.282924389517436
43.7882359454306	-0.579553499692317
45.6551072741599	-0.35664455075713
[truncated: 998,000+ more rows]
