# Supplementary material for: Hook length of the bacterial flagellum is optimized for maximal stability of the flagellar bundle
Source: PLoS Biol. 2018 Sep 6;16(9):e2006989. doi: 10.1371/journal.pbio.2006989 (PMC6126814; doi:10.1371/journal.pbio.2006989)
Supplement: S4 Data — (ZIP) [file pbio.2006989.s021.zip › FigS6_raw_data/FigS6_data_cheY_EM2916.txt]

Speed_um_s	Angular_acceleration_rad_s
20.406539570907	0
20.0799849159477	-0.87234849493005
19.5601873566141	-0.803970240816227
19.1366402169026	-0.395031419426365
19.3916154415558	0.21535133817734
20.4555375343745	0.439385614607435
21.6104687540032	0.178644801973483
22.1794882278629	0.0171761895339446
22.1369711737667	-0.0749249967419892
21.7583561405298	-0.188073417030956
21.12202287622	-0.20423541443501
20.5049838838195	-0.11417975775116
20.0901146328632	-0.106084871602877
19.8165007615889	-0.0431523024592662
19.6143275051117	-0.0192175242117738
19.3222834059094	-0.143223398542909
19.0983754308609	-0.0160654098668593
19.2296095535667	0.283373166940688
19.2942409333045	0.110067441604793
18.7519097453801	-0.35962350281276
17.6395575864253	-0.619453893626051
16.7311971903615	-0.202790153721546
16.7200535226413	0.316518858637398
17.5142150520795	0.557898938079795
18.7567459849395	0.439998152085348
19.8098891101238	0.159705442071798
20.4996941479701	0.0132900381953611
20.8610662232655	-0.0146744328300734
21.0368948771394	0.00877721757905814
21.1976185069484	-0.113804499591875
21.4842625436421	-0.152895079582394
21.7222367046775	-0.0974589988530705
21.9333067982843	0.0634550322396894
22.3198381070385	0.0727015560064146
22.648700652269	-0.08259378501424
22.7761463302301	-0.084516705196187
22.6758382043179	0.0121571179491426
22.3605562951849	0.123710941593811
22.0313814542245	0.194992303162066
21.9017125487453	0.126751578697076
21.8050395112344	-0.0427979598064083
21.5348280109672	-0.0210003592839354
21.3708054447798	0.00749986227398169
21.4652965111273	0.0204515601098785
21.3967345179201	-0.0712673196284004
21.000910062342	-0.043377882843862
20.7304794505356	0.120362240687885
20.4877847676895	-0.0403375021650842
20.0723902001736	-0.221297939439048
19.6899609668197	-0.278861616383549
19.4494468576572	-0.241157381852452
19.3627327413798	-0.0538129145802126
19.6473301711869	0.155736822237882
20.1670948134929	0.22575360637842
20.6905704579548	0.239606871621493
21.0738096437127	0.0904834782544266
21.111145260569	-0.0979329704818501
20.8916041015438	-0.0931243911948996
20.7610885834118	0.0427884771417637
20.7020744686528	0.0136140443425732
20.4326557510475	-0.280490229425884
19.939518491928	-0.296773943957192
19.8103471786051	0.126398260520664
20.4109223212563	0.385054790751115
21.0427378072948	0.209033208024054
21.1321406102869	-0.0814451822270579
20.6283343330145	-0.277593047681819
19.5348309843452	-0.516598231930358
18.2721760969631	-0.446538051125583
17.5111764512377	-0.0163948940892613
17.4561436437027	0.200959378709133
17.7097180284699	0.12457114224589
18.1213877437054	0.223635756461591
18.7359184235884	0.242322839184087
19.5385017090615	0.308242532724723
20.4492840976451	0.289693359018677
21.3675065327575	0.223631229312905
22.45550959628	0.136915399178908
23.2676694829009	-0.100312664047288
23.3594994025417	-0.282821087249865
22.6922870856618	-0.400428863595531
21.6864512954608	-0.362508069093287
20.9959930608094	-0.107997774369132
20.9277080082226	0.0546136265014816
21.3082692134349	0.0767035696858738
21.7030637163842	0.0308609573428429
21.6070695600995	-0.141222861349332
20.907684300097	-0.243547584757177
20.2424419593943	0.00926779398699562
19.9667971773384	0.220102853313503
20.0871000359154	0.323485478602624
20.2251036169876	0.0216251656001276
19.9547514656439	-0.122426652379637
19.6936206126394	0.0684758233568665
19.49614309471	-0.0321322342838708
19.1010636239579	-0.133720835945677
18.6425434300767	-0.0531526921134171
18.3263822090023	0.0250561472319992
18.5751756041261	0.322395375520162
19.3754618234664	0.4122750196016
20.4599174491269	0.245007114023652
21.5502830571519	0.105899807739591
22.1858618445154	-0.105513323339655
22.2246911705883	-0.207381271251037
22.2003582468786	-0.146347352229292
22.2229089492913	-0.147811569954373
22.1336422665377	-0.124053320074428
21.8360164687269	-0.0993044910490801
21.4957487371979	0.0119004850279345
21.4702114249702	0.226414316118166
21.6751134904252	0.257325799345189
21.5126437884935	-0.0459628380259858
20.529698412726	-0.53344728025958
19.0350751839052	-0.580654338432265
17.9556132929586	-0.142206850295758
17.5192848567318	0.179844618099357
17.3461878642592	0.0729676510565436
17.2449830267457	0.153357928816223
17.3386615974601	0.401704619175352
17.6133935882738	0.505397684481922
17.9633302606394	0.52672294029394
18.2842532910694	0.299023870442171
18.4677253811144	-0.0670734957772063
18.4375975794308	-0.412493979489336
18.200571827102	-0.39375556618557
18.0010519961063	-0.0106148763194036
18.1898737434189	0.502258807114238
18.7083056512656	0.537911327176877
19.2365282936846	0.238652422514149
19.3665300771541	-0.0504020996016163
19.2407099385303	-0.178099384199673
18.7318084003124	-0.347603073693598
17.9681644875981	-0.40439206735638
17.3635881461172	-0.237456728265016
17.3584651232993	-0.0218799985392217
18.0044766795626	0.0430886962337884
18.8133109496513	0.224872461198649
19.3632319317695	0.199857029635095
19.423527568508	0.0737096342482864
19.2775123336686	-0.0699304230607309
18.8585757202849	-0.238011227083533
18.4333801143798	-0.250696452899591
18.2732007618272	0.0892367242286927
18.22455785301	0.166862132577362
17.7140175749913	0.106538298373816
16.7152988018752	-0.0422912097645978
15.7998674608908	0.00345222412030211
15.2448595191933	-0.0833718237623733
15.022538453393	-0.0956103607054484
14.8140535282396	-0.176709893268175
14.3398661575672	-0.389988950783566
13.5706945441426	-0.410428512773144
13.0066989928881	-0.22271381304321
12.9619099660527	0.0730265312203593
13.5011301779724	0.468145211172699
14.7592677096411	0.611326500955087
16.1615599892131	0.370449672761274
17.2599270251715	-0.00267799232135268
17.6348960912473	-0.332620384801959
17.3915482896636	-0.275441685276059
16.9808891508399	-0.090376678110534
16.7397617850929	0.276583741396658
16.7356529453981	0.438396234851439
16.9537004874988	0.348079950932238
17.5149938000857	0.245692569858416
18.3264710315909	0.101520567545484
19.2390223585138	0.0232079394061147
19.9623881941265	0.0193430309983278
20.3225541583778	-0.0173274266249281
20.1388644062701	-0.0791472054140634
19.4733207045627	-0.399107235835848
18.4936292641821	-0.428372940909983
17.9751196579807	-0.124119623134044
18.0183453684926	0.0794925938092652
17.91328225808	-0.00309934351339769
17.3875341882525	-0.0469400124653889
16.9049910441703	0.100823811764031
16.7068114932385	0.132932805562194
16.8758030437537	0.148714606093209
17.2377811642005	0.169558374312462
17.5335494097914	0.200995046185136
17.6721204640781	0.0560388313825393
17.6644491317065	-0.0302357370069031
17.7416506691804	0.0990320977194199
17.8995684802176	-0.00833890286892691
17.632478011794	-0.333752078602966
16.9983682574806	-0.441551616071884
16.5796461947367	-0.212314836011307
16.415864165436	-0.273308529924741
16.27661766619	-0.410955098751872
16.4497928357671	-0.192433006878983
17.208974644324	0.108955437101715
18.5548636358445	0.259101799621182
20.2231895408563	0.264084305043534
21.78785496441	0.169682205807363
22.7804478305209	-0.00608393903287041
23.2847776639526	-0.0233229597699038
23.4263262050669	0.00870565699339965
23.5179337784002	0.108260610128717
23.4841802634088	0.0323007311456007
22.870820127673	0.0120576792273366
21.8017490570825	-0.0110291128516891
20.6674733874511	-0.0686853201794637
19.7808645272325	-0.223548012214289
19.0010101438239	-0.379039376916339
18.284202748286	-0.364828696036916
17.7853026915106	-0.0439672652361636
17.9068628834915	0.454990964655735
18.3937486987753	0.49910307473512
18.4216418904083	0.253229558590672
18.3282996718104	0.201613782403383
18.5902813627688	0.239362527675722
18.964512738905	0.0693123175707007
18.9731068633641	-0.142132791428495
18.3031489313363	-0.284327429855785
17.2356832234908	-0.197635354736732
16.3526592615782	0.0200951425955975
16.0371504518386	0.138815859880661
16.2659307927069	-0.0535382086586742
16.8445346539841	-0.116245675977282
17.6078996481762	-0.145167119707936
17.8990948032054	-0.316241101247708
17.6542988502454	-0.516037523968302
17.2224712138448	-0.249121710608083
17.5822924653888	0.446303984288592
18.8258950327672	0.831978792379
20.1391468402503	0.583579792452285
20.9624249943223	0.165026996095343
21.4241593392324	-0.041269982167454
21.3421009902872	-0.167379583252114
20.6074036654949	-0.176128826180832
19.6075889653214	-0.259102132716896
18.5330632160017	-0.343688625656935
17.5406285414605	-0.255838215466278
16.8576739841836	-0.0476555515179666
16.5682826596465	-0.0200442174528028
16.4534978999973	-0.127887773438917
16.4990338982198	0.0403150607660514
16.7035888945528	0.136735289683243
16.7650897288653	0.0406798623067126
16.4441733463054	-0.12100457884643
16.1144970074608	-0.0455388717342862
16.2029262943158	0.167549795283113
16.6192813214107	0.10893347530087
16.9910348385537	-0.0507025494329993
17.4210221915728	-0.0448749161179567
17.8431766029558	0.114926816620412
18.2031768171204	0.307886259086133
18.6752549153551	0.298716255250145
19.227849827898	0.174473937611386
19.6604626351584	-0.0214795396216392
19.8654957235639	-0.165746234056168
19.9129397250046	-0.0954623356686279
19.9541746160198	0.0634022785124759
20.0569418078179	0.417058313067134
20.2001569135367	0.348347263432939
20.1301319886212	-0.0302057797556297
19.9085684857802	-0.273183912826592
19.7135846866633	-0.287095161893747
19.5646064599355	-0.23163744467585
19.6054874490487	-0.190905821368748
19.7593095174051	-0.219539415588808
20.1677195694057	-0.0480085556758256
20.7075421232935	0.202393214225682
21.081772870082	0.260384545752013
20.5855492520227	-0.0946306334896649
19.1194720367656	-0.395861179942526
17.337299285575	-0.46898227543122
15.9895118423149	-0.348243355897823
15.3168696728979	-0.0299026614214486
15.4085023027055	0.281334742641756
16.0409988929573	0.298881093818063
16.7832565023627	0.15941914087491
17.4154969650805	0.199745510515136
17.7162964965084	0.143255359115362
17.4644708198617	0.0266318190818171
16.9008818171381	-0.120437066003806
16.6447151622014	0.19151321338424
16.8769419452108	0.275721107910025
17.4136124264246	-0.115135954185118
17.6876317507493	-0.333192760611521
17.7207744074235	-0.102020179362123
17.9030383341627	0.102078958867326
18.3515375385942	0.221390699007479
18.6320711111302	0.0471353581843836
18.7346148174171	0.127202975076798
18.9225116656476	0.129484239794321
19.188591968765	0.0580312200597513
19.6978491317099	0.197535344484576
20.7489725115799	0.297480806056893
21.6425586851916	0.0797450199139189
21.7139726245061	-0.249317193975938
20.8369512838067	-0.442035844658974
19.6451653596973	-0.158009886249584
18.7082021111157	0.0817266412914386
17.8844809739724	-0.0497644722393005
16.9219678482893	-0.224379560528725
16.0397686410702	-0.0327390794344984
15.4093770795131	0.0221244933906508
15.0578752281472	0.022718468232652
14.9746985056795	0.0530396075664465
14.8791478959301	0.00137929920002922
14.5277372877416	-0.0935154769201696
14.0784533872412	-0.0760408006732258
13.5830870913689	0.00109570720963248
13.1526255097974	-0.0222955602546469
12.8952613349328	0.109165407378026
12.9441046863888	0.0806824403643387
13.3998658589994	-0.0895311757738324
14.2050805218035	-0.0350214714614139
15.0867670741429	0.110431326360863
15.8020473196969	0.146457387873132
16.1745062330967	0.0357834738770357
16.2200018084324	-0.024170285180787
16.2693867515219	-0.233343928558603
16.4110844608127	-0.0426071009826265
16.7617523442693	0.227959953886882
17.0132470386315	0.208192155541112
16.9126030249757	-0.0253919434692722
16.5385532341952	-0.107433496901217
16.1364322742682	-0.231674703384615
15.7996409568892	-0.15955755003423
15.869919903728	0.15857849654917
16.3925313313908	0.393550982762719
17.0138961108612	0.428520865721507
17.4107010779033	0.391988924604747
17.6624359573353	0.0728262233621177
17.674847931816	-0.269790331503329
17.3450552887954	-0.354633182967062
16.9163057761507	-0.490664687704223
16.4942520609304	-0.480489103899612
16.1656788672358	-0.355120302984694
15.8463490061777	-0.213130725014606
15.4957471485471	-0.171074222983936
15.1495889115343	-0.109648661749414
15.050322170837	0.122341570220043
15.3134447716602	0.581582744380491
15.9513704132417	0.541807539027334
16.5870110778242	0.235859749101224
17.095612268033	0.0937633957538762
17.5528030464368	0.0798815609145918
17.8540080760998	-0.031646149072063
18.1012577499633	-0.0667650589979183
18.4552371773904	-0.00797845785729345
19.0339302218495	-0.0437522179291303
19.7345773463297	-0.124186628766426
20.5404864814934	-0.118661557399122
21.356804037335	-0.00517341382080017
21.9834837230188	0.113648791075092
22.236641621782	-0.0426653384606626
22.1000038366991	-0.136328480031852
21.9816940612468	0.0165407695547297
22.2472384665953	0.230101049363972
22.3768083642271	0.147145594413348
21.9113499058334	-0.0681495122470124
21.0237830742593	-0.189563210075324
19.9786717074522	-0.166581166643158
18.7716273878398	-0.136091138637568
17.50471247466	-0.091430302586299
16.6812008333811	-0.00929052361380567
16.4089466975397	0.174458960685925
16.6976814830204	0.265796095587398
17.638709128842	0.302908602396017
18.7896325311374	0.182142736020419
19.614331463784	-0.12146976321287
19.7882756966356	-0.309500772485928
19.1142576829404	-0.482274873083248
17.755019434022	-0.382424953096459
16.4777189680574	-0.290374611350528
15.9064347199915	-0.106253249517649
15.967820191253	0.0619543147821116
16.4726809224655	0.190733933135323
17.1197608693258	0.164015551855019
17.7463754783824	0.141107711072111
18.3691924101152	0.14020323952705
18.8919145480319	0.072558861846745
19.4204168804091	0.047820190485039
20.2218301501931	0.174842436411268
21.0431609928445	0.107011293462322
21.5082626847536	-0.0490745636364596
21.6108642383499	-0.14501863388738
21.289539220097	-0.196688687029543
20.5861430573943	-0.137460860592326
19.7105530253522	-0.171596474275691
18.8757630705396	-0.118392589414265
18.3901162967861	0.0436896962690208
18.3011723616407	0.362522402469762
18.5187797113971	0.353593406271424
18.5716006576466	0.332323310525268
18.292295294245	0.286859975507607
17.4737342095052	0.0612488788164476
16.2458599252244	-0.354135198623299
15.0735027419802	-0.462950594146745
14.4008654679053	-0.391463614587624
14.4249384085297	-0.304189613533889
14.8577812423887	0.101663240031122
15.5306504087684	0.398826961853316
16.2318675014629	0.305886462902032
16.4218492348824	-0.0253378408983784
16.137790439444	-0.190471969958697
16.1881652383443	0.348074981178689
16.7898577185486	0.418970765268301
17.3391877521827	0.0991089693596572
17.6939875414654	-0.280699716011512
17.9697699517206	-0.34884258551302
18.3200571320882	-0.119166692668312
18.89426118001	0.143293458663912
19.5659076326268	0.16044554135769
19.8320813175351	0.0482671270738297
19.5069260016547	-0.030859738871408
18.9416956228231	0.0924117040089047
18.3369263546066	0.058397114280395
17.8200603541685	-0.218614348996101
17.3001727041997	-0.346246161480174
16.8363816997899	-0.32560886720232
16.5480208756766	-0.0464135895707156
16.6454125925985	0.533507162572112
16.9776574469008	0.767292351946595
17.0623745126286	0.506877969978744
16.7874874896363	0.161218177627601
16.3255489934191	-0.170045588778643
16.0767570418075	-0.451848877252335
15.8613331987898	-0.471249022148133
15.8962548083793	-0.0259798756720317
16.3080175466598	0.24449973053971
16.7052379222282	0.107900550866734
16.5189219857793	-0.245141924725115
15.9169121945228	-0.147598673461921
15.5390148513213	0.020650207416123
15.5671931265086	-0.0362749105788969
15.8382755004442	-0.125481571377072
16.0644793013465	0.0146899698562446
16.2909529152147	0.212927583855135
16.640459604498	0.252868292343037
16.8342462823387	0.0162606127968157
16.716917775995	-0.0490387777504007
16.5382920101443	-0.0424990657484348
16.5031966851328	0.0186478509796528
16.6539499825168	0.0774270836492077
16.9860818271537	0.150619699202132
17.4909179890375	0.145719532335603
17.8095812459826	-0.0643979752461983
17.9445498805476	-0.191917438421263
18.2056805084006	-0.144258994751861
18.7846664783335	0.121719410127264
19.5407781560853	0.135206041779083
20.0840196910522	-0.00683847466440946
20.3658877199017	-0.144523160867162
20.4792622072168	-0.0435631226079041
20.8232666267857	0.179485876881344
21.4304076993039	0.126438626762991
21.7573772715217	-0.0500120215221544
21.4187935837507	-0.282795381527304
20.7056015602854	-0.38065326054275
20.2647740436545	-0.30164861918302
20.1986139560193	-0.17747698511491
20.4869087966587	0.0726985509632105
20.7558834558895	0.0858602239755251
20.715861576158	-0.0587522220917993
20.2158194074649	-0.259177545207864
19.4905236522609	-0.192436404390892
18.9969388360152	0.0101280988311361
18.7438654176875	-0.0668189847082545
18.2743101180579	-0.189813965771207
17.6290965534497	-0.263958153245436
17.1778475693419	-0.0342626494871778
17.2089527207498	0.253545367923818
17.6688008636332	0.377768875945915
18.3393835739747	0.367903126897861
18.9158496213114	0.33058666997708
19.3863291176677	0.328768695386618
20.0177575105626	0.263347354643723
20.7500194437118	0.00497062516643365
21.5081825934919	0.00580250257401849
22.2540845896305	-0.0100116916832409
22.9403080900517	0.00413483546265803
23.4554790275426	-0.0601627395596902
23.4600683800032	-0.164627151285306
22.8564117519297	-0.224471093358129
21.8807067856726	-0.227298336162877
20.9668524368261	-0.177393303117492
20.1459116060019	-0.102582578082627
19.5356269692313	-0.0101275128946976
19.1764308958549	0.0496476729472075
18.9748660387996	0.0185570734621319
18.7344307891872	0.0127785929775475
18.4115206021309	0.0183157426569993
17.9623589440944	-0.228018810882888
17.5277301710629	-0.437086875037723
17.1572592694969	-0.0940975352947335
17.2967184326072	0.388410197929408
17.7121429238145	0.355673046194211
17.8632509713847	0.00627564948091619
17.5065213309575	-0.222632851141779
16.7713064580945	-0.42181349701933
15.864714034344	-0.469578264447147
15.0957510662243	-0.359427359750493
14.7223887501986	0.0970253500067253
15.2452522637842	0.622856668795252
16.5407826261035	0.708138856247512
18.0201601423173	0.663129492671835
19.2416105868301	0.285998783098531
19.8418341544573	-0.111484921734257
19.6870707029546	-0.317420176465996
19.0932762175148	-0.358791262676509
18.5417906849674	-0.0996817054117853
18.5862766837004	0.173796706895724
19.2071774341424	0.0338352174560916
19.856232629275	-0.187561916944313
20.3160102104202	-0.141687406274044
20.5460751179542	0.0256510778538916
20.4736793801224	-0.0381965514559828
19.8823467488413	-0.165411730156468
18.9020588080848	-0.382029977854716
17.7920970317673	-0.431384848945962
17.3193026804661	0.155209496298103
17.9724818210382	0.728209016011842
19.0037153025941	0.501595295655509
19.4355162996174	0.0220780810913523
18.8900989409544	-0.398572453774049
17.7717586958898	-0.521149127402735
16.688582774649	-0.320428464104519
16.0170501025129	-0.15438245336361
15.8491013295576	0.0831795950585938
16.3487164339405	0.486385246748299
17.5373041967934	0.644443026851846
18.7898885994604	0.593292372240502
19.4195303007851	0.349373583612711
19.3608292199199	0.0669580730271557
19.0351024242337	-0.118049565767427
18.609332744836	-0.220204456331917
18.4475850548819	-0.0855858245499888
18.4665993361482	0.106788446567459
18.5744329162209	0.0244201995694326
18.7477702556795	-0.160210018867014
18.7759904837352	-0.121116262997885
18.9568556082658	0.0201311828132653
19.3188868187467	0.204133079356961
19.5340318465504	0.0263521328641703
19.405856989305	-0.032002602827218
18.9866123961395	0.0519178390164485
18.4550884567195	-0.0902288412231997
17.849511543791	-0.200880510521806
17.1395276392195	-0.300936950220791
16.2046661371656	-0.599615244821734
15.2515919412684	-0.367875136098083
14.8360196912546	0.134034561738951
15.0001578435033	0.231397582465904
15.439691418136	0.212803343726158
15.9546600466482	0.133025435891419
16.327384561731	-0.0863108054910962
16.8330815589362	-0.00434613410301887
17.4528381147844	0.0966966803790874
17.7804279290917	-0.0610381629448256
17.8279814467732	-0.157986101623341
17.8608262549289	-0.200185044907713
18.1308611635324	-0.0656486203757467
19.1946794232293	0.369082485697988
21.0861525624678	0.42217419705675
22.7809780172162	0.121475313728952
23.6708995097609	-0.0752422213817348
23.7582690710921	-0.0924932775659986
23.2025823387971	-0.0876069115463218
22.4062313178056	-0.0926065308913326
21.7644322669855	-0.100308075186684
21.2753125529419	-0.107765359617668
20.5574512006985	-0.118869053675088
19.49430938087	-0.105065977164236
18.6241023075338	0.051288745943332
18.0621509660824	0.119212933016358
17.2400198424539	-0.109132308107034
16.0503677951538	-0.208388444238118
15.201153388403	-0.0127891066404553
14.8889569780172	0.367734951840014
15.2508729806748	0.457880431772045
15.9728682389861	0.339295947765528
16.6418847129186	0.17094015240365
17.2487201113291	0.0398440924231107
17.7380991977311	-0.186293222706049
17.779785073808	-0.446548830499899
17.2096173089634	-0.536001935314842
16.3335501381358	-0.372285837247401
15.5906382339422	0.0289683950805695
15.0938249733604	0.193782263190502
15.220302633742	0.410345837090857
16.0414568832893	0.521256671305572
17.2036488310188	0.341412730791759
18.0806876539933	-0.0428717619627836
18.54887451376	-0.30762809642648
18.8383646335962	-0.366136918940293
19.1741337489089	-0.0417484929763607
19.7410603107728	0.060852791287314
20.2287536762863	-0.127430304885179
20.6673377902074	0.0290041619067285
21.0995590114071	0.249944791984741
21.1358042378455	0.12288789673422
20.6465070543195	-0.254602247891091
20.0305998847378	-0.262718942877782
19.8989306980762	-0.0348995888464971
20.179937852837	0.113437346222645
20.324239108338	0.0764577852583508
19.8951762386647	-0.11659645707067
18.8851763180133	-0.433769834764413
17.4795585117133	-0.435602303795269
16.4994266885317	-0.0831116761384338
16.1942041479476	0.432058054121927
16.6120197282811	0.620464977457621
17.6700765629862	0.384419895382414
18.819890421275	0.128751025928243
19.7280343086061	-0.00498668881095865
20.3872308948411	-0.162482435239572
20.8055109175758	-0.165832612882862
21.264759707628	0.0715884253218013
21.7064748993618	0.162388505263021
22.1553115521505	0.254602485413891
22.5884070990914	0.159981867822237
22.9179677675711	0.0473462132754026
23.1062390339082	-0.132702085000115
22.8391164784259	-0.350121019106014
22.1044452642697	-0.267129988077676
21.6039785305714	0.0426466680482882
21.6253734852976	0.195174263939169
21.7268271885873	-0.033134199512848
21.5813030199965	-0.385853339921379
21.3225331483396	-0.393045361425178
21.1238248716915	-0.0758677837131869
20.8642817995962	0.0904580144609124
20.3168522819228	-0.0214355558839419
19.6946431767056	-0.0285476315174029
19.4592654010078	0.074077557164212
19.7021231112731	0.262694821311408
20.0616843806028	0.206197326302463
20.0504739461093	-0.0326512997503703
19.9830478162104	0.0242262335420862
20.0826310625647	-0.0394713405899907
19.7968149851817	-0.224184395187982
19.0291479308452	-0.185985486452487
18.347502315189	0.183531275484934
18.0258619236557	0.172472629926077
17.934519434481	0.0222616828627311
18.0379616195009	0.0494424979883443
18.2682692209771	0.116012329606957
18.2239649462557	-0.0803211238590298
17.8672970756374	-0.196218483691537
17.2966563816022	-0.373655452622177
16.6534036313473	-0.392521730847746
16.3906573673759	0.0640178101018676
16.8513233401421	0.447285259692122
17.7511895356515	0.400550559772777
18.6833810884997	0.335202057975239
19.4505010152887	0.273419791384874
19.8636298513934	0.226253663729904
20.2925835887025	0.138010360422469
20.7183421227041	-0.00728826574471397
20.760451566332	-0.152973652544433
20.4100098038226	-0.206166684527042
20.1599271135068	-0.0799552888819983
20.0471192951932	-0.0533124481706035
19.5034646536898	-0.227098255833521
18.2995554870111	-0.445884805550345
17.0708340143966	-0.273278822331977
16.4410005992219	-0.0808940260707662
16.4540355360085	0.197630396909662
17.0524394666932	0.228561020604346
17.6711719145508	0.100337956911432
18.106681987568	0.0218651162781089
18.1891934291066	-0.205818488038191
17.7588482532573	-0.4969139252943
17.2217974517618	-0.436372200837515
17.4143030571145	0.128864303163129
18.2443172905293	0.350346593463831
19.1162042510747	0.292825917246224
19.8281513603108	0.153283574468661
20.115960741142	-0.0119858459463908
19.9524375923442	-0.105506945796202
19.6850204223479	0.0641375999514726
19.750403963278	0.272964819825534
20.0845859231267	0.126309551898099
20.0526964503691	-0.102842143516255
19.6963075969586	-0.105759694365021
19.4824730221211	0.177616087986844
19.4529304816345	0.171483755528964
19.0423586805408	0.0781559892940027
18.3322740059796	0.0379011154576976
17.6408211576126	0.0547421429588912
16.945424296275	-0.123842314516818
16.4166950738108	-0.188878024021326
16.2927406730381	-0.0644355306075974
16.3201705876968	-0.0799946271457754
16.184092870251	-0.192293940805174
16.1557643803171	-0.124265192577109
16.4128919601132	0.0751323807517372
16.8324812549339	-0.00887111631876447
17.3045175737392	0.0992693864184346
17.7642834239642	0.267672212633618
17.9506444911896	0.201296599681031
17.5494334327283	0.0615208775901221
16.7504442615961	0.0639768014571416
16.1480898579156	0.0150886362445517
16.0223384374099	-0.16846596999147
16.0531058709101	-0.285136055107065
16.1450236409569	-0.152718990708724
16.3103567824654	0.100670579446648
16.7543917285729	0.159978783071795
17.4333099501578	0.140994536427284
17.8626725849607	-0.167469923563799
17.6203811833647	-0.430037511425302
16.8090658787844	-0.381431421650449
16.1024297589265	0.00588073424301561
16.1347774500851	0.659546164937212
16.571769074879	0.712343385815391
16.6683375571523	0.384923075441262
16.1234842906111	0.00615558776376535
15.2978578667475	-0.160415455991998
14.7243600738428	-0.210708010718426
14.4192078103494	-0.0689138254634349
14.2020337614685	-0.0291249532854387
13.8511395282195	-0.160188594787424
13.4117626581644	-0.162348138420439
13.1016765198718	0.200567719152974
13.077418716629	0.495621726097602
13.1001462605422	0.652886073884609
13.1513478037502	0.103943220111633
13.0773241234379	-0.491035932343962
13.1737906684053	-0.565996368433946
13.531450679018	-0.292716742699188
14.140269262891	-0.0561696878672289
14.7883190082639	0.025973211491326
15.5490950720754	0.372960419892721
16.4498206775671	0.535955514926441
17.3268514576335	0.204894674219783
18.1453923093211	0.0179548909130294
18.7737135905781	-0.193074169096729
19.1179354272571	-0.294854942265136
18.8548053685479	-0.37970786035137
18.2855558035639	-0.411376657546951
17.8698713677378	-0.268710869410674
17.8779751366916	-0.0450606327256806
18.260188656513	0.0769549944690473
18.6711092101323	-0.0164866626485747
19.1557436313595	0.111586870768877
19.6834817178629	0.174050588610724
20.3037610214473	0.275148138012368
20.9834701818692	0.077022545761579
21.3482313039804	-0.079742094292754
21.05399641024	-0.219749484803555
20.2650955952534	-0.313709759736674
19.3437260209771	-0.310272346932635
18.4127481417321	-0.269650571774481
17.5539267621519	-0.321455342429385
16.7842676219644	-0.329381655058102
16.2779657020007	-0.00781641352444762
16.2931914668601	0.411044916682052
16.8973624877934	0.602300575145654
17.4805620794191	0.323528261926954
17.3417776251888	-0.00810071485853037
16.8772961070954	-0.0268787430606241
16.5892603284197	-0.102654828097125
16.5311819159132	0.0481436824235604
16.6278384082608	0.0822176913779624
16.9392477180051	0.0045439371048146
17.4016814869807	-0.192140943491622
17.6175178644762	-0.251229832756248
17.8556696808448	-0.100233737072476
18.2796911296623	-0.0272477272923703
18.8343031002719	0.0924681052123879
19.2153997627601	-0.168099658822884
19.3530046692351	-0.161526658698051
19.8628788826862	0.126872963538129
20.8550467519513	0.432412322789514
21.7240605012885	0.397382288641664
21.9426414336825	0.175138636413019
21.5252811194006	0.0688389848998467
20.6453414705803	-0.0842689460430321
19.3151994050604	-0.410715390231522
17.9030349377386	-0.58260447950137
16.995298977322	-0.136865760326877
16.9061751312475	0.265872558204813
16.9774933656525	-0.0439529879955094
17.0101402676409	0.0285169376455294
17.2631650907455	0.237869249058579
17.5815945525624	0.197611922376183
17.7598265192329	0.0614090116846873
17.7090885720078	0.00806677989268501
17.7497223445438	0.0520172947697537
17.9260715688839	0.148487512996506
17.8565233720683	0.118053214773264
17.5560028163194	0.0450927487140576
17.4156823436087	0.198538494141543
17.7565866217554	0.265897580611995
18.3420369409719	0.291477333915908
18.9951525523316	0.204692694403272
19.4309873399059	0.0063707547945332
19.6084658053388	-0.157485207052734
19.3714802938754	-0.358311356698058
18.6427926949316	-0.327293053199017
18.0793318822002	-0.108203385930165
17.9263606515682	0.086390999367616
17.9527312312494	0.11542208151688
17.9728474963507	0.119256808621981
18.0919170486055	0.0222468185608808
18.5546286028955	-0.0676131147838601
19.2476105369374	-0.161562016211438
19.51280397823	-0.344255414489515
19.2301704035313	-0.342845702314401
18.6990326758096	-0.262142727473207
18.2184147267681	-0.182953186125171
17.8669852096876	0.06154055541935
17.783754106746	0.16266330810279
17.7194397062355	-0.110260298082746
17.2500412378835	-0.46108525545735
17.0213048889735	0.0809389947713899
18.0648661999342	0.897144554520374
19.9526357083126	0.788290067028417
21.5348392480366	0.418045356775156
22.0844116094934	-0.0066988267576702
21.5011296077418	-0.30431082639973
20.3312714351997	-0.480075049705286
19.3676376521998	-0.333306922822842
19.3401585369548	-0.0890693699727514
19.5530362564154	-0.263084425428525
19.0957715399293	-0.536006569492227
18.2986784534485	-0.550963941464085
18.0832594102666	-0.0984199975269417
19.2403731469544	0.729685349320706
21.4325294648249	1.002141899405
23.044850681634	0.556360726587502
23.0515366653834	0.0879379467581856
21.9615617216726	0.0574144374730221
20.6806795724299	0.0248336715559168
19.6153613878185	-0.1389075441786
18.7984882382376	-0.193751009847334
18.4827761357561	0.0548864227895449
18.7502859894142	0.25695028817335
19.2340320516499	0.11993329479636
19.430131269056	-0.0633130716222541
19.2704865389368	-0.155049762299569
18.8644181710122	-0.12474476213799
18.4838837617747	-0.111983362865169
18.3890803693754	-0.0247635633779315
18.3242072890053	0.0190691300452193
18.0504530390322	-0.0471534620880973
17.5047747591509	-0.0857876950969332
16.8901614696906	-0.194402768615412
16.3853890948132	-0.144290015181748
16.115706398253	0.120873468615783
16.1642034754444	0.329464782648067
16.3444827363082	0.123896747234567
16.2158675811397	-0.456229813993979
15.7408068717174	-0.520289659935271
15.3607553802076	-0.0188123287670341
15.515883220794	0.399966176415468
15.8799070450153	0.462530569604009
15.9249483999713	0.122319584479473
15.6761753487869	-0.275957879675449
15.6812697184083	-0.26302312573302
16.1621900026149	0.0725904832679056
17.1468287564003	0.464729907662508
18.2467370476861	0.477401620281849
18.8730378129695	0.117215148035673
18.7925123297849	-0.090237165837347
18.3235935287767	-0.237120075555263
18.1197167600768	-0.20694593593501
18.2930612702216	-0.133357446260303
18.4249333232628	-0.260009657563816
18.4584642247354	-0.309721036329552
18.4816578895031	0.0970798014710152
18.6629070239396	0.331836229554392
18.9233353505652	0.0863098998681751
18.9018268867769	-0.127880345911061
18.4869979366624	-0.199884815614948
17.9084677407436	-0.253450602890255
17.3458411749678	-0.120160449601473
16.987375380482	-0.0345564390437261
16.8540791460537	0.0962894133311738
17.0232336523839	0.260238536694298
17.3676376658081	0.293346161413175
17.3939075890932	-0.00511663085211311
16.7505119325538	-0.265034242167726
15.8229911766821	-0.261654237702505
15.1126530631677	-0.0696230143122452
14.7722943905346	0.0255427713200342
14.4917718284201	-0.259004097466444
14.3333346355959	-0.22664896601368
15.0121427721891	0.311929524557461
16.2388497549386	0.229856664019791
17.2860357614327	0.206167932987472
17.9421074733763	0.212509201056915
18.1041722624204	0.0192264029158546
17.8824490951578	-0.218128224037659
17.7828088516332	-0.222352469761578
18.1702793026769	-0.0209742793923562
18.6586970826342	0.0751373040940182
18.7946687033003	0.147784691121597
18.7534246967415	0.139987557881367
18.6731993817014	-0.0486301908701534
18.5399218487749	-0.125756264764018
18.4106041229446	-0.182471428999746
18.267006957581	-0.0926564160539414
17.9501863179588	-0.000463443397929808
17.9210542595491	0.256449457045182
18.298971650388	0.398409309001884
18.6237862084039	0.392217593730612
18.6536739747155	0.167735208355785
18.4697955418174	-0.00808105599920683
18.2105426261686	-0.188789673603929
17.7553278446218	-0.323031629713633
16.9647185884425	-0.313796214727511
16.1696814323571	-0.146631544865967
15.6432640422735	-0.100351306510202
15.3992740678659	0.115407219677168
15.3477624805471	0.168498313733289
15.352610119029	-0.0128070143230639
15.3601359783999	-0.0119589662580286
15.6097229132858	-0.0177163547978629
15.9645728702445	0.00960210042676013
16.2628842482239	0.118807275011592
16.5064118342594	0.0221300674563378
16.6838078139122	-0.0120988824240673
17.1136509517166	0.116912444903408
17.8895285161493	0.241026061077582
18.7379844163436	0.273984997080415
19.2668143436264	0.135237783794351
19.3360801803723	-0.0926259690729305
18.96737249106	-0.316830380934418
18.6075265358629	-0.180378157936056
18.5744677609007	-0.0572180389728238
18.891561992624	-0.0752940810421652
19.3026404883608	-0.0788942932069174
19.605512340891	-0.117406617113174
19.6843370869205	-0.211675570863584
19.6870082447925	-0.0678802360108923
19.9348507394613	0.264570527044241
20.2583322515284	0.0386993786969982
20.1764044282932	-0.149244051756203
19.7083985790039	-0.0642406366639539
18.7638959595456	-0.252427117214097
17.4606126186169	-0.432167731577806
16.2200153612304	-0.298694634523839
15.536208268999	-0.00420973740724628
15.648333927235	0.382574453138338
16.151834375571	0.530630883145788
16.6495508826276	0.414417449788811
16.7412063196378	-0.0164292617763078
16.3042055608118	-0.514942478047217
15.5826960265068	-0.589522405717674
15.5093825559368	0.00487654044104735
16.2854980101285	0.454162862397532
17.3425638765432	0.343075833809538
18.2189812667667	0.22769562091102
18.7907019668842	0.146569697010568
19.1392881879877	-0.000716190656435689
19.2786543887195	-0.120845612603219
19.4393434346898	0.0184357993062878
19.9621598167838	0.164547191798295
20.6155506522815	0.231188412640864
21.2349956114379	0.222744360901689
21.6251366995935	0.00968556543137922
21.4082187547436	-0.194589340370808
20.7211670650332	-0.259042064887736
20.1576867838121	-0.212884565099746
19.8909341142882	-0.242459703668444
19.7295947968085	-0.259950925476474
19.5674518826073	-0.219010541284534
19.6217000387781	0.0174421704215564
19.8726203027536	0.151232233194831
20.2507346064415	0.196655412496746
20.4550182384968	0.0255444554995066
20.2605675119721	-0.166107768148968
19.9148438344328	-0.080093034404253
19.6451790508338	-0.0646152236518165
19.2458566625758	-0.332155392421454
18.7144250297824	-0.265279776828942
18.7887925284286	0.218018092225652
19.6126862942353	0.547486172419132
20.3667504969972	0.286185601313701
20.1477378336884	-0.121229646812746
19.2702641543077	-0.309647689489013
18.4549899669703	-0.0676816660046859
18.1924822835022	0.260525690294791
18.4792674720124	0.384517858804
19.0134153341817	0.118051465437161
19.5099328328129	-0.12873930737416
19.9189484704433	-0.123454668902647
20.2013861422736	-0.0681370277129649
20.3314867081526	-0.151318384304088
20.4354802592685	0.0553217502375345
20.8822884498311	0.414062272934619
21.5165531563177	0.233896237968121
21.6220953464557	0.0730532424881638
21.0170940305665	-0.052751311708958
19.9591537125572	-0.215354867539691
18.8865647109148	-0.346197773172869
18.0054203112113	-0.330157202933995
17.4692648502324	0.00976873298256375
17.5603444304994	0.461920587789788
18.2076638731447	0.805493724579957
18.7145318166381	0.791759074335581
18.7903244358297	0.437026206696928
18.7903244358297	0
25.0199129821452	0
24.5438773015769	-0.541595892604919
24.292905027197	-0.971544493405122
24.2297604991944	-0.586994144439599
24.9184873519522	0.104358173301708
26.3263415570026	0.383547172398411
27.3839398193202	0.434061979443469
27.7199202717197	0.29097689232469
27.3360809370466	0.102422211027069
26.5726581409137	0.0018798183914307
26.0315939303718	0.0269308976198895
25.7610480319527	0.273823603433959
25.5715727886424	0.45357067064676
25.2958279413387	0.22849036645281
24.9965043862244	0.122196718943665
24.522229979136	-0.0236482483968123
24.3388045702858	-0.228614122349317
24.492822736024	-0.413068716416504
24.8617329519036	-0.557658520355216
25.5425301267438	-0.158508763603248
26.7798443733361	0.156991619119503
27.863574726021	0.331578187762345
28.3130347487876	0.281541917064929
28.1688736634758	-0.0577448016920939
27.5822132994751	-0.392560562768167
26.5495176486178	-0.672986051430559
25.3790630247426	-0.666277260575353
24.5004708556011	-0.111191378812659
24.3108091166097	0.416012233579343
24.3073210505701	0.653541908386057
24.6315382833565	0.511579651662079
25.162580386016	0.0652469453393844
25.8365149322302	-0.31767277842548
26.1867400165264	-0.227728168464852
25.7028326728881	-0.268534915048075
24.8315809991805	-0.402478576296227
23.9264141802457	-0.360882813169837
23.4304813167025	-0.187521937104684
23.0684108723955	0.134985804543791
22.9253323252245	0.366473437992663
23.0058830207604	0.438845858698733
22.687672510802	0.216474691222734
21.9172075596276	-0.118100611706051
21.0182441356346	-0.15381702633119
20.0420428904751	-0.0964282750330419
18.8949535072533	-0.380876336776896
17.890414218356	-0.437550519853392
17.650463711964	-0.137209419444423
18.3659199611049	0.738650766988846
19.6418684600992	0.906193541847034
20.8623811769661	0.437443771764706
21.6563726121362	0.101580420483625
21.7354488003817	-0.0133329351666
21.7348011926193	-0.371057694420871
22.0093898814938	-0.306668480396364
22.0133740963937	-0.109639824276231
22.0703879463032	-0.0737694077117284
21.7766310279761	-0.380090973046494
20.9746065736893	-0.262401159527812
20.6975238753615	0.0653334249679796
20.8828603449458	0.0162265160441775
20.7737925709136	-0.0265976554993794
20.8108897529122	0.114547673842376
21.5610560105504	0.374650551303741
22.344662518248	0.342281037866281
22.7302144771004	-0.132612851179221
22.9176632026948	-0.40947775595345
23.1806368418847	-0.29428736446291
23.6539031418571	0.0604136995271334
24.6315427851762	0.522829457520737
25.7325215866298	0.442754296183697
26.3978018395308	0.132561007064744
26.555605903133	-0.110445566902306
25.9822215703659	-0.0191033636894978
24.6598379434455	0.196058473970638
23.5542313644318	0.141071205668437
23.394122580037	-0.0798977981488705
24.0612066818451	-0.252416761262702
24.8482585166593	-0.0782762596150611
25.3783648826939	0.155237192229168
25.6841295474536	0.113978092473841
25.5279247367426	0.12816965033501
25.1014662471456	0.0838077872427125
24.7099976301187	-0.228227777381698
23.8240602463464	-0.131846089403579
22.9636585968718	-0.0667286612159359
22.8772487084266	-0.0939250916216625
23.4005498577434	-0.0853640886674938
23.9046583671579	-0.215435625747754
24.1169408722322	-0.288653434549189
24.0682559848331	-0.208266944038095
23.6569081233787	-0.0206724727683756
23.1644289481223	0.201690546178514
22.5827230290321	0.0642760124151118
22.0763775657724	-0.146663495781443
21.9420144436029	0.0417245851290351
22.4463525289448	0.262770952594427
23.2695678869083	0.0399386667887858
24.157247614044	-0.0631568407070783
25.0875892652857	-0.179117667110427
25.4068201127353	-0.245834826511099
25.1223232939408	0.0646372845278527
24.4550951004802	0.361195311219117
23.6243451923627	0.581799033316444
22.9732525817526	0.502958161037706
23.0666802270399	0.399944280375351
23.6510078030912	0.0472021080537575
24.0507898956091	-0.382746042148728
24.0715498631969	-0.909822688871883
24.0108415662876	-0.800630198634763
23.9789857973083	-0.240916808850004
24.1092677749256	0.188428493003712
24.6836300723565	0.504431597207136
25.3118382124441	0.506323818207087
25.2269437556533	0.367077793671258
24.6239704959721	0.158172906377943
23.7569327183014	-0.0817616516514966
23.0812324587702	-0.509747568113855
22.875550164604	-0.561901042727884
22.7495569758549	-0.49677975559871
22.1889975992791	-0.307384602542851
21.4999181226806	-0.134940792034706
20.9914111253182	0.0353011749090255
20.6909396245614	0.24700868409069
20.5433934805409	0.420253263229421
20.7112312633543	0.512864355715196
20.9970748662603	0.463841034913589
21.2486077772604	0.147979724532923
21.2002082457545	0.245554614772792
20.9597196071462	0.374915336597627
20.7155691836199	0.15650328490205
20.4716190982763	-0.210279264760586
19.779718393444	-0.285798682371114
18.499667813064	-0.294963939351204
16.5537678981107	-0.0133774922393439
14.5504779041696	0.300261266230574
13.3218718905669	0.389196070825691
13.3143872977096	0.286312508100207
14.1826906962655	-0.200301602840196
16.3976319699896	-0.213508581508539
19.4234816554921	-0.0965089307509139
21.5532540697387	0.193362596598593
22.3104027386697	0.536416919729294
22.1366946185962	0.600485393664945
21.9030178337857	0.317189626187001
22.0555231809898	0.0284391376839968
22.5523685945996	-0.104707449408242
23.1172687131497	-0.233126592398792
23.5897824949249	-0.299359832233087
23.8943356521406	-0.30479793894467
23.8559772592005	-0.436330774861441
23.2850981762763	-0.321530307701331
21.9347409932551	-0.0414632020369125
20.3673165629915	0.00761042123666082
19.2996582273894	-0.153919763140629
18.6738870491771	-0.0323228189116904
18.1018145071903	0.0792585422136562
17.9538760602701	0.0747084756601598
18.7075544174499	0.187047799737044
20.2916048620473	0.0848722185657232
21.692831373484	0.188985768713459
22.2963833688246	0.157173993228497
22.6976284255026	-0.0180126554438615
22.9108513232121	0.0394402114342647
23.1288605321381	0.0321116008504283
23.2659543391344	0.165973024248635
23.2377229932016	0.00564686410703807
23.2072587348294	-0.0514981697353356
23.4084951246865	-0.154953927445173
23.2878215169624	-0.294215380384819
22.4906054390315	-0.295233623660812
21.4038667647188	-0.125230384777677
20.8408643806584	0.228446681016504
20.7800622750907	0.299775240850743
20.6536934533452	0.70711651898688
20.6161021242614	0.727404158493303
21.1634342122964	-0.0328308736830527
22.1358011863549	-0.320697147033097
22.9312064113796	-0.0286431646197831
23.4720501808111	0.120020694132906
24.1059882819858	-0.123968227036195
24.7413936618178	-0.145270484421508
25.2584818303822	-0.0577839073679782
25.9473436355495	-0.159318479322132
26.1551768665652	-0.178897091301502
25.7604732254898	-0.305523192683365
25.5497026026682	-0.421571921723057
25.5927231398908	-0.118048105108111
25.8752689256234	0.282715961794934
26.1854797549756	0.337584879128268
26.1286725771728	0.123864930315936
25.3077523775328	-0.0218595327444748
23.4975442059688	0.0654078293293457
21.6207639387214	0.00771399459123567
20.3410065398891	0.0885190264280383
19.8409518658191	-0.010631279984092
20.3168924671243	-0.20254806726624
21.3979483119363	-0.259646015174302
22.1797843114994	0.0281488711080532
22.3703742505271	-0.0639844075449943
22.3812529314214	-0.378755549331867
22.329770124733	-0.367885831546489
22.358855592685	-0.119183399145587
22.2436516973348	0.2884740990843
21.6302046700882	0.703691145932429
20.9409958457091	0.521735592807596
20.8965635970014	-0.20115754238124
21.4013497214886	-0.492211787388575
21.7736408130371	-0.527536803899996
21.8049091125365	0.0450306976777616
21.3031640393099	0.35859917854664
20.5519832541829	0.560643234972133
20.0335147114221	0.83597541673497
19.928939686365	0.604316301058781
20.676920467312	-0.127027426363167
21.5154920749034	-0.176275523765133
21.7415612957282	-0.171142090736076
21.5863983601242	-0.407220465198753
21.0679859975093	-0.71553870161904
20.1186072219846	-0.958016429931399
19.2963720166263	-0.676838355927944
19.6108401201301	-0.132801973178807
20.1659388692857	0.302939781503568
20.406110507459	0.585368196892616
20.2799956672024	0.679604303676266
19.9653950546372	0.472161970341983
20.0232647843672	0.180992453181252
20.2927027142109	-0.167187302159597
20.356550376662	-0.363399297238414
20.6265469071782	-0.25746140471396
21.1402700820813	-0.16514993028216
21.2024302325183	0.0680446948998119
20.8376524630048	0.396925052070617
20.4010518909715	0.60878261683412
20.0383920779336	0.346670264800516
20.2181257821535	-0.0742935705597985
20.9655624099874	-0.33515130681041
21.8160832142703	-0.187947047612166
22.5354966076281	-0.018281726983022
23.0492134208313	0.126031689523585
23.1426127330798	0.169089830683195
22.789202066184	0.112666935458115
22.3662764870127	-0.0955411254897613
21.9868505572815	-0.10786764213614
21.8486654206481	-0.110836520951446
21.8776300451298	-0.513095427608836
22.0456411604056	-0.483180940488536
21.8268667779632	-0.0254832387836866
21.5484838134707	0.158861607675035
21.630424236047	0.246485594733818
22.1663439347302	0.31188614661088
23.144379534005	0.0731371294965109
24.5686706357152	0.096955208352777
25.4152322760853	-0.142869869265765
25.0681957308297	-0.667611119413086
23.6094601307617	-1.00653326610986
21.4943776298733	-0.756400335882942
19.6682703350282	-0.447114033676002
18.6434506120206	0.0375975699954401
18.3494613331443	0.596761383309205
19.3555321556401	0.742792172207515
21.3827319081195	0.40156104390442
23.3474561567265	-0.0137183131910535
24.1981233492606	-0.0324126462523591
23.6119837436874	-0.0817090895595823
23.2295956460497	-0.307381993979569
23.1716411630797	-0.428330639348179
23.0809097676425	-0.0434703879003528
23.2515655946588	0.342444238018186
23.4684243734393	0.472373003476516
23.20742357785	0.470857137917407
22.5730314350884	0.392881952155407
22.0208840381414	0.282187973375
21.6777661415426	-0.157215922328589
21.5442214123105	-0.401032115831558
21.5972635514842	-0.675885037327871
21.8140188766805	-0.529383455288537
21.999558770527	-0.15152002830169
22.2542937825942	0.404268188500105
22.5054903868718	0.570334357934043
22.5641724698932	0.402225116898239
22.6645220892345	0.0222082194003463
22.7018820012003	-0.112355372694367
22.0851020327241	-0.271461300752423
21.0788193955104	-0.503046208095869
20.8245625480742	-0.197699721453438
21.1324780240782	0.210987721093204
21.1559102243236	0.356214306936294
20.6112240894896	0.315566857228398
20.4767597025696	-0.167790114951725
20.768901096492	-0.335533880723716
20.7852040791581	-0.215145809193857
20.8408493707224	0.113618261019931
21.169646126518	0.792509968375298
20.9709413165463	0.695297777902636
20.384349316242	0.509992635027
20.2746140521619	0.0474637648241492
21.1201037770445	-0.14718934810416
21.9680219592041	0.133326563042446
22.2321159428309	0.130341691475988
22.6752089391585	-0.0787825145291534
23.3624627463172	-0.146253609709779
24.2582695454051	-0.249250477222268
25.2953084667875	-0.351974892218133
25.7549008537342	-0.234230320053779
25.2001387369475	-0.0579459724916644
23.8792300176874	-0.194737310501955
22.7804309255086	-0.150889108625985
22.1540003679421	0.107252008513498
21.8017283062962	0.034781332117451
21.8268923120946	0.0355351822232827
21.8814029782518	0.0578801976558173
21.4287594053251	-0.1574618156004
20.3223991442893	-0.146446526793673
19.3281016736431	0.0499586858473377
19.0388653525002	0.0686918683743248
19.437584665414	-0.28888932583344
20.1212890036905	-0.4108971577503
20.666231493096	-0.286329094282476
20.9189530468183	-0.0669080463161574
20.9761154976662	0.00735489163541714
21.6100856345762	0.117906333548875
22.1681192113361	0.232540549331213
22.2592299551886	0.305239311270297
22.3121823243932	0.135452857226107
22.3897033572618	-0.200424039880217
21.7957410506586	-0.406064274254898
20.9425241621106	-0.305563967861559
20.1851028745926	-0.182961504018425
19.6618180743056	-0.162795930088159
19.6883849026645	-0.227087868760228
19.9239134199628	0.0343379697696293
20.5074331623489	0.468544207015348
21.5865971948066	0.56056804201762
22.6071067893375	0.343430523779475
23.5361662748138	0.212343902036094
24.1106742437557	0.0579516662979437
24.3285633552703	-0.0678118994472443
23.9600833117944	0.00399529375154262
22.8551460132391	0.227140296084181
21.4513662300583	0.0651420086115151
20.6175649742875	-0.256285947799046
20.3835843153371	0.0347930025239982
20.1841529596307	0.360232080737901
19.7651756948884	0.173257782501732
19.1607599864577	-0.0909228301463133
18.2984909215555	-0.329927188644653
17.3182187884231	-0.339425235907142
16.7033110228423	-0.0356922614763312
16.3059661488214	0.406678754820368
15.9229674872086	0.411073660458287
15.771439336111	0.26512040830455
16.2680436619055	-0.125266470527162
17.8962323908662	-0.254890354842996
20.6224577803839	0.0525100933623143
23.3778317850048	0.226179611432391
24.8506719834614	0.406771056254262
24.3810785974518	0.130705541466313
22.9007892289054	-0.0591737066139499
21.7751885456407	-0.310921222626325
21.8350439983249	-0.502124919907859
22.6682054241689	-0.277209210474056
23.2523411484636	0.429027797486049
23.4409169820855	0.360060409431237
23.6100934663325	0.272875167341413
24.0947666105689	-0.317132806089176
24.9808707097023	-0.505008311788366
25.8622475681884	0.0675782390331874
26.2516883181859	-0.184965690545665
25.8855962971956	-0.381609615494701
24.8752506576261	-0.197831619234988
23.5111032003694	0.151369093804492
22.5640412695246	0.104599597721442
22.4071321108869	0.108659738028458
23.129399510936	0.00761053741402437
24.0060421878814	-0.15047439252057
24.4099161881284	-0.240760007617716
24.8890817434826	-0.169200052628587
25.3292589630234	-0.070703316461621
25.1669991784984	0.168059364045941
24.5674193845258	0.348031712836402
23.9762831658393	0.0397934300723165
23.615138435734	-0.25207432530734
23.5901460865828	-0.364136672524453
23.614027033452	-0.0467053272949199
23.2475110337564	0.193863477298448
22.0371065004421	0.30459569075064
20.447478862102	0.235957375337327
19.3082859167931	0.374719857071339
18.8995792391306	0.154868859050706
19.345726528499	-0.444364197170655
20.2788050715588	-0.695800593488547
21.2942809114882	-0.279782820808461
22.1143719400136	-0.00370490473680385
21.9791895078443	-0.206443121671576
21.0586396127129	-0.177770154810047
20.4290365584736	0.149784375024911
20.3984631491503	0.172047212280366
20.8059904785642	0.211425035746853
21.5743894633529	-0.109784738003719
22.0590495783265	-0.426849117030188
21.7012136235488	-0.511270795627067
20.9927627785299	-0.302370069575166
20.6203224453198	0.362664812389116
20.5910520240824	0.618016378139918
20.8670733888429	0.612611718096476
21.4390284916648	0.202991255053994
22.114845337933	-0.216009156449907
22.6549235802947	-0.401180838313611
22.9636356362234	-0.361873631357129
23.0805318412399	-0.230081498352974
22.8983802972055	-0.0863288675307363
22.3851763569269	-0.0750358123848696
21.6355311107743	0.0856425615384759
20.819383789155	0.227304554361402
20.3211437338117	0.272072568112047
20.7288410438835	0.0690696880508278
21.6823243837729	-0.165421076275148
22.5689635239075	0.023840300205867
23.2571488941646	0.0172926580863305
23.6579515229243	-0.126836598962483
23.8872317249104	-0.0982269577783121
24.3912415579459	0.104878859586156
25.0217342661219	0.0709397415091595
25.5638104189948	0.105896912803753
26.203856396054	0.279963490252304
26.4737143388038	0.301479146758044
26.1463689373345	0.36800234747805
25.4235547594939	0.340168658952752
24.3889549663562	0.185958790073134
23.4318586964956	0.0479029759024107
22.5543978206963	-0.0673994714761514
21.6447699220618	-0.618601751640693
20.3186915863243	-0.970436548718616
19.416619225246	-0.493673887738325
19.7988991432621	0.00684329322473531
20.816936804635	0.139332289623651
21.6699040032012	0.157239677184417
22.0965934771118	0.307094393820015
22.3441268351642	0.495616712888425
22.6111594804467	0.567980652846258
23.5024292072569	0.242362983513536
24.521978386633	-0.358367152104808
24.4469651203856	-1.3984937200198
23.1544236252017	-1.43488377912849
23.4043903432403	0.542495070155881
26.4368485342103	1.04210096177975
27.502249884524	0.746076913689503
26.5401474488859	0.123197462890168
25.3493173592089	-0.111464401366139
24.3690997902188	-0.195770645843377
23.4774015545909	-0.270019688386969
22.8487591950676	-0.156349198024114
22.8447895550299	0.157847767169927
23.3503093691811	0.309427291391124
23.8151478794962	0.100194236493483
24.2225953668354	-0.106736354963742
24.0974866072907	-0.0499507112067317
22.9180176877027	0.13056478873456
21.4614265184789	0.151337256566944
20.7646359917891	0.109035067792389
21.1898584167525	-0.000896604217997476
22.4407127782466	0.0855092253648806
23.9200446259136	-0.0599339622705281
24.6892608814583	-0.203804469975483
24.6127974065975	-0.130895164774169
24.1799064707706	-0.173070729769158
24.1520215974213	-0.201508045825936
24.2966962466289	-0.19472470955196
24.3772267174808	0.0138347872609523
24.9113506911018	0.0975712210566109
25.5912109245643	0.0169089236702438
25.6312648359472	-0.118134062909043
25.1695609286923	-0.0798395447456226
24.8146757707644	-0.0444604144036047
24.4279380961493	0.178060806396762
23.9031813317317	0.335302090508988
23.4437435757182	0.318639356553178
23.1421756877944	0.132963978324335
22.740025437567	-0.241558045864944
22.3236523420324	-0.191719575805788
21.6839882492786	-0.185608802290519
20.7938531518815	-0.244119871974543
20.1270566271113	-0.105573165816438
19.9845033337613	0.120388076848297
20.3952672390603	0.111402162966204
20.899507142303	-0.0542881568705282
21.2267134161368	-0.131542700856889
21.5198619584109	0.0615661401077578
22.0200690010738	0.205473740628958
22.3888944287348	0.24770727873192
22.1884585571593	0.173157945730944
21.4944789586095	0.041709045291386
20.7857938264404	-0.136799279419343
20.6570189427028	-0.144150719481807
21.4899452657442	-0.152245249303135
22.6699388143542	-0.0562960621707119
23.3467265781648	-0.00868683391759539
23.5723971377841	0.198895738480684
23.7577906043399	0.373076271730377
23.5407699293719	0.110875807977951
23.1100326714759	-0.282311838617718
22.6459569761005	-0.21008896730853
22.2105119929572	0.158624239473515
21.8249666923875	0.307872376041775
21.4308580000328	0.517276908159537
20.9566925553544	0.346573675329478
20.267113592638	0.308758842534131
19.8898186205682	0.251491916858175
20.0641850637385	0.0683663486828876
20.4404235517926	0.0435446672720861
20.782490515744	-0.1848605722048
21.0496251662292	-0.243318438120609
21.2200177439427	-0.0624791981459523
21.1074544385812	0.11491554843132
20.5616432424701	0.304694184113733
19.7996073407463	0.33033304750808
19.1425119463778	0.194234179414257
18.5759773474021	-0.06239600827512
18.3228983428781	-0.232691839537089
19.0463872780691	-0.19586129685937
20.5065342634506	0.175347488793573
21.8394050629682	0.236167147827072
22.6640248327335	-0.0130019202972804
23.2966520603412	-0.082018081266811
23.9049012344016	-0.0675439415434296
24.164055278012	-0.145787346045266
23.9013828322454	-0.151272903969238
23.6351507634401	0.0282808166775865
23.7675092317063	0.163567057219459
24.4913691242883	0.0692505227023261
25.3805981124781	0.15126038588483
26.1481506324292	0.123638337117223
26.5337814784012	-0.0628297893760073
26.5109983790291	-0.304597328004041
26.0796191335111	-0.385180669085452
24.8937338346069	-0.0587979173146469
23.512550015553	0.139751679878474
22.7443339433967	0.0405698002030223
22.8131894164214	-0.351401683885549
23.7717799981141	-0.229416909990389
25.0122936458461	-0.0808692102504783
25.887988997859	0.014937257886038
26.1079966691515	0.131255623875517
26.4016564670687	0.0794428001681253
26.6524674090102	-0.146424062990241
26.520916194299	-0.0185482852925217
26.2910839906517	0.237913963719243
26.279098054948	0.20252571192184
26.2117696295987	-0.198895297802162
25.6819219900795	-0.316184851912717
24.8520048921723	-0.255619139745312
24.160957487505	-0.0875607727405381
23.9041642493972	0.0100690791558108
23.7263074151519	-0.0292605428789862
23.4322293204364	-0.0415200811275728
23.2302492726056	-0.0238483375178055
23.511200884646	0.171241290500394
23.6839837591486	0.0778827023500348
23.3965820690185	-0.112398249529445
22.4225125472837	-0.163298526419365
20.8753648093356	0.168871779364515
19.5576880894379	0.441932047908227
19.2626991458105	0.40412652335425
19.6755716032397	-0.175332423367904
20.0311643725128	-0.419938228374981
20.1769983965786	-0.334580795554218
20.4855402641219	-0.0514318190786283
21.1625406749102	0.0980763903555916
22.0940824409938	0.161779167461041
23.1199542462246	0.355593010687677
23.9467383123411	0.174174017493265
24.1831001626328	-0.166856058838462
23.870607431146	-0.154344730396693
23.4989203120942	-0.184056807290169
23.6944952451328	0.116623834780901
23.9998292633206	0.0948629096748621
24.0307882052017	-0.122838764472171
24.1278916813799	-0.0681696529622477
24.0824491170274	0.0300691444044647
23.8501445569028	-0.0720859594979507
23.3035465661999	-0.100614962435958
22.7536359050204	-0.177629466715885
21.5878241026274	-0.508229607382031
19.908781399804	-0.55843528983524
19.0891336290549	0.333983861220884
19.4729556838738	0.780480866139283
20.1412864346456	0.411736323536531
20.5632032175267	0.112437160591393
20.5313664370168	-0.160741645182511
19.6926515215308	-0.188311372993234
18.4855693824276	-0.10862295125128
18.0469970240373	0.414247260324159
18.9052452976287	0.319029387044526
20.4329070452347	0.146127629117497
22.0668335906293	-0.0230481022732731
23.2532449806697	-0.0607791270631237
23.5923580384278	0.207736025618381
23.4067789591967	0.269090044918519
23.237949830087	-0.108857939343493
23.0851223437282	-0.252183097267635
22.7760571525195	-0.205772541635287
22.4137830557	0.123808230106955
21.9970433997554	0.275855305718187
22.0881251580805	0.0784438572997557
22.8956895456181	-0.367556730027062
23.9438083240266	-0.624753452061651
24.3612958992925	-0.657347340109857
24.0472860781255	-0.182367015649687
23.6184071691028	0.283021561915001
23.3328803456117	0.202893720569576
22.9738445383561	-0.108782862360782
22.8032857238746	-0.168449325684732
22.9722027346055	0.0879596833745985
23.1081078504653	0.428294661905954
22.9013270988659	0.657882115143512
22.2857586906221	0.353306413647704
21.4759868787627	-0.126323640622262
20.2602316238324	-0.231198824799537
18.1283933092949	-0.595139162003284
15.6782063141224	-0.954617791225312
14.6013440922685	-0.770744709763105
15.9091494152242	0.39820217975028
18.4068543538816	0.876879331444751
20.3338881362569	0.781048779680622
21.4995320399742	0.420903027527489
22.0714171236568	0.111206393130371
21.9903565424866	-0.129762743828405
21.3566466923229	-0.165148888546945
20.5903074381488	-0.0529385745375347
20.375160109548	0.225480455940441
20.6642692188317	0.08790769706159
21.2207344188365	-0.0845882668303316
21.794575636308	-0.197723218674677
21.9800097484644	0.0237696030166362
21.8717233189948	0.366477424821948
21.8172582074923	0.291900145591009
21.9816867931495	-0.11380247245678
22.6815367989025	-0.35049138594949
23.6872182920119	-0.390321762367512
24.0110705012822	-0.228112571774786
23.5090251467023	0.0412793277994223
22.6446783546354	0.1020729764066
22.4079540915027	0.128273646473419
22.6131582010733	0.169064065696886
23.1231130035887	0.306378298116264
23.4783751383132	0.169231750359439
23.5425024867844	-0.0731287576255522
23.300189491103	-0.11690877711242
22.912384404903	-0.09698773769096
22.3594719921576	-0.31945967843217
21.8259344752818	-0.295148735147479
21.6366064653564	0.081890046677521
21.7670052072914	0.394983133401656
21.9873676398978	0.31979333010835
21.8336096799982	0.10954896391415
21.6472438215141	-0.0752419038161716
21.7406353641821	0.112863653264546
21.9622960447061	-0.0386389691649756
22.3576538997178	-0.364855511649541
22.7767362328055	-0.491695893604452
22.8904135277444	-0.0415298229108791
22.5808111271575	0.271634903688997
22.3758186622518	0.105916893944034
22.3235616518911	-0.187636782723051
22.4875358932597	-0.0325505637110729
22.7571451728149	0.153309672216172
23.0147781535273	0.0691594195393012
22.8141078270071	-0.0925049130111829
22.7717931755792	-0.0341285754193371
23.3462203928048	0.128266403061277
23.9843648818994	0.453748353502648
24.3879945970358	0.460664309359412
24.4054032252291	0.121273310117424
24.2381012302411	-0.170893580434161
24.0532091609209	-0.251352533387414
23.8393603137622	-0.0769177305655748
23.7511445188889	-0.132237722590313
23.9355928526239	-0.0786197438465137
24.2292464670663	0.0330019539091282
24.4255750098114	0.0982034622637693
24.7464769670039	-0.131278709556207
25.3934930852062	-0.424884559162649
25.8663468723611	-0.398511517285657
26.115825420892	-0.287126654722859
26.2271677418856	-0.11632857851349
26.4245366108642	-0.0774643226736754
26.6728413929163	0.0810416575617883
26.6381109937942	0.279175748595804
25.6984150318829	0.210751580580679
24.5981108856419	0.419392410162471
24.2480807927113	0.327098780126254
24.629927930632	0.0541999122349157
24.9559412834979	-0.38812225086337
24.4538926077004	-0.0545873547518424
23.6190982592627	0.149739760082119
23.1719784380729	0.0309930825595645
23.2234181557813	0.0871249860733795
23.1842458119829	0.189603606617107
22.7085123776818	0.38460750332571
21.9662166192219	0.229473263793147
21.4359046259692	-0.253314805353554
21.387707290769	-0.424305371118982
21.7024942120383	-0.245021554632295
22.0365593886793	-0.282502852547237
22.0236238387423	-0.114579524737429
21.6658247317185	0.235512911681003
21.1537662755787	0.28948304528343
20.8504260864344	0.202294500171106
20.7984822311391	0.0326913584859687
20.9662176402986	0.0339661537683376
21.2651531060843	0.36809164051979
21.6953525456599	0.432871218434574
22.6778535728837	0.018208936048548
23.7251543173985	-0.107867481452034
23.9379268928683	-0.334978478899896
23.8982045287043	-0.275397328224258
23.5801506911112	-0.14241844372255
23.1121548671006	0.0499378371955339
22.5484411744656	0.330200221308435
22.1185685065213	0.36006174129894
22.3868492888666	0.0333150914155276
23.1021497715422	-0.0606995752499035
23.851850786487	-0.0237949711404701
24.5508841665515	-0.236554914821039
25.1514060205328	-0.218589051890217
25.3860405112199	-0.0441730546521935
25.1451192178042	-0.115021404366375
24.8867695000468	-0.443668524337735
24.9882039686131	-0.488661087910488
25.4475094649109	-0.241970920209664
25.9668674863683	0.0233061609972758
26.305566006976	0.102285211769298
26.2261593862721	0.0557280511910952
25.7925901664861	-0.101595761701846
25.5010622962372	-0.188537271030501
25.397043238576	-0.0842889387785836
24.9606332599324	0.149914069658244
23.8597924222684	0.234575935615649
22.5087558493817	0.0473790644540818
21.31925453437	0.0819265418750982
20.6883550748494	0.279262505466504
20.3706994559783	-0.0623824381068662
20.3740827115365	-0.326417617158098
20.5099816360851	-0.319969665839776
20.8296709678949	-0.430181122623345
21.1915050282088	-0.139850120790524
21.4407140571073	0.115106899724952
21.6055365415322	0.237372549632583
21.684036848741	0.248384607525315
21.5038662685472	0.0728569511489039
21.2103428807705	-0.158208367637477
20.9548160105585	-0.340298510693549
20.764537119759	-0.381704676250384
20.7889023119727	-0.502463333348222
21.0811453655177	-0.273052781038911
21.220182652721	-0.0169625158808864
21.3674754931251	0.347047251651458
21.6154702477578	0.560499623127351
21.9398320487312	0.454727806819851
22.5360399780526	-0.147308220394417
23.2107835563457	-0.531389318887407
23.7446977826139	-0.203674254029423
23.9711285554193	0.0953751044104696
23.6494530788718	0.297039593535055
22.8886131397152	0.114960966247987
22.0259716587542	-0.290822543390439
21.7416753487925	-0.0610228330961776
22.2239847142326	0.293544623842379
22.9286978915451	0.244856475905879
23.0956362834124	0.307162363465646
22.6251782356577	0.158815256444731
21.9374129475978	-0.165384611123127
21.2492091517661	-0.485458367975535
20.8295169882504	-0.604564665244986
20.6842962511303	-0.556387399144712
21.1964951912568	-0.105597575561809
22.0827727707783	0.163157753847779
22.8201142034014	0.300220594197729
23.2010239932591	0.360182286606692
23.2967283626564	0.400553225938357
23.3126300228493	0.501542410440252
23.2273330330735	0.508741666949477
22.869440702124	0.301456010307278
22.0999189178987	-0.0885337447699159
20.9165164302707	-0.55371140269949
20.2625105181649	-0.591060928557578
20.3652795718446	-0.545138390699298
20.7680895888144	-0.279375761987934
21.2569594000519	-0.0759786203908985
21.7473336952747	-0.164127339478388
21.8052306305944	-0.402478505141018
21.848206690114	0.0660359568156563
22.1703090287674	0.494760682047844
22.6339082751021	0.328315746760328
23.1398117512959	0.267984000155633
23.2340821364244	0.47857698882415
23.0520595500526	0.241946015125937
22.6375777853425	-0.0741413088068228
22.1338887935868	-0.199535563420318
21.7160029981127	-0.12147337624248
21.2726154983419	-0.0750747328482962
20.4711763262732	0.0380975889720528
19.8304690513873	0.060620163857707
19.7782612861107	0.160794406572041
20.1107189180911	0.013471727626273
20.5965760416609	-0.443842266084577
20.9916318411736	-0.753045776967625
21.2779779676026	-0.604765756405741
21.7849658028728	0.197765544873795
23.0054019143882	0.38956685587766
24.3965611487597	0.188504479018436
25.1203453147207	0.259733739440726
24.7296860024443	0.234227309536199
23.3336429066101	0.272281067190244
21.5734281244994	0.383357712695155
20.2593258076249	0.034887448627244
19.8221788071481	-0.157968765326557
19.8831226537376	-0.275556634700682
19.9233058634126	-0.188436226728856
20.6932888467331	-0.119656061323388
23.2062403971889	-0.295579217464832
24.4601690188677	-0.0748647852436441
24.7791398406933	0.448490702816373
24.812535480993	0.542499036710527
24.4701197022904	0.153321405805592
23.828163899481	0.165871279236524
22.8975655623775	0.150218968670179
21.8897978715868	0.0623682959904837
21.6218880721585	-0.332143063530804
22.2586526017201	-0.414251100342455
22.6815697181362	-0.312867675905154
22.7220341161814	-0.0124242955302853
22.9752885508808	0.206417073495437
23.9095319247408	-0.000972895211426517
24.8517461741084	0.114050272657685
25.336375741174	0.244081672841276
24.9879609139215	0.235330279377482
24.1484969552108	0.22069511537376
23.5630187433328	0.0615981379746919
23.661118314704	-0.0887853674162671
24.2696533970202	0.108258066774217
24.5110258700896	0.0710178497516274
23.9114302410436	0.064243435352832
22.7334104245102	-0.00137760923067642
21.7464674194489	-0.0853158710115451
21.0715302833201	0.168792758943399
21.0512469588253	-0.00784838642114538
21.7301142032137	-0.326812389305323
22.6686331948735	-0.125008326935976
23.6601460079674	0.132248861571638
24.7165893727952	0.00293746324214272
25.4167403323869	-0.0709148461627409
25.3343320687663	0.0662715712562748
24.5032189013419	0.0646855589079805
23.2921544441849	-0.249810582272126
22.1129728927209	-0.582036115463743
21.431555888628	-0.39867606052387
21.2756828366388	0.134857054168592
21.8407810636223	0.544773104733446
22.8033949200268	0.423741012913875
23.5402946156365	0.359667758631261
23.5814608278858	0.450198621755021
23.327913629974	0.30818200738683
22.8547623629815	0.142313627687588
22.365086141624	-0.015642567861029
22.0107266391474	-0.215926427820877
22.053216822848	-0.363121028428157
22.4827130053114	-0.51734301204495
23.0494708181895	-0.454856505301215
23.0531793541195	-0.00319175305233654
22.6687591990398	0.437670353385131
22.4682935273571	0.574172891837821
22.3693682126782	0.326437113464091
22.6440298029737	-0.14045092027726
23.3442998266483	-0.601759948265033
24.5323488859823	-0.453398364038457
25.7419130093526	0.0415738995900932
26.1179164250714	0.412254705461031
25.3222132174955	0.587523688881212
24.4760976731514	0.219220199160138
24.3588325295819	-0.294839199810155
24.5867451844633	-0.372583213665709
24.6972245241912	-0.196257065662294
24.5282808241901	-0.185678660896978
23.9148485813097	-0.149050280774385
23.4398498528584	0.152038941129348
23.529846269445	0.366547127186407
23.9995252253414	0.114739817077715
24.6173487790834	-0.269429547722716
24.7338569506987	-0.274806595649374
24.6218352907321	-0.207367184796985
24.4622679116871	0.0248332283618662
24.0001555005709	-0.114407799480254
23.3226191924366	-0.444125156446193
22.7798766383919	-0.384369817014475
22.5155227230818	-0.108614822292896
22.4922172496679	0.240248268438957
22.9044708329842	0.499897396011962
23.057561632366	0.41887052681666
22.4953570908163	0.163667642353933
21.819462207951	0.0561684245715933
21.3817239880399	0.204191828024825
21.170139028831	-0.103123502017696
20.952073974869	-0.229168365593466
20.8144650316057	-0.09293374481146
20.656716297893	0.0554022000128087
20.656716297893	0
41.1864190396987	0
41.2590857730944	-0.387415818937209
41.3983357218124	-0.339123889773417
41.5684250133199	-0.130618467143116
41.7985753717115	0.0404202815467143
41.9445056116978	0.0617640374763133
41.7837831881246	0.0310735889462765
41.4873783774351	0.0209667415908392
41.2114094382849	0.00445085748698615
40.9780848921043	-0.0511614714280648
40.8578514194003	-0.0869866740636527
40.9756126574277	-0.0564495588104388
41.2068470564661	-0.00511214096931267
41.4507980065694	0.0761654870460735
41.7646271381056	0.0966538332892508
42.0396985161159	0.103016788440388
42.2954599915054	0.0754398292746206
42.5221780069018	-0.004175848546633
42.6581577527291	-0.02668444766878
42.7218122223338	0.0521348978900108
42.8907360697949	0.119527085651861
43.237455241093	0.0838729340311601
43.7341876897491	0.0335131209083114
44.2016536483414	-0.0329200373350124
44.4479514046252	-0.116419930622979
44.3543499320533	-0.155031184951818
44.0534586237165	-0.118372787254626
43.6549702310879	-0.0968024974371997
43.2098221153118	-0.0896904365054407
42.893445855462	-0.0473037608520348
42.9349711036768	0.0539660377995363
43.0097408051305	0.0943152599483219
42.7155297687849	0.0615136658334707
42.0876939208089	0.0131652458296809
41.4812288633171	0.0113250937819589
41.0914292738265	0.00802535401950899
40.9553850936704	0.0106741113870379
41.0522943707707	0.0705681951583274
41.1577934943761	0.104780364667145
41.0316862935647	0.0794706694494999
40.6315465973085	-0.0177399698365379
40.1365916899261	-0.0719527813227692
39.7798328448004	-0.0722928202997707
39.6268161137346	-0.0396635978378316
39.5408585015275	0.0161979296960277
39.4590374170077	0.0257301720555987
39.4159775884752	-0.00488845183310405
39.457278960964	-0.000703159679242282
39.6456227255481	0.036429773467444
40.0295304445647	0.042572000543952
40.5225185882016	-0.0481395142367661
40.9326646299479	-0.137585046775763
41.1546204201285	-0.154552534880142
41.2421036742144	-0.0630476426960227
41.4961308628449	0.0443438918495569
41.9452840229921	0.144071039227286
42.3605317748873	0.133283259289766
42.388939395253	0.0629339825146383
42.1616702481725	0.00993661352115371
41.8503141188503	-0.0681640880681437
41.6015493712836	-0.15486425739986
41.425369865814	-0.135368454987899
41.561712756236	-0.0746440767070657
41.950698414049	-0.0243806788919876
42.3579305257428	-0.0842434959602618
42.6596359135821	-0.106175845837733
42.8392549906978	-0.0387110531237511
42.8115900796912	-0.0122633345393979
42.4278048717142	0.00938471502646854
41.9705783168713	0.0430105078622325
41.7933914414473	0.158769663039624
41.9420745434171	0.212919536864814
42.2620979748505	0.164316450814569
42.553861388899	0.0920677290592121
42.6475709484515	0.0629800093983968
42.5851346085652	0.0336893612854805
42.5141377938796	-0.0142754441651477
42.6707246272206	0.00336915805817661
43.0081841963119	0.0369480025814667
43.1698706019902	0.00897523090280172
43.1266789385835	-0.0232069134036522
43.1174396874585	-0.0637121440487255
43.2002474989266	-0.0173628699503773
43.3733020231592	0.0384991373585239
43.4690192640231	0.0236076332480606
43.3561695821638	-0.110993656285473
43.1067047034271	-0.135581067682738
42.9799709527018	-0.0600812979042347
43.2906789038587	0.0508598610265389
43.8172588452301	0.186493781978673
44.1327447391808	0.140452664150924
[truncated: 998,000+ more rows]
