# Supplementary material for: Hook length of the bacterial flagellum is optimized for maximal stability of the flagellar bundle
Source: PLoS Biol. 2018 Sep 6;16(9):e2006989. doi: 10.1371/journal.pbio.2006989 (PMC6126814; doi:10.1371/journal.pbio.2006989)
Supplement: S4 Data — (ZIP) [file pbio.2006989.s021.zip › FigS6_raw_data/FigS6_data_cheY_EM2919.txt]

Speed_um_s	Angular_acceleration_rad_s
24.0781353882916	0
23.282786478037	5.54983549090465
25.4010855206588	-4.92085024218054
28.6708982651566	2.21675455606764
27.8065351874753	2.59239129771814
29.3434654015494	-2.37675268363187
33.4349126376696	-0.612820170801665
32.0052110957083	0.330218946633526
30.981989736564	0.148393218741977
30.1815681819577	0.107938638843607
29.8622670495196	-0.490800395328881
28.2035486554654	-0.804710995848763
25.8415053331584	4.04594637000705
24.0114862692901	-2.12754051686997
25.4206293166569	-0.851777471968646
25.0396368703612	3.51261840372148
32.4193214260434	-4.34486918445388
36.9273553291347	-3.1812817980648
38.9587930990235	3.74595850795975
38.6730810681129	0.979362566865696
36.7835809637271	-1.29369260471627
33.4891821211387	-0.00855424065888344
30.4611993484729	-1.15663629513778
30.1077886247619	2.24444614283783
28.5963320541946	0.0446733652446315
28.0639765039112	-1.22586280513096
27.7800855344876	1.36133893144442
28.1494708425767	-0.115766219392559
29.1185772324936	-1.48938132023311
27.8977719349066	0.0694969543274624
26.915718738422	2.26817884232861
26.5535704768479	0.935668023004399
28.511401937703	-1.11807324204085
30.3971413380332	-1.42611229430357
30.5738486202018	-0.184929068627731
30.8892531857792	-0.806383095721633
30.6727429902671	-0.440009283167141
33.5430104057797	1.17824134276585
36.2754063451813	2.46839213369745
32.5419089717873	1.44660693827679
27.3381074228145	-4.43746301319075
28.114132918801	-0.401474165915426
31.7308316496117	0.645308290680367
32.9936440121209	0.860324116389444
32.4165644509727	-0.307695732999408
30.2486163000057	0.775617455755228
26.6544692059554	1.60341889042174
27.304534749348	-1.39065944443713
30.3459913818808	-3.93473859991523
35.3976127823926	3.84713778860363
35.7021125585122	0.120365330568425
33.444598961731	-0.912611894835855
31.8575442065552	0.190015899526136
31.8331454041808	0.0690225175446892
31.192295069718	0.00305032627782631
30.9995033369215	-1.17893638362095
32.3622370318733	0.834587136807472
31.6752963442904	0.687983794831182
32.1594821662439	-0.0754700890583647
33.3666899884107	0.240247600979184
32.3789969739929	-1.50619523206967
31.2924085246132	-0.580256077003811
33.4268974151953	1.40313022281722
34.2061093462081	0.740525241360247
34.5774532199399	0.197690341048061
35.4531279228856	-0.239066999425629
34.5297062664546	0.0224005905132181
33.5311326312991	-0.894987810742876
33.2305567855833	-0.060233022095727
34.8110252677746	0.801614270244375
35.7210224242162	-0.512792334856623
34.8487006118259	-0.991016322964835
34.0602747103554	0.370589553495544
33.5221396181858	1.33288912848233
31.7226608120167	-0.756548393894561
32.7158269425034	-0.174837367142455
34.0082254026803	1.42616813583766
31.7088975955747	-0.833843852262467
29.4197476863782	-1.62204464628443
29.692513553871	0.893599360543473
33.3919642904128	1.7489944677082
35.5812472381086	-0.889069821900791
33.7123771076721	-1.05288756840539
31.1492436905642	0.693029167218773
31.1172679576876	-1.69797055117187
31.5283187124206	0.468844175731619
33.940319737229	2.22092185981985
35.679911929428	-0.188089389356487
36.6603227072314	-0.740757510727341
35.8485032279407	0.061974698866006
31.2995026645009	-1.03418133057895
29.653972793203	-0.214887443409775
31.6363213596211	2.6486640694328
31.4596656675058	-1.07208249584477
30.6910352842522	-1.40578826297913
31.4849448048901	1.49950875679819
30.3437666233603	0.311667188229072
29.4223351984203	-0.334076317847412
30.1868315760894	-0.498151232537826
31.4276159213514	-1.09523271063189
31.0537289183277	1.21214122247484
27.9407935456692	2.03222375736109
24.2417114889821	-0.000485105679430387
25.4306833396743	-3.91493680251005
28.2810686601235	1.35597640051302
29.1694238944568	0.681780624364547
30.2541330446118	-0.358133965640928
32.5309961304783	0.0956733442330184
34.3552799854969	0.680122659937981
33.9803789672328	-0.705388236533562
31.5523430892901	-0.814926726204058
29.3744787283962	-0.45890584514651
29.152313645756	1.35307662766369
29.2029174186095	0.876596874956417
28.350819842298	-0.196356122188124
29.3840726996748	-0.771633628574644
29.0169722864652	0.199678383283065
27.7086422781668	-0.704055055374789
26.8165354518759	-0.78481106078952
29.1172403618474	0.996348587828905
32.3528837525641	0.0238793682401405
32.2136394024434	-0.222283988171193
31.1551084183843	0.843549175254255
31.5653168660458	0.380515364700161
32.9449548548116	-1.21917498156062
31.8179279769519	-0.188461327580049
32.216685189635	0.293337558945886
31.8944327198178	0.326221135591258
30.2182951207377	0.450261714363874
29.8255498017118	0.303901745227174
33.6685217681736	-0.942884219512277
35.2869597112114	0.0702141955169889
35.865453479871	-0.125802551716763
37.2039489149609	-0.706182071671444
34.9646725544746	1.59562097857456
33.27413766325	-0.58660141132082
33.2838954366169	0.374054720831677
34.1964671245238	0.241595369210253
34.2686725811024	-1.00058487397372
32.6217527001745	-0.893931217207876
33.6879042499927	1.23102025972356
34.4105505686448	0.558120773981369
33.7860095010334	-1.25611549452943
32.7781006275467	-0.168737660825011
34.9064640760318	0.484356965986779
33.715713525821	-0.0409734786327111
30.9687301223674	0.600777963096338
29.7457591803269	-0.000485547829208455
30.4956399387831	-0.681375831016017
31.3664633566945	0.580931122721783
30.9281524577982	-0.53409688025681
29.5172771841033	0.54397918645834
29.603521690443	0.104432694869967
30.7441968221894	-0.120921951994652
31.97050800205	-0.326776948093091
31.9417970868793	-0.777334149359139
33.0143831917755	0.184806844201468
35.2844541866956	0.720491416527409
34.9842399451157	0.341741589169655
32.0967798449073	0.37687573100164
31.6342999659804	-0.717880960978886
31.636446777386	-0.754548912938484
32.9753784718186	-0.683548452480235
33.8326050440114	0.140239241396041
31.698037716617	0.917962006952875
29.9556144320482	0.602612155197225
30.9024669415838	-0.221762773419754
31.6745186079963	0.556856739001334
31.189682311303	0.0278145297132793
31.4332463400989	-0.69513609607714
32.4826587032838	-0.407496253802054
33.4568314825619	0.940759270829394
33.4440957562253	-0.968329802713884
32.5188086787071	0.920521625573666
33.3279940847226	-0.180545267191254
33.2548899200468	-0.758903561910014
34.0776647474784	1.09333296608448
34.5602857139306	-0.261975566455162
34.8716598875609	-0.57744326552228
35.2808980806024	0.601291657747624
37.1782082595903	0.0212964109034201
38.9346196139064	-0.467508754325869
39.7030436050581	0.449465845665726
37.615480720595	-0.690170905337353
36.3403084949876	0.139660864010116
33.9752335410549	-0.604459546831757
33.8517941729918	1.0497186456105
34.6352619223533	0.00734208964703431
36.3149157177135	-0.298539456165178
36.2370141793654	1.57074668556975
35.4771402050626	-1.77155752321216
32.6882706716909	-5.95797364492573
34.9452623377661	5.46274991914385
40.8222523532067	4.81605682536475
44.0205026559471	-3.88771702053708
40.1506011639631	-2.09824753547223
35.1297370684866	0.31053188494147
34.7353247433962	0.688449473546607
35.9629507914942	0.499535418743241
38.1896901456557	0.570087377703613
37.076382953358	0.117028883456484
35.3391631842567	-0.813694415516625
33.8163249919911	-0.224837284669734
33.8289883954929	0.576005043430179
36.6114631457275	0.165483539205691
38.974450058533	-0.452707345959064
38.8498230533001	-0.130715514572096
37.79699688149	1.325863942936
35.8609868551808	-0.118463342577326
34.5728422413159	-1.22336800286374
33.9075558851559	1.04348277266604
35.1116182986768	0.294245036136332
35.9858376531541	-0.350586497463954
35.4137568507313	-2.75161498602078
32.8972574314423	2.20578841835381
37.0128890519586	0.168375124665603
38.9112195193853	-0.975694132092092
34.7735589114775	-0.0352675668682707
27.6830843110376	2.07134752324161
21.1155282473977	0.282912925748701
23.9231139781105	-1.72045287822478
29.3251466337683	0.286699227529797
31.1233178914873	-0.0480654848674766
33.3373841372016	-0.531688760366406
33.1141291286665	0.544081571854233
33.725125389392	0.668244584895341
34.6285526191749	-1.0906880687727
32.9050767878294	0.837716604186233
32.339295865234	-0.128592250186687
34.8536059966494	0.618625649746144
34.7907932869952	-0.284216931881526
28.6673066489141	-0.195839862744303
28.4373626066089	-0.614473265862624
35.3871016418379	0.477155217973264
34.9667057357258	1.38300597244408
32.5576597234559	-0.175362878735146
32.3101591433236	-1.32523925577937
33.193463330967	0.287501792913745
32.9329248736295	0.848312422077963
31.8504987741818	-0.73474275121359
30.2742061642987	0.400933382629019
30.1693503405458	-0.305773450850758
31.7505632159536	-0.640712063753712
32.4193977668247	-0.528525199223858
31.4808680448164	1.29868394288995
29.732024117498	-1.10298886867581
28.0562175923515	0.622483043547734
28.2776139298868	0.741269963660204
29.5946917205096	-0.866234082605331
31.4413557834383	-0.479901953840177
30.2028925921493	1.47819680040669
29.5095780126521	-0.157471230148128
28.6363308141597	0.208580100539782
28.8277619488375	-1.40460963106197
31.586292382678	0.410494708507478
33.5963937085156	0.689952880203062
34.9972777205734	-0.722875005908578
34.4719792502584	0.365993781983468
32.3518056014503	-0.569331657710607
31.8184198288488	-1.20095897214713
33.0881869433393	0.881301828888109
33.2712757635937	1.53150911874636
31.1542079131443	-0.138240176178022
31.5347951239294	0.0823968310499657
34.4354462549267	0.472435819994446
37.9972315920015	-1.49479758945827
38.4264292297423	-0.544529644675698
36.9905385728757	0.619673926598796
35.2800592482041	0.0497187731297724
33.9408830943244	-0.123119413102151
33.6003687635747	-0.111256450186737
33.8351097190022	-0.218919051728669
35.0946055061119	0.472833062426815
35.98313627717	0.207945739843449
35.9916658272859	0.0192096358221101
34.9368098021486	0.627891859649898
33.5836378680121	-0.417627050951994
33.6153067984349	-2.09890394031716
33.2610533494522	1.82684352267809
30.1812268172439	1.10251487737946
33.8026283014479	0.790369402119166
36.176503977381	-3.08892825351025
34.8255307780247	-0.132058445659708
33.6584848490719	1.85160427515629
33.2648928087761	-0.522260636684643
34.1351105055898	0.715781088285751
35.6489564440797	-1.00340275526768
35.6653874311637	0.0949609789812338
34.3487994789959	0.866495286657416
33.0510925125699	-0.841893052164894
33.6501646333267	-1.13931156082015
34.0348036479993	0.374161172866689
33.0054947622316	0.0238130287596154
31.9613424165951	0.841557089413878
30.1447966838586	-0.256838846824819
29.7395788683511	-0.419224297699709
30.8265675660096	0.753712338990924
32.9809425310781	0.284015738802642
32.7841357942361	-1.77043035212597
31.6442063510304	1.11552681234729
31.3253289350845	1.62918067934288
32.3980642450058	-1.25217413661965
30.4657597157094	-0.060118622992078
28.9392718974808	-0.168301512485702
32.1171838660227	-0.0555820636569767
35.3504615248451	0.425148361028913
34.220440999801	0.397234339654398
35.0751076374006	-0.711933461706428
35.2381341397799	-0.515869705589395
35.2730825332927	0.961797459793787
36.1575042295835	0.30875653292709
34.9226684050656	-1.00958503420649
31.9957110717501	-0.170421357754211
32.1316356117165	-0.29949867757666
35.4390760044309	0.000363513204400423
39.014969764821	3.11210148002696
33.7079402656361	-2.51353388648892
30.7435963426624	-0.608402482135361
29.8753916909878	0.711903166327472
30.724527725438	-1.02605114910411
32.2807241183339	-0.611154966638443
35.3423020183791	1.32347389456093
36.0641499755906	0.012674230582753
35.5488936484527	1.50948167898545
32.9880653768787	-1.62479744713994
33.0217590400508	-1.31447645107812
35.4599580012529	1.45527527277172
33.7880701265312	0.194112002945109
30.5392133739963	0.111469670449981
30.1207034038011	-0.436577242996781
31.7994474652748	0.147697490809796
33.5621455502328	0.545822030698091
31.9507866526422	-0.395012315456731
30.3243384061553	0.144016417084357
29.6452606774931	-0.426990430492364
32.0535870602276	0.296968410534119
33.3045291318451	0.764301650435988
34.6545647219671	-1.26875247769709
35.0689545120676	0.962279818316784
33.697765274957	-0.205876181306994
33.0353179696701	0.728104864378429
33.6194929765212	-0.536401237259401
33.7878724607172	-1.03626610181859
34.2665835944745	1.1246072107349
35.4222633647129	-0.855006871076157
33.8674200017344	0.264462985599183
33.666650749306	-0.00382074666992682
32.9034815720237	0.727393844494844
32.7420479919883	-1.19729406192962
33.1415035931483	-0.324850651477469
33.6338744912868	0.858725083972474
35.6215234876054	1.08371710476766
38.5807874769017	0.317309490899129
36.765145238526	-2.97206692535316
29.7992761704994	-0.313688576714429
33.6784825953176	1.43936401245668
31.9160294730096	1.70358065934128
28.9030957960557	1.71373696937635
36.0766577600879	-2.47209131264774
36.6006951135564	-1.34906295941311
34.0367529249648	1.02689361453842
32.600043699144	-0.205495447106673
31.6642197753428	-1.11227866653915
32.2973282070404	1.22385148201188
33.7580955782084	-0.288414402593478
34.020072535232	-0.318478972172321
34.5035605926326	0.701860480715341
36.8320673326775	-0.125692903088954
38.6212491510397	-1.64863640933633
38.9741308348479	1.19411385060232
36.9101526250326	4.41038858546686
33.5086649267589	-3.79403158757674
38.8486918231204	-0.805840381469778
38.1291489726966	0.0483059018396965
35.4202534819967	-0.129574812489182
34.6145470374865	0.319449999708576
36.4801340459025	0.244791836818006
38.4434682830471	0.977233627274946
37.64769707695	1.32383749631752
32.8408057684591	-2.73152034578571
32.2371944423665	-1.1208358517981
41.1655848366064	1.86385064253963
38.1560525903606	-0.289115228652668
33.8909061522819	1.27662092003511
32.8575232659651	-0.700552936726582
32.9960510770527	-1.05745924244821
32.2541005080509	0.882303004855622
31.4413578084728	0.951261181683537
30.7740840430335	-0.384735966692689
29.1983676569193	-0.738509286828927
28.8767231118195	0.203311829792925
28.8551099098212	-0.122169738374053
29.8615400337632	-0.34895216082532
31.4587772889703	-0.808750154548067
32.0479783506596	-0.0993406382674327
31.2677801089666	0.233306177016701
32.9006981871908	1.64170948095853
33.1717315006452	1.02950638242145
32.6943894623964	-0.808561657604828
30.7737700954472	-1.064879507262
28.2250338943026	-0.338477873641273
28.0127693073768	-0.0155416228648224
32.6589228527772	1.1930547484864
40.3347096030662	-0.423671100371466
39.3047821659453	-2.87224124794322
21.6513354645196	7.45378032670078
28.1719855743385	-4.32377945535128
31.9967218490512	-0.85959887609676
29.5940710654194	-0.350158296201145
31.7061168183475	0.67921252684704
35.3956458919285	0.365802306374291
35.2022175610483	-0.433466410959099
34.5448160687615	0.550807756982291
34.683556325566	-1.04793048192675
34.9260493852501	1.02320806861205
33.3202506809177	0.176258865596718
31.5978575490976	-1.51170223983296
31.8500488386796	0.386905705611218
32.3861055860198	-0.134363432403558
30.9982025982231	0.293049312384184
30.3524646029302	0.846866909824601
31.2963953816506	0.664791621438376
33.9114754564953	-0.852595998706156
34.3964743463514	-0.719568815165269
32.831849807405	0.562922692594465
32.0040349994739	0.868286793505567
31.3319763574996	1.16797348944206
34.045809799707	-4.14784265785747
35.6640723470385	0.0730643440979581
35.056439139139	1.7563356241337
33.1800468073076	0.353604131948491
28.9785715966149	-0.801151779750127
26.6048365499972	-2.38231371812044
31.6689700339811	2.2969701491524
36.0778039572872	1.14542724107901
35.6117639991587	0.0841302154607058
32.9944979340808	-0.0512613766876724
31.8947951073011	-1.26681173217726
31.8373023785404	-1.26507687841361
33.3247373530534	1.80834039259873
34.1480904786747	1.41487673734544
32.5253837693012	-0.568642530043797
31.7586476982689	-1.08081976367566
31.3522415078655	-0.280589271158762
31.1897903832383	0.465959794266742
31.3663448588689	0.154994372859917
32.3695628314099	0.182508537863644
34.7645329905568	-0.203339666716859
35.1172608345995	0.926293397125875
34.6455796738164	0.134964223444602
35.1947121644158	-1.08092342781481
35.2492478413526	-0.543330659588268
35.3403829498898	1.9521545999544
33.2868300950682	-0.165247440104595
31.6876922905819	-0.891786945396477
31.2748073652018	-0.174125739896367
31.4737273588039	-0.562405069465083
31.5368045547406	0.501978372463089
33.8674992223154	-0.387723741613224
34.0063762334212	-0.125442560884217
33.8748068263374	0.704787602492837
35.0332238709004	-0.283025354035906
36.5121785505741	-0.881724637092445
36.7383488873153	-0.000429580371716254
34.2586125277797	0.652808696794964
33.7152815900037	1.21925331688485
34.1709650391699	-0.0458690272718765
34.2742636721072	-1.66515229452402
34.3075295498067	-0.183054927367305
36.4968303033321	0.731643064151849
36.6461197028219	-0.190935704209099
35.553496897619	0.332514677089581
34.1501381679152	-0.452236832017255
34.6399524752743	0.193333702248815
35.9872504785489	-0.427706672940252
35.0962719925119	1.26768338954021
35.4060076146744	-0.312698420936683
33.8004760693156	-1.37085043407261
29.6926570304552	0.752605207269497
26.3473436896378	0.412524750214277
34.8140082306689	-0.515474991166208
37.9615927144139	0.635566206092699
37.1153365977671	0.394371576682895
35.5636159307156	-0.162445512803635
35.2228761095759	-0.106437141802877
34.5082407928826	-0.196370871870673
34.4432697403731	0.202914569969278
34.8396584061703	0.233490706154164
35.5882002209936	-0.190662280899506
34.8184114303996	-0.534335919699496
34.1384773903667	0.689610358445801
34.1085595467246	-0.25100761131996
32.1958052264974	-1.43674819900516
31.5913108862829	0.867594450311879
31.5024123569367	0.185653242220721
31.6593116537624	0.349976446470999
34.1778077850237	-0.401661784824376
34.9300015285488	-0.856607507257282
35.6983128154014	0.684500709353128
35.3057575993954	0.388296366854344
33.8257127969283	-0.140398701523393
32.7036930469316	0.953827575299693
32.8872163242212	0.502673587050034
31.874428890496	-1.87129784283583
33.6703570966655	0.90725400776782
35.7433714449497	0.558183664532212
35.0458218636086	-1.59946770015872
32.5628406020146	0.00659333966198306
31.4583222784319	1.7422306051409
30.6253483923261	-0.780726417255797
29.9733222833378	-0.583807910180161
28.8654948751726	-0.579660080920253
30.0233955615554	0.970729582167374
30.0815406572845	1.59976099051492
30.7683010632958	-0.398778624452965
32.0685517762165	-1.46607537414471
35.4009450337442	0.276905236300814
37.0305340206262	-0.0464017756753005
33.5703598676379	-0.983626310541342
30.5382209536046	1.1029332663902
32.1658635063627	0.5638693778494
32.5799190208516	-0.383092560440624
32.2082314148733	-0.383731553174161
30.9399063718366	-0.556002032127855
31.2180233730138	0.312223171109093
32.4802986050266	-0.721470156445266
32.3396837554196	1.63938585315742
31.9194723351596	1.06642217253748
31.353280536553	-0.822317951885031
31.1034031700682	-1.34454085165338
31.256089883036	-0.678618802913209
33.0531381185843	1.30228496894947
33.5810860140826	-0.0820763555611488
34.7674076466692	0.483091274922706
32.2544969097846	1.11726802425157
28.3307298653828	-1.44949704539916
28.5991600069631	-0.64395300718203
30.6889412764106	0.498050220630494
29.7386930799725	-0.619958897280633
29.1762452548363	1.05634628396686
29.2183036557526	-0.371347351572822
27.0613134381228	-1.07686570549152
27.1455872823088	0.37704340411337
27.0353626994814	1.42862130410667
25.5552744469174	0.799924496366056
27.1542667556957	-1.83379522265188
28.975542055075	0.0314059872996844
29.4913070062577	1.24895694674666
28.6879632818943	-0.105369295711835
28.5855592293451	-1.98080587788364
28.7444413767672	-1.38614499330901
27.1748890089791	4.79208663509608
24.4155293191387	-1.84580624690598
27.1434744704934	-2.62854131421451
30.0696350973473	1.37839625936949
30.6706442556375	2.21988244288236
31.4220246163418	-1.00525510438114
34.2180857385316	-0.797332670773255
34.066614485839	-0.507996676074829
31.8702328792578	1.1707611878828
30.3929034750462	0.512160222243748
30.180752290692	-2.2849997318797
30.2719647812704	0.427634596397004
30.838244263733	1.64729677430846
29.6918095840823	-0.698373672239013
29.3783932597121	0.37169556505828
28.5070289552843	0.70149026922282
28.5802078797835	-0.291258420096359
30.2348122310462	0.034393760232567
30.2277906948111	0.323331845967091
29.4959626264329	-0.524140066110479
27.7883392055041	-0.184335227502001
26.4645676146954	-0.463701911628943
28.32163400108	0.249562725176062
30.1199415156442	-1.00742572945349
29.5944342845143	0.918092633261902
29.7180418464134	1.35061253728973
30.7501419740739	-1.07948398334102
31.3648407627985	-0.96732824828099
29.8976507987509	0.670688317814321
28.7658493622299	-0.202929126718958
29.9816275384169	0.763756694672517
30.6924937995238	-1.00858867493757
31.3535222081593	-0.556954286538814
33.5099410810468	1.95392300570402
33.3608911535816	-0.601924714614017
32.8290885626674	0.554969210708239
32.7856927049077	-0.252454538629309
32.3267344281128	-1.02520690354236
32.7920147287456	1.35231726168208
35.0399959644726	-0.404444010226192
34.2524398297414	-0.961053340559367
32.8211926402954	-0.346128471066492
33.074499882391	0.801584605128111
34.5326253120752	0.717685090141722
33.0754917456756	-0.936755211916961
33.3347023314442	0.297434623016014
34.6186595120627	-0.118571805893845
34.6430967050229	0.529152674023824
33.5370523429486	-0.262612487196943
33.9671921567098	-0.540487764393827
32.7922465571947	0.149068329695735
32.0453780574092	-0.3831271639767
34.5607116128833	0.878566858559789
35.0538568045917	-0.133284334604274
32.9998220226458	-0.625154676052493
31.9761354855378	-0.00403135460935133
34.414774017845	1.32253021784783
34.4718767912271	-0.447369740080965
33.0912012518384	-1.06062693563893
31.8944472102591	0.307212862579017
30.5384970628194	-0.184283111158869
31.9294301688572	0.460814555178351
32.3695535133406	-0.0926158027165947
30.5841164686779	-0.46518118713217
29.677364417536	0.855254453585337
30.1565600309926	0.744819654905657
29.8628561854193	-1.82320521704314
29.8402406967517	-0.396743668586802
29.2123478998842	1.83711187100776
28.3963873428651	0.469838943422506
27.1699164798337	-1.25391351803683
26.6986523892284	-0.206631164020824
30.2954157617995	-0.613994545151011
35.3780884353818	1.20339869860751
35.0103327810305	-0.89341140424248
31.8773134029414	-0.0677026536696269
31.2850758756061	0.647829914652474
32.03239507416	0.108405002291801
31.034826646202	0.452848597981679
30.757978384116	-1.05182332890292
30.0401991277835	0.0144409570602222
30.2428002560902	1.59814484961642
31.8953052073669	-0.449645003925787
32.0043370231288	-0.758896173817281
30.8725313306281	0.796384178594116
30.1676330788394	-1.67827558496588
28.780497100382	1.21166903781426
28.9300510968147	1.0892205138638
31.1172726623012	-1.30209386667939
32.282033273605	-1.20567601695968
32.4720790545532	1.23414727955469
31.3984425745973	-0.110841267363662
29.1282828075531	0.395808367298014
26.4246809832624	-0.518734362364403
27.2029943281218	1.14662782072686
27.3211785858835	0.381007411451653
28.921466459857	-1.05756205564344
31.2145310795737	-0.833193789289341
31.5693155776382	0.66650292378973
31.4550567220244	0.941665132121032
30.372742212282	-1.19879053319158
30.0626340503163	-0.189896223388648
28.0177881975315	0.448260591562037
28.9240025553535	-0.689020898266279
29.1090411724008	0.494451056655913
24.9294273044695	2.33453113178319
22.4308223767904	-1.30106647785672
25.8492668349605	-2.67567690000985
28.9833895396708	1.88648788758356
27.3551837089094	-0.112186360518782
28.1060470387744	-0.22479083468847
29.1006220042647	0.727849220050558
28.7377590945665	-1.26674492871525
27.5698316523672	-0.175735634679297
27.1981838857043	3.09383570205941
25.9796001970504	-0.357699920275737
27.7774880723335	-2.79899711532648
31.79212663987	0.851020697598019
32.30248555346	0.373301407583376
30.5488252362688	-0.072744975440311
29.7779653455555	-0.0530300418304043
29.1822811673579	0.819199182029217
30.884024133701	-1.11585685632197
30.2163173535408	-0.912476122951231
29.8623353968021	0.81247595623242
28.9030450154618	0.667696901982728
31.5363960118944	0.570850847372569
31.2171248916433	-0.169009105219228
28.9448223348685	-1.29488301386628
28.1838160305759	0.204596393034493
31.444180892015	-0.628251299515477
31.882341370385	0.313512501287397
29.8579270152835	0.665699039489413
28.9213945857442	0.310975081582404
27.8334675796605	-0.32295031225237
27.6694467235786	-0.2296605106955
27.2817255272357	0.064728555870585
27.7164941964748	-0.0507950413074629
28.957012514807	0.163860833872341
30.9343134442446	-0.485804853008043
32.78302788711	0.228506383477068
32.8365689461619	-0.372876803274851
29.071810177877	1.03629552343713
28.3326998879336	-0.00955297622294804
29.641257106488	-1.57526499681933
31.5173818502907	1.08930310750559
32.1146986091073	1.16541962523363
31.2519250142675	-0.689888017941675
30.89128285857	-0.810020688216116
30.3486168330775	-0.111737657664876
29.3277106563493	0.503997741550769
27.429886801261	-0.176720574707872
28.0564805412902	0.140865816129664
29.8051655751941	0.721291003768216
29.5095316724584	-0.476887760428245
27.9967555980734	0.309468580176433
27.3051389190484	0.331760135783739
28.2810687620974	-0.518476757909448
28.0034456608389	-0.0717587841372498
26.911456894247	-0.948193426127474
27.0468970863023	0.146688385342305
27.2707729212976	0.299642523462311
28.0756418927039	-0.183336274577598
28.7956044436545	0.553049882102715
28.5450397845372	-0.308321941781172
28.6334337099793	0.566891323506906
27.71749170906	1.32749938485748
26.5493919035603	0.176283528089471
25.4863281021792	-0.896371317315028
27.3286718960341	-1.88214737693165
31.0157111222357	1.52829539777809
33.1339576540662	-0.59953790635663
32.9805767112408	-0.646876827024784
33.2330945888435	-0.658728749875625
32.5641246223245	0.266660891849061
30.0909604717258	0.649598898151046
29.8108975891971	0.882539888231201
32.9460756192529	1.10941512313693
32.7188790562034	-1.146481760924
32.1205946740647	-1.35671106107936
32.0543558854625	1.04903021447324
32.0134077982905	1.45848057653049
31.725582272478	-1.19981624891069
31.5956660169888	0.270562598539897
32.2946931238934	-0.240319231643781
30.2309365767141	-1.42563042145868
31.2063716903378	1.08336643963751
34.9394663938845	-0.0107063069814751
35.8538183641622	-0.444898726080221
34.8717832101415	0.217984637891127
34.3253938672853	1.04543569429797
32.8092538062131	-0.61443752012034
31.5152427241442	-0.259275665542256
31.6834833263644	-0.999806258979696
31.434464938657	1.34848501671637
31.4413926417753	0.272569003113781
32.3294570509265	-0.518082846403641
31.7472137221288	-0.714032623278816
30.591407853647	1.29284571300065
31.8584293188469	-0.89547847041814
34.5201143786562	0.152846556031761
36.5698263483884	0.840595904317429
36.7436463650633	-0.232170486591251
33.9280040671661	-0.569502745547797
31.7543102642695	-0.581484794937052
30.8252003940165	-0.584719225902574
31.2815489639121	0.0397760319631064
33.948003522233	1.92048577131861
34.2828188089908	0.729390051702275
32.8559052657492	-1.45654804462514
30.1166054793806	-0.406562931167926
29.16573941531	0.532176700492206
30.1824204727926	-0.136088532420501
30.4814332094453	0.391908022776727
30.9320659522761	-0.279107623497692
30.2115239436474	0.200545523789382
30.438075001007	0.509987765343771
30.962468395934	-1.26303189527795
31.942439497173	-0.939750606099317
33.4844251385042	2.03675783284585
32.2041175152272	-0.0573153590443417
30.8698969272383	-0.231008882865589
30.5662926451046	-0.0585974453581428
33.5630988641407	-0.0809439609886179
33.4739429010663	-1.22226634238471
32.6900032647455	0.986435135003859
33.3188861979343	-0.237361195890898
32.4971713342252	-1.39227687174185
32.2008190936349	1.69562067131599
33.9852189111714	0.422360053808269
33.7887559005658	-1.54860403861089
30.8708784924684	-0.314202584328982
27.8209703448345	2.95304761918782
29.2740416670372	-0.587162324904914
28.8210734980167	-1.53314272651259
31.6053204920603	0.335164867064701
32.5818628865027	0.716613565272899
34.2338591682776	-0.666081804630846
37.6173163126031	-0.63070053818858
37.4635122469753	0.964677103189878
35.2484145555479	0.236014932529719
33.2765743338298	-1.4973347428948
32.3466061353127	0.884679450072788
33.0942309600118	0.173285598337348
33.9318461267566	-0.252464441272786
32.7330245764627	0.826292594693559
32.6950837508327	-1.11004463568664
34.5098342250178	-0.236932374210762
35.9863793388624	0.834124033330743
35.8477923697256	0.141587089940212
32.0561718677447	-0.913770264197014
29.9717387480422	-0.733737670507134
30.1412532831432	0.651533277625808
31.870460970926	0.910349206654396
31.2832335250197	0.564490170779298
27.6437033180895	0.000718907105531463
25.7086725301506	-1.47219707585268
28.1523233331681	0.0177384397399332
30.6846225752215	0.507883031064111
30.5237718567062	0.645056604797008
30.1041220683602	0.707614575388961
30.1746500894454	-0.814134733558903
28.7025658930155	-0.788125704984313
24.8258005701832	1.60059996438725
24.8192413014374	-0.26794661747293
28.7902930414955	-0.886387206995586
34.1143830628024	-0.244287885218359
34.3185695735623	-1.43079198951926
30.5455250065669	1.45718441640119
28.0580969704413	2.22788811986963
29.8763290867057	-1.56305053852228
32.1323443845238	-0.966913481851751
32.086083009535	0.393730383470267
32.5181658201854	1.21755153553913
32.8676083743003	-0.354248160104082
31.4876347729615	-0.96786133343536
30.9289689511948	-0.474281349393646
31.2360706214449	1.68302299552491
31.7355920917902	0.11268546376873
30.4802368189936	0.331556646506052
29.1028260359411	-0.776463604623113
30.6041734897918	-1.17332193510106
30.1908221206702	0.746133189319528
28.8180897931405	0.870840824424535
28.0832272944805	-0.856574778866617
25.9683548392084	-2.75602159858582
31.5464261629201	2.07612829712087
35.5881264000916	1.5217115686176
36.1697627820214	-0.752901206125099
35.3917950534372	0.153731830332846
34.8276347450109	-0.825426962963497
35.3948537201944	-0.316995202991841
35.3972317412456	1.34298699151063
34.8359781508233	-0.76631632475424
34.2579638958529	0.658384293274271
33.8735372388423	0.480247211886185
33.3055876040618	-0.38353624853934
33.2252671018975	-1.0995749264215
35.4926855135853	0.224488482082505
34.8406444093422	0.2252227195838
34.878681683323	-0.0969216649399771
33.1746351092597	0.116553967047331
32.9848453701361	-0.524451413648945
33.2952665647126	0.735504004718582
31.6426190694074	-0.360335982088596
31.9888710963148	-0.320521104990611
33.9963313658122	0.0776217499834291
34.3459220084999	0.783701694390503
32.8374800022262	-0.02329509965809
31.6682428110648	0.280231750218016
30.8217098802404	-1.67807461988732
30.1325818564108	0.975579848009209
31.253584207932	0.268216826899758
32.457416620584	0.0613620455366219
32.3652552583982	-0.24980354954317
31.4206353380567	-0.174410133480633
32.2417877757494	0.527974061944276
33.2008076677679	-0.291471408034506
32.960273689997	0.117284268722331
32.8203498255029	-0.292197188529395
32.1315723102745	1.33871488141809
33.5661910034875	-1.04914623753373
34.3359247246854	-0.196086185248256
32.9695608497782	-0.414517323920659
31.2415949902043	0.496464790896278
31.7209413294188	-0.207176810828261
32.8402465703469	0.229520883227502
32.0181580509656	-0.410116187084438
31.3988448528178	0.0553641863146725
31.7640932341351	0.852518984425576
32.3940631362805	-0.187197012477932
32.9685280559089	-0.836504533154314
33.0501405745691	-0.146458606445188
32.1966017109961	0.353636773865573
31.2000876466071	0.563141732319446
31.8151582577078	0.0592354668241925
32.1214078186761	1.02382654140965
32.3936051501173	-0.929181396956976
33.7716821108396	-0.0955405799076439
35.4125286049912	-0.128946603968547
35.9655456762212	0.146637323055149
34.5394599999681	0.5094473881668
33.9119818835126	-0.368062437170805
34.5854640888161	-0.889383565212759
34.2516686138194	0.614853868836664
33.4220132032348	-1.31642561359542
32.9119328641509	-0.00347747804281751
32.6087517059621	1.31681571632475
30.3719486524171	-0.899746910614946
30.8097324444579	0.728704716280383
33.7842107221106	-0.953823107168945
34.6196131457909	0.534053751492543
35.6437015236647	0.544825716771472
35.3535870081543	-0.00230853217898193
34.1315133087483	0.305906552050503
32.3819100323854	1.43518968364723
22.6608934145561	-0.520139710215107
11.2743343124642	5.48196171971263
4.73453201392415	5.35126731910513
12.2915839018469	-11.5116445592982
25.801995071466	0.0365335000977949
34.0748832477777	0.75531203875225
35.2166014037348	-0.012962279583236
33.1863447438974	-0.613252842004743
31.2548325736606	-0.265976645844389
29.2523309151102	-0.0692062159275061
26.4266882736133	1.4733748645407
24.5778249236486	-2.20574343579006
22.7642238708427	1.33380828297815
25.1118839147527	-1.9566122065475
26.1868554541558	2.5577623977458
27.5363444197128	-1.66640108444668
26.8870028580218	1.29412371038704
27.7871069297092	-1.67678107197599
28.9311710587849	0.435022364365454
30.0291530593627	-0.696859384508271
31.3372823557113	4.40683953633489
28.7940265940919	-4.24340550979823
36.1671580706093	-0.519507516987842
36.506990638146	1.78979849054304
33.7587225656962	0.361993655231699
28.0285573586424	-5.45885088728501
11.5800758628165	-8.43976485686922
14.2576338937689	13.8815700495597
25.0717641842017	2.81313060532557
30.4022731520308	-2.11354489117985
31.802168190979	-1.99645425701082
31.8852366670323	1.20960016534064
32.9138320458844	-0.375053336201266
33.24091940506	-1.84120520413137
33.5081280904612	0.618663358963725
32.1523442126248	0.761256255961062
31.1583486198687	0.898120441095528
30.3298992479269	-1.24871889738814
30.1761072591339	-0.866558054897586
29.890737050144	1.3737488432416
29.3787932827397	-1.47549632225261
29.5901187722069	0.567763752942693
29.4294918048016	1.31407439120014
31.0707630415763	-0.548719144909646
31.7302457929112	0.25979375382211
29.9029343759397	0.0438587886079747
28.9240279723548	-0.257193484455349
30.7468606251396	-1.17467760128904
32.3011630697585	0.414689056008864
33.5235511667432	0.0739809207024562
33.6015140581786	-0.0100579697118492
32.5663156550023	0.818843052031362
33.4075403132308	0.3790387641548
33.1361166556575	-0.392319444546207
30.8426334821918	-0.461454442930596
30.8089607261586	-0.241424186190358
32.3918933055557	-0.444949028836442
32.2164312562681	0.949307666945409
31.4196627370885	-0.377129213334028
30.8744519975027	0.95570935293145
31.2622821988038	-0.275648086012522
31.3848249291515	-0.878599606367359
30.0173721195962	-1.08463954396085
28.5052008133841	0.765439652791857
26.1048732047221	3.13467825128967
24.5554188833307	-0.930459017773534
25.4643150199406	-0.897778856361027
27.5869504533276	-1.14082635658203
31.2458116304213	-0.68907299570607
33.0300231574079	1.92874226087501
32.979294623614	-1.42813766734513
31.9094022403781	-0.550222447319773
28.6821668876315	4.13401420441897
22.4657418956525	0.217600821072168
18.4382844895824	-10.2607027357762
22.8831866497957	6.68428155471087
28.0355635542464	2.24415389919481
29.0057698072545	-2.01712098524676
30.5998387058952	0.740450380348509
29.7897673952622	1.68686350311728
29.4277740283755	-1.35540665362098
30.2390912902375	-1.26917202990116
31.970179255112	-0.0469452703553879
32.7387141901606	0.295176229978388
32.161485697901	-0.903946975673932
30.033095691262	2.15980186315283
29.0880869735842	0.487992154926702
31.0331923153938	-1.85154658087446
31.7695085312973	-0.784710986133806
31.8729263567279	1.55450396191744
32.5028724499196	1.60290597080751
32.3292634558662	-0.489516432348591
30.3755865696969	-1.44128559382471
30.3755865696969	0
44.0769966181387	0
43.8042938155206	-0.0212598053206685
42.527926065234	-0.112625501989137
40.9115398472639	-0.214680605908053
41.9345586724329	-0.0780041599895007
44.0872034312511	-0.0270688082392238
46.1915904270088	-0.0689192747129307
46.9499431997841	0.13035156172844
46.5147110976715	0.308881488646148
46.6004806701028	-0.237453783735354
47.5078036913472	0.111227992737834
47.27793804798	0.281371515246379
46.3540119406925	0.199338106255689
45.4003314001618	-0.212153155665765
45.0354571615948	-0.574448903735078
45.5975734214125	-0.284792220067262
46.1386397752058	0.0250416821017534
45.703524781209	-0.0598534761385902
44.995533481637	0.102653111896404
45.2220925354121	0.289031260088626
44.8374500405556	0.525408559577393
44.7308631404279	-0.116425691898078
45.5636862398209	-0.242741116166584
46.1091125976981	-0.250287903227666
46.0253310600616	-0.0596920903300845
45.2607801696813	-0.103668571095572
44.868676926785	-0.110516812237759
45.1367017409782	0.103876642988983
44.3614040395735	0.00620617736957885
43.0031370049291	-0.0803184474175768
43.0518517242341	0.158948206893217
44.3490905757609	0.117771995779187
44.3287102457518	-0.149214349825153
43.9996702463519	-0.0491608826877832
43.8976255809867	0.152195706956519
43.4070181917543	-0.168058846675505
43.1383251315361	0.21547048095536
43.5269474389671	0.261372997270703
44.0213244458411	0.157632931640947
43.3508380727467	0.0034508816960333
43.0041205784037	-0.22961879240495
43.8568562854019	0.123860762762056
44.0205779938047	0.123259585807348
43.5706743102343	-0.303036430659557
43.6174669405987	-0.197877080492191
44.2550767034639	0.0590302134289188
44.5304614973769	0.268048072755031
44.6136054945264	0.460581211826802
44.2227446996269	0.193697880838065
44.354894914483	-0.0664091756526802
44.8493083754268	0.149971091115537
44.831444996756	-0.167220710958044
44.2568220124482	-0.31799730924549
43.3300759254383	-0.301789477521671
43.3261769785165	-0.173709609135127
42.2322795070359	-0.475251885102069
40.2545037053633	-0.324016134013905
39.5887267685213	-0.467774613396333
40.4700191559815	0.589968734660415
41.8074816450818	1.54185892230676
42.3067838422921	0.749039881361591
42.5996905802759	-0.708018940827965
43.0472272157098	-0.86636588182916
43.5725851374005	-0.232356502468938
44.5090404685972	0.15381233610971
44.5175075932889	-0.138026890728186
43.346271665055	-0.0620383604271441
41.9083838169766	-0.00671441362093605
40.4809711000558	-0.155137664631023
38.6258794159984	-0.0767701812301396
36.0014738722337	-0.0240619212400188
33.9268878390024	0.150547773194611
37.8915670885795	0.680847193151036
40.9762592036851	0.434357656255209
42.3768496441207	-0.0408004683989139
42.8804246750132	0.0925119357236532
42.2310883409616	-0.295698548986623
40.3585828425772	-0.26813800009545
38.8668730963872	-0.111962066194535
38.8160500232466	-0.179598156599101
40.4812864719285	-0.0521408029025947
42.692451568266	-0.0515252737687817
44.6080307392737	-0.0860702074386275
43.9235356288549	-0.0601526239506042
40.2471637480584	0.445384049971286
32.6747719474684	1.62165194311098
26.798921559395	0.368903433868232
31.6690049706534	-1.48000923274567
38.3030158850595	-0.588407795447694
41.9433533457829	-0.269618120740922
42.7647661682643	-0.149811252254019
42.1489859048497	0.0196624115021758
40.9902167017069	0.184143106816308
39.260410123895	0.0411673080386549
39.1194859209572	0.0879991877032542
40.8982934141245	0.398020364846743
41.4255206414372	0.000939799346001552
41.0609364427528	-0.132944071323664
40.1454953773806	-0.673208227789962
37.2942349842856	-0.642481256897223
35.0191798543645	0.471720597732265
37.452959383779	0.392623540398897
39.65226128474	-0.184112865271105
39.7453836310681	-0.516873897410213
39.5656926275831	0.0798829796972498
40.1630554587713	0.795582810000616
40.2689040501417	0.392162244180144
40.2892104622406	-0.272653429857877
40.7247532347854	-0.0135946466116126
42.4036359338676	0.0172713221402915
45.2093814857605	0.18875883882618
46.8797169096735	0.0239607027803352
46.593135519765	-0.129786924683902
44.5567606545273	0.0467255663864607
42.1627886557654	0.235712286841781
40.693702789296	-0.0471225962933847
41.4529713701334	-0.218280095635933
42.911920266398	0.0404398820063531
43.0940712794652	0.144445515369611
42.3555749510044	-0.0803859127229361
41.6478081244676	-0.105069926165367
40.4853511688486	-0.0429687498612592
38.78119666845	-0.219693679578395
37.516218620381	0.103070507789466
37.3942076494794	0.46880619538328
38.0870388815374	0.538454895212523
38.8661922358098	-0.195301914264978
39.928642050184	-0.730110426850287
40.2894356015193	-0.0376712311742654
39.4232093128138	0.262212732938381
38.0755203131826	-0.00441136944591308
37.7236391825523	-0.169238755576073
38.6753749731519	0.139511809082948
40.0509242081337	0.250753918906079
40.6445639293304	-0.0571957048365159
40.1320629263165	-0.206605274840829
39.5252070859746	-0.0307844492601154
39.469883596632	0.21064102090655
39.7919168335023	0.279305827594308
40.1450795963492	0.191012475984038
39.7640671307596	-0.194461887609576
38.5975172556983	-0.16209052432739
38.6039841499904	-0.22373058757749
38.8269677393194	-0.278680103955704
38.7626090208986	0.0303590428774435
37.9977256860539	0.0603713552102901
37.4971802529038	-0.187002265764012
37.992449074651	-0.172834441087318
38.5782605642615	0.00336141942263457
38.8656466335607	0.342245596139158
38.6345057204838	-0.134245754207149
38.3354992735016	-0.461082948118541
38.4962989020507	0.171379529065416
39.3610940981328	0.361108550781802
40.3680410719851	-0.0932064158933374
39.6282959483487	-0.112939343349703
39.1159406473742	0.263291144771168
41.0257419107765	0.391254033611182
43.8233411574664	0.21720598230078
45.1860787593551	-0.037449209959553
44.3680545788231	-0.220750881909864
43.5623222989137	-0.562130477978929
42.861945138628	-0.603882370706591
42.0799952804708	-0.0663256207499325
41.107006178782	0.342078770771511
40.2574919877087	0.576980761164614
40.2350314691199	0.324845643302583
39.7115304006402	0.0692184098254504
39.3809031372977	-0.225275804749778
39.2079273873282	-0.216536988782863
39.2068902921681	0.122018997015446
39.7483183474342	0.0597828819781063
40.1854425582019	0.0613673037913262
40.0187921195961	0.0367806130118733
40.3848483594943	-0.0941296557164797
41.7684318408359	0.333314683431653
42.2910929146725	0.584889752172868
41.2879382823611	-0.0479755454303471
39.3807214102829	-0.433601081496101
38.2506607564205	-0.150387787727598
39.0318643666516	-0.175168472326081
40.9854074261956	-0.132715526264236
43.2706656943011	-0.192518876445624
43.4581792165313	0.136301989192698
42.0330717118988	-0.0879882588450184
40.3093430524445	-0.0731692715572116
40.0800906195819	0.114255588497519
41.0463182072346	0.148934883275863
41.7882777022313	0.248492682040501
41.6438279264643	0.859915138375913
42.1861868677405	-0.571866617628988
42.3545198898795	-0.683435985676627
41.944333254077	-0.285310800807722
41.2047244861865	-0.111235540774281
40.8582453581799	0.13851762827407
41.9033106783476	0.216448218921276
43.8370297053457	0.0942693349581012
45.2670435678123	0.0589662852217006
44.9715315814857	0.00560705836078587
43.0623724961073	0.115556496584937
41.3262719642294	0.0851588927013673
40.9874960513354	0.0948471530002349
42.7341544619305	0.0556392392195173
44.6364296752528	-0.178750190981996
44.4274980768226	-0.264884372007317
43.0159051728074	-0.0832366151676386
42.7014917467577	-0.0115428113551712
43.7240108536244	0.0530527896217183
43.5643884512273	-0.105007064558426
42.21177582964	-0.345706098095406
41.0546707968676	-0.0528782232738761
41.081461756816	0.518869741680653
42.4381048898537	0.304874296749902
43.378837089186	-0.087075831987854
43.4896914237453	-0.250529495701511
43.7891582030319	-0.220356064329145
43.2571610622668	-0.177124885265226
40.7900896647283	-0.0984634405675268
38.5584237182782	0.37410495892832
38.1206715207366	0.468907028453536
38.1211910484151	0.261418186393224
38.3662678829246	0.0749933745973901
39.7291827948881	-0.133716954543172
42.4810911860144	-0.441184975314073
44.4269200429114	-0.578968380037913
44.2070922906999	-0.0816936316361238
44.0661152087143	-0.0843505146059718
45.6959340309468	0.181940117154399
45.1171409736156	0.435771513945938
42.3673050153326	0.589342876626446
40.4550874190059	0.361766473521197
40.3121946035308	-0.161310899248428
41.182490753806	-0.55464905670324
40.5851386862562	-0.460776167666801
38.9205368860016	-0.265697737871652
37.9880595251906	0.46929709991051
38.9458993181191	0.318062176625589
40.8363239742478	-0.138524333157025
42.1794948995609	-0.109272623304001
42.5478238038106	-0.110688212977092
42.5818059066386	-0.246488874902008
43.0456194299147	0.230006618328847
43.1507227483462	0.479092921367515
42.821344375975	0.0547271412471382
42.2872854343942	-0.0941012874858074
41.0403404159011	-0.135793561936484
40.1160455316572	0.108624565297508
40.8025793536508	0.0676635071392021
42.048800902433	-0.490649076827974
41.6323352982928	-0.136979866371181
37.9112308232435	1.04759096784026
30.7941442484547	1.26672123703398
27.9361468744142	-1.40190829835878
33.9854333535489	-0.673412253586785
38.2007465894226	0.297379945166679
39.1546837720517	-0.00154430900980677
39.7207015221388	-0.0656717785211468
41.6873876359372	0.0113669372056072
44.2982204309541	-0.383949836671291
46.1198506011114	-0.106527074644576
46.6315671305754	0.324930947962728
44.7613420888452	0.508657150619743
42.2992764746773	0.133213389193066
41.8266337545064	-0.467249204749317
43.5614781170333	-0.0952589291842719
45.4376884329924	0.262693301225632
45.8718170632165	0.271735801202881
44.8535873319699	0.117092640415541
43.6323990537903	-0.065794444731528
43.220592466916	-0.504065188529999
43.8135333860179	-0.220398623676101
43.4025482180075	-0.0827391189372707
42.1902117096472	-0.137220289641083
41.2583401206459	-0.0522144292717005
41.1369315226681	0.24218792847428
41.4358568396617	0.168681357957148
41.3182977591346	-0.0531166987425447
40.6425451010922	-0.078409666117067
40.8683265008003	0.0607095620847254
42.1077753765531	0.129367884320784
43.2591399613536	0.0549178567764719
43.0666358509483	-0.1098235861453
41.8979966392282	0.335080925490261
41.6362434560624	0.274028879609104
41.9859585768297	-0.0574826589274872
42.9113174431009	-0.238429775143659
43.4234994310231	-0.199960459696449
42.4035276597272	-0.332435158631361
41.3571485694572	0.0693432848603038
41.6328126549322	0.327283013946337
42.2907994893146	0.0490230473058855
42.6958654291911	-0.0209354936038044
42.3752137490613	-0.0220321359311799
42.6317381568939	-0.128953244500284
43.5492786856406	-0.110982216408652
43.5527111618608	-0.3270518328725
41.683890501044	0.0338048525124632
40.4606908075465	0.175212640994153
41.2136517016369	-0.103801685902235
42.2026950832943	-0.305055733216171
43.6299087679028	-0.11373630944322
44.9985268590091	0.0711300287697751
44.9652310815489	0.0737135442482717
43.627371248634	0.0311835438728407
42.6652911312645	-0.0676474672760686
42.6023942619069	0.502383479658695
42.2511957662983	0.680114613978289
42.1400479514945	0.0349338378735453
42.613984126459	-0.457753607001881
43.154112634906	-0.45598117305256
43.0298917082127	-0.336494423352258
43.2535512774715	-0.0907802380079431
44.3696227151734	0.296520866844394
45.058693891392	0.151378505027476
44.6114091662346	0.0932422175757797
43.0056683691138	0.128872221834033
42.2623985500923	-0.367048755682436
42.4138543615493	-0.385885877147963
42.8560751199956	0.093867034206229
43.3763899305614	0.231485513171257
44.2213369622603	0.0972311437813611
44.9427683064673	0.108938131753997
45.9953888047612	0.250041672129384
46.5867126921729	0.19204563640284
45.8513421766258	-0.0670150512945753
44.5004815359754	-0.115754435816042
44.4480143662276	-0.166160045948953
45.5607786737988	0.0396113056962622
45.8361526096104	0.27115340137538
44.7309104554218	0.421955483569103
43.1391679341896	0.113576883388849
41.8673722515638	-0.728587344539904
41.2280853800424	-0.475227871442053
39.8950240985744	-0.0464833359488509
38.9912465466031	0.354364336273088
39.5845852125869	0.034951078227894
40.5547924696265	0.0868935507712049
41.5700883550168	0.223842235010857
42.3930122261235	-0.284639851168923
42.3253846066023	-0.342729747145103
42.2464886246687	0.0140618762717535
42.3774155372183	0.340690128242767
42.5391719208944	0.347419445077286
43.3047745236837	-0.0254673648742262
43.4485970265384	-0.0852804129040587
41.9218839743411	0.0585885340788746
39.8534814824859	-0.273901409662535
38.5741210858415	-0.620343318046799
38.4616564413995	-0.504363196018063
38.9432837614221	0.314948712281258
39.9114816543101	0.491729859076815
40.2387211146013	0.137494156853747
40.7052581234057	0.309198189662762
42.0935548268107	0.121477419109755
43.7561844603462	0.0192229547443965
44.6219621450832	0.0613565511588424
44.0573742918746	0.083481836186957
43.6651726187966	-0.0549010667124479
44.145982054973	-0.266682772139673
43.4152345486923	0.13788608437445
42.183926286144	-0.243484530860596
43.6401878338299	-0.253342554940871
44.4084305074933	-0.115828250903493
43.5186537658801	0.0883193782370008
42.2053574183522	0.225068066273992
41.8720835833283	0.136077538598353
42.4291797330107	0.284912268081123
42.5547935835545	-0.123723259055215
42.5181240266169	-0.266146715244532
42.7005150384009	0.311962607164286
43.2749014092766	0.129715316272989
42.8880098626214	-0.0326232529913903
41.8286546162328	0.0136304884360327
40.9689358135854	-0.447853831680935
40.9617262198307	-0.385325318979154
42.5795509091651	-0.15607189888234
44.5268570649411	-0.00516021004138267
45.1723100207449	0.398423090805938
44.6983896249249	0.343715113376517
43.775920354554	-0.0107954416436829
41.9627436752792	-0.0588882518647456
40.2818065672381	-0.19576083891322
39.3993095800334	0.130889616159575
39.0847801228627	0.310871752215937
38.9642618195444	0.388769094145224
38.7929959742418	-0.0818931310316306
39.3536087886751	-0.209074905680889
40.0405951299228	0.148163103160097
40.1303084105249	0.0852928580324628
40.2096082747958	-0.136519072332794
40.9209194216874	-0.10007211494206
41.7349336741617	0.257400111221978
41.7804927432503	0.0767081082299707
41.5787870816971	-0.165623473987559
41.1640505298505	-0.274511161403938
38.0508581996082	0.879879945077013
29.0090719381171	0.618037602192108
27.4029150757477	-0.662826885838935
35.8873405519783	-0.475264850833928
39.9925355911195	-0.512844021429915
40.2580066124968	-0.494448378975673
40.5175556122583	-0.195796650531689
41.4983345316402	0.0876962942498709
41.848601560884	-0.00813781909297195
40.8316087597227	0.0930932372557882
40.4448019717099	0.153404710877513
41.4572802300173	0.142747243822216
43.23655488678	0.0679425730264868
43.4504798194419	0.251020801703407
42.5361432209682	0.304856463906546
41.8472123051564	-0.0597020886001944
42.5605825506796	-0.271249779630287
43.0849035572937	-0.0895901456564005
41.709652529877	0.192329963813184
39.6498649648272	0.347405592826166
37.95445280155	-0.160177760570678
38.2006448929031	-0.155249086025362
39.7358785045508	-0.0129818753193787
40.8006979558277	-0.0140369034845657
40.4360888309442	0.0394439959852814
40.1441894423805	0.0274052690023172
41.5780303576461	-0.158933961379949
42.0741546220175	-0.119321566569284
41.5729216325386	-0.0536938500448696
41.3150159251362	-0.0232368069225261
41.2234599040299	0.12703564655177
41.036134100352	0.582537895230831
41.5041347718711	0.120228544161521
41.5183567605797	-0.183103704860559
40.8914534967027	-0.577912551839575
39.8228819206387	-1.18636514199157
38.780849123653	0.549258065719521
39.4876395720191	0.895963577361998
40.7809298463729	0.0201471467044937
42.6658770173593	-0.384301253757868
43.1921404461958	-0.196112966313711
42.809355627318	0.0549487676902389
42.0388119658041	0.411121477894803
40.3256129046274	0.27206643109247
38.9717600538282	0.10823955536148
40.4229194254075	-0.399562205673024
39.9216623756694	-0.327804995186264
38.9279249771679	0.0223865986277832
38.768041171677	0.093710805648974
39.3325471000196	-0.0330231410076962
39.6524501550472	0.0235360644240846
39.4200386832232	0.240841405826581
40.0019482826065	-0.0535630743562425
40.4915073519555	-0.00399875000959383
40.0610300415299	0.0166702416063731
39.7237493570934	-0.0486833938396967
40.11433931131	0.161152349596136
40.570067323246	0.069785215760285
40.5882667513142	-0.119413194664115
40.2792165256665	0.0258300344722995
40.2234519991807	-0.125350482877402
40.3373629930052	-0.274593935045051
40.7496162463154	0.109294283134224
41.0416264623511	0.1691509074073
40.5006736091078	-0.00275348282006517
40.2016554761142	0.03423909599809
40.6939752581366	0.0980205510422805
41.7562576157249	-0.0964726135244591
42.309792855685	0.142471296536178
41.8114439680188	0.10198938816286
41.6635579876299	-0.827428476272468
42.1448980260772	-1.74135685793467
43.0950766438706	1.74639271902467
45.2345489528375	2.34569081182464
45.642802566811	0.343482916327356
45.2361514062692	-1.31691968764429
43.3381362235517	-1.24991657551171
41.8648859611756	-0.564493923745454
41.00552358615	0.149820160506654
40.4757556145277	0.573225934463356
39.8620072011403	0.635083253548473
39.5453648405289	0.0171455110700864
39.3786069392662	-0.628677100576175
39.6947421130335	-0.429894127481642
40.4660636242909	0.0360782283831773
40.7862667729827	0.266216431758979
39.9033230667894	0.349852951032007
38.8473704446386	0.187835539665021
39.6339081975429	0.0920429291187708
41.0862977142972	0.0928225449518576
41.8560093446872	-0.100802537161355
42.518533016107	-0.318535817531009
42.4509274652851	-0.13842542562391
41.9385998553667	-0.0192213147309462
41.0417744436447	0.00419041579199281
40.2541837557418	-0.0524736014907606
40.0654626323164	-0.0443032940453221
40.5604121627268	0.10006003571057
41.1128399327077	0.270055096412626
40.0830385558369	0.168843197265904
38.8782670786569	-0.230755421086456
38.4192078248181	-0.200822860788679
39.3900872786404	-0.294655519066489
41.2180046575882	-0.00415117618879068
42.4332265276713	0.35731135777367
42.3077081883243	-0.140222082602691
41.794383082596	-0.434241787323137
41.7592634708435	-0.0426718922956848
42.1260822440321	0.337497428940433
41.8056374740868	0.18096701567471
40.9076099897629	0.225154297676429
40.1475877261182	0.0378315165057031
39.7436057188976	-0.397544429070044
39.1807889440027	-0.417046246550563
38.5756573678372	-0.06129031902719
39.3179568946618	0.417989306815546
40.1583155911958	0.0961369787703025
39.4384357321936	-0.191116907751497
38.49595626996	-0.172977567369826
39.1656143755688	0.304313369094181
41.2769350775634	0.179054623286172
41.6372328971462	0.124627230536044
39.9487851940085	-0.269567810332561
38.8160274767853	-0.110466151926486
39.0931948826301	0.107390760136709
40.3171219636188	0.144412395341273
40.9067844716293	-0.0187439049903979
41.3599395345483	0.0128388261943644
41.2832854960744	-0.190659384001448
40.560387000252	-0.0784311479675122
39.3038081016317	0.238380756156672
39.2564125231145	-0.226076852115544
39.9435922451922	-0.53778827142451
40.757642662772	-0.444847753944272
42.5190931362476	0.377364311812418
43.2516619863153	0.722047985655793
41.6497802232434	0.871619101580184
40.3052602163794	-1.57198303623053
38.6203343721608	-0.497314312970727
38.3422398349756	0.706779938037983
39.00793327045	0.418041412816941
39.783855424482	0.137882334940382
40.831890351565	-0.0453704309054278
40.8526714200491	0.0228995087871346
39.5733970588771	0.209263254955454
37.7510180411785	0.373285021862933
36.5354839185953	0.230060450420081
36.8527129156658	-0.0698676683895751
38.2507571089662	-0.130646341143413
39.0881907296984	0.0470955721809709
38.6738660318193	0.306085657595161
37.8959284894007	0.379825642403398
39.0095835111217	-0.17507685330758
40.645121837176	-0.545539661042595
40.8844098363405	-0.457043970646328
39.3981908545616	-0.305424603158895
37.5529476899909	-0.0197746935776899
37.6311439184003	0.162998672600602
38.8097518790396	0.13576394131893
39.633939917863	0.0853146082797722
39.655654866791	-0.201614658163907
39.5468106507357	0.0592188171985035
39.520380955841	0.261345091735621
39.9017009283803	0.190739938592859
40.1150759045556	0.163262746591338
41.0782905369723	-0.0824835640104957
41.9890812585386	-0.216119599123935
42.6674719355057	-0.345458083582602
42.8173350980356	-0.133537519774019
42.9272883758598	0.0290053030792504
42.4429508759259	-0.097328527373207
41.2503371625376	0.250491697640637
39.9083666498377	0.21781405174612
39.5765406214379	-0.0352501139813969
40.5849283123588	-0.0504862551260415
41.7636209161404	0.265670670799041
42.6195130272741	0.329046619273149
42.6239145804071	-0.0858428381436749
42.2962720450338	-0.400727040178964
42.1939754996216	-0.22789755813831
43.2954556908663	0.143848177342569
44.5399508303942	0.194817820956676
44.3105966933577	-0.103210108750495
43.4819703213218	-0.217862579979478
43.5423017931454	0.0553906481076859
43.1476203986104	-0.0600117057622099
42.2632412496837	-0.573709986373003
42.5401521140531	0.236382743733031
45.3491946061116	0.212363851953252
46.9175311524318	0.221119054327013
45.8569699830673	0.0367001514782468
44.564139818915	-0.0724119545379623
45.4748514066922	0.285134502245851
47.3472150794877	0.101594316112638
46.1196351440892	-0.158519867651195
43.1809338585524	-0.102588294908445
41.5997347236163	-0.1754238810974
41.9367616267549	-0.266879265488366
43.5037374301859	-0.141843895782382
44.7075985175785	-0.0726848611146086
44.6792591744973	-0.0883681908133799
43.5926755347454	-0.0782887141491319
42.8166624045724	0.177985657431172
43.000832694064	0.472490409482246
44.0332612680251	0.526352867747073
44.5972274349333	0.225724734120162
43.7527317613003	-0.26391554154287
42.6670539407284	-0.626561579109928
42.0877303416931	-0.251210175017093
42.099546526734	0.109008756498301
42.6516889122428	0.0907657176937334
43.6319308535683	0.0205239400490033
44.5811082854652	-0.18553710167593
44.8571376979528	-0.0887129594315642
44.8111459107436	0.0718806209719843
44.818748330163	0.0264481125804754
44.9492529781725	0.0223608135445709
45.1482014235669	0.139598230691717
43.523760343937	0.254909554426747
41.2183237195459	0.172201056120209
39.9308851540468	0.199520150172635
40.437978879815	0.0661407925074298
41.5322320096033	-0.187294535877566
42.5237096949593	-0.292905568191275
42.2815293468198	-0.160607906024367
42.2283961584428	0.305616237108583
43.6838561294099	0.724214639554875
45.8780332421322	0.674813093749004
47.7310891158274	-0.678448171328583
48.267830015154	-1.35960439962414
45.9275029207152	-0.406416563435096
42.5671355222393	0.601166106455514
39.5827938265988	0.715877925488842
38.6167510240139	0.398614421736693
40.2619412258172	-0.232939456296034
42.7815814729787	-0.504071340594655
43.6496923245933	-0.393307773186564
43.5206070414283	-0.1385250557255
42.1930446443066	0.120937393661754
40.7766210994517	0.191847473272918
40.7592412302359	0.0651889672481307
42.3294769215091	-0.0136891240681757
43.908137561816	-0.0971578727788434
43.4225847671671	-0.250858935502033
41.4410421658875	-0.141547882181838
39.9947628857402	0.101342331240593
40.0971072343019	0.294546392915366
40.753659922236	0.152782738209187
40.8118262068731	-0.00987782231312423
40.544118661169	0.0854945507933394
41.0715239022519	0.0718552003492245
41.1545269038652	0.00799749171970965
39.8892458968459	-0.0706270654328546
38.8393798092257	0.109476773340501
38.9703525071491	0.0227761594867849
39.8333922030664	-0.0934721305346571
40.2592182530541	-0.295200042112475
40.363602743754	-0.212503832039615
39.9137255101786	0.235169584407877
39.1512609385986	0.241106629058495
37.6613465783066	0.321514318632412
37.5268591450796	0.176696140390242
37.7617184805068	0.0727777714833465
37.8358909051545	-0.676170518425436
37.4064297946256	-0.740718781929892
37.0368719605777	-0.151697660709488
38.0643610113139	1.08045403579852
38.7469650843149	0.453308295664781
39.2847487754648	-0.0992438548944329
40.35523259704	-0.332051271376589
41.1043925619332	-0.478842748172121
41.2319077639602	-0.197724245224437
41.5855419485049	-0.126653480417482
41.6904870884961	-0.134944741765689
42.41290905436	0.170213815363941
43.2100680987512	0.634888516957006
42.3824248483351	0.677747829118237
40.0010791957201	-0.0500115094201419
38.729453295428	-0.326764950693253
39.5214062426486	-0.154266329905418
40.3579083008876	-0.0265188733589113
40.8508573104244	-0.410610567920074
40.6856108100172	-0.631503385704745
40.3485371375164	-0.209579756663533
41.7231876219284	0.669202586764587
44.0402987716979	0.321447083609179
43.8493156449492	-0.170308256925458
42.5409024903949	-0.153658665908995
43.099746867191	0.113647143795874
44.8592473943455	0.227414384884432
45.5493145872819	0.236374365833099
45.0195534685434	0.234522119873699
44.0957581720196	0.234284524317127
43.877464665525	0.111922982657384
43.8352780868163	0.0701946243044188
43.9063104058165	-0.300076070307365
43.0122967013403	-0.583339494642049
39.556153816249	0.507516536656937
40.5715304972448	-0.0758846019831894
46.0874092357179	-0.0197149413302996
44.9449305401206	0.650280887084455
42.8758677244432	-0.203952460603939
41.935457441413	-0.505308071479085
40.4130416975374	-0.277796203048589
39.3301912234845	-0.0585410530487803
39.7220889620147	-0.189399066272608
41.206091055108	-0.242481160900342
43.2392316634076	0.0308400924645317
44.5327093733112	0.329465427618772
44.3468001906816	0.189745844950334
43.2012860578861	-0.0640069913949951
41.9881653228186	-0.375023098202506
42.014073675694	-0.0764444867740582
42.5073892232984	0.591410991187151
43.3805866558093	-0.285379301479101
43.5279339762468	-0.511608144939967
43.7122987148459	0.148815892734335
44.4080619981375	0.184116574216824
44.1246567092896	0.0834674483348609
43.3456845057047	-0.00457117750486624
43.4983440301281	0.0605353094459117
44.279932426886	0.168535358988843
43.4369878299633	0.179240432363699
42.1712320128227	0.187512316766286
42.256064381685	-0.208903767570265
43.7782448686872	-0.221439021072222
45.6477735301334	-0.111540663931422
45.3530383212238	-0.0723977932140613
43.6592332842927	-0.202966723480464
42.0796787612564	0.010646832693238
41.3881047587736	0.43612870976118
40.6479209760383	0.222451138740432
40.1203101595957	-0.270136832136621
40.6407408963885	-0.258281079247635
42.2933174068745	0.103197027210759
44.2868794804282	0.0760801902821323
44.9180135986911	-0.0133886374033862
44.0751466508187	0.114118321837828
43.0312229590457	0.187302748414219
42.6856145023569	0.0516011475336266
42.6516577533643	0.101465381449843
41.7226909655021	0.173697991325716
40.1022783256013	-0.155826456278655
39.3990091473547	-0.285184535352085
39.7104401325598	-0.203862323414472
40.8123710318309	-0.0572931402871834
42.1486038479409	0.214438475361969
41.8202072870266	0.359389701440734
40.9144171595384	0.0863520564878993
40.6098267246938	0.132197101557731
40.992663164473	0.0517660623439263
40.5362154539914	-0.018546477057176
39.7542444944677	-0.0359448109626184
40.4433476301068	-0.377056103571706
41.8017714550572	-0.542855420514482
43.3767124869309	-0.110951268322711
44.6205140630176	0.234297124181348
44.0481058653367	0.133704105044368
43.5259086510116	0.211046133418966
43.0953376369103	0.358450044952099
41.8698442088952	0.19679713614209
40.247093218945	-0.244138785960161
40.7556950576557	-0.26700574291467
42.1941565613744	-0.132246172498335
42.3708329611077	-0.0938548361023774
42.5243896506831	0.295802459698543
42.7496187123582	0.2035407881305
43.4614667976647	-0.323746925016738
43.3163901821052	-0.387063098050661
42.0910696138784	-0.0148560632561768
40.5290536460925	0.300332548447027
39.4867889276786	0.323808748448926
40.0330529814439	-0.342900499068182
40.8031587580767	-0.409772096083291
41.0578419866306	-0.00842073168248703
41.1577982525636	0.0500474526408667
42.031247696087	-0.0265387937447704
42.2638191448342	0.243019010653307
42.2953861804199	0.443787510526862
42.6164096599468	0.0415992674625582
41.9819551512665	0.0591544971971744
41.7884139716313	0.186858846501033
42.3538681737568	0.00453420570014201
42.352271274166	-0.0628380719540349
41.3640788909229	0.0613258210580087
40.0819513311575	0.254065395852232
39.4884593391567	0.384769170535712
38.8718173621282	0.0459980978327453
38.4648814914833	-0.619996844351936
39.2458935896862	-0.279426804281619
40.3923625566004	0.207292446090515
41.6689782711856	-0.13934680655322
42.1435294808659	-0.268812091923289
41.3890721598704	0.0401624526442248
40.5329550783832	0.035730742295225
40.969426088624	0.129159663909397
41.9116969257943	0.180231277163207
42.0981010704251	0.0431160063683887
41.5595331645906	0.079948566944013
40.0506553046693	0.154481233674093
38.3557717082621	-0.144051755409731
37.6769799528169	-0.497268890221284
38.868784071253	-0.595938412159491
41.9489610936539	0.0234074325205662
43.6846871033239	0.310398298401254
43.1566797459104	-0.0937667656490059
42.0861879913876	-0.0364489802323131
40.8796720567852	-0.061320924541077
40.2200798327721	0.137074716488648
40.6547714544273	-0.102703293542639
40.7179850434769	0.194199213709033
40.06424376637	0.552986960435369
39.0392062956982	0.18632727885039
39.1511595131063	-0.041738755639943
40.8500788597143	-0.130723898104661
42.2919688623448	-0.125322058343218
41.7117725546422	-0.18007553537952
41.0823173875937	-0.344830757644891
42.3408045650857	-0.0680613997720573
43.5571907458475	0.127372657701916
43.8217378823595	-0.0148784299624336
43.1297405066079	-0.0240215462660042
42.5460058422829	0.176855140192387
43.153345521976	0.189128395875867
42.9388455560039	-0.0599789098286078
41.98497195494	0.00114830948011813
41.8371144333913	0.231240344296257
43.1078947813111	0.0561417252460183
44.6888922846369	-0.370475697821606
44.7602846917355	-0.144108074758308
43.7371526207863	0.395609452033405
42.9047032000834	0.119975492387837
42.4832352435737	-0.592163561580822
42.1757867270652	-0.276671004005506
42.5759126283777	0.0265814062313012
45.008409567136	0.408406823112724
46.8241218074086	0.419259032929191
46.5060413023088	-0.196861811480061
44.3324083428222	-0.203417563481531
41.959110773102	-0.279861911050863
40.7361434605058	-0.109138071547993
41.8566117410196	0.237715237075604
43.6141657743279	0.322280985888911
44.6063898093063	0.231408393713802
44.2633281034832	0.101415358247127
43.75409454553	-0.0800847693387668
43.4369702670968	-0.479406404276832
42.7222460311476	-0.0643106562710714
41.4504450954909	0.0144343378009339
41.4030702144739	0.19512701359674
41.8753624440037	0.289500359330065
41.9038270169568	0.308236571428224
41.7152312600478	0.0187922932168793
41.7187842827678	-0.0869903306770242
41.5552882248053	0.0564201941299016
40.1692804184647	0.141023709190618
38.346557148638	0.0273214341178333
37.8476617503681	-0.400298532413175
39.1002444128933	-0.15179994960163
40.5685200157453	-0.3498852118364
40.9569074810712	0.0962208515301018
41.1943200010992	0.208654216537239
41.7754770296589	-0.112552292475253
41.899770970159	-0.337701306793366
41.301406164314	-0.366779555777643
41.7466765155576	-0.0475824457021033
43.6223393943535	0.288811460674518
45.333582428225	0.394642988294816
45.4835956410574	0.107593468819416
44.5031215769285	0.323631771631268
43.1550491080131	0.310600331136921
42.4691058946316	0.0549747814142327
41.8276126013715	-0.125289784990976
41.4807850113188	-0.143943161377837
41.1929204881678	0.0870937712827179
41.7371802241183	0.257021079159304
42.7042958377258	-0.116748440744039
43.3964600108656	-0.339427750261865
43.7968336485581	-0.0220071371182353
43.7993655711845	0.0197451052254892
44.1835271172697	-0.153219169400573
44.7774491888838	-0.239102068053606
44.5974866110068	0.135892841547875
44.1631100658455	0.22519408265106
43.4156619680247	-0.0791052944538848
42.0155607836722	-0.229768255069819
41.0807613031575	-0.585954328957932
40.8625753736068	-0.260468890684197
41.0843555256271	0.240429161921727
41.7859006208725	0.352659531153112
42.3560594167812	0.212531982778678
42.6628049751125	0.415096561646982
43.1179052180956	-0.0602445486000053
43.7411339709778	-0.223719571250757
43.931679224655	-0.233597748830436
43.3695483812638	-0.415191385170391
43.3544208728692	0.0338455581641841
43.1570644907251	-0.0177320109308251
42.6132596612521	0.470810324692419
42.004434699809	0.0970452784976284
41.5091383209327	-0.303830289833333
42.3902592365767	-0.183222247781305
44.5254664047603	0.201766470583796
46.4718360743645	0.133260648786237
46.3206947055501	0.0983445567906955
44.7147629110553	-0.0299692280833652
43.4754351214815	0.131120156720549
43.2091601353556	0.2080371367264
42.9588428724745	0.0917078459486178
41.8436975770854	-0.00189245999424165
40.505798577953	-0.20406288828924
39.8514652671374	0.163502726218266
40.7072000703579	0.323672417729529
41.4980063224668	0.154548376261067
41.6426422677644	-0.188825495980863
40.9361011390872	-0.0785333306113305
40.2296577239251	-0.194236361173477
40.9824761120227	0.0234820390195669
41.9220418715551	-0.0306455862067526
41.9225595881809	-0.419349850546518
41.6481899825899	-0.295879533617804
41.0496150063184	-0.0702102127601738
40.0008531437634	0.279346911290454
40.0557633632492	0.237327673379787
41.2427490755704	-0.368633247955904
41.2515874747772	-0.506353258814965
40.9458764641291	0.084423037009114
40.9542162486895	0.112188270606401
41.426304880882	0.174286607931165
41.7269447365752	0.48481765653409
41.8167152553745	0.63552709768206
43.0517837494638	-0.320651262754984
43.7453387081124	-1.02204334783038
42.90953250206	-0.410383296341558
42.2674621807191	0.252154269553575
41.743973924896	0.115040108882143
41.1794980100381	0.256874184222477
41.2659456910781	0.334143224231505
42.0799208820306	0.0758644505418204
43.509616281815	-0.100668385909613
44.3636408348716	-0.323785249914869
43.6934938308038	-0.201131964584545
43.085923557641	0.320944444113883
42.7574032106998	0.34636939621475
42.8802177245354	-0.0634405170641875
42.4551459812868	-0.262098682328234
42.4950175083006	0.0705358025870637
42.1645074871324	-0.0643643373590804
40.9241355008165	-0.467774654577078
40.228292113583	-0.320424989906125
41.4976297973978	0.0786952178599925
42.9549009159164	0.182364157854149
44.1560035876817	0.459265566392956
45.3763969245376	0.345350051060155
45.1893929900136	0.109288638954341
44.1245124664219	-0.110810925390833
42.9679885245964	-0.0167843302459685
42.2850047792105	0.222595081173241
42.1073158435964	0.278451222282381
41.9267861084285	-0.116458210974346
42.7997903239945	0.0159847364893867
43.744221858369	-0.0591771248285471
43.4698462898534	-0.0918596739516215
42.9278574850777	-0.155165425508957
42.450370956859	-0.121896145646605
42.440438615084	0.0490681032068753
42.2601653261219	0.412537744175091
41.4820781147419	0.199687448142595
41.1413704734194	0.0330639597720834
41.6105196290388	-0.0473236185065128
41.870861128898	-0.0837177836311948
41.8831607355358	-0.342817362546743
43.0521821229602	-0.218734296403201
45.921405229288	0.449512066376368
47.4511933288805	-0.231493667454677
45.8925991290748	-1.32225964963103
40.1726110405951	-0.674404430453891
38.4363023673326	1.18256427045063
42.2194837906628	0.811271331485061
44.5194652253594	-0.555193836441531
43.7808115169479	-0.176321541258229
42.3365421200374	0.473744927782219
40.9414392498238	0.542386509658783
39.9772425300194	-0.104067939259084
40.1874652614513	-0.611753679491653
41.4623154963427	-0.451329959807641
43.4203752269095	0.337163420885339
45.0919508194332	0.260173400485102
45.3884257185005	0.307668136147038
43.8003416076335	-0.148769896024833
41.8672396624187	-0.276834848074292
41.0977066080715	-0.429404981793225
41.4655269895776	-0.192546141305879
42.7127938176674	0.338538145658607
43.4416163002444	-0.0900376431417665
43.2827628661182	0.0093419578410765
42.7235014971775	0.433206881370799
43.1345372228418	0.172718701109136
43.5285946585842	0.103819511001958
42.2052787825294	0.242576965006822
41.0898222347666	-0.11707589504307
40.7319549521102	-0.430012691104181
38.6919033107459	0.20507625050819
[truncated: 998,000+ more rows]
