# Supplementary material for: Hook length of the bacterial flagellum is optimized for maximal stability of the flagellar bundle
Source: PLoS Biol. 2018 Sep 6;16(9):e2006989. doi: 10.1371/journal.pbio.2006989 (PMC6126814; doi:10.1371/journal.pbio.2006989)
Supplement: S4 Data — (ZIP) [file pbio.2006989.s021.zip › FigS6_raw_data/FigS6_data_cheY_EM2921.txt]

Speed_um_s	Angular_acceleration_rad_s
7.93247566055528	0
6.47162926686941	8.40020003128748
2.520018377079	14.882880477583
9.96355546622899	-11.7073564804148
14.4878845047971	0.0944893480927115
17.0061349684509	-6.79859993371141
15.2831610431616	6.72993704296292
17.4420830143961	-1.11297769559504
20.9087925564412	-4.0469959562197
16.6401674744342	-3.32752695944852
10.0834154591517	-16.6637666028561
4.15629927500025	8.71117245442196
14.788188531325	10.4937809318529
21.2006298085478	2.77906976450972
21.0794169403786	-2.94057097161669
14.7942664576529	-5.81468373657178
9.81491147871896	0.10089267820077
3.4076196239001	-13.2684708719744
7.34323962923782	27.0464736245467
8.73436906772374	-14.6384932643896
10.7025554277659	5.91048668899338
10.5015863829064	3.63683538828569
10.1942850868918	3.62207597101235
16.9063897992097	-0.902946247376761
17.7209963510797	2.7290376324011
20.7337734729139	-3.30585374723134
22.7221057163936	-0.544824175234705
25.8852515485037	0.629753130932223
25.2804069524629	-3.99556372815231
14.9287504202723	-9.50698172860299
4.64829155668423	-11.2679887876131
9.61614066395276	15.612435113218
11.5439297738891	-2.66435683993137
10.1900143543896	-4.52939921265755
4.24626676878911	-0.924098380547193
12.1070578230707	13.3841248337741
15.5710745207467	-3.2623910909361
16.8449668061487	5.20085966387227
21.4607651969866	0.30556482342562
21.6782550446166	0.155564345229327
18.7918787487494	0.978426383793573
18.2016817246299	-1.08512866374298
18.05548363633	-1.73354265056814
19.8858501678683	1.80317447747912
13.6569336610916	4.72184584954301
6.66894123170471	2.96740261433544
8.91110042860586	-1.73174964045313
7.62698290204926	2.38364776705436
11.811031174806	-7.02981495580106
11.7036189723178	4.38987700509232
3.47508719596185	-3.48159278135685
8.78264745784294	-9.93995882770769
9.93909475997064	-0.118342429390179
7.88690939356842	-1.84117951624741
7.54889262553284	9.69209591434324
9.02655714991786	2.37585689017645
8.29672137598037	-27.6042244438751
2.77482190404136	20.937163604036
9.24527832316959	-3.0602224415999
7.90132407581458	-4.4020630670989
6.34873699910789	1.4243402622305
7.41425018554054	10.4851037170553
6.8547663750979	1.76015047520639
6.33959082289581	-4.74830587488329
3.44172338121505	9.65500296278578
6.85182682993287	-11.6286598541056
6.9946923866172	9.39283198941333
8.75999616427335	-10.3717182872935
5.76449263215902	-7.48973061510403
9.1104457603015	5.51033307743559
11.431501776839	0.607593043460007
9.80269915449519	-10.1689196774719
11.3292051073842	7.57712648990712
15.4697618188087	1.54666940888672
11.275361864803	-14.4034821940599
4.22313118564901	10.1172604103527
16.3117080816975	11.1589502422079
20.8513115596434	-0.255747561155591
18.6715502765477	4.28856203850226
17.9663235283287	0.990800514156617
14.0846274712739	7.70613527827134
10.8978465597364	-8.18538673679728
15.9281407070198	-5.93539267484409
19.3545840520831	2.15681534856618
19.2180768122398	1.8515013082776
17.1033555652279	6.36720231180447
12.354001503009	2.68217237491796
9.10785589257323	8.25559443055999
5.25023995810727	-20.8517683521661
15.0200163775598	1.50343563032097
14.6576013665988	2.30075356138255
11.5585167112487	5.1574134932995
16.6846351411996	-4.87043778166058
22.5388746834138	-5.0876479177356
22.0366078643041	2.28065226470345
21.1190369270225	0.564620082601603
19.2266209482752	-3.72607693267506
15.1846994765626	0.507091956302378
16.0440392251911	8.3184972208295
16.4472773074118	-0.624741895474848
6.90026381751356	11.9677247001468
13.747374932798	-11.1004934711037
15.8599281714914	-5.98483638827908
8.97989282619782	-5.80221864753492
10.0478039799079	8.93024529079547
17.3836120348882	-1.38930443761591
17.3897091379829	-0.737223374608615
17.6259619946496	0.13609282322154
21.9704931112733	-3.18910432439935
24.6802944041362	2.90235060387469
25.1729303987762	0.86693594313097
23.8653568540573	3.27497423885532
23.0092218991959	-1.61118784550547
19.9656045728208	0.517750697176826
21.2467842412518	-1.08857311590913
20.0378837942709	1.16628474073637
16.0610415991367	-19.4182629788157
0.372485855313817	15.9655664617462
6.86524726832449	5.56070493253784
6.60785690752364	0.622062584808842
5.21278721883976	4.49509454514206
2.40145238491065	-32.2444858212084
1.84750109251832	6.98788792293629
1.51484048125296	11.2770591760134
2.42414243161454	30.2032669684783
2.90365002865986	-16.4604140088456
6.21975453819279	10.0855710610982
7.54034870484078	-15.5750067463965
3.10505048495134	-27.7898697791755
4.60295253321591	26.1982315702301
4.34523945594575	17.708099288555
0.562664997263453	-12.5613554621976
2.94729725894696	-7.39791947392462
6.69815440724574	-6.72166702491426
15.4928644013101	5.69029179333134
26.875527585234	5.13723150174845
23.8113794659736	-1.34129808022812
20.7596903257269	0.617959348080021
16.4375581216696	-2.84320625785495
7.42750990308539	-3.71052234293491
9.60181082184847	6.09691916021542
15.7178171111427	-1.27896002230635
21.6715033934921	-0.336871381349203
22.9413311066426	0.545206107879786
23.2755206526535	2.29995090808986
24.3125341946817	-0.731841804257161
25.1250959323555	0.763615130713551
25.4308691664795	-2.22657825364524
29.5629458887902	-1.14565995473287
29.6927717542836	0.561005652309938
22.339376691336	0.482574638372424
13.4264008566008	-0.814880319262719
2.98175448669095	-23.3256864608741
4.89568931332912	6.85072745899068
7.43266109751524	14.8523850296053
5.44780057349238	14.2919445003387
3.84624619393251	-10.9853965074173
4.7699767443984	1.91989867781055
5.09379184066331	5.1257730378804
10.7210729460001	0.0499945424168082
7.51188824768948	1.06566630660324
4.49202943729175	-24.7894211393316
2.55973297169884	14.3811221823228
6.63584701650936	6.46126407720154
4.28235311722198	3.00420631924092
4.2453135903857	-5.29494686317481
2.9812116669497	0.140687224583744
2.3255045474197	-3.67901724378028
1.17368950949745	23.9886556581726
2.27438932944957	-21.939302796641
5.35941310137489	24.0091855391415
4.03686836682735	-18.3900661664332
3.72329342774129	7.3149243868394
0.955042984950693	-1.25475328109302
4.25530497270758	-43.6883764623279
1.67195752682301	32.8331447229361
8.42258877451889	-7.12163174488624
5.92648451017386	-1.12039726953188
11.2334091013226	11.8614500332461
19.7503832495122	-1.65083921813225
28.3000073611392	-3.76700169645145
28.7897634243488	-1.2379051921238
20.1283188207971	-0.6522860798363
7.81576432963117	-12.1204153890362
5.58248606278766	9.62441519739133
6.83678424824636	-2.35793695492406
8.18718116664586	9.09446404793211
9.80629594207965	0.859277380543181
14.9180397254381	-4.14204897657581
16.5849243311301	-2.15819553797945
15.4937120728389	-0.149625054596571
17.2064453048219	4.17507607447497
20.8768778225347	-1.25843073985438
21.3216303643436	-0.12875558145693
20.5383226599857	-4.89320003223454
22.5576710706867	4.030592950515
23.3715936270154	-0.124645367687428
26.3376535548656	1.27437323192566
27.2060891154357	-0.361309582910392
29.0274388499965	-0.67742272004508
31.6364305712563	-0.591535558378639
28.1016492051358	-0.457679832466901
24.8076012388977	-0.887524533960127
25.1216992489791	1.74928512085904
25.8212491124796	-1.96870542463323
21.9389930897912	-3.49242846514932
15.9467594526986	2.48746680929594
12.3015391552997	12.4733668380222
9.37050940152776	1.80301037821008
12.107361914641	-0.313615040655904
19.833731162987	-7.63096999055382
26.5911161539164	0.175504536150168
25.234243056169	-2.41629318482693
26.8017428532746	-1.19843725661602
27.3400337483261	0.808928081582073
22.5830419422464	0.774365048531709
16.8328803219563	-2.36158555282768
17.8434100693216	-0.596543360304148
17.156937465506	-0.13616568038858
16.678182365921	2.90122498207291
24.6385527691283	0.21976873557926
31.3806905261542	2.39022257336771
25.4704334791211	14.7101669273122
16.8541827055094	-12.5071559647408
29.276070796562	-8.2722264295032
23.8446436420649	-0.912046474807288
23.3744137986091	1.00827577729531
26.1930088124831	-0.0880909066824151
24.2172870689799	0.402305429082395
10.9180083936779	11.663362647006
10.747429374966	-10.4891703183825
18.3122898843854	0.499202765196708
23.6263746240784	0.756729028961316
23.4858394115046	1.81083576276855
18.0713067894353	1.56869753281556
21.1390309095389	-1.4043455633083
26.689333723533	0.0200344318271084
28.7956792381629	-0.130466406033662
29.697928251722	0.12810649790453
25.7051093560411	-2.2708081376701
26.5454854017991	1.00510117367636
21.6200360208007	-2.01779746078027
15.0697704657316	0.63772079863924
11.0288585932168	-1.9480531127127
11.0220090678686	0.331594147283696
10.4523476406095	4.18646961433245
10.6653129748535	-2.32277476046782
6.7559555320176	9.61855350134637
10.2032203887322	-9.68696750607386
18.356068092705	-3.45207963788831
11.6575215457696	4.66052839786725
8.19461935179014	-4.60403256743395
11.0398884446766	-1.52683867924803
11.2754631372154	7.51290421559102
13.6075277433474	-2.93041829066063
16.3586071160535	-4.38612212400981
19.2454631852766	3.0702367255089
24.8305121405549	0.223249743255486
29.1134921562709	0.31356177982105
28.6065442869085	4.6587175877846
17.7896025164349	-1.01419453021285
17.0994744473779	-3.50679531739987
15.1087328023491	-3.0907074613674
15.1457578420862	0.831003148596935
15.0996285683177	-1.03880883703985
11.1140625110146	10.4607492683922
8.02636852569351	2.52206641159331
13.4848127403433	-13.0033857348395
10.3382779575637	-1.61098214398078
12.6799397850385	7.55114209564172
8.75857145105882	-1.45463854806893
9.00495747975413	5.89250512378247
14.7519641205098	1.26580587082413
14.7644968024231	-11.202882760802
7.75470156375617	-4.52859082635639
10.0742371324727	2.26723101315411
8.87199972922322	-0.168662559593719
5.58337167376121	-11.9963072046659
6.52556863450692	12.7172898895319
7.41187265558867	-11.7641443246506
3.81429788530263	7.79217869633248
10.7436152931593	6.11937201604761
4.11746482980194	-25.366378870693
9.13939954094927	21.5725301735171
10.4585119250038	-1.45009998278131
6.13164458717868	-14.4989857365414
5.1658013634965	24.4972573016532
8.33786911248999	5.26033724283025
11.9740682978076	-4.18742462380273
14.1767560878086	10.677455833194
9.12589914574835	-11.1450675563653
10.1592219753608	-14.0309405620817
6.64833213289596	1.75438061566213
3.37408696511027	41.9807700974563
8.68620863765346	-40.2923357607171
8.5970915029752	-4.35403880179291
6.70550433706435	9.49531372742077
5.45571823067661	1.98341780328025
8.07627137102161	-7.86330004397074
14.4296553712637	6.47890699863506
23.2400121032669	1.49398080544439
25.2850396437221	-0.219533060102968
23.4541405430855	-0.575304760804944
20.3892482005467	4.82689514926274
15.6504160511679	2.65941398093652
13.7162521982405	-8.29817680618991
9.13544486501133	3.73209898182729
17.1449337160288	-1.42108102949576
24.8651285803789	2.05224647850722
25.2777642151395	-1.8352054129117
25.0141990379244	-1.53234917165006
24.607830298962	1.75106980432578
24.9487502631339	1.33711410671774
25.1940098142636	-3.24636720034526
22.6476932164845	-5.07586699087931
22.1673624331495	3.60784929571949
21.3124518044136	4.08456829092406
24.1774319544324	-0.608437653230284
28.0062481223369	-0.756286245213628
31.3922393149661	0.324569626501187
26.0159637089224	5.27298810567842
15.4965330728621	3.00104241708392
11.7970118873583	8.08694057070067
6.07839720607956	-7.58733689973412
14.1354546987389	-7.25106762794416
10.4306586231847	1.67818760920742
8.77600888112429	-3.82058167839867
20.3680660060781	-2.60489986600024
21.9507082636519	-0.508238627821766
16.5164269910437	9.88160529074858
13.679392301129	0.754916110845903
17.2027186158385	-8.09882378548273
15.0958760586472	10.554430328747
9.99679847099991	-14.1610006704389
10.3874311210475	-1.38487123686064
20.1070378218974	2.31499975272293
31.6737673346185	3.73899108252741
32.1323686277449	0.771475396974073
26.8331297949289	1.19451335708907
25.5973154735974	-1.17693821043887
26.1220945694806	-1.5272969607994
24.8851703330727	-0.411313566183334
27.0334536474973	0.928682186589586
27.6348761111378	-0.879585748897788
20.6462835895148	0.709616071571941
20.5262304036254	-0.995942094558255
22.7431517726719	-0.863349554515859
18.9014832356006	-0.0646304728197431
20.4451490499977	2.3725016257031
24.1981527907652	0.497374437968251
22.9477712841999	0.738664848374859
21.1349076814987	-1.35349327253875
20.3501864215379	-0.206723834917724
21.7824471655757	0.379708486481191
23.0350992749464	-0.270351719046658
19.8062003307222	1.88838202893421
12.6181941212911	4.79950910073249
10.5194397647763	-10.0840560825231
16.9900451287532	4.90371422448944
18.2306714005556	0.331309822827176
18.4418100623953	-0.0396422804572587
16.8833871392492	-1.38731018148552
19.5988238720355	-0.956659629633896
20.4072989267025	4.79204454383508
15.2707094665696	-12.853437644637
9.02215574408426	3.67744720457407
21.7670517986372	5.18810241059334
21.4312624423736	-2.20004115411854
8.43333686893494	-5.38571898144016
1.25330567089698	7.5502674745298
9.36866520301657	1.87550137206875
15.9301857171668	-2.59612854397111
14.5008689267719	1.83264556390662
15.6738142379911	7.03316735871613
19.5307531059835	-4.43288489684214
22.0607307002179	0.428797557448989
18.5622457885859	-1.35966672275438
12.4525935653244	0.088911071315267
10.2815367848039	6.00890612885938
8.41299908875603	-2.94114687008383
9.28327340714425	-4.77910975822684
9.97014625743856	-5.15341776536038
13.5653563765714	1.57486690956549
16.2367202438193	2.51736056938006
6.55680696378543	24.7577885347626
6.18069951092083	-27.3386465633719
12.9673928954133	-2.25860943130841
10.2971984789636	-2.64723957991271
7.36335588709715	-11.1041390844705
5.56534371361821	9.77678548877621
6.81246972049421	-1.91211183168827
7.11998803050047	7.59772337969776
3.59417614392877	14.6481347942181
6.08289819534472	-10.8089367769769
7.92633477111931	-16.3387000733353
4.78634896221737	8.48761428458351
6.32996199187616	8.23303681644264
5.96601072320456	-0.136439378516091
5.983575020452	-7.78287835736121
4.17477364568288	16.9373348514405
5.15002070927263	-7.11232651258112
10.2101080673714	2.09981905220742
13.3191088718852	-0.58035358231833
13.6333019439226	0.448096656144594
9.83903482705874	-6.48295623493024
10.1855681431174	-14.4970352580739
11.4161629849579	17.0475090471663
18.4811776873891	2.549739088679
16.5068539723733	2.85402043415951
8.73193811147194	-7.65802152281842
15.2064068145319	1.22860132239133
23.3252337169638	-2.68216692712167
25.7497341026358	0.567143262172614
23.9807372009995	-2.04982750685089
17.0955622602816	4.25434231238333
21.0459933699879	-0.466571925104932
17.6776570608518	3.41957087328372
21.1972252138143	0.926014272798427
22.1533173591717	-1.98859935789289
21.5849309677954	-7.02938896327331
20.3593239737327	1.26259187363094
10.8757795568869	-10.2026513485394
7.58546487800799	14.8738580580891
14.36085047832	9.68453605879501
12.0768997893383	5.24509931908744
11.8258701321688	-20.3126679956276
12.7496447591699	1.63265925248173
23.2390844108776	3.79939627448282
24.2156700332842	-1.13638110165418
18.8434163041899	1.99738527184196
19.2445542536389	-4.07307702850933
17.6425159585465	3.45785781645799
18.6584777619349	1.96039778485849
16.241707605856	-0.545140151942744
10.8009331248579	-9.1827514321531
10.5613380266275	11.3210720934416
12.0149485632574	5.01198611064439
6.68292928672209	-19.9885802950566
1.9626023174905	6.42395740694974
2.6450481935089	13.53417850157
5.74557990497995	-14.0873405879584
8.6452995461103	4.67753408432217
12.2009665010911	5.9499066050701
19.7345816779681	-2.83532534613619
20.0262201401984	-4.93733590828769
13.1592939476134	-4.44064201250743
17.9681651452901	8.76520142538184
23.5938266640851	2.50455465129696
17.6807400004671	0.765459114532258
7.83179743291396	-8.40593306714075
10.6654710038246	4.03940488818626
14.0699828790835	4.23259615376525
14.0744365221273	-0.749259530411061
18.9769203331468	-5.92913000268339
20.3447665582527	1.09874149060287
21.7848816183132	-1.01920210604794
22.5623019609653	1.94779482107593
30.3994564448711	0.54037676138991
33.1743725325855	0.311809037334767
30.2881861240318	-1.41057343822215
30.834706781925	-0.749547347634225
29.6957413458394	1.3986321230432
20.6432829455743	-4.27616724083779
9.10528962110284	3.8398172730714
11.0200050365357	-9.42766102728411
4.52611369123766	23.4850182805803
6.59601934100182	-9.39765417233788
11.3197541297491	-9.76387582941322
7.63833035096423	-6.784522821907
10.5576417564629	8.97862580751488
20.8952079348951	7.9774909922475
22.1518992667491	4.05151261639421
26.3384579649378	-6.95479233018776
27.7129958128547	-2.54858322046313
23.7239735891213	1.97075539418275
26.9666075447143	0.423040141181624
26.5410721928591	-0.420236849426255
22.9702984783398	-1.88876458873965
15.2948650842544	5.38575474575712
6.69279452865882	6.55977733369563
3.04408131523038	-10.3593011687226
2.78659299889291	4.0402641960215
3.53734823434786	-6.49995403190981
5.14311738374129	13.4185628749968
3.87654909271994	-34.4314976305215
2.84021199996817	25.1714703683984
11.497162772099	-0.0438077507163084
13.7641549838928	-18.0202747831829
6.45780364729082	20.4271072052063
12.5922153099458	0.102639352515596
11.9208104869872	-10.1736477525744
16.7359414726784	8.06201290988862
24.8802305667426	-0.968155430914533
24.2336409125898	0.918588421904948
10.7554683435912	20.1440043454149
12.4934770697867	-12.9016727227309
14.4466709217194	-7.54760702797256
17.2818888390247	-5.93983349440265
12.9185255135461	-3.9903554325667
11.1691740313714	4.97237264795522
12.3253006612355	1.24679042166608
9.74101640029551	2.93522568844546
7.78504430879028	0.606812920076317
7.00800408030437	-4.95933798383642
8.14568663277528	7.87008670333799
7.84751808513593	3.1047904414855
14.1602093922696	-7.4713626933858
25.4379289917891	-3.32370242672553
27.4659431110803	0.983280304801483
29.1679939945581	1.04743102592419
27.742613251689	-2.25920268146733
25.0419592950472	0.795628520507613
14.5350509888965	5.91744611310548
10.7661995460126	5.00179876561359
11.0387611965309	-5.56157331931465
10.2997616749104	-3.05582225580767
12.0818608507895	0.578657948715068
11.2559302608309	-16.8350747194185
3.4897136050199	8.16753659106288
4.3037612651404	-6.7866239975981
2.35592800548422	20.6821442381488
10.3000935788593	-2.87972346887393
23.7420194486891	-4.7283515850492
20.9961573063324	-3.23325028152375
17.0975523192507	10.9993982451235
15.7058154684086	-2.71106402547514
17.9650112591701	-7.59969268757984
10.6174425886691	-1.98803484814154
5.32997490352089	12.674674140619
6.35410259806364	-5.2118313012619
15.4477889326401	4.68644987678764
24.0835213262062	-0.815272524850405
23.0245010525935	-8.07018713739848
19.0023237003946	0.722051766606504
17.9936167965862	-10.9476469687573
10.6566164491144	2.96922071306354
21.3689323612792	6.1342840621115
21.6999660168718	0.719201152648519
18.7704218775812	-3.54960205470079
19.107263039813	6.34654813988933
17.4086275565515	9.87075694761128
15.4930863145346	-7.33234388934115
16.9733379677289	-5.96385379823594
14.8691830934575	-2.8435409501998
15.358557281119	9.51396511735628
16.7805979383495	8.32344144047915
20.4055106783618	-2.60650626358832
22.9164235549095	-9.21180455111255
27.6345652149378	-3.40439160533112
23.6485656015812	5.51595146791229
21.3407371084062	-1.56004475575873
19.069793532602	0.408517627468861
22.3642249748237	-2.10274027277902
28.4703970258345	0.230049899301773
27.7873439043534	-0.778699223403197
21.1904392480817	-0.237763135055032
17.5460911892752	-0.18821622344012
21.3660399531449	8.81392691206818
14.3822962087432	5.84087780538127
17.1469280264488	-12.8507854047412
22.0124838041203	-7.06809785571182
17.794834907827	5.40007257932058
11.3532545910843	-3.92412734303661
9.70102844543448	9.29254726552618
18.7363783306164	0.868880920836662
18.1310877229852	-12.2214013555183
14.6544319819401	6.44325000784229
26.0156410097642	4.44153447181239
26.4222180449001	-0.702909549683928
29.7823447707772	0.983075617317324
27.2858119419851	-1.74403445889349
13.7027482603585	-27.5714823684663
12.2942686859464	22.591804544263
17.4342581344834	-1.93331769506336
7.06794764716802	-22.3222090637218
7.42446601579539	7.14829071494895
3.02137760506568	11.5254985085341
16.5222581370945	10.705911989416
16.0165789179079	1.61904413106604
12.0127132699634	-3.67728108492762
12.202471821853	-0.854721010100651
16.5099016427574	6.37149760793557
22.2099916860361	-2.58247281309785
21.3500572998886	0.54279739981642
18.5383938623963	-4.57138718616719
22.6484622621849	5.24656833478998
18.8282108777777	4.21090403834157
8.74907778306964	5.31616948561072
15.3308038139809	-14.18705440134
11.0843094709564	-1.62557551369117
11.0012697372455	-4.97417706418187
10.7032178168336	15.7866716708945
8.1836074594015	6.91024415842285
14.5550515258687	-13.9906689825483
21.4643601226657	-0.445813809061432
20.2463887942444	9.2057949343571
12.2834200332664	0.0093984140851795
14.2143478536425	-13.2225168677965
7.60468761020065	-1.39087828611085
15.1075943326746	-2.85204079704404
12.1953687729079	2.67785891819491
10.5532877356574	19.6677767178323
8.38170793438773	1.38142212135712
7.39534303084613	-10.5355426115944
14.9230514383883	1.30286995010142
21.0025344633731	-7.39579335665149
24.9870236971435	6.51826801257682
19.9743581794325	-4.13380326378702
27.2597295393268	-4.47882068967327
28.7239093831318	0.223298162572796
25.3198564057604	10.3290585290511
15.9062043435794	4.59385323464726
25.5522732751325	-9.42740033739611
29.4276455938102	-1.4528766069987
32.2419045740007	0.251129008273285
28.6854560809773	-0.773223401367394
23.4289717185605	-1.20742689254612
13.3038956166532	-18.6251138658838
13.2922981095998	17.2937027940452
18.6464905789863	4.90466641827982
13.492951681797	3.49884362644213
18.90576864116	-1.93344545671786
11.6086843163141	-2.65387622020248
7.06041844620263	-18.5170622255071
9.81646991631764	6.19489499069
12.185213605201	-2.1205606376527
12.7927553048974	13.0970191755938
10.1259595786735	11.343214416484
3.97132695519069	-16.0544681145631
3.69513715413302	-13.6556873138214
7.75872727507171	1.17554836250159
10.8779376979613	12.1673316932328
15.9216754776157	8.0222136542257
21.6723061175503	-9.52011582184526
18.6394088064227	-6.61363107391155
14.5394365349728	11.6761722745885
12.5961834691354	7.25608121489738
10.4029419741629	-4.90976895777686
13.3529444894095	-7.35347899880732
11.7325832973553	-1.17489050108543
15.2986869780062	5.05555245988135
22.8674542032195	0.465913341129491
23.356215015937	0.985278697666645
17.6805533822829	4.30800055031768
23.2106128281894	-4.4767210717377
25.351270628443	-1.88182329816445
28.3988752624776	2.78347004216158
22.5652566994268	6.09882747967233
10.1034796885185	0.662167198193509
11.8856200083395	14.4072465517331
1.64607998231498	-1.02973471289145
7.56079682082709	-2.36952251663481
12.2698443350718	-15.4585742810284
22.014995722718	-1.33716668053743
27.4691715320089	-1.24301544966685
19.2138585707411	9.63614901833742
9.09917043758859	-1.44963220780268
12.1784390543128	-14.9768279055005
18.5919363574216	7.26890267625285
29.4817259461651	-1.98789162520847
25.9629429354574	-4.15274828511872
16.7844779329029	2.45542998971807
5.41510878428135	7.04103455956759
12.4763936272472	-2.07210927233347
28.3401672994332	-2.21246098499356
30.2700076796778	-3.99807414344564
16.7966193776043	-11.8810691151538
7.42380577124975	5.20528325489907
15.1976866339971	6.39897854540895
23.3425671635264	4.34469870903688
25.0800164441328	1.37175768990095
20.4532342735523	-5.29198476891652
20.0864447811059	2.39481564402523
18.4222665762284	8.87154326547527
8.82608207621291	-0.157395079197022
15.4855861952609	-4.29615167117451
17.0089363735241	-11.473276308375
20.9023813575032	5.23056638427434
14.9553079010305	2.09664680858954
9.06566980671506	-2.8521543702044
13.3999383696164	-4.91184623361548
20.4380743869188	4.11063859366211
32.4960443309148	6.71425541721891
32.9611477031314	-1.05585200015513
28.8846904003058	-2.66877136794713
28.8544788107609	0.477942938283
31.1714992242975	3.86830965048466
31.5919950550339	1.14949946294038
28.0257520379949	2.96494278360566
16.1952006511731	0.811848886158185
18.1707368682085	-7.49583689972231
12.0953884891165	-3.68829579882363
4.23919387498552	-10.5969228769811
5.64546014435567	20.7569866475829
8.01149969512764	-3.46459587197472
9.31353594333202	-5.03048070912171
11.8582770401836	-4.27541963567527
17.6294468274	2.19222745834306
24.1797224767288	-1.803563671463
22.8402305878928	1.94073333166842
19.2832965952318	4.30032874015707
15.9725486692554	-2.21185202615252
14.3092453987705	-6.56887017302243
15.682959861435	-3.0740037266522
14.2287292170735	-5.51912702729155
10.4262885680387	0.907238390194706
14.5441286647395	4.82747003181433
13.2980609576374	-6.95857882451123
6.99590788631329	2.93913003277335
17.3715107271573	15.4816660228876
19.9155900207053	0.575126306319581
24.4303732645731	-1.46731731804363
25.3573293733637	-2.66028943417535
14.6633689902779	5.04057025666511
8.758144475381	5.73352177151585
21.2164353274326	-9.76040082325517
29.2480059090669	-0.97592179853239
33.1375796949167	3.12091842077686
29.5414520930867	2.40157130347736
21.4064505069435	-0.975885663098456
22.0968129342745	1.10789421066323
26.1265752663217	-2.60117324794498
19.9137400290698	-4.2671543315311
14.2550603443698	6.65695638665059
18.7366122650653	-3.33998323250577
15.6585865033279	-0.714831186236748
9.56492079352857	4.3626800324153
13.6798292694838	-1.98679195199096
25.9439745014439	-1.91815932753961
31.4679741413968	-0.0374516681583379
28.4723568216837	-1.13533110645402
26.7399316149067	-3.21584856051968
32.2891399749371	3.42885470168724
33.9605537581496	-0.476736891737036
23.3809204092218	-5.50109867019128
10.7860961300979	-7.26012236633482
8.89728138424466	0.906751537915202
9.09597018158883	10.5715945991339
6.31961545806795	14.2491895168603
13.3648822407096	-15.203604936539
10.7085656522352	-22.0935084247545
4.09517105578881	12.2354534736631
9.51814886202794	14.2786148599121
13.2081330386167	12.9406183397072
12.6085555745879	-10.0591898712932
11.6939739731466	-10.9574984736588
12.2984870908588	1.3791031555743
13.5846412367997	3.04254738148729
11.9539825771093	7.93570065957333
15.334270118544	1.63587837499732
17.7737618121129	-7.25840745395941
18.0148834465456	3.48471028655082
15.0020614709835	-2.70091603763184
17.3802343780797	1.17180462467651
16.6750708120794	-4.38317355499202
11.6126644024707	-0.440098857797175
14.1216647037745	5.29286255055245
16.5862664794726	-2.40412992470362
20.2508686272397	-1.43568357528565
20.7323732838708	-1.38736030834717
17.1256827457131	-5.55359284807199
17.3009747370065	6.08624856560492
20.3868651689043	0.286677176179898
19.8731950730616	1.71721779950502
22.6000837429387	4.075469127659
25.2424745924564	0.900194237453821
29.7452940645517	-0.870427947738742
27.4033856995279	1.10471456345439
19.4845213474075	-9.30731686726443
11.7720056125537	3.95263556238553
14.2160576817691	14.8952640524916
8.08073685577904	-33.0580315252127
7.45838644951452	26.6233356661046
9.36265459881236	4.59139317778274
6.5754119405907	2.37961662254233
17.4176677067492	-8.84265933298133
21.9642764544203	0.675855310918538
24.2551892242245	-0.63820388484518
24.2437693559183	-1.48771250642922
22.3421567145936	-2.21094246952029
21.0721768866124	0.252274206221789
12.9564675866841	-13.2399089792823
11.017161604457	3.45738936391556
15.984423792525	7.20911898719729
21.4007208088665	-3.31507847412067
17.436059903635	2.5682512586731
15.6755230389969	3.6799040381532
17.6644626425831	-0.54503187802087
24.145272789351	3.53458401552308
22.9350365157609	-0.170306697352354
27.0103946886929	0.302540634899455
26.9661407774166	2.03549568948973
19.0464398891088	5.01774165045525
17.931064433637	-8.88323888602098
31.7423909515212	-2.40407490104143
33.9239201281733	-0.341596112558685
35.1140513647207	2.14959612787282
33.5707025824765	1.18211363683362
31.3516097537744	1.16219929122523
29.7742906592668	-3.43654842832541
31.922396223448	-0.553715373557138
28.2158631981589	5.18527046661406
19.6626127453215	5.44949448175808
11.9724036247769	15.4039384109833
5.99185983232485	-13.5027782826462
9.50600657915851	0.65815097428136
7.75222136139327	3.73397121501411
13.2665382674248	-6.51419981346904
18.27555960644	-3.28662183563647
20.3944494946894	-8.69391225217508
20.0597775322177	-0.727588538599249
16.3659067340756	11.5071900973652
13.1841496587905	-5.89455503063865
18.61558942421	-0.674537795762815
25.6443603876286	0.195372756884102
20.9369122017114	-3.9169990794717
9.26469774197857	-6.92045730179882
9.6809604261841	5.16155149393792
11.3558698189353	6.64210839838426
7.59228817751969	10.0737717924216
10.72100391094	-18.960544582487
14.5457710501406	6.4231472172149
19.4382702575056	1.35047377817228
14.8590058336089	-7.48706319881061
10.6959679707582	7.89450646952388
10.4574186644911	-2.61758507316732
11.0902857639583	10.7162692882191
8.40751556060532	-10.5991551840242
7.61124371592913	12.6371813403153
2.79680010462398	1.12701000775802
8.73166254874191	-15.6767771941818
9.76013729493391	-9.21255114951168
8.04024418134693	5.03308697679022
13.9968544611933	5.15795959266932
10.1800724756669	16.3785807775574
4.40423807343264	-3.73727030479533
12.5506152462115	-14.7174643760491
10.8682899350385	-11.6241616712593
9.52442823616362	12.2536593712126
8.43170205198723	7.80549061928144
7.96049918697231	9.31232601695758
8.59256578703773	-11.7667850211565
10.0155344638529	14.6964871854068
9.50815653173364	-13.8718852478099
10.1645790678127	11.3767814701532
7.92267570609395	-4.8423637612575
12.4872531790197	-10.3841030864779
11.3773136552823	-15.0135976193218
12.5771806732521	13.2504996095148
16.5444373903069	6.51569526586539
13.9446591908912	-2.43142121393546
19.4283799030591	0.351740899148939
17.8056963249038	4.13791094680757
12.2687585806858	-10.3596473566676
13.8651053128038	1.52522716744644
20.593308219856	4.48466436819136
18.8107980522204	-6.10495154326837
12.3645340228428	0.613369784098249
12.8451167229098	7.67052593864363
10.2889307598551	-2.31189265051208
8.13434242565644	-10.9385971821453
6.02190184793509	14.2561073466461
11.2750874024866	-4.27013003619469
19.1468255023922	-9.33601907700271
10.2355010775137	10.9663943860014
3.49707672656531	13.9015587464789
7.46540625917811	0.674314247650823
9.92585895457627	-29.0829464905106
8.05085806322495	9.33009640957041
13.523662439569	6.00434331850906
16.0882522618243	-6.30265458874007
22.7140947373868	0.398399232909534
24.8141274352108	0.793250608865311
15.1740921952189	-0.410597356733534
7.76060661543026	-11.408234278895
1.93550076163712	12.8293366992524
4.76782931850318	-28.0983116564974
2.38151780935466	44.4677122268042
1.32523895035183	2.16744533760887
5.17271104356957	-20.5095351238499
12.2011038230146	3.43548419164913
15.2239767850909	5.76917883023118
5.07244671590488	-2.41767385334879
4.91759532821908	0.532996472783367
8.66958590418825	0.449711276282662
4.53635213629723	-29.0638706983033
3.60202764983284	28.3609131470982
9.28576323782799	-5.19100677425655
8.78494762292035	-1.60612322324284
10.0670232722513	4.59590837915984
10.0771369567651	-2.2693670692299
7.91869651805267	-0.818440659501079
9.03614781426001	7.145963163026
9.23643319609234	0.766264679474325
20.1557271503114	-6.42737465147286
24.3408611534689	1.32568330082036
25.6994223876292	-0.347458848409762
25.9945889873817	-2.30328149964238
25.9049757936762	0.700322662223068
25.8571141639341	-1.60611642928483
21.5761317510478	-2.23341005878076
15.051552476753	1.56305245251417
11.4246273229854	4.00802490627602
9.16783305961471	5.82106972124892
17.1414116144471	-6.00137595206311
18.9862511077671	-1.7615582281477
14.332042451728	-2.64521279454286
18.002687776436	2.73455058819105
18.4217552405183	-6.32297928946779
13.1630034336646	-0.101108783209312
10.923129370432	15.7587869583193
9.92019761866101	-5.05976140769175
12.1102380839297	-2.35994526528432
13.1498301425392	1.478597784784
10.3386389579424	0.100789789309041
12.6783802586089	-4.4356237546329
19.631078616538	0.248579638299854
14.7302472374228	1.9835981356311
4.13558018668123	10.6449669853782
14.4807610839272	-12.1569644902685
20.2266467865868	-0.675886700535137
19.1495024439576	-0.932582904660266
16.4923496796148	6.45411216515239
11.432872292011	3.16689539553506
11.0032637709044	-6.23062670507925
16.9710694997641	-2.34708617746611
10.5382557308289	10.0461576192994
7.7474681549011	-3.11694501634579
8.71834563485905	-5.85309188361808
5.41239150539095	15.3973076794614
9.46140717769144	-14.3009341144882
16.1242966062835	-7.37469836800672
12.4954280328411	4.20581242837504
10.2156592909356	15.0216054755882
8.81540944254785	-12.1136996718757
7.21824431611732	-27.4621155059179
2.81072853282796	27.7168358924057
13.3671998681397	-7.03201300563074
11.9176116127689	-2.89098359622592
13.3917425858622	-2.09383578384784
7.43794591511648	-8.7190235298777
10.3938894541243	15.4545676789509
19.6805372169728	2.65864152593858
17.1083409026146	4.99144418728538
12.078126695451	-5.80774727758099
15.7554712278028	-3.47101342671322
15.367619360473	3.46603236268238
21.8587477385772	1.58945393914204
19.709801731937	-5.2918402213622
2.12283319184122	-17.2688282556702
7.74729664431776	24.2416763085986
6.2732493836872	-22.9679853600681
1.7338208113261	32.4257097745932
5.27672393109184	-7.72150602024112
13.8394397009174	2.36779063125655
16.1135966181974	-3.96635607747157
5.84080921864931	-26.7134274952727
6.22664560705068	26.13616196347
13.9443031303134	0.860281856007288
14.1222295765842	-4.74645957480175
8.50213766286132	1.4351785329263
8.0319094052603	3.57607402119112
12.6587431448371	-2.08105817188941
13.8495398656545	-5.93740823203316
6.48334285065737	-14.566573016901
10.6482582886755	14.7731013615526
17.6411382108028	0.844973828509477
23.1790576140972	-1.22142612349598
32.8071350870701	3.37649640112358
28.8177538992557	-9.48159713718486
10.0941264227552	-4.70844342945653
11.9756876234213	1.0546232724523
11.6247752939318	8.35201565447825
10.0930914420611	12.1141776731141
5.87304210562918	7.01474730721031
13.5487774722807	-16.7922226760218
14.2936109374654	0.282519899384291
13.330226340625	-12.6918585818119
6.89726369280173	13.1373826123408
11.3607892699066	9.32377766921534
12.8000817210207	-5.55776190470912
23.1463352323976	-1.27648689203523
31.8008522029532	-0.248867195498706
34.9402001061558	-0.724041690956572
29.0562472984452	-7.51872604746664
20.1673961622036	4.71402895889939
23.2034293717346	8.66935330401999
17.5684437615223	0.863401316129101
16.0018614632846	-7.34073009144071
8.49531844699183	-2.79152875187048
9.83753676986296	1.72629753133618
11.5803197266276	-2.78029634072091
8.53592960296793	-9.76570613293091
10.4383803897168	8.10935126220565
18.1774658116311	5.04802735355636
24.0963176376885	1.22336136493597
19.7599316970469	-1.84410240479404
15.3375201380663	-5.34793775732309
18.8945085011702	9.96069450006651
18.8945085011702	0
31.3167965658366	0
29.1230368446541	3.38164253663094
27.4870777244268	0.334023704646921
30.5475244311084	-0.975842783144969
31.7982466908419	0.0787276579555343
30.368944479426	0.404540962882971
28.9658509581451	0.0554968006421532
29.2037121812116	-1.27466197869702
30.294166398682	-1.11852179946852
31.286463296925	-0.569938093622989
32.1625415939997	0.394866923514564
32.3266632170935	0.871056849485057
31.8344082667426	1.09146279899993
31.7983081532902	0.332553861916786
32.4582155598658	-0.328352127301174
33.4853820222779	-0.564303446968304
33.5864978068574	-0.370272772995571
32.7205579958238	0.642989242277528
32.0976252057129	0.0988861091048747
32.5781586353028	-0.0819593658012474
33.0911684476791	0.166990689404631
32.2881173200233	0.256505655089596
31.5285918622166	0.0044167895003886
32.0966913623711	-0.625824233377806
33.3805135515636	-0.122363482883934
32.8160352628189	0.12713134095347
33.3760400707881	-0.67821888039227
33.1552363631168	0.411667039378343
29.8222514047612	0.719863380163164
28.6204147279185	-0.0352906839388174
30.1609394756123	-0.715881405019403
32.2529528497148	-0.68382600261252
32.103166290047	0.29788532473436
31.6752999975511	0.476419094831457
31.9720597755699	-0.494325844160576
33.1676907424247	-0.159014086043805
32.7705545985718	0.472156380340994
33.1080473592843	0.214858961715122
33.4545592283909	0.046344148782147
32.7351813870382	0.366386561990335
30.8932310782522	0.304975783281707
29.885628111382	-0.173328062630929
29.6791358706934	0.0338327364104662
30.8117513483251	-0.190503454828613
32.2567029681026	-0.568145242363447
33.8477774499076	0.0590634068009983
34.0495060851272	0.286401330182424
33.9452622154629	-0.0275384992846286
33.1646374210161	0.828679638982212
32.3525948160739	0.102889551105954
34.4986201708606	-1.12970256436799
35.1118901390865	-0.137337802036058
32.3164860283848	0.666453231429455
29.7870260267875	0.124691484607137
30.6262209620292	-1.07993464271774
32.754145735711	-0.419193932343916
32.6083662849653	0.972573273660385
30.2584190986375	0.558067999580579
29.0547062194903	0.121504238143814
28.5822506392441	-0.395779152772072
29.9014735291886	-0.203381591424925
30.4108971214135	0.425698246518673
30.6085362591206	-0.406281684761201
33.1740627216347	-1.26921758177665
34.6145397873485	0.214330021716424
32.7516805125829	1.2440532218086
28.986759427907	0.850478261337325
26.9354247161505	0.0947078054578467
26.5912574116229	-0.337290816826163
26.6955339436015	-0.636374828747133
28.0905774341479	-1.0996268827162
31.0424210629067	-0.210013796657705
31.3535923008026	0.701504360888924
29.5719705441356	0.57232033870276
29.6608725899357	-1.08617992178107
32.3722957781314	-1.00043415260091
33.1850759710266	0.539931660294027
32.2697029525457	0.495831787993113
32.0743874914285	0.0378815774076942
33.4101302525993	-0.078929082327551
34.8700589562366	-0.144955786498131
34.1292366649635	0.746126280360321
31.4524404243692	0.970445920085607
29.3400708516579	0.32335447886087
29.6242703611727	-1.14092958041432
31.1022602834354	-0.756508413505668
31.1917295792103	-0.0682672488064289
31.1271566097047	0.322444628064897
30.6564831845484	0.1477045050701
30.1556239530758	0.0705687786776181
29.268652283842	0.0833433746247358
28.5669605536969	0.258445197368936
27.6832652966494	0.0902106099955384
27.9129192193053	-0.317674052729631
29.3011161162837	-0.832978079646444
31.730164630766	-1.48062720934714
34.3017032199432	-0.298787955227823
33.6786753795856	1.5517456101119
30.2118918658398	1.50356936566104
28.7358251504442	-0.351193922435462
30.8621021072798	-0.585991029910823
31.8769847268832	-0.164803677049603
31.5776637164294	0.116100836177413
30.7784322755917	0.413420684447366
29.988383310691	0.0221888240207742
29.3937282867142	-0.668853469462335
28.2017202980818	0.0187754438137921
26.7048394608474	0.102142349909473
26.9225018936553	-0.461053588559827
27.5443267845083	-0.139039653230749
28.262791013959	-0.23698943597228
30.2210142079074	0.190413257526097
31.6786184841868	0.408980167362031
32.8075065660234	0.321444339408006
33.2792151862933	0.27000213179874
34.005903070171	-0.111415277132556
35.0681569711746	0.435739567219194
34.2539607560649	0.380142308646422
33.7064687562192	-0.359264647593241
33.4560363156308	-0.378854394467119
32.3946812059931	0.021850766744449
30.8500780286345	0.20988387734797
29.8362476589083	-0.234180041178483
29.9695151906193	-0.103499511843987
29.2470004104149	0.511181642634992
29.871180746567	-0.378312320912785
33.291289488229	-0.382218212484209
35.5741737131524	-0.0129906536328304
35.4200482575745	1.00740683709006
31.7709145980951	1.50959026540768
28.8302231408048	0.236838285976999
27.9100543621746	-1.18911316801161
29.5326225364177	-0.846032849612078
30.6696522857755	0.112834663875152
31.4633088855911	0.136576932734934
32.258788520606	-0.339981705819923
33.1247737443085	0.141910990922018
32.7642658257394	-0.0899187994871538
32.911977783569	-0.190176412971307
32.6433539691677	0.718122446758652
31.0412534816417	0.62665811590643
31.4852897437386	-0.515821777015749
33.6749009381593	-0.284791011716892
34.6076356083535	0.517882149164385
33.7836827100954	0.187223963030847
34.0017008042194	-0.351540181864136
33.0296214087356	0.184148984378965
30.987462632715	-0.258987675080984
32.5730199659865	-1.07323229437601
34.5155614799137	-0.265409670698929
33.8977077318167	0.550382876315208
33.0868016299085	0.0209163636250445
33.231051519054	0.282407824730556
33.9470402716714	0.134326767337973
35.1459361745231	-0.355295325128705
35.7106815371281	0.248302589628872
34.9717215929006	-0.0485272063084592
34.527334714676	0.0933446818612298
32.9029948944603	1.02326568403503
30.8447333462008	0.470784719181475
29.6510652299976	0.143216159384467
30.9187565354288	-0.737390027151929
33.2460896098318	-0.546999300397165
34.2801958689889	-0.295872192605549
34.1120688592503	0.0414968520022319
33.2025557708149	0.391595833532726
31.7526107743357	0.325321134619679
31.5608425852892	-0.359155167445055
31.4131470623901	0.479998151002277
30.3643840179924	0.0274082528759454
31.7533946019726	-1.17218790590842
34.367382626711	-0.875867696428488
35.5909616171698	0.227288856453675
33.6550866958003	1.74820221728287
31.2510951260998	-0.0483471467298324
32.7296792717583	-1.32152449344008
33.9744598003242	-0.280614905980712
33.3835087084447	0.62928918657534
32.6223547180395	0.121289673719541
32.9718581152341	0.237078308389982
33.0442835983249	0.48209238251894
33.0870262097572	-0.361969152343599
33.5528574156712	-0.463835104994798
32.5184608502201	-0.607268105476348
33.8072375314407	-1.52689901530595
38.0924961538633	-0.996758781523528
36.9984830873506	0.93003197591401
32.2220766255221	0.995359352098086
31.7767002706818	-0.635256896862605
34.6179417984337	-0.282122071547743
35.8716188778302	0.463613406632426
34.4736908826519	0.64880496055934
33.7853136057651	0.293832883566371
34.1469232534609	-0.474259520306469
36.2518815518653	-0.518073688284553
38.6752179826998	-0.314242997198875
39.2955698915692	0.0493634100130516
37.6714894601643	0.630054864416639
35.4740749982779	0.698187137542533
34.1678343894824	0.318887259525646
33.6806234080315	0.108674506900502
32.6871585217169	0.307234752122793
32.284624607072	-0.203488806427182
32.6178044309673	0.0735017455145321
30.6820749798936	0.940148737718391
28.1344536492166	0.626369112449389
28.9555413923851	-1.18191463316986
31.6852773117183	-0.590597241535789
31.7891443092187	0.124105292343066
31.6376402629185	-0.597788398033968
31.9556222824307	0.0928761583349851
30.7165588245414	0.581366813540689
29.7693318839422	-0.0610953676310197
28.7278154452511	0.154020785616509
27.9887816185491	-0.0726052546335101
28.7209154772238	0.420935963100511
29.8818431623993	-0.150869772358146
32.4014490112685	-0.333032907378311
33.0225264171505	0.407425657639472
31.9946616275843	0.111373694088712
31.881190684373	-0.46909149296344
31.3819944989608	-0.0644361835180609
30.1395985301011	0.625006027580873
29.8724401779274	0.147540381078642
30.6690105984069	0.161581964721583
31.4358429196777	-0.197409105837514
32.5148373815289	0.0554219705669503
32.6353291732055	-0.295135396585768
33.5047469237479	-0.0487926985405158
32.4732922083674	0.676894943933937
31.7953944950463	0.0140328610011338
32.2166379458802	-0.284902183148203
31.3265170257866	0.0794214019514117
30.207824440807	0.241372780211864
29.2201732787925	0.156831782360279
30.8770760761098	-0.91005382738163
32.5095038145045	0.13407028010687
31.9562036732621	0.0723353711706656
32.3794360982092	-0.242566871325422
32.4365013669537	0.462033145221802
31.3833062900509	0.787056167685892
29.9797275988266	-0.414081603355548
30.1858790616511	-0.312894487568257
29.7772770052172	0.0429413863723589
29.0431810744383	-0.694939227932217
29.9047257730125	-1.32044716768481
31.4684086505369	-0.567200535933486
32.2991248146736	0.639712833132067
31.1420699192201	0.792419376622853
28.6847971282692	0.351369015979485
27.6564545129148	-0.247025142718964
29.0964286936463	-1.14173476882393
32.0432418498754	-0.773685372300204
31.777446308364	0.94310304247188
30.0279373223294	0.488585039761296
30.2163158400869	-0.320997232331286
30.3456462466762	0.971573681936742
28.1383326940278	0.842284594200878
28.5730097544875	-0.461624297647524
29.8335018062642	0.448910912837892
30.5032890773907	-0.6454523767596
32.0772885043489	-0.116722067258705
30.4909706728884	1.06215470774972
28.5835379066286	-0.117637725021834
30.6274033528607	-1.37061363706583
33.5957929122162	-0.420607610028898
34.3663543444125	0.36419077085365
34.6795682083161	-0.240395083073181
35.69588964788	-0.390642316594492
36.631335810275	-0.323345522299101
36.490771513976	0.478312672052771
34.4736418674936	1.08058753696486
33.2986590873309	0.318398005552575
33.9392597243935	-0.390183426682539
33.4222783357874	-0.0789251573510903
31.7749671135897	-0.203700115551692
30.9691590652135	0.0742407878905036
30.1453671412955	0.0292103567266633
30.1318130158651	-0.00859255074575138
31.0303599037966	0.200216866814264
31.6283006879587	-0.0706725760534797
31.9235313980402	-0.323606078464542
30.6579029127197	0.0838162198437393
29.6483702569387	-0.151022342126575
29.955717904327	-0.503223462589391
30.8416225701926	-0.414804013210552
32.0337043844366	-0.330718756136334
32.3450356006051	0.402908404187547
31.0160281823172	0.0221942918844129
29.0409065797574	-0.362427172507027
26.7041965769957	-0.170514393710813
25.9430793078999	0.585786914196714
25.3876232963117	0.383953618290314
26.6890450782332	-0.905560860759616
28.4986981975622	-0.0770467839883895
28.3943473302472	0.83630253777614
27.8960744788068	0.231859580564873
27.8814598673787	-0.131705132577277
28.6149079142937	-0.227298828178144
29.5589147412395	-0.00383070297876476
28.7748153261038	0.74098774743381
28.3134431538015	-0.568585803969264
30.3034612767457	-0.818662849738769
30.3359958203834	0.157964123881882
29.84862527648	0.853562589020452
29.5019806433801	0.160050960820767
29.9648103236178	0.152006452242282
28.2334587459516	0.872324121902817
26.304776636473	0.511720955246668
26.7627027976882	-0.855237251163123
29.697673395155	-1.35025475078662
32.3512034381941	-0.647193390891312
33.0370356820875	0.858624222753438
31.6592943397493	0.888056260744757
31.1108698623169	0.419060785548242
32.0884319564095	0.10158332324243
33.0498229724073	-0.207161733180324
33.6525197301265	-0.253803784486868
32.7318479202495	0.0532159128609972
32.4381090608517	0.159808248537673
31.4478901191594	0.855126850873134
30.4791273891154	-0.284225192487163
32.8210788832569	-1.31199836553552
34.0884009802565	0.331713813330077
31.8029623230516	1.0177296400516
30.8192109481588	-0.197122004863598
32.2064125783949	-0.169313108679372
32.7597943681602	-0.0068615110456598
33.5944351678913	0.091650321161814
33.8622934274351	-0.131409657252226
35.0747903030834	-0.3016631741819
35.3315408941204	0.0827530404103411
35.028457980097	-0.20732404657496
34.8458407102508	0.254231307223638
33.119845324311	0.61523501781363
30.9316387930636	0.380711312832552
30.8844849423315	-0.88882238461945
34.0947866618357	-1.05568645102291
34.6100767406138	0.748907976600643
31.5272684167507	1.06931294809752
28.4387663269669	0.789256915526612
27.7938363186218	-0.127271570421904
30.4375353784135	-1.2800811704343
34.9276586372876	-0.350439296298247
36.0135613367383	-0.308727815199469
35.4042066126807	0.420528260108276
31.2869965252575	1.6014654926533
28.4375112412275	0.212154378720886
29.566464337954	-1.08716226701883
31.7111804626683	-0.415186547726126
31.4772934185541	0.18458540001475
31.450001063636	-0.145982661301193
33.3007802336469	-0.444882544449011
34.1824097202552	0.0167556036261969
33.3854039670764	0.411804882934367
32.0002358598447	-0.703380564276141
32.0406616386881	-0.0971321670629335
30.714639070117	0.452591253784864
31.3219692303189	-0.793299215434496
33.3503894608248	-0.233594675121147
33.1378565643762	0.930852517700352
32.7732350866028	0.415301743003971
35.0067461174214	-0.917545252427841
37.0340369420742	-0.278333573371027
35.6710981352349	0.449202422569084
32.5537130545802	0.386897657617763
32.3099095119159	-0.507501932978202
33.9986494555178	-0.430299096487054
33.666144047056	0.360551378849473
31.7946718757468	0.0415090504402249
30.3904699688823	0.157618968193279
30.8234990256034	-0.0504159535599085
31.2629845798996	0.288315783023222
29.5905511717457	0.828514312015272
28.1804695014082	-0.275732009678749
28.2100351229605	-0.214865107002248
29.8389692837263	-0.546089055821566
32.4810076405474	-0.343088041033144
32.0147577641713	0.811284423862138
30.3816222439729	0.32368054524328
28.8934516126825	0.121528264284464
28.6184202347326	-0.574556715577764
30.0116470338118	-0.516606914887091
30.3915613535482	-0.0339535994517011
28.952917103343	0.435368646725112
27.6445181280645	0.419118655323152
28.0579732487771	-0.444596396667692
29.6244004119508	-0.890683663698767
30.9970790690385	-0.0993873718485125
29.1311160027441	0.199436532155914
25.8102374847179	-0.327958592238545
24.3099674041823	-0.645870419176432
26.3540772349485	0.42874079646979
28.1558633885229	0.757353280220484
29.7973305873557	-0.0254805688067936
30.5707148567846	0.109856126613487
29.9022723230023	-0.298710848781068
31.4924623439145	-0.689086900280799
32.7793094239987	0.586911194734768
31.7189876632322	0.398084075559066
31.0611173849142	-0.00317572279452305
30.4596147806587	0.272543469020234
28.8316653745919	-0.00533382264091831
28.0660613581832	-0.25035635557827
28.2292032740649	-0.289940104986353
29.0685780281963	0.0877848305768891
30.5872578816631	0.12713523662327
31.6556754355207	0.318191966400359
32.2217194639847	-0.151215531718778
33.0559465049799	-1.1902004552278
33.1793184842437	-0.422765353507895
30.020609678659	0.819864616908896
26.2811997408486	0.628799552205092
25.8853350124411	-0.125201285878371
26.929152233805	-0.172308598462903
28.205399332727	0.290352244403184
28.9775870135835	-0.127595625593107
29.9974560510191	-0.250675563978963
30.1311656256895	-0.020066663263691
30.5757048377419	-0.543232394947235
32.1329091372985	0.00875409231455349
31.9674316356724	1.02168145879166
29.7339053708919	0.829942603334973
28.6547123739062	-0.0694494425737151
29.0467225361791	-0.761182899262511
29.5815517286094	-0.484122251101147
29.1973151096159	-0.557462317704699
29.8856306179653	-0.42688209994872
31.0435676526877	-0.0995230997977292
32.3756141552604	0.202781180508058
31.3373696004089	0.93342412598347
29.1777874976647	0.829485999476331
27.6478797127017	0.397380260400624
27.8446466070127	-0.124938081469706
28.641008370566	-0.692249113957921
30.0315553547736	-0.748588049083396
31.094053455308	-0.015476300150115
32.0204554296387	-0.381556207261965
32.7320790462441	-0.305992740484796
32.7557364536345	0.824644869128576
32.5159267342179	0.0786539962919139
32.2421439170115	-0.0858766196159388
31.1995206999905	0.320145626401433
30.5257479214523	0.0801479159150325
30.1629394305066	0.710743361742841
29.1601270705824	0.756215191495414
28.9457569757174	-0.470265952514371
30.233808575093	-0.475733176311419
30.1508133513733	0.501358145400787
29.7267596293982	-0.393582397622121
31.6722272961143	-0.378739369729309
31.4970799459964	0.127140135774851
30.336248604266	-0.163885415087591
30.8517712490307	-0.0710035064345296
30.8375359138418	0.564499584761196
28.9467288373173	1.52599439122833
27.4353837785065	-0.227143827869805
30.8958335950759	-1.92921193537758
34.7782916679696	-0.998093403056012
37.325697824262	-0.425601104921668
36.5173934820459	0.105521691556732
33.2186904439829	0.830801503980606
31.1255050452736	0.500352957094766
31.7521460548442	0.351830001179224
32.6705005931235	-0.173769952554707
32.2985871706604	-0.132946360183376
31.1207953441901	-0.197135908243009
31.2040352966852	-0.424523094213623
30.3751039915812	0.462579457836127
30.3734238792303	0.2211908584191
30.5580386112968	0.217827896206366
30.0088848740202	0.158746821164011
30.7501975930072	-0.237862439786785
31.0927791476305	0.437319894753343
30.2143181840297	0.0719174051696303
30.8667952217836	-0.363558154856756
31.357843466402	0.437260434984426
30.33528286508	0.480131115037715
28.7228186115993	-0.372029803236769
29.1725238284064	-1.45293111178571
30.2625873434567	-0.496210139469726
29.6674603606052	-0.119089651157989
29.8546343223345	0.180074452573344
31.4631387436108	0.274635093428983
32.5232537818978	0.615039367334295
33.217476288931	-0.467103862923081
34.5439350940772	-0.594153196357127
34.5630235596288	0.350807499419294
32.9710900929265	0.917623582648461
30.9040543583295	0.523299795640928
31.2535603174124	-0.222492617851011
33.582887987679	-0.487522850399056
35.0259358057953	-0.123457081559601
34.9516415665582	0.284080602855392
33.9882307220287	0.260568441158052
33.3480260542358	-0.0292684158707441
32.8366637609095	0.0428627623740452
32.6981921244299	-0.154683514909933
32.9272344596896	0.275616290667383
32.0772310574462	0.160694650624152
31.6260360129781	-0.55094573254504
31.0565317321796	0.174815206675229
28.416060061255	0.702351773250984
28.0712466145466	-0.338066705958626
29.7228755164963	-0.383433252384933
31.0824594914411	-0.544613627332378
32.0559184409193	0.167297823290334
33.2168680688643	0.21231123780017
34.7275982003485	0.537449437299282
35.0663925678633	0.319819988915684
34.0005036749293	0.407058333120755
31.6862362299365	-0.177759301348097
31.5869517944111	-1.14079103779573
31.6118095618435	-0.262620088487597
30.3490691796369	0.0330336145830534
30.3144005496554	-0.1401526376892
29.6905952897516	0.416591611592204
29.1735751863939	0.409694413802915
28.7498565304159	-0.052453553931378
29.4192803766126	-0.720719969074409
29.9401001841829	-0.328947639051096
30.1622147305308	-0.181809735000418
30.0714518375223	0.501166402338005
29.6225491572233	1.07747797945003
28.9736545253408	0.14429473603516
30.5183445516771	-0.674583835579788
31.2667977768569	0.507345326465948
29.0626220058359	0.48122660942933
27.9632586565506	-0.496664512512923
28.9617261521853	-0.65532012756565
29.8325796692022	0.0167952530471864
29.3492918102283	0.555955503287081
28.4635913266694	0.0742345008012624
28.6950100184573	-0.571784373843591
29.8152373241681	-0.194153751878718
28.6106092661296	0.597586430275387
26.2851724197558	0.767937630141676
26.5313112764711	-0.364682658674064
29.1526045979808	-0.450606596759836
31.7111519050952	-0.539665190254274
32.9748824475562	-0.219831403802918
32.5561600622517	0.131860555703326
31.4669941478507	0.34191127753583
30.8108857715133	0.46636362876087
30.8560830911725	-0.00706149787153532
29.9142685404554	0.430281516989475
29.0542325575127	-0.344095145702369
30.0476199142453	-1.13610338654611
31.010973995815	-0.865415943223014
31.0807984490475	0.205416201352798
30.7905516645106	0.797935334242768
30.3803277920024	0.592819108131653
31.1548105161256	0.0639925027688477
32.3394425000037	0.576304645911069
32.0899368044322	0.598748135658566
32.087619147892	0.00867607559729944
32.0350919852952	-0.245793748048656
33.4089842635428	-1.33000646825982
36.1476129131522	-0.754059137940411
36.0727908121954	0.0605869118056654
34.4213232149104	0.592890131237592
32.9274249336828	0.696140552173774
32.3663976295705	0.643239418879691
33.2614675676602	-0.334597557562614
34.8059427993234	-0.0672527311839186
34.3305324720411	0.524846075075875
32.1111700580976	0.307257850380622
31.3182858102729	-0.877909240002598
31.4612489330628	-0.317772464084024
32.0868024952883	-0.185809796636338
33.7199537453066	-0.0810731470217503
34.8085094604606	-0.204607857812521
34.8779845958481	-0.11693284120139
33.9890673482474	0.614920082839235
31.8503240125704	0.451344335780687
30.9341971196347	0.167462946445931
30.1328725048672	-0.325112173878177
30.8481978164849	-0.544168135683655
30.900509199513	0.267583748084697
29.4526750152347	0.481709064816415
28.6192572779922	-0.00431772374426131
29.5195277981105	-0.846314826504194
31.1801140659414	-0.305326709845094
31.1636889086234	-0.279573364245197
30.8986946716471	0.106438685587529
29.8958712456732	0.376316919835807
30.6823229831821	-0.24688113788316
31.7302543260686	0.360885155755425
29.5174055925238	1.64652011753753
27.4711529528392	-0.161528283757781
29.8207032810585	-1.58350344185359
31.4571467648238	-0.293733300724405
31.2769265157173	0.843296782933281
28.9389165905404	1.02667758458925
28.398982450071	-0.623586967091899
29.7670212460617	-0.672418971438682
30.8516475492684	-0.121056823672956
30.8085938133782	0.457561271707347
30.1886084842271	0.0741415106591097
29.7903900411743	0.0485787484369933
30.3330057228978	-0.501241798098442
31.6738846658825	-0.159214575045404
32.0857650448749	-0.224457267001432
31.5499557133168	0.274621113642169
31.4611070425103	0.369722669867146
31.9479317402754	-0.0448976666554595
31.9644797278635	0.241878222732915
30.4991536842534	0.701510498775035
29.2079541838364	0.375662832695592
29.6364183663475	-0.200091401456868
32.1150423858879	-0.816766057194857
34.9791625681208	-0.656200203520628
34.36511679273	-0.202083433266335
31.6963041644247	0.24527916117257
29.3787446443523	-0.476243493156307
28.8065224297442	-0.855882998801241
30.0927612258762	-0.909333665821219
30.8391914871874	0.637845577428151
29.1207713535535	1.46951424794042
24.7318361523574	1.62280278312969
22.8721015926455	-0.564617768640399
24.823871842509	-1.04119251680888
27.3448714881118	-0.606540292878512
28.4495801098201	-0.385057173321774
27.6571925317481	-0.0225322116964954
26.5603910756351	0.324968263040373
25.6614439686053	0.172017813449503
25.2086591900044	0.241665753776058
25.4428720832536	0.123581760603318
26.888804200327	-0.220152398702267
28.4950345505213	-0.00107009691444571
29.321230718234	-0.00167771143858664
30.7132412423927	-0.0930515880046716
29.8144355072387	0.544422430654558
27.9660010663701	0.56054302750402
28.0268975765107	-0.27348455150148
29.6967036278476	-0.153704659496257
31.6688821052974	-0.452864233823344
35.1039215431769	-0.266213041861769
35.3678506845626	0.677749732429172
33.2037051220016	-0.0886014029094628
32.2104946412645	-0.465998791233991
31.5489321252155	0.251270358224112
30.6700208298408	-0.0233970503344869
30.3734326082879	0.00786017874376155
29.4733411444092	0.630540720605951
28.9917586747958	0.121665625974803
30.6054303846827	-0.601185286981893
32.0534607963108	0.75461966560855
30.4643014980571	1.00708158658047
29.3745271014882	-0.0265401080822549
28.8680819194642	-0.0265731508128981
29.713243275448	-0.870274984366135
32.8016491606692	-1.40955720397986
35.1918718644556	-0.926005212286034
34.8172515501632	-0.159381327463398
33.1599851636222	0.698400016045181
30.4529206280917	1.1486804507002
28.2570513652924	0.263795200042771
28.4586332848923	-0.484943754371562
29.0842120799474	0.506504911328926
29.0697379339962	0.429666251097803
30.2612211749165	-0.253688909075202
32.5278058562835	-0.462635959199893
35.0905260210371	-0.0555329905589863
35.4565943030063	1.14296918249577
32.191446074877	1.41166156993986
29.210827419415	0.662847896800576
28.0264683188836	-0.864256081259857
30.0005935146054	-1.31870306569557
32.0705817754535	-0.627239016615049
32.3329938094752	-0.0183652194532273
31.9732827213073	0.0565672392712306
30.7728087836502	-0.194633793189
30.3515256066184	-0.505409689166091
29.1958261037729	0.364299896523816
29.2638290773423	-0.242232454197227
31.3201144357405	-0.655575137443331
32.3842485994361	0.083048731012517
31.9367322139245	0.166845313144361
31.9781003094957	-0.30130201598875
31.4004233736375	0.193044734972721
30.905313930114	0.172325832362546
31.214248791644	-0.517753112885927
32.9391266213957	-0.277070883276711
34.508938765044	0.608838790084719
33.4649395926268	1.27281431928396
30.737153184901	1.23355186244727
28.6346665669465	-0.0498432041056169
29.0076153009358	-1.1182307621213
30.2373280924363	-0.601620319471143
29.7087936762424	-0.555530661129312
29.6817952349174	-0.263317020356607
29.4115727539384	1.02830425811723
29.2738735645387	-0.822106287361536
32.8202639319199	-1.42377949206019
34.5233329476182	0.369935687132715
31.7215943288333	1.67205898802009
28.8075927443034	0.192119051124492
29.7600601304764	-0.711703798860221
30.8406016667098	-0.357165586654077
30.1666440145297	0.440101694533798
29.1958251756301	-0.206848495134572
29.8868376926295	0.17832631208325
29.1188166054059	0.344193319850745
28.5919853372447	-0.473612876827912
30.188219234395	-0.291692371917578
31.09538180894	0.0531741213408941
32.4109087209247	0.0194707261908396
32.6770355642784	-0.0278875335451123
31.8848322525286	0.638086826285491
31.6900661812018	-0.46072919769937
32.9490570661603	-0.27251648558274
32.2956338046984	0.650147809764875
31.7350551755339	0.397791033176467
32.076730430098	-0.862992133827122
32.9736576541245	-0.246690817226654
33.2629003333577	0.53307856941331
33.9133276777966	0.316568604091429
34.0899816459386	0.322029734131342
33.7877696010713	0.341637880307125
34.7638838263278	0.00963009388232283
34.9231095211966	0.359311556678866
34.0689137872711	-0.0190855740883489
33.7788456343666	-0.0154584337748878
33.174296356535	-0.441936602952758
33.0688588063191	-0.551504733811232
33.4122209541614	-0.103097790040833
33.2836552192682	0.33281005747375
33.2427232582515	0.0829716851931597
34.1778118560731	-0.123739174547937
34.3367868690953	0.0604889788868093
33.6698416652099	0.879266338614927
31.7605334447729	0.650058003950794
31.6793546428154	-0.397972381184127
32.4823760395881	0.120587349781698
31.9723116661486	-0.253427969515379
32.6298013039728	-0.727426046460326
33.6581222575811	-0.197812535271431
34.4097432503543	-0.204632916186307
35.3340903385747	0.0473145229391863
35.2499778913992	0.210874175533305
34.6952026207297	0.400733299713191
34.4936431913476	0.0357403783180006
34.10328849074	-0.549567457224958
34.7370491670589	-0.826693576341297
35.2704532281936	0.232653430824652
34.5221882450743	0.770864348280056
33.8333406382633	0.514319990582877
32.5152440837097	0.572333241757669
32.4049476711942	-0.835683762997971
33.701899282277	0.152916623619089
33.1725842056884	0.339711899657238
33.9640515707335	-0.822351327208885
35.0469209171096	-0.507749007255643
33.7856084463154	-0.0125940961521631
32.062622186246	0.143926580310798
31.9871467026233	-0.579175104582794
33.0924649835406	0.0777597320231691
32.1538136165056	0.700977626727044
31.3397971467637	-0.311957460903695
32.1444548432889	-0.278119075357076
31.6088122586397	0.5788894021506
29.3869979958324	0.177122822775426
30.1703938169781	-0.58437506584829
32.3632020214802	-0.273307348672347
32.3318441299688	0.855197916067978
29.0557964330148	1.26437381870738
27.0088063112619	-0.11938813969891
29.0231826639614	-0.909858771638635
31.7955206559314	-0.407304291022874
32.7615672007539	-0.229863897323088
31.3974095035263	0.274926241190977
28.903463860205	0.632299560468053
28.2216770852105	-0.334895817066753
30.6701196576651	-0.881798868881928
32.9839102182361	0.140681338675146
32.9618645804364	0.250222916752391
31.1552472146943	0.529020984281787
28.026434779971	0.954036872892036
27.3112362167156	-0.352863664397451
30.1428910969514	-1.12963132750976
32.179614227986	-0.53467248460202
32.5528261044434	-0.222505124517494
32.6689099949864	0.111430866649487
32.2470217904332	-0.0255702459695395
32.483000746383	0.0947672025855004
31.4473982999122	0.657744546563144
29.8078482324017	0.6569925950024
29.0506634064205	-0.288746928989931
29.5168581724499	-0.301840938394315
29.0364132949021	0.256063909344141
29.4118389414697	-0.340716617713825
31.7107599741934	-0.672210929234369
33.2009824994832	0.0254135577163228
33.1561830301516	0.301575683175241
33.3350633425814	0.0907475104874242
34.052868118736	0.00847334324655913
34.4804514456119	-0.327805640455406
34.3575351354349	0.328661303139923
32.3543946205764	0.794084202110157
30.7097415076807	0.459256362756295
30.2850301534904	0.427389962418276
30.7531980172192	-0.122358718318369
31.8819094109563	-0.54358639491242
33.2311394571637	-0.182204877814159
34.6090783306855	-0.517358899285635
34.4825132424651	-0.0905079741823753
32.7202847700953	0.071380024560864
31.3504765858131	0.0388217140230882
30.4465072168036	0.34475003345243
28.8656761679423	0.575790172974711
27.7376740452958	0.201356605654238
28.2779385404894	-0.685632679131277
28.4236728926232	-0.624608949974661
28.9563795178802	-0.387453487426668
30.4725503856431	-0.205091566730042
31.8673439260057	0.326634135672824
31.1672764821327	0.474233202870359
29.8616135778198	-0.337025047178504
30.2712214363577	-0.0306812725684011
30.5048650731323	0.0338632430819783
30.4289086166267	0.286309810315812
29.8841621425781	-0.110291879565833
28.790904661773	-0.0259422036827761
28.6830259292514	-0.0372136077987504
28.5029306180705	0.499627643955088
28.4088981278482	-0.186146765042492
30.3515787832567	-0.266060746969384
32.0431649533941	0.187430713019131
31.5335997270194	0.452025082456973
31.8210401961141	-0.763090622810449
33.2177714322367	-0.148562382772744
31.7475808585628	1.11263612909648
30.0588315034751	-0.136469708340216
32.1280481415383	-1.34297381117938
34.7220836538919	-0.347582406002425
34.0752571208094	0.745746913114957
31.4484297706242	1.12172695669644
28.8538587506378	0.489997101748363
26.9997534514438	0.406476450217608
26.4430930508423	-0.335632672236565
29.0231016415674	-1.13519193062007
32.4719206217875	-0.449697003705127
33.078192710313	0.388392172341982
30.9043224259836	0.56994472383982
29.2451723854135	0.081393681563152
30.2755148042792	-0.237852492921232
31.5785016092233	-0.306871277043922
31.0005094087549	-0.0612580601240111
30.1666889018015	0.15276728798133
30.1896791100976	-0.629094966840359
30.8643803883733	0.028928119412162
29.8566653813074	1.04679627340487
27.1505875011889	1.27077017508525
27.6062745243765	-1.03242912979236
32.3953561102587	-1.35766894726224
33.9844512503816	0.486275269833089
32.0206669722942	0.804193259802413
31.3848756415269	-0.140058143478464
32.9759555982011	-0.316182517726682
34.5507543213268	-0.380827420984625
34.282925541305	0.174705943588008
33.3914027094481	-0.0843876389893117
33.389022772753	-0.0427892038163931
32.9583038232649	0.443989648814457
30.1425110255282	1.51294746908583
27.8795179903562	-0.399012522387721
28.4369298643605	-0.488223415354305
28.5511232376622	-0.194406571145338
28.6935426664961	-0.165104621964367
29.8576099551669	-0.354518400532798
31.3865398358219	-0.3958106722947
32.2726784783939	-0.203446439498934
31.6518239716596	0.610149102927027
30.1603202298988	0.883030987613522
30.2711343358107	-0.0404758852284095
32.4292955039772	-0.525532984218095
32.7963958997775	0.722207669591848
29.7260616855521	0.868968689201258
28.0635240484984	-0.880902566466077
28.5566928325365	-1.34753040479066
29.2397455307841	-0.697670531762735
30.6247565338872	-0.563585055636106
32.958733598031	-0.0930710260590875
34.6571857352405	0.626879870459249
33.7627757793578	1.15287761679805
30.9088420775464	0.542281709571107
29.6154988444114	-0.632173201057211
29.6462750320796	-0.417013506152738
27.6074937946838	1.05832024505418
25.43307810102	0.167812824716097
26.5649850189194	-0.661609772052309
28.1127523704565	0.108705859422311
30.1120642310502	-0.416074952350226
33.3950770644134	-0.621905330087813
33.996052770466	0.0571317968326581
31.6773267220659	0.0626192232698308
30.4021103651902	0.0593117124743534
28.8797750511569	0.0226612817138525
28.2251907202527	-0.130596356453598
28.6520409227743	-0.359968308202607
29.1783131618773	0.111391132232192
29.6388429956802	0.579751240402299
29.7570000482564	0.252914810750967
31.1677205075106	-0.17911914015958
31.927264973663	0.412909584346293
30.6262821423198	0.16955220031341
29.2286361578766	-0.403737506021149
29.5854687095273	-1.15802267889443
31.6528791990544	-0.642928760028318
32.4345735640056	0.179327972823561
32.3533382628904	0.220119088766818
31.6263119267339	0.205043205507125
30.7401276019816	0.912625105840023
29.6040255536955	0.584612012323579
29.2606070424101	0.188730441510544
29.3074361026662	-0.252663204818937
31.648526651325	-0.516536729886774
31.8839408015989	0.322235528233472
30.0674956636107	0.207844651470251
29.1045080234095	-0.234366067786921
29.9178230009882	-0.606113733171314
30.4170679075674	-0.0303663766760138
29.6623092238545	0.431588003920757
28.7349993280414	0.251443570364151
29.3279187675535	-0.226816076274866
31.2579167854907	-0.120979162411002
31.7954467403353	1.24597540686959
29.9161136884912	1.03254410285574
30.8733321386956	-0.722015314916082
33.4894634138896	-0.885503452620833
34.4295481125341	0.0128896822245874
33.6220859727946	-0.18669885182232
33.3994167561735	-0.279652872789008
32.1119705321231	0.237818491231991
31.3210292468584	0.524171647479704
31.164982656396	0.112399799099768
30.3102492286136	-0.211626364265068
30.4046452356863	-0.338794788837846
31.1855429396757	-0.591138902760433
31.418185957583	0.431674535411919
30.8308027432702	0.116977761617171
31.8299234491865	-0.129888541520759
33.7003139952965	-0.73722278146342
35.4803408013552	-0.160029685568247
33.9763914547039	0.921106901027394
30.9658983790654	0.473644721843834
29.8253066142139	0.0928028206099167
29.6551306216029	-0.0504736656459412
30.4437184494582	-0.205162186212793
31.9030505490004	-0.128492051797858
32.0509254929917	0.209286640559053
31.3698689730235	-0.106496772927496
30.4703060087123	0.151881242023122
30.1529185473148	-0.20008086459096
30.5421357534454	-0.30657275980209
32.103062105104	-0.425201833307696
34.306873750652	0.049323673227728
34.7758279975295	0.324722328388551
33.8894619977201	0.0329715211198769
33.2542354185239	-0.701325748481999
33.4800857356515	0.00909627207423203
32.5745998042827	0.53919293022948
31.9255484883115	0.790640244892172
29.6020384779257	0.506299571414637
30.091625990495	-0.954695037019856
32.6802293689348	-0.267187482531125
34.3266666388061	0.255312325258722
34.507891364834	-0.0491004955437262
33.2768110888245	0.499798232636857
32.5662551411583	-0.19976240339654
33.4418576703168	-0.659432782426172
34.9876084706776	-0.585291019346165
34.5563956128756	0.312258602225647
32.5461773131637	1.09815412924255
30.3127589847011	0.19690806277121
31.3279342501134	-0.790941873569227
33.6749247978951	-0.674427540267194
35.4112682017188	-0.122215431694696
34.5052889966563	0.864523932405706
32.0703704549278	-0.401517980043659
31.4159551543903	-0.809153359836822
31.7841865026245	0.0623508798008845
33.085378125501	0.419556991511123
33.0665644055956	1.12609960693172
31.1612171557008	0.417194334550726
30.428401313185	-0.375765866964534
30.1763275379106	-0.525760875875287
30.0492491575297	0.0818455006280239
30.0804802207774	-0.0852317234659461
31.4857032202989	0.0216105360479188
32.315657903754	0.238121583137784
31.4298206594969	0.804835898930684
29.4900415681699	0.666380084376827
29.26088554559	-1.16666947036046
29.7432753776268	-0.945170004136638
29.8387772707261	-1.64893778305098
30.6540444322175	-2.60588956336457
[truncated: 809,448 more rows]
