# Supplementary material for: Hook length of the bacterial flagellum is optimized for maximal stability of the flagellar bundle
Source: PLoS Biol. 2018 Sep 6;16(9):e2006989. doi: 10.1371/journal.pbio.2006989 (PMC6126814; doi:10.1371/journal.pbio.2006989)
Supplement: S4 Data — (ZIP) [file pbio.2006989.s021.zip › FigS6_raw_data/FigS6_data_cheY_EM2924.txt]

Speed_um_s	Angular_acceleration_rad_s
20.6188941016229	0
20.9076088929494	-0.1346310489914
20.6996945703111	-0.274153143889798
19.7088749740885	0.145595556968844
18.6171442975601	0.180628045094445
18.1656435114242	0.419496411715671
18.8119590968922	-0.10175836387411
20.4877118101956	-0.0574518569584701
22.1260479769901	0.103178170598833
22.9551276192468	0.0871354832855408
22.540011830705	-0.255498704467418
21.5116704101342	-0.439535690978063
21.1273023694004	-0.0828377650576162
21.0855093904471	0.0246838816451745
20.5566956908126	0.0664069928503608
19.4600151463885	-0.289778500360714
18.3185291636305	-0.253153354857145
17.1821914565017	-0.340620197036422
16.8283810295743	-0.118247302694901
17.9991685656792	0.431564122534436
19.6486078720952	0.486969418978768
21.1204673852972	0.30497211531542
22.1055466237216	-0.200469082290913
22.8025630328663	-0.155983226515635
23.269444437382	-0.0275504923649997
23.4381007864098	-0.0987625532721299
23.5741540917176	-0.0695400959703838
23.7059684633484	0.0524613414555185
23.8973725753613	0.253008349006239
24.0918800426796	0.216426470771702
24.2298701617668	0.0797648299585364
24.0749760814137	0.0350823784370554
23.1025720600525	0.0775499643376209
21.5797087022469	0.0633741991757374
20.8039551565231	-0.292294689836384
20.8166379248111	-0.399569460294034
21.0092065479971	0.0766205869267481
20.7261532537309	0.292116157711388
20.1052728785372	0.504490803298512
19.7747260145899	0.0479562236245493
19.2662774404857	-0.0078794219251283
18.0539149692769	-0.0667442739188959
16.755522067321	0.133209742317678
15.9555022040071	0.0273285084153986
16.1367402400689	0.0257572609816335
16.4178191806558	-0.155159917553646
16.4583044725195	-0.214796291037447
16.3171976922431	-0.398443061694402
16.4566314841012	-0.350390503054605
16.7208731851166	0.332788997870784
16.7056163331903	0.540016044037902
16.4932058629367	0.419131546657881
16.3648896104599	-0.123757058769805
16.3621586521459	-0.426394932785968
16.2128002920426	-0.168537025185071
15.8368887558297	0.00857444226914866
15.4056261384779	0.0468599064790096
15.5243341943177	0.0241168987370043
15.9473379569544	0.292113443568322
16.5541262200012	0.0226794350375236
17.5054818602813	-0.131895756914234
18.8323464625815	-0.624769823962808
20.4669803962024	-0.308745084316156
21.9276712732904	0.11065652897537
22.8605950962927	0.341233709393285
23.6258520341383	0.158255481054877
24.5507774722692	-0.189450747309974
25.8819284638593	0.0907315752731446
26.9048872969088	0.0282373307884769
26.909177940851	-0.21003696819893
26.0609829626621	-0.273928079536479
25.0014474865452	-0.28706678023002
24.4628771090288	-0.0156167966070875
24.3877058601515	0.234112973731169
24.0769854026135	0.201193191693548
23.5102696979041	0.0766200584117522
22.8704255209347	0.333729731415713
21.7102480987282	0.0283026819233705
20.0960040231412	-0.0578144787451232
18.6303006808534	-0.0360994079988108
17.5835817266539	0.499048879681055
17.2996655242412	0.111710845689303
17.6682846157824	-0.524774304000468
18.1388616077611	-0.742574098816668
18.3765991799453	-0.237504663667754
18.1004849707384	0.324242164960716
17.7096780864538	1.08925790745062
17.3981291453697	0.384600935362904
17.8063127140238	-0.25207185394028
19.4702794183948	-0.701357689651624
21.8592808252105	-0.458875126131962
23.9319022549638	-0.0416089641112682
25.8123837533763	0.101875756039973
27.4244759347263	0.139664012956554
28.0650130871797	-0.0576218827667218
27.8327979003684	-0.0681101984154807
26.7520163168273	0.0270084875365881
25.2750741021856	-0.0384559263832565
23.9199263360432	-0.183736636565018
23.602105664455	0.317814438429502
24.1850465592265	0.254561993402252
24.8557530547932	-0.00297593214511471
26.0440372496449	0.147798212691914
27.1802218396879	-0.0934928531188676
27.6468155544416	-0.00921750890760242
27.3374469291902	0.202902332480209
26.261456369149	0.154813667666014
24.465453391098	0.190488519182082
22.5785331225693	0.0317371431049234
21.5988879561084	-0.299880075805815
20.9392255265401	-0.1891605989192
20.2134160447542	-0.175064591736758
19.5701694233605	0.114752157357883
19.2922455981334	0.241042770987436
19.4156246578207	0.0109117264097768
19.9030596853749	0.0812226244556957
20.4540401367749	-0.200437203092649
20.9582642071717	-0.0549556072214684
21.222560784344	-0.101537296095203
21.1768973965721	-0.125006800562394
20.7255717313811	-0.354219586165403
20.3203912968508	-0.0770311314291896
20.2147963777664	0.22366742055201
20.4726806158181	0.157793043280512
21.1132930226012	0.0458675592412742
21.3921090378961	-0.100072270138076
21.2788016823298	0.0209161925674112
20.9555702918521	0.306489446069603
20.801013058481	0.230536238641036
20.9345662417536	0.227796790980198
20.9934405630712	-0.289048594679413
20.6463582917811	-0.139503936917226
19.9416083005958	-0.06313726015782
19.3591001092884	0.133327574367134
19.5859943098939	0.267000519536179
20.4068123652161	-0.0998861856523283
21.1787478851913	-0.0320631498258191
21.4289925411202	-0.270969264039766
21.4503596288025	-0.290137972352485
20.9780760589196	-0.172642999414592
20.6920265596908	0.254363972122117
20.7218151122063	0.14923946758893
20.937791126178	0.166363664866191
20.9441525510224	-0.148541400706035
20.8181952799433	-0.0751289578485484
20.9637629006868	-0.229353501437786
21.3226609868924	-0.1508881984689
21.6988098718625	-0.173119363216425
22.0716580925002	-0.209294598528215
22.4474169557562	0.334885681647163
22.4506117161134	0.251107569514001
21.5621551411558	0.0541985105598384
20.4459399292083	0.331992408578152
19.5982200602044	0.112816744527234
19.0590278693306	-0.0983924222348315
19.0750056908707	-0.00453720053820633
19.9022940166196	0.209042104145373
20.8060213131749	0.134335371897321
21.4960272966325	0.122961756017338
21.9558287534592	-0.359736371814412
22.2661345155143	-0.308823658277407
22.4487088622967	-0.120792790228393
22.185345737281	0.215146908460942
21.426031554046	0.226313190164641
20.0472152988373	0.0140035870914798
18.4851432480251	0.319354475180516
16.9761162773539	-0.0659843307031556
16.1911812076324	-0.273295617991617
16.3428933754325	-0.122799040028003
17.5433500331325	-0.000758094690269162
18.8062407042341	0.507349480957671
19.9951566200495	0.306837104841767
21.0039174455865	-0.273627682745111
21.9035252778373	-0.406848587957606
22.8056083070098	-0.498646574286803
23.3534653920879	-0.120390730168621
23.1502219981583	0.182144581176729
22.292670141086	0.105351075760869
21.2424553186482	0.214208515081764
20.5765097403973	0.329488175567162
20.2175678211981	0.42739751565893
19.6316015352037	-0.0103097660917149
18.6684359317388	0.16556965018974
17.5342046208763	-0.0918018330431525
17.2648335555167	-0.214385903193955
17.5968751186106	-0.421791846109833
18.3438597829025	-0.397280227381274
19.5121975042487	-0.382211432762558
21.2947367537284	0.000284823267485468
23.1702579840144	0.247588566713457
24.0064541567308	0.316402088135181
23.6078827763563	0.0762487514770512
22.8811685097839	-0.167537147336848
21.8346143346577	-0.366168851515085
21.4188897696838	-0.103030176078394
21.9709320808172	0.236487869316902
22.7463213615887	0.824022202236244
23.3889206727139	0.685493519838084
23.791611712463	0.0625608938856557
24.0639680039267	0.20800769833365
23.2535672743116	0.0824305410482429
21.6760803093576	-0.181041325763254
20.2151580015751	-0.126893514826828
19.3959347985257	-0.385744869570599
19.2466153114303	-0.350153165753518
18.9711441702706	-0.335625679175169
18.1887658568957	0.174066608865218
16.5031117795645	0.3635231863374
14.653613016189	0.565349065945852
13.9405719704292	-0.537314382866012
14.5461820802943	-0.974976319724836
16.0357280313247	-0.136284733207847
17.7216707336965	-0.274071980346715
18.8828722999175	0.0179202971683525
18.7500454618016	-0.160639354743237
17.5863090687232	0.0995269479539334
16.60909119736	0.435790661676711
16.4425394161233	0.487846264073013
16.334866386181	-0.136035032621077
15.5843942552348	-0.0898103350444227
14.8461935104873	0.0467592793872397
15.362100468287	-0.115318827810118
16.976532701988	0.0267218677005218
18.7269815928796	-0.21995160811144
20.1661505647411	0.155077472728471
20.7761844717987	-0.00503550254123708
20.8262115099258	0.0577676180333507
20.4408988951074	-0.223216437741082
19.667567896254	0.3782707822167
18.6414918931618	0.804757976690459
17.6708831212991	0.548545208949906
16.7797794189882	-0.503746933732684
16.0073536746576	-0.453587591998688
15.3851466099872	-0.210973476580576
15.4654776696969	0.225580114929697
16.2124826840256	-0.11136374629839
17.0947089817674	-0.0702394650492499
17.7263259150467	0.0403129268343931
18.5376636804887	0.178001119349345
19.1269604076272	0.146596258281153
19.5840045621532	-0.241592782288273
19.660789438704	-0.32495705516607
19.6248466886681	-0.494270537972317
19.4101518142763	0.0383413559113517
18.8254421191525	0.373202925979218
18.0906131835373	0.463480707265133
17.5947426005154	-0.182165176225112
17.5588185164568	-0.112267045958464
17.9120733796724	-0.210763489101867
18.4775425099104	-0.0166058666715954
18.3925467679128	-0.195071453769429
17.9945210589079	0.144945318787211
17.5076016223057	0.0764687877592935
16.7442611024458	-0.218824930707821
15.9030560896867	0.0412887837622353
15.4819544914038	0.0893060703170693
15.4045641499251	0.442437217833125
16.0568487175527	0.174710264603972
17.4359380392303	0.374129520300444
18.4822814516684	0.145630883174178
18.7572040749531	-0.245414093734269
18.3744615575051	-0.63199915813516
17.8403581793594	-0.580050483341021
17.3916949875349	0.107677837142273
16.9940074733286	0.428295079693557
16.1782511616237	0.409202420429711
15.4740166728024	-0.298070686405779
15.1913595269366	-0.14671798322749
15.4062322443595	-0.436235964969404
15.8152540624148	0.0778445287513141
16.0578407887115	0.0623117078809989
16.3587708626587	0.315472919472417
16.4451240212463	0.269706027874917
16.2205804388509	0.134816472668664
15.7589113319269	-0.128307042572039
15.3581318161077	-0.163841480572572
15.1611700612409	0.33957329959127
15.5179234780868	0.0875019810647934
16.1534257986104	0.243701751846968
16.2849614565628	-0.0137156336747933
16.6318729355924	-0.235588966453703
17.1936641148755	-0.184455232016682
17.5424097581151	-0.167347857436533
17.2604866449818	-0.105093883176482
16.2751727767109	-0.65866067330953
14.857924552559	-0.471873374013872
13.9274340463531	0.0603901274299314
13.8624757752297	0.602658149479206
13.9290386532441	0.34797753773279
13.9627805531214	0.129527328350166
13.8202827694685	0.036563581723649
14.1482284376007	-0.0367319022827882
14.9972378814731	0.199551600354754
15.4642172851722	-0.278130371907161
15.4703002493876	-0.0816791606774925
15.013938725337	-0.20772284872714
14.3760195354809	-0.257023436643396
14.0996999128527	0.736239428123874
14.1792912940477	0.587336831528224
14.4301872089363	0.111005406064138
14.7053661798326	-0.377285047694108
15.0410125911391	-0.3251604881725
15.2137402192193	0.174894548995112
15.2721285153802	-0.0217727270638701
15.2380290263047	-0.330026871941282
15.2396332618461	-0.221107527695106
15.4105590547674	0.0418316464072779
16.0364223461441	0.334515376163606
16.1721567597987	-0.22823304963743
15.5259315255525	-0.215594594731291
14.5307387797585	0.0346409768206135
13.7674506578516	0.326679651971504
13.2899403605154	0.358405019114558
12.7905931550358	-0.295539566358481
12.6155840352083	-0.336622888682249
12.7946649221271	0.622103046245561
12.5261724261943	0.00518809989995234
12.1676755361087	-0.570029808488651
12.879905707224	-0.113903582797563
14.3906477894129	0.48245010665655
15.3424694997502	0.324712164824465
15.4894259381014	0.158411552788248
15.2721872993259	-0.446223976714638
15.0374777909111	-0.456941450021825
14.8573763166066	-0.27210660068462
15.2368482326169	0.0991719298827461
15.8060038708007	-0.133245362239347
15.9921200671632	-0.449190157452651
16.2094410990045	0.105952662787184
16.8608764328217	0.227775897172546
17.4300858060214	0.60901042616956
16.9691618108061	0.13767908141604
15.8395296650049	-0.0822943816402432
15.0227082431694	0.186047834429168
15.1816730380108	0.0980820220169948
15.681088273275	-0.584360129963153
16.5666130156507	-0.518713647224013
17.7115916745323	0.0545428599451314
18.947148085169	0.564155533156035
19.4764923830176	0.446398631182719
19.1671587022856	-0.0424437496757453
18.5489741052632	-0.358492822094224
17.8471185721116	-0.44470108428331
17.2608219413265	-0.233808532227653
17.0588820201447	0.147813149259273
17.0599455080523	0.741383053640451
16.9460904983473	0.424857642757633
17.1125403935099	0.316826117735004
17.3842793162674	-0.280791707512104
17.5539846923846	-0.215450718213327
17.487043924945	-0.316586799792923
16.9545215255662	-0.412546006279576
16.0976614826029	-0.671895419423069
15.2671005750826	-0.352285821717246
13.9862437542618	-0.137063402320767
12.9467809992684	0.671368098542416
12.7807121630346	0.873945577561196
13.0689510701606	-0.00718344371119672
14.3403004884141	-0.518173948292132
16.1859423582829	-0.0421279051630665
18.0191718916433	0.13182814110777
19.3580593711092	0.348412824751363
19.5113774160559	0.0779650315564729
18.7266776178911	0.17053607452541
17.6536637578988	-0.0200472267868292
17.232010717993	0.177537967076452
17.140332731303	-0.0961503709334254
17.7442478037887	-0.143776048831462
18.4290818933809	-0.200147595809888
18.4774491003308	-0.266717809153292
17.6070056610976	-0.130434111533054
16.2038083438676	0.240456566142304
14.7494065269063	-0.369041826970548
14.6309847966724	-0.161294228178734
15.9202292905143	0.591762883180941
17.5756325483939	0.184505171718551
18.5970787365719	-0.0608579260125788
18.6490509402705	-0.28193418750638
19.1890006908936	-0.263745519876274
20.4769985034399	-0.257761717145647
22.230912853588	-0.0669515843613933
23.479076736058	-0.19106739751004
23.8510217588846	0.00770770906247176
23.7508202468206	0.120700359710159
23.6670524176948	0.547469345675202
23.5997063066474	0.188315370876085
23.9502917753893	-0.0173059923952132
24.6832704344315	0.379827788503965
25.4879154347665	0.225293519164993
25.4367562415952	0.106378350844557
24.37353499804	-0.122061733233519
23.2800000198959	-0.220034613229151
22.2989355330059	-0.241671754206117
21.1207517563466	-0.380340228798631
19.7568352181339	0.0261353033586014
18.6881687065763	0.287428091307448
18.2165314278549	0.397082129739504
18.0586582033251	-0.100803205948271
17.8653529237799	-0.342586140581895
17.5629620683367	0.0162049816256137
17.1986801744531	0.2238293799924
16.7650944005649	-0.117570692674012
16.8654136091539	-0.290864630987073
17.5252832259447	0.121498050378746
18.3071522420347	0.0655591193873508
18.9174383621413	-0.0583193998425064
19.4602331594927	0.170056266869138
19.7916491864543	-0.120763908606882
19.9881352865135	-0.00569895505147811
19.9786138630115	-0.182452741605204
20.1147394908685	0.116375208762876
20.0236180024845	0.221002404117872
19.4004797198777	0.253469741969631
18.9439482545883	-0.104200630880166
19.0936753481886	0.136756946172021
19.2290523905261	0.0742220850172694
18.7470615971704	-0.335217119643376
17.6170128079977	-0.0129056637553016
16.5548174376683	0.213739034763279
16.5314288536776	0.256832116568258
17.3242411325037	-0.0903176173389206
18.1145650876194	-0.0099708161890454
18.4054716745332	0.0806750055203313
18.3856046328254	-0.0319628059081424
18.1037875649009	-0.530161525842151
18.1053718122872	-0.273967824510588
18.4337611021709	-0.03516427657516
18.6628795582514	0.181415383375158
18.3323229415252	0.157018966542014
17.5528720765129	0.348702655572594
16.7365954734198	0.0975034867328784
16.2827616639456	0.166945777012503
15.9871685569095	-0.0959621019680077
15.3237848523635	-0.148275118067527
14.8656883394133	0.156267253594809
15.1292552696707	0.0020476006100906
15.5862316457473	0.193232296533177
15.4388554439614	-0.0151366571419254
14.9898120735701	-0.15059692855871
14.4477138254367	-0.225231836405961
14.2913324322667	-0.0756151153240099
14.5125942084956	0.266263357727837
14.8660833202961	-0.23937540161379
15.3328623396367	-0.528951450522731
15.6846590340112	-0.158399729209498
15.9237266310584	0.102033764375889
16.1607496542143	0.310608446802796
15.9437182502457	0.20721591782015
15.4486695512907	0.139270507664121
14.8332894154081	-0.238872131664598
13.9276732021369	-0.449892940128538
12.8346544032537	-0.235887044764298
12.2904155522641	0.15486406261753
12.7684546205765	0.504702764604507
13.3351576696206	0.0821872122097105
13.8483216077523	0.409298008119966
14.2096484324813	-0.140591202697606
14.3589641477478	-0.320397066909002
14.2329142307602	0.0675333501468314
13.9259485810134	-0.236019821744801
13.9164815361732	-0.274212117173011
14.2723921691849	0.310015726607261
15.0851959848641	0.201033420739845
16.274380210846	0.233619899483352
16.4949064090413	-0.162526065806935
15.7999613404865	0.086057657291497
15.1360271136771	0.234902896504842
14.6964536240299	-0.133103441816842
14.4503668375916	0.154197628332841
14.7121767912025	-0.189146421187867
15.8258737024658	-0.201544033226939
17.2241375453653	0.0240414108124332
18.5741041764594	0.236001020163431
18.9661598392857	0.157805246085673
18.3751927625792	-0.459575732560232
17.274964069205	-0.415746084289502
16.4821942765437	-0.130573253118657
16.293721654354	0.369731145871671
16.1338967469701	0.260751983538431
16.1041110151736	0.398455727213283
15.8499582647152	-0.12311631864568
15.4716356998553	0.0111632084723869
15.4570360291849	-0.0990072575026403
15.8274677980222	0.254677451293744
16.0016552977082	0.0619579215293453
16.6717729516418	0.222539522591137
17.8159655966987	-0.14892387653237
18.9065815701976	-0.221452432249584
19.3203948133437	-0.594163058327806
19.1359691700108	-0.280080413653115
18.7839242142436	0.16465292574379
18.1410975235869	0.62708344785372
16.9151405685395	0.20718247161705
15.3555820647994	-0.0469751472346886
13.6792708476072	-0.717127168064928
12.2802471798601	-0.704043814768574
12.2377087186915	0.62159625539218
13.176239728499	0.109536243057047
14.4179156900082	0.228706190226726
15.4903638695801	-0.0501266031102785
16.2945975100297	-0.0954770585781139
16.3876533358516	0.222028993131321
16.3482408414493	0.347133550773058
16.1946402321975	0.614000950725486
16.0582231279607	-0.0185551322128239
15.9403821765935	-0.251376475571927
15.4196852591717	-0.214443564992511
14.7908323491121	-0.634270237153829
14.7214998090462	0.0529276055633304
14.9597992702166	0.227008110239903
15.3371389877276	0.178531996546872
15.117291048567	-0.465587793364326
15.0894071369152	-0.648256138518142
16.2055971836669	-0.0148706220689887
18.4674401729818	-0.0820985431298706
21.3734838349189	0.17476994329118
23.9444535361097	0.0934790688030738
25.42299747871	-0.329584301360838
25.6023154149642	-0.220011763562993
25.5513812196551	0.267964998760347
25.3212070278363	0.479984083930537
24.4232770323601	0.241393920081997
23.1526963384604	-0.323042617256279
22.1920394642933	-0.0904556551018684
20.9153625879545	0.0853352139875251
19.3797812011446	0.00248576994464533
18.6336174819183	0.122667070252992
18.7960518016588	0.183392004752317
19.5668916902135	0.397915808431047
20.7762576206609	-0.0237963167144881
21.9791978640823	-0.305237215761763
21.9243971805806	-0.504877727668011
20.2131987175455	-0.520559161100277
18.2606978350542	0.0927260500623435
16.8839880341404	0.501071684652296
16.1752310028969	0.81989887220855
15.942197271681	0.513168123957573
15.6647667788128	-0.0741571970108774
14.9849007426924	-0.639743951977805
14.169491984176	-0.717397365514495
13.4740297230298	0.137438234908079
13.3673452425868	0.316304292795679
14.1053338803696	0.0226157845669289
15.0189277197613	0.0765038967197486
15.3663984611735	-0.12293764535273
15.2508870443052	0.370443184064834
15.273877102994	0.177176604839103
15.3406531167132	-0.075908265595019
15.0955816331272	-0.687210131970089
14.8642405264164	-0.526257008404873
14.7867386411469	0.123715029021912
14.8533076094377	0.377956968708267
15.4429889499909	0.555029728119207
16.2847800312912	0.187418492180048
17.0759810594565	-0.0776935649340265
17.5755339592447	-0.223682345704426
17.9528132243018	-0.266167379104863
18.3023884811496	0.289624904638271
18.7285042453442	0.112501170881573
18.7480328854641	0.107247033392843
17.9878634145651	-0.12748876143116
16.8801438567023	0.0245350970837467
15.8961520692102	0.185622890967054
15.5125427017963	0.149227171510628
15.0506333990347	-0.221914723830952
14.1278123535597	-0.128417618632724
13.2736102437467	-0.530940505930253
13.0687919424667	-0.556867571933675
13.7952441693778	0.40910027957308
15.0480429766123	0.342499204018853
16.81122119003	0.378380386505851
17.8992311210143	-0.0807893854044252
17.6648938448242	0.0953031165724369
16.3768574397185	0.0968350937147282
15.0433042575847	0.241053755922229
14.3121254687093	-0.217399544845251
14.5478022589022	-0.393355990949674
15.6735237896649	-0.0422617676901335
16.8509123681236	-0.220998554415652
17.6832022306999	-0.10534097667291
18.2508995364796	-0.0291964197728344
19.1247226116328	0.36076085409683
20.0246804057198	0.399041318954266
20.4693207113784	0.191654798483879
20.5393635110467	-0.19937449444373
20.4346373804418	-0.0264004374748416
20.3722680627409	-0.0427229766063837
20.2810817932539	0.0425980446066876
19.939133404417	-0.0633029006957005
19.763007989454	0.0313410854346834
20.0648802280111	-0.0476420670356745
20.1846246789621	0.0735064960322604
20.080883226073	-0.241937898843585
19.754735537175	0.0470723974496098
19.2501348341003	0.135312773245467
18.1993679837209	0.0328707943664701
17.2942517818469	-0.058174292830487
17.2660914739399	-0.256372366065936
17.9511925162226	-0.282561301915204
18.6553209911108	0.161534588628611
18.9404709814862	0.403375650413889
19.0824714467185	0.377657560251973
19.3304179665532	-0.033015158304453
19.594526056654	0.0245544170083754
19.4625428439707	-0.126342957485365
18.6213092948265	-0.398233655649839
17.1542409490033	-0.641716119838719
15.8159350785769	-0.248536245501439
15.0121079793043	0.537066476530041
14.8030062982734	1.06474430143435
14.9287793963089	0.564529149433772
15.6006027167156	-0.116571467919067
16.7167923823938	-0.627483514955518
18.04113783924	-0.500423480406305
18.789402821414	-0.154518307300783
18.5478665554129	0.0387595063732548
17.9414812738282	-0.0928595932283327
17.8880147758933	-0.0749137667584422
18.614694268592	-0.0407652849701281
19.7762859432857	-0.0371076976446657
20.3126540058717	-0.139343374097918
19.9682666943526	-0.119323092806665
18.9401189698831	0.164766448460029
17.7726425746151	0.462449030188473
17.0774248174997	0.388119345579261
17.0992719726734	0.0392589444063147
17.5509624085866	0.218149565651712
17.4648173666225	0.0576411831832324
16.8178771921329	-0.060757622301236
16.3175179450838	-0.0759980743825392
16.2141786539917	0.0208397796420111
16.5763010869336	-0.48480136096737
17.0341784463055	-0.442352609732353
17.7237087609045	-0.18149307905787
18.6689101412043	0.320039083056484
19.0253391975441	0.356982416224881
18.7573481618384	0.206767338551705
18.1449995891734	-0.295129092788242
18.0182867192776	-0.224279429764161
18.5870236600137	-0.0626146210067145
19.5691826595678	0.199003895553801
20.1760624961832	0.213047648087624
20.1889158400461	0.265311701673729
19.6917818812781	-0.119672194003135
18.9188696462338	-0.274455800461155
18.2807716050108	-0.448500839443359
18.3976088582875	-0.0391715519432243
19.2411883340943	-0.0684648183370841
20.9583532142778	0.271700357367286
22.5437189741672	0.11114292048445
22.8265803251839	0.0507175127154682
22.076847791561	-0.0545722681603399
20.871877677221	-0.459711922715309
19.8495768982419	-0.145407918792854
19.629897832949	0.162314004327801
20.0269405450236	0.422635669135529
20.0958675116329	0.240701895876316
20.0050830635628	-0.161802713862047
20.5376057671442	-0.376364943441284
21.2550944208577	-0.414988473270915
21.5230540708435	-0.0492488421589006
21.2501437028987	0.0425024167099328
20.8663680083664	0.124260108937856
20.6457707506331	0.660505890330781
20.3477830437084	0.77289911955504
19.4705596510396	0.417154122010865
18.101367954868	0.360959618964792
16.3396225367781	-0.272853950917331
14.9485390255076	-0.797249637517331
14.085334149614	-0.400041292508048
13.4955031832243	-0.385228304491915
13.4257957402444	0.110203062199334
13.7970172357201	0.156615851283655
14.5895240826142	0.255519172501798
15.441102594023	-0.36743489279612
16.2769100410724	-0.623064875505515
16.848034488211	-0.0676944389855996
17.075181544779	0.299227209076937
16.8179233996396	0.418960960015586
15.7812124971401	0.0323913883618648
14.5559702944883	-0.53813503838499
13.7543877505773	0.035740602145949
13.3986233792862	0.176764347141726
13.2024282801951	0.0702650597047224
13.5320365599089	-0.446597018459821
14.7374618631006	-0.13525216713206
15.8482142295014	0.387704462042773
15.81044674953	0.268903872124546
14.8688912395196	0.427328351215319
13.9394979004407	0.229202634928603
13.9692524799244	-0.0816656042712388
14.7672355449157	0.245334538832642
15.3218473610439	0.0314225887118599
15.5290148468804	0.0102408218120432
15.9054189422333	-0.0862616241151369
16.9226359310069	0.0418664123377798
18.0055790731748	0.153273848573621
18.0900402430027	-0.128451577665964
17.3628699626093	-0.257338653552387
16.527781881884	-0.647330517906903
15.6848497800798	-0.0361375002129554
14.888578110323	-0.358658645920935
14.5024028310357	-0.430990910626101
14.4392351711365	0.425384904964039
14.4647165785485	0.592410803884966
14.2544775859339	0.363893147390078
13.6843295580197	0.239736925543321
13.3064900609135	-0.0797660233913925
13.2403462676501	0.0843696847010496
13.3072666814249	-0.0950043823303592
13.7235725787233	-0.0948643493722014
14.542732208408	-0.0945427704913619
15.1441032257765	-0.115079759709658
14.9932805994489	-0.329182174203282
14.0859205895167	0.21620100115723
13.4901717364709	0.524811904646619
13.2610451931771	0.522888080634217
12.8870863844898	0.154237806455487
12.1739965264429	-0.573419618667631
11.1154001818359	-0.190482565616645
9.87016935071325	-0.315002083057977
9.07050569387148	-0.769126753448324
9.298889502647	-0.509665095194456
10.1727237997789	0.266719161037439
11.5828140967728	0.766157254345841
13.3422362922213	0.4588428069609
14.6389304685782	-0.262298785409676
15.5018589599035	-0.257631815111827
15.9968163357198	-0.0320767435728273
16.3129744161344	-0.0870648689188135
16.5602193768706	0.0771694108374692
16.68393399878	-0.202525330357525
16.4722429426901	0.0113026557526446
15.6085470920689	-0.18330487155142
14.5162643060524	-0.189054882982239
13.5779978218661	0.201835217415379
13.6172157515022	0.378651426746011
14.0060592889729	0.390338692676803
14.1468753416468	-0.003856242996299
13.9511430244606	0.00700730293441307
13.4373047041829	0.606336828224333
13.4250623689335	-0.00091908124474166
13.7816889806623	-0.202858173881686
14.1639143165341	-0.525263509335815
14.8691985830814	-0.699234680652979
15.4876776825523	0.056819770079118
15.8911360634455	0.665250275992483
15.8825430598309	0.88476741583298
15.1051955838036	0.00227512028327326
14.0845508012926	-0.898817758129309
13.1341873352027	-0.762453606401614
12.7974656271962	-0.0689857404740346
12.8209874696311	0.562295965375229
12.8785184885443	0.258643708545232
12.9362114369405	-0.138839135972987
12.9281365941806	0.322640790122621
13.116791231749	-0.427680883647293
14.0093844487973	-0.510626176155766
15.109492020568	0.252586111701525
15.6769326045438	0.64892230955375
16.0352715690299	0.697274397908792
16.2135587457736	-0.100876119311345
16.3531644241129	-0.573485589637648
16.4375554755353	-0.284393060134202
16.5672025724573	-0.165699144409199
16.3653317884837	0.488441816214789
15.4728415336954	0.0265644901950219
14.509645510275	-0.475373731075422
13.762048433862	0.279378873990609
13.4677073895409	0.255959546914807
13.6353130965494	-0.0130207139980104
13.6715460845947	-0.434446751718977
14.1992057665225	-0.453726403163768
15.2723529986003	0.0896758465297628
16.0570525840371	0.031285808762045
16.0989148911303	0.253543889138041
15.9180710751325	0.273459039024871
16.015866467794	0.365270358728421
16.4622836065709	0.14599003292692
16.7695053366612	0.384769206564111
16.4115272153668	0.052934082832376
15.7974211750427	-0.484076240162451
15.4883542940955	-0.510186540841677
15.2376487023826	-0.393807965779534
14.9240273004406	0.186972341660348
14.0923883268118	0.0882516775321547
13.4795563029916	0.019382026081413
13.4643812148081	0.775577365278161
13.8187465208307	0.358642453932504
14.4210158969895	-0.149036345089046
14.9200671206447	-0.911795361668078
15.3243438871938	-0.819207902892006
15.3969044420633	0.126615723624314
15.4101002317956	0.702057022203414
15.5816976945267	0.592580130883493
15.5737879850263	-0.173908418305859
15.4885375494123	-0.496688619017675
15.3253521644894	-0.702463741816898
15.6288261329601	-0.0525827602785791
16.6092793320617	0.288833495554623
17.7388271147481	0.272608731790675
18.2501101598499	0.506423377772648
17.3853812807408	0.229947196896376
15.8316006347865	0.140024866691156
14.5241284956625	-0.307160065715728
13.8746532752511	-0.229808447355368
13.5996710133452	-0.226977874107433
13.5180748786568	-0.186563776036928
13.6006860972007	0.567710551953748
14.4021210953781	-0.123502315834713
15.6671053395113	-0.210685838680341
16.5714690311822	-0.176575956318221
16.9661896482014	0.0754100146970638
16.8565765208716	0.0336450403361618
16.8939846169185	-0.0114696174132009
17.474847900637	0.349467368062761
18.3949477355546	0.291441573915546
19.2719993316366	-0.0154097226471414
19.9663663457107	0.0106804879876015
20.0312781929841	0.178793277555603
19.4509793589776	0.0891871885961567
19.0509778129278	0.289194231250971
19.0668243368547	0.295587902394748
19.366497211922	-0.0540014189588974
19.9257761663194	-0.583020363980877
20.9423885391187	-0.44585510584373
21.8090865957413	-0.342297748475977
21.8005913475532	0.108465670162894
20.9335326878625	-0.0820507918212255
19.8044699480439	-0.0506868085622328
18.8850835544323	-0.0283989199878902
18.4689504878583	0.403855076574205
18.1410188943524	0.311009382238556
17.7805537889371	0.365568612242054
17.4218669193233	-0.0443615185204066
17.4699137247375	-0.233748304777928
17.4261324561719	-0.285177463760068
16.9916742567842	-0.14904287733753
16.2112468271927	0.0880697979745859
15.5057950945779	-0.40781227011623
15.1813218570989	-0.11317055738237
15.3525216350097	0.217972014442098
16.0493493920277	0.198812872753429
16.5133980520635	-0.222640442417281
16.6161156687725	-0.0695728383280262
16.7230130207787	0.152335116041611
16.8245248059848	0.304307573478611
16.5832443379702	-0.0802926329732775
16.6200011817405	-0.36622401223083
17.1176846158155	-0.199099998969318
17.8135404831537	-0.332671822593592
18.6354058575215	-0.154993784700913
19.8984622471359	0.0897735636866079
21.8071671830324	0.250059170678083
23.4536211289232	0.291814949563564
24.6897647116193	0.165954294337581
25.7835159578219	-0.137907877554061
26.1664006744582	-0.426839091518852
26.2574977580714	-0.179495067109149
25.9773413590135	-0.0143378678788708
25.119413505148	0.337405644301603
24.0427174087312	0.37516742925626
23.1282303441532	-0.191378235641317
23.3699271833878	-0.248665851364859
24.1917010382926	-0.170517444449618
24.9902725093245	-0.0908610865668398
25.803816868314	-0.099348688725283
26.6302443129659	-0.128250441434489
27.7367560015096	0.0437956408058353
28.4018231834437	-0.00168105293524778
27.8812668442754	-0.0548326524169536
27.1831539636881	0.163359578837873
26.6682672544465	0.172225814829864
26.0199564883732	0.0657364949905388
24.9111783624987	-0.0448552037625337
23.5361226173894	-0.0489675228914075
22.4516020938275	-0.103238166009059
22.0605005161165	-0.0254522794091643
22.3598320342886	0.299318897493198
22.891524122657	0.241536310816488
23.1607969934932	0.21681831800002
23.0037099644624	-0.149521946281902
22.7908151693714	-0.538919798072888
22.9897558308742	-0.177001433513935
24.0793238534614	0.140796104278801
25.8578018482253	0.0694083534370613
27.237287621781	-0.0521609332499104
27.9539943670492	0.0789108848059493
28.1157118607301	-0.0272459940219872
27.6866680092014	-0.128942426662215
26.3209819503337	-0.13130257985336
24.155042538277	-0.108422223768923
22.5439615178816	0.0927286578306434
21.499397055142	0.190377842940351
20.7388588860854	0.0959698036006611
20.321950464181	-0.0245004610455615
19.9743447011168	-0.124632250244717
19.8623812054192	-0.0422731722473162
19.4318753010467	0.108331789249295
18.7344771500637	0.515502281144238
18.1124018059082	0.661400278724335
17.5543343649123	0.0103684025149598
17.4786725409576	-0.474539818189716
17.796655631512	-0.176333873799977
17.5466847090137	-0.159535077207198
16.4412881298118	-0.182482807905371
15.7531683252727	-0.023971522309469
15.7660274683259	0.567515860096487
16.3737548937397	0.277330350274098
16.7084564332346	0.0770932454632963
16.7248198401614	-0.166317416869334
17.3575532342052	0.0253546451675032
18.3387761117003	0.0470648656915783
18.4590133209134	-0.188894754741801
18.0201940217124	-0.238420203044534
17.2652011457668	-0.482949951436204
16.6849282091355	0.245776909082288
16.3177169837614	0.126193908127583
16.4028448904293	0.0626786763945203
16.4326862997083	0.18752265068481
16.453271321404	-0.010664747654098
16.7400446498219	0.217163515565899
17.0635153227535	0.089219917745981
17.7906385759247	-0.0835317042562836
19.056674316115	-0.328823564492326
20.6544813408552	-0.32322604372284
21.4035767168589	-0.224036900348639
21.6846842175748	0.232904000012762
21.6787687424162	0.272408258144494
21.4013332669573	-0.159710786176142
21.016923194601	-0.0903112952572228
20.3394049936743	0.014478265489814
20.0203400046878	0.0636920757841999
20.3192070888639	-0.154573943885727
21.2372068074199	0.223630855436588
22.2415355638632	0.279410332860688
23.0508122459889	0.136883283950865
23.3660998014494	0.217391721515894
23.0293083332981	-0.019679096850248
22.2925397275205	0.036037684180298
21.7876200814061	0.013279221744884
21.697976979288	-0.115475761692273
22.1566360568841	0.0158435367942373
22.45811236198	-0.0457006369365991
22.2660399458921	-0.0940956751123964
21.4900119334426	-0.198030056499906
20.5678278615037	-0.0873455353382937
19.6187508670149	-0.228386640685652
19.014577079928	-0.0887088323309904
18.7926777115842	-0.0201463802045518
19.3177158685787	0.258639258380937
19.9699589627205	0.0909218695738957
20.3389915418139	0.161376862667242
20.5016111714498	0.0539251207079312
20.4900897084366	0.176656761499482
20.3144511946845	0.0691111739919017
20.0594935397289	-0.27371359172401
19.5146055916888	-0.232949305226106
18.6551637597419	-0.234689944344771
17.5139160730813	0.0234102683577405
16.3674543923814	-0.0280297735144093
15.9471587572489	-0.0880916422683566
16.3727198449119	0.347747618905472
17.0954299039616	0.549039040852686
17.9733968217432	0.489762010249779
19.0474936120785	0.0622559212648809
20.1823159158489	-0.16031611550549
21.0011312170287	-0.505317043614805
21.3085016844038	-0.293869496057939
21.0089310503519	-0.0942624990591533
20.2066731346929	0.0623387511970319
19.0609601476876	0.161355497537145
17.8143120638257	0.0510805149190192
16.5590969030941	-0.0281039322295057
15.6391230739949	0.185560507344931
15.3534622107141	0.116561797834477
15.8918514053858	0.10833097689418
16.6119029401768	0.0466253698847014
17.1804234108153	0.45431925354696
17.210648730547	0.0571419128200741
17.1207687900123	-0.79107274936844
17.1963379551545	-0.368987248931816
17.7298131245341	-0.315727449425014
18.2762922642792	0.0833458602703443
18.3193449315062	0.270852992209722
18.0970785227982	0.419387242430937
17.494712509754	-0.0463606590660165
17.4112070670456	0.103316504904016
17.8271465599761	-0.233216374503664
18.6420072407603	-0.147248662774725
18.9545128963915	-0.324519112501077
18.4611025986351	-0.0181082559343466
17.5568403245766	-0.105400550475191
16.4528261532974	0.414292033476585
15.5243798895507	0.3176243551407
15.5056658751819	-0.15959111937216
15.8301287829151	-0.355161686894267
15.5843029720163	-0.0345254146139795
15.3393983637736	0.538190711701546
15.3393983637736	0
11.0521817216953	0
10.3121311176803	0.213090251224028
9.19884299053591	-0.342404866561254
7.20588304433371	-0.896437577186332
5.26994798906333	1.37711361124065
5.10700205885641	1.84377296374266
6.14814930517481	0.486489526321245
8.08138656569808	-1.86937366529045
10.9759082848715	-1.7501861906895
12.7863662188738	-0.462848826879799
14.3549870065404	-0.161278253342958
15.3743385964845	0.00247520282793312
15.9554853400722	0.105013516479052
15.9675592291232	-0.00818560597141593
14.6575546184571	0.171662029122092
12.4774089295561	0.626633982443664
10.8119041660568	0.518570746627192
9.91043685206563	1.14623393204712
8.32813674897645	0.750910106327823
7.88329081999485	-0.879304039553742
9.28626548358504	-0.888486620598158
10.8681309269124	-0.11370168836816
11.2271668309101	-0.392180156764814
10.7153380816963	-0.876755375973002
10.1429465301625	0.339837913845813
10.2700838403131	1.02902207218053
10.6316120029217	0.912086124946903
11.9429136848832	-0.680684796995755
13.271745351952	-0.508060158006356
12.6163328160485	-0.201639122360835
11.4422894310306	-1.07392164382933
11.8326255012387	-1.05989454305011
12.8376612173568	0.147599008741213
13.3230897351675	1.30819836143347
13.1882546495921	0.635443549496682
12.2948389627175	0.708407082056199
10.625357889572	0.894963341635175
9.52995371340517	-0.226938065274723
10.3589710086782	-1.51027271742425
12.1302518414518	-0.462730796621132
13.2672213647786	0.200042403623634
13.3425648485605	0.698103405726729
13.5890234601365	0.261964485704684
13.7614020181194	-0.206889164906078
13.8984430603058	0.125391212646547
13.3698528551758	0.75703994153139
13.3140739364991	-0.843304421867935
13.8411511541423	-1.14465248054083
13.9771354110529	-0.218017081496814
13.1155409645649	0.281978754980693
12.3781364484005	1.10142388179848
12.5200110587837	1.12418601993376
12.4597734641212	0.153586924207626
11.426848123877	-1.14127894555421
10.0908118373267	0.419118214524826
9.24727432895506	1.36275198867259
8.71571551232166	-1.08861524906391
8.66511521503292	-1.12453282350464
9.08953744616539	-0.25980362924979
9.695412441795	0.336346055800822
10.4468316061946	0.213609063948234
11.2409079754834	-0.111516649501783
11.5830403395922	-0.054722709895929
11.263675716395	0.545233984759724
10.0278436964223	0.390449177481993
9.67962521917666	-0.157411714863439
10.1181454997061	-0.552864342391258
11.190199262064	-0.339339947884116
12.0462058779704	-0.0806693825811761
11.9414527621469	-0.436517036575797
11.807441277797	-0.513786980709619
11.7123489212799	0.410483438306264
11.7964848707145	0.601742938994807
12.9757694115417	-0.511880482687957
13.8462688860995	-0.245946498963322
13.026668832425	-0.482032744151047
11.1369037220609	-0.740104384155842
8.38521716385311	-1.35309931906577
4.90787154572623	-1.39708538243468
3.37076519603548	3.61716959285064
3.29145619886202	7.18743841425098
3.9158033889952	0.610176797859917
7.1495239048095	-4.58359422994131
10.3960124283123	-2.40258812988431
11.1146875319274	-0.02618850400949
10.5966839277909	-0.171419767660629
10.1178045092603	0.206182072006986
9.49217120148387	0.957248846551015
9.17685461138035	0.235383507331947
9.63709712671801	-0.363368380596356
10.089977554697	-0.665776045268832
10.7871992833125	-0.670047734003798
10.9176630988189	0.753727152864894
10.5970937009513	0.189574839768083
10.0831311785746	0.00541468899579819
9.48937329648973	-0.706783638385019
9.06078372938583	-0.660140301045052
9.91379426625758	-0.226125319982142
10.2297512623208	0.979110882861774
9.46511177367365	0.127961212164603
9.0870698425115	1.07748576236387
9.49827737314501	2.61426397525781
11.4006332981272	0.0919747726065556
14.6669492308467	-2.11299916013189
15.0169123853527	-1.67426415221879
13.0879080447782	-1.37028728545205
11.119937183764	-0.393255454745397
10.4619969760269	0.611166748870711
11.1623117183239	1.38315195933796
12.8324849877244	0.260732048268984
14.629876334927	-0.0636171151951125
15.3652111751591	0.0393702171275068
15.4720930301839	0.0983005220983638
15.103514713913	0.258379524067398
14.2850100146545	0.00211823261898991
13.2722351464411	-0.242324809370136
12.4529366955476	-0.645528544132537
11.2114347028587	0.0710783444261632
9.3748439165153	1.45413011570321
7.49592822515923	1.75717968934665
7.3931773746299	-0.408271258954825
8.8970766147808	-1.37662678111583
10.7619623809843	-1.00045993819846
12.0891964519014	-0.215289810931054
12.8895746458644	-0.314769198764894
12.8976299093621	0.170734270811366
12.0053029995367	-0.0679898305977207
10.5549003379441	-1.05329484108926
8.95226135103023	-0.192495475426721
7.03766427784661	2.73420853855166
5.84960794446103	2.25413648904895
6.87748853034025	-2.16922636746757
9.30643717148319	-2.05704967745845
11.0423553967981	-0.584284591765634
11.9117120240224	0.614957841736497
11.6043408952181	0.0437615077749439
9.688528656824	0.178869027400334
7.8846646272139	1.66457630389706
6.86325757573359	1.34479167754806
7.27596610210972	-0.676708147795441
8.69748297713239	-0.473422361592544
9.6108754839411	-0.586434992778259
10.8601593886137	-0.644637921696775
11.8205244623879	0.0110616912598119
11.1535110316084	0.453876439867183
9.6424537669565	1.04194276770057
9.53081983268023	-0.196021693377175
10.8410912412332	-0.86839621312426
12.5133728838813	-0.262134724379683
13.9387860158767	0.171254773438871
15.3802342192975	0.196828427296846
15.5777857283845	-0.0981944157801746
14.9301069771303	-0.828770292444312
14.6145726081374	-0.0805366968238673
14.9615545143534	-0.0543342355848895
15.6753665261903	0.163956263403192
15.8059676161785	-0.508212001766814
15.3844936437753	-0.521041098131217
14.3525817412855	0.141011111271388
13.5060922965482	0.720050575284511
11.9480914084606	0.393202420692759
10.7276151524836	0.616337652720202
10.8338501353076	-0.141706909943997
11.0913727120966	-0.618070883594893
10.4039109533184	-0.16159153930591
10.0512004702441	0.368341376048326
10.7951243337	0.091509270151942
11.9135287428617	-0.562975287918725
12.3602076929021	-0.225662009262068
11.7498448294441	-0.214036808495301
10.413069687027	0.38451965709905
9.09267224649569	0.31784129203116
8.82378719003545	0.230238814294543
9.06984607726774	0.568985820319153
9.21474663155286	-0.279333537779577
9.17509870092843	-0.359731795189495
9.53030965902956	0.242598510720324
9.99904717372623	0.0145300456213052
10.0325694243405	-0.322556416211893
9.85681413587658	-1.5127165571832
9.97750152765058	-0.232720170303474
10.8519742410191	0.956149411439524
11.2728232850268	0.438012720789013
10.7042773418271	-0.530184485987157
10.5238985460056	-0.0362682561975662
11.5190694127995	0.655011233888034
12.5542317718123	0.601076428740914
13.5427194643174	-0.142713216868484
14.2026719822548	0.272560776926105
14.1837854257389	0.0303237237813218
14.2742857238622	-0.109144936946522
13.9292338631612	0.219841259150985
13.0684932946673	0.740798326933105
11.8447828420373	0.453194789747098
11.2116134650427	-0.237082830672144
11.0868341098067	-1.55170814285359
10.5013153675936	-1.0875873061828
9.52003402291409	-0.0620508841883212
8.49051516130742	0.884930831264728
7.48424790935613	0.034723343494744
6.77860213128355	1.61853884343071
6.75253426680818	0.346466294578693
6.95303869478508	-0.446003231876224
7.78414763270566	-1.07919913802496
8.34495317054935	-0.466872939064037
8.51605153460771	0.602518965182164
8.16606588883036	0.534609148936729
8.06304430421866	-1.45797566505104
7.46118727789229	-0.404229925702816
6.25670946009612	0.58485060812651
5.84755937785001	-0.313708875519391
5.88737859479231	0.179623072061382
6.11919766127119	0.553280174222852
7.29860198022734	0.019151782807544
8.25099160089654	0.844228958232929
8.62068058412351	-0.0154265330315048
9.6259859049298	-1.02911628235408
10.5205400857404	-0.0673337136414303
11.2043943119701	0.775590145293112
11.9687209632438	0.874312082836559
13.2106472930373	0.249225633006789
13.9352553740585	0.168348443354857
12.6324520571938	-0.972850325068079
10.6090560364789	-1.46847937869488
9.45774047974283	0.300323342103962
9.7612851051119	0.406764872165045
10.2998850330339	0.539048194200418
10.5942765848503	0.0347312078818813
11.2557340079553	-0.125529894533889
12.0719307914645	0.271767301403213
12.355531236139	-0.0702795655214187
11.9591727904917	-0.283009140273383
11.977330309213	-0.245880638413167
13.0348592638183	0.0121647845409458
13.7750190590846	-0.588333651951794
13.8393283129672	0.366816733959611
13.6035365153629	0.398695594119582
13.5056086179112	-0.248266127581704
13.5660520809875	-0.499879369835853
13.7044602890224	0.375153896261466
14.4958162676561	0.294148662558202
16.8526258068006	-0.328535225683125
20.1150907880942	-0.265096750816855
21.3378864461056	0.12926485548472
16.6890543181064	-0.202789840225373
10.7010404477232	-0.770952279224749
7.77175250372268	-0.280206689604855
8.45445090924873	1.07982795839285
11.2358081155917	0.0811796916281451
13.7273568996734	0.395002459863866
14.9316151270496	1.03924822930084
14.0803179380808	0.127029712645549
12.7185548456993	-0.794965832875526
11.5738766883584	-0.19701702781353
11.1203783333703	-0.724663029765322
11.2725245821982	-0.834159140407122
11.4070903808209	0.0461430206516416
11.1472522208586	0.987581253387079
10.369204679232	0.377623788661679
10.0715752325643	0.238088550338933
10.1049443348284	-0.106433329977995
8.79550429262302	-1.5269965534501
7.52398419148778	-1.1016523483242
8.31096350071836	1.38276767385958
10.2637562444137	0.0692864191348708
11.7450158845616	0.217191083160506
12.2745379968811	0.470684596133826
11.0353352677122	0.150478967547236
8.06770832333243	-0.835323192506583
5.94745597509133	-2.15638021068988
6.11404900403449	0.32666617081016
7.81409943078151	1.30205899465089
9.72139300841711	1.27820317056112
10.9203181680246	0.347766399364813
11.7508142405739	0.317874082727391
12.0593542768261	-0.519388829368282
12.4512322088161	-0.125708615386363
13.0720182507009	-0.692260611513489
13.7782479663971	0.144031389208359
13.782769016137	0.370767610121364
13.410414559063	0.643501846993087
12.5428982492398	-0.241741445690394
12.1926709861582	-1.16951045651662
13.3868211769798	0.228437834405875
15.0205546211704	0.145345005513466
15.6842114942911	-0.0282645536504291
15.6121694917428	0.597639636184487
15.1764683877331	-0.231421224208858
14.6608877257102	-0.288309787850677
14.1237809263633	-0.671066354258735
12.3701235959577	-0.696092647306511
10.364162897288	-0.312433425280037
9.76549806150095	1.25272288218426
9.67346594499331	1.98461574389184
9.17445080144205	1.16525432200078
8.79174356838599	-0.981269570588565
9.25982662888574	-1.43353405313718
8.91595579310603	-0.442118113917981
7.75306337798592	0.778723824972579
6.18531006268384	2.6590097371578
4.96230883686896	1.79397616062248
5.17279457225225	-3.52652398025003
6.45545786652171	-2.047158152381
7.87326726151473	0.122292200655313
8.85648036456742	0.080624183655373
9.22162129783429	0.486033643969695
9.22276516506707	0.039361764112576
8.51255866975533	-0.0917008470452543
7.91882325304937	0.904980772697392
8.57881112493634	0.453293805400655
9.38387604638239	-0.0366113606618718
10.2888863157586	-0.714090656751316
11.3749996092157	-0.813095032290205
11.6434757482443	-0.133105940100539
11.1911360280156	0.8248722492672
9.99635146470429	2.98033779675468
7.35709072022958	3.37080146903841
5.94111326783146	-2.19309468178863
5.82196417034546	-4.76015911355232
5.57183474193728	-1.92667714459093
5.19205744017291	0.110462045968783
5.53246906087924	0.787932600576558
6.76487018548519	0.730569730948841
7.49780345314395	1.87538415744847
8.14957043658447	1.09841958873251
8.80637157108267	-0.539612143979343
8.91140470323472	-1.76508655954314
7.88850252754559	-1.6967861793007
6.80171020885995	-0.79476379049629
6.89829259555292	1.19243491221255
7.64970138241237	-0.441995010738369
8.12502791641298	0.849525570094255
9.64024900624401	1.35231502346153
11.6560186747135	0.0755104956789853
12.4118087511144	-0.861180206591054
11.1533403301203	-0.515172645844618
9.09296414051052	0.061732043173381
8.06541616557622	0.154004853545631
7.58991031190848	-0.361476868877051
7.53792185692028	0.30516483402857
7.77036004015136	1.34694081743944
7.1328364041214	0.890211983149697
7.56241647314968	-1.81993875792674
8.50476030916933	-0.909688024645369
9.39940739763871	0.278838792952949
9.92959784879614	0.950136772032346
9.55910627614758	0.92197865669508
8.22640051905285	-1.28317378839319
7.29249100286552	-1.30889324686866
7.75545865645558	0.737954030206473
8.13164238051021	0.624559616357013
8.00424448196339	0.529225667770148
8.07330245175233	1.26978099030418
8.53366003339423	-0.21177713942055
9.12336136996029	-0.905352009588055
9.48669428740189	-0.670919721147633
9.90549398254855	0.172062098082471
9.49647863167364	0.155926501725987
9.04441419717022	0.107307732567197
9.00726230484902	0.479512577306405
8.99589063553122	-0.149626016091506
9.49840997392295	-0.179734120765429
10.6952672342241	-0.0617871181867226
13.0809841818885	0.242646748517606
14.7554202192918	0.00821119522620795
15.1378744088911	-0.599974186588407
15.0103998361926	-0.407316316446951
15.2268331381884	-0.663389052805232
16.1463891811528	0.439146090852942
16.604103129664	0.640857811615978
16.1479398843161	0.488727401580658
14.782469584515	0.654958691184416
13.0604588565817	0.746233954368534
12.5672279558033	-0.782024824185955
12.7468037553648	-0.605977045024209
13.083601838846	0.133372078331536
13.4351762585302	0.331140526215473
13.9932759280848	-0.158473380079266
14.8185241050392	-0.723757127232689
15.3105227843023	-0.301644298059847
16.0420063006683	-0.197035843531267
16.7508964217572	0.166168151354241
17.5445283619423	0.426716556386772
17.6108460626897	-0.713345130906684
16.9395067641911	-0.950648940794147
16.0220243033209	-0.228857228740007
15.9163254237409	0.806011770696236
16.6819202155794	0.966628408730321
17.4292237919753	0.254727160207817
17.0242167646448	-0.0751543751769217
16.0491561006441	-0.432258790706838
15.4227991018689	-0.534539403700915
15.7691386618545	-0.0803039037902515
16.1867437374836	-0.149322287106678
16.0964458530558	0.417556429468993
15.7983295872899	0.412280264488891
15.2307526462067	-0.16147285871088
14.6128598304748	-0.773493686271658
14.3318671678008	-0.237334959861182
14.308925713395	0.28949187457751
14.5570846807478	0.677148714829554
15.659946587916	0.446384935574056
16.5700874842061	0.160008053508832
17.4300305171082	-0.166827935269624
17.4368488511773	0.21783403934667
16.9827206985564	0.0732034948124409
15.7369511468028	0.0355462982446712
14.298025839534	0.431269113529017
13.3123651962103	-0.531317839516573
12.8911659036089	-0.603981645684256
14.1519535775377	0.107898875478824
16.1752325589963	0.0753401349895348
16.3553717807079	-0.888636945170069
14.4004320767747	-0.490502229368978
13.2083770572377	0.78978963369489
14.0573412871029	1.2750006231691
14.6016694805059	0.946332165221312
14.4058691166612	0.471753795357619
13.7617973835298	-0.681863514053035
13.1629594685396	-1.26407681264019
13.104660290595	-0.872934320081587
12.9608715879152	0.783894371658685
12.711963263237	0.46976228793389
13.3171704421926	0.348635227472795
14.6762244065494	0.284453337183169
15.4993938920623	-0.973575066392897
14.0184199710862	-0.347401357910139
13.186142844762	0.336743457710877
13.7254307175092	0.202666782857924
14.8199207350129	0.693057676954725
14.8813305607828	0.0303914526706617
14.5944482659465	-0.291621069604419
13.913191049768	-1.11676135744511
13.5898060018738	-0.605413251507477
13.5640739913105	0.160717615399789
14.176577947931	0.385880361494684
14.7385739682404	1.01674714391895
14.3363802526511	0.896606692637715
14.1430550291898	-0.454021255106753
14.0677342509549	-0.285271248986621
13.343299209042	-0.364761963319091
11.6691170370669	0.145307313823297
10.6525230410932	0.874426985566327
11.3034517358514	0.307663170744254
12.3037094428924	-0.550525132772467
12.8516476005104	-0.922496687280705
13.1340315201398	-0.489516500672898
12.5706293638201	-0.643451582127192
11.5987974887769	0.365320532343434
11.5854273170898	0.127213785336217
11.7241157363625	0.565390103697618
11.5688587736621	0.237393394395339
12.4293880148992	0.0427242023336618
13.8857827514156	-0.0307181236378275
14.554961163088	0.0278920387753113
13.8479211651497	-0.317012265697685
12.6366525085744	-0.828286028663627
11.6773900872634	-0.395522426347052
11.545174434924	0.476747076438514
12.2717329916701	0.541052046902528
12.6117295069145	-0.230544497511532
12.7892840863193	0.162145465741175
12.8680384022485	0.204867630946187
13.0188492169621	0.226620280271695
13.4032884767395	0.238385116449959
13.3507290295043	-0.348548893909068
12.009751217535	-0.686353014672885
10.5693711178359	-0.612486132772435
9.53532128000879	0.381804845593009
9.40188630605422	1.25048842681399
8.8304799719391	0.652383373263608
7.74139472802687	1.24014104713971
7.89293660856208	0.0441859251945398
9.54169546609154	-1.30443777239605
11.9138845667802	-0.337792971476688
14.2368336434976	0.0721634060522262
15.2618926920217	0.0656487004810616
14.8184460352672	0.0194853405107945
13.7874134301657	-0.0564541536777862
13.4945833939364	0.471966803552134
13.7549470586038	0.373749771371951
13.83410078159	-0.023889185992062
14.4064501418269	-0.258124484694596
14.4121419764503	-0.387456502045252
14.6836337582988	-0.12099590554199
15.4251233887095	-0.279032948259021
15.2518118236737	0.290194061801308
14.1812131508987	-0.226818902722938
13.0580819197733	-1.05915970816085
11.7101094265995	-0.255953656329092
10.5969586974714	0.0531935610273332
10.4545637150772	0.112721827214815
10.5593704111765	-0.0694355558604464
10.2266531524174	0.94408569583351
10.0300365741789	0.735415434916127
11.1035887993443	-0.28688559755312
12.8693900167354	-0.70656770506958
13.7548908105943	-0.0969472879912549
13.4473131137407	-0.0975016894879035
11.8251843801311	0.517851943185307
9.32850215969424	0.729316476479148
7.61229723127765	1.34274072396943
7.78141085187852	0.36996858532263
9.51904879493993	-1.4154816527295
11.6837997128977	-1.13526554342204
11.7358169923828	-0.335766207678067
10.7190355014045	0.83919920620206
10.5243884738362	-0.0503274530380758
11.2269489161161	-1.25780959629134
12.560956783566	0.361008648255286
13.9620155337044	0.755742675392565
14.9318903295502	0.15424790486703
15.2904836467132	-0.030756634025433
14.373171665566	-0.0781458672461806
13.1151713698771	-0.164194358806344
12.3930487268454	0.601923143010379
12.5664130262992	0.0714551537268048
13.8670809348422	-0.597016731243577
15.333978350432	-0.580699666271335
14.997607552591	-0.0378427485678506
14.2218031839498	0.36742620745193
13.6082775270166	0.480782931728239
12.7528274340758	-0.395844579013343
11.8735798537125	-0.69259427028979
11.4336383744596	0.204867939087759
11.7939838636736	0.212721336798323
12.8207997506207	0.0281391045499274
14.113050426607	0.459666940321929
15.1926641093131	-0.0798806274689291
14.4653378461085	-0.466821548970785
12.6859344213369	0.109907645335435
11.4494943865216	0.535282813404542
10.7936706761256	0.768497650456833
10.9429762107794	-0.434339269813246
11.8157138584246	-0.247667747119195
13.1906945694498	-0.264569396782648
14.2822398621566	-0.0330934011647239
14.7956884463172	0.200642179548227
14.681070119267	0.0741631114821701
14.34422163059	-0.106598218290917
14.0075663195529	-0.122437618848436
13.5997971672947	-0.139787960236467
13.4557249300233	-0.085102739994184
13.1196018717854	0.33216976961319
12.2482536881777	0.0349389460459462
11.6688106990588	0.0782030412557729
12.3562510449297	-0.0157382272856114
13.4062113982212	-0.820187604882842
14.1127521221002	-0.204053725264561
13.2770153193336	0.601823157480344
11.5777602719692	0.613349087214994
10.2018218504381	0.476172147555468
9.63210550392182	0.308327245231421
10.0597625129988	-0.351342918276765
10.3481958955151	-0.63527513924169
9.5483940550965	-0.379762986678711
9.4001061144519	-0.62222758185084
10.5239717816144	-0.533079068503086
11.6336451938141	0.21062230834289
11.9449370845378	0.226225526518109
12.0054457236854	-0.772664974532523
12.4646328723949	0.573004019319716
13.6572696481912	1.38483134329275
14.8488312612166	1.29765312912955
14.922903905196	0.123169343565152
14.0855555314725	-0.507457085085187
13.1511723985371	-0.520462606552269
12.3353859120606	-1.05621110842906
12.2160669701521	-0.301767349465247
12.6648640482242	0.575616710578266
12.7480659423177	0.494481838642845
13.1542637188348	-0.475695639589448
13.275315191462	-1.32982049740922
13.2717340414865	-0.745830241877948
14.3015060636937	0.332228797181409
15.2063754098947	0.0837875091559601
14.5916045932804	0.243918107552566
13.4418281713512	1.05006965225304
11.9960184842236	0.782464468548831
11.3951233132977	-0.0387870224603368
11.5957551790563	0.155729562238239
12.1597921654248	-0.117763091065265
12.7117314925902	0.365533483465308
12.4693487044795	0.102299538931465
12.1147007253886	-0.290813142590895
11.7120412065463	-0.737948918915899
10.3062623436189	-1.76185460815174
8.86596735855966	-1.5316822364184
8.98706087849839	0.0630652865555739
10.5008945202899	1.41665555554332
12.3049625070258	0.897136709578728
13.1105885618642	0.593031923707993
13.0535749413778	1.04376158958216
12.2100427969718	0.309058197911611
11.1311721265062	-0.560258291167066
10.9440533445736	-0.189514008614077
11.8023877999434	0.220194596677592
11.8708408650893	-0.494457177094281
10.9337202904911	-0.644624426880229
9.92579316987968	-0.363358239819162
9.57411487869444	0.25456703808348
9.10409250081243	0.170542437586392
9.36899743931089	0.785060483488208
10.3124313092778	-0.455544044744282
10.5663216873381	0.360520836725586
10.6195295693923	0.0819341604536446
11.4226270180827	-0.877075430483171
11.812513003806	-0.199527290071322
11.6406008656299	-0.150953418442156
11.1537533733098	-0.398512418436126
11.0087920253288	0.266005202455229
11.9590553583487	1.27656022050236
13.5038401399515	0.846347621272131
14.0411266938125	-0.640779984450315
13.4154255988783	-1.07820023145136
11.9675475138721	-0.487921649343229
11.448568906717	1.0577316608253
11.3815983744636	1.17586597460212
11.6076663514047	-0.673809282553046
10.5590102275866	-0.0772452425330611
8.57540417055872	1.01679988471101
7.2626970118796	-0.662329684752962
7.41756402155222	-0.661874762736974
8.28905101623575	-1.42895262857345
9.28831725867184	0.34507107457297
10.6962931236918	1.67300753600886
11.2901610103355	0.835500504146671
10.9469265092452	-0.44757579594596
10.5851449483632	-0.724860807251281
10.1719763551666	-0.24273979701288
9.29504359029819	1.1620363004625
9.17934939272932	0.177101930427978
10.330937889571	-1.09590404042736
11.097116354163	-0.256214187085931
11.0620624615797	1.31231489125698
10.2349812140504	0.132108646469278
9.72173066410265	-0.325062292213468
9.32177746477874	-0.312797082227249
8.86322640285827	-0.733598608472009
8.41476750351257	-0.451675120531403
7.89645147952095	0.408238985707215
8.38367292448936	1.20467418551491
10.6698612677403	-0.311710781507328
12.7781242950303	-0.99223480420649
12.9935005524075	-1.39736364692228
12.0356294126887	-0.650081771189685
11.7250194385348	0.247541216698599
12.204757455419	0.621751931138986
12.3365990540739	0.63207234796174
11.9991431826803	0.500734551593523
12.2036937516906	0.0538353875975028
13.1006460547277	-0.303718487071966
14.0080735739252	0.271042088075185
14.7309960792062	-0.0112597992838843
15.0011964754765	-0.590711411226337
15.1218096540979	0.267200393745387
15.0211335364228	0.650079212200077
15.0503178816744	1.42412324286248
15.1712824769334	1.34021964443354
15.9000338549083	0.0366581237136874
16.5735385637578	-1.96725279680076
16.8881042699805	-1.14857936556367
15.7695523301523	0.00183259759796962
14.6390776859616	0.396582596534349
14.0001845244732	-0.206839692443868
13.7414779689856	-0.587648139230437
14.1202464765827	0.381842584842717
14.7274541766985	0.861379153430628
14.9777196394028	0.672652130764875
15.0416462491167	-0.150242402194077
14.5934525312076	-0.760402035500101
13.6898406876415	-0.882596819599886
12.7161369115266	-0.311092313449615
12.5853792541642	0.492683690876585
13.1764073576908	0.102097957346634
13.8581737290072	0.755452310122725
13.1480862350005	0.434259011152338
12.4667211941115	-0.611181867479841
12.3661570750814	-0.70037109214566
12.3410133377213	-0.365991673754593
12.0624746656227	-0.213685025660962
12.0054955020028	-0.0762706400384082
12.5840413326206	0.4116010772166
12.7206278136421	1.0149424146399
12.32277003083	0.416164238279067
11.8918362319803	-0.477612405388901
12.3366878234223	0.152980082159016
13.6186943722874	-0.404675139974893
15.2334931907834	-0.717175963391338
17.0283379891767	-0.237084656485807
17.7506003127875	0.0907539057785097
17.15731330453	-0.112405418049577
15.4502265329514	-0.276778554016189
13.6510249799669	0.996911396692185
12.4041685356908	1.00124028147982
11.7380230167907	0.555620320451516
11.6938643410478	0.010037335114681
12.4265555666701	-0.530982404220823
13.7534516628466	-0.475518879917354
14.8666432518783	-0.192631697882
15.23147364994	-0.745525586472352
14.8731932402885	-1.04004482596442
14.7855512569183	-0.0423921826956122
15.4489974458835	0.711999020041871
14.8989503256568	0.386834736079204
14.0769354838548	0.315612432311306
13.4300408665636	0.253482854494595
12.6563592898948	0.130171615927869
12.2942078103689	0.130473631400473
12.2324380696734	-0.213178005675635
11.4997494685134	0.319386680024629
10.078551095337	1.24484187984309
9.30457404866512	0.91602396305105
8.78642602006808	-2.53035704978657
9.48384767240444	-1.83451393522802
11.5196880955651	0.864639442241086
13.544487657503	0.908646860365008
14.4112262811519	0.28274275898118
14.0129935614582	0.346880319367434
13.023329289668	0.169176635004957
11.8016067953717	-0.146010033165924
11.5971326987432	-0.355215210179345
12.4881104285153	-0.380471336618734
13.4612750591566	-0.175724245266354
14.1469211936497	0.0476986492971959
14.3175185135195	0.231015248190863
14.5044729746659	0.629313618128062
14.7566541839828	0.353384494092305
14.4471556615752	-0.26350766528505
13.8907388714301	-0.834466630284576
13.3593101335609	-0.949847080085279
13.0006708503506	-0.442706203433753
13.3942521028491	0.138577737515836
13.9023708281331	-0.0758967934116783
13.958592170261	0.10285489997743
13.9768261350954	0.916610786151739
13.181484778535	0.967351050202098
11.8546449226749	0.165344903877078
11.2018323281982	0.171185862387019
11.0779433600652	0.16690195742944
11.422345921805	-1.0205446752617
11.8110368940478	-0.722620239851147
12.0482466494754	0.0456370129293046
12.5670352190269	0.00169499287642322
13.4062387978118	-0.141163838080372
14.2637065791341	0.449945931470344
13.7375922444651	0.0690701212108621
12.2475438654409	-0.717297784719177
11.2130408552852	-0.0748133771671008
10.9389424011095	0.233398061449827
11.0793288771902	0.267427333331233
11.3741122647478	0.177843065903601
11.4607193730572	0.119893950274533
11.324057002806	-0.037257621966682
11.3944364858756	-0.392828802752883
11.968927091414	0.0949699978878199
12.8306847110724	0.19206984968366
13.4645242734007	0.400237481184076
13.1568255422554	-0.0649118772034417
11.6795243416718	-0.447404116407643
10.2360220744544	-0.447581106209282
9.9566657897735	0.180770110530356
10.9042345569099	0.412097947380903
11.8359306963825	0.1633310835046
11.6576346556935	-0.690871964764735
10.3187447141195	0.145181259647176
9.54793557041879	1.03658308443935
10.0396381913624	-0.596838861470132
11.3557195617485	-0.422335049996285
12.3279933204062	0.650047991020183
12.3859611112171	-0.503008780396452
11.8979843425063	-1.3041392707586
12.0406348743288	0.805827942680193
12.906880540119	0.743049643978204
13.3592346875498	-0.175151727816423
13.214905876876	0.245896026874908
13.101899788175	-0.0695143904247538
13.526751684328	0.245148538379895
13.832975809202	0.15452192974152
13.1624904496442	0.0837642125666583
12.4500864907976	0.142287285433738
12.327178913267	0.351054554758963
11.9213760224161	-0.378604382183759
11.947105124727	-0.342863567451748
12.0713837305951	-0.363705215474807
11.3148329893908	-0.348750602389747
10.8405321496601	0.126629188526322
10.3896530634695	0.0303103496308652
10.3241512263088	0.704591939337704
10.6285188442548	0.386845983968654
10.6228399606203	0.314201951785456
10.37825359716	0.349325733350928
9.87672715337093	0.114993099150548
8.87373762580664	-1.22076011267101
8.09924937168682	-1.38991558744068
7.84348005335709	0.0367155048256969
8.09104803295153	0.968765379518265
8.83568752623325	-0.4390922122047
10.0198566258546	-0.744452057539618
11.2507817853387	0.926597943259359
12.1489016312185	1.09413217249582
12.1516293244137	0.434034571662739
12.0638862105755	0.413363702567893
11.137604108374	-0.427011386567748
9.62419733661252	-1.47436903922524
9.03694145749493	-1.49516694834107
10.1335616927748	0.851606181402909
11.1512616384437	0.409176849786454
11.0670696988476	-0.80455222959245
11.0417789000297	0.0402349496798102
11.7690729631736	0.552263077190929
13.3328222689945	0.471827807507668
14.7859826334566	0.897569298166259
14.9954247671344	0.513858648270045
13.7153555101967	0.0636279703372553
12.6472322606326	0.111092900275889
12.6625941083794	0.220761970880962
12.8976041350209	-0.666116450998541
13.134044211147	-1.63982228843357
12.6772319589662	-1.29017190629684
12.7316654314261	0.418186821471794
13.2406586553482	0.9872759539672
13.9740324872806	0.684654914541481
14.2409262216175	0.061739036728378
13.7154183129187	-0.318748675755197
12.260318514495	-0.759628573888806
10.9756051960753	0.076238679715561
10.2446130483025	0.495191811676523
10.1128932168238	0.28409720644665
9.99134598333377	0.894361177705455
10.1883367157569	1.56209308256043
10.2709492307785	-0.492538592321592
9.81871764928535	-1.76176790176286
9.24266410516268	-1.63267415596987
9.69742066117492	0.562235636105328
10.868971211669	1.21744597295194
9.97972544891478	1.71226283605187
8.43816284494698	1.06396803830237
7.96897111319412	-0.724450305775545
8.45782095812586	-1.2647978786778
9.57616663834894	-2.1070034210438
9.97904772663428	-3.70767990408751
10.5011691911579	2.69674909969386
12.18179715052	3.70535014065652
11.7655557429682	0.851507295763189
11.3366613684371	-0.597430412912702
10.6087418500387	-0.259844691275143
9.56921872193614	0.301115435050736
8.52415660813466	-1.14841814913283
7.06350823889982	-2.13656607116429
6.26444220610075	-1.1920466979691
7.31773039633986	1.62907973640148
8.96157387379493	2.86770312767727
9.77135866517217	0.935152816201693
10.6935354202069	-0.993893758149796
11.6317497474916	-0.645325506861
11.9381818115614	-0.730508016820551
11.5811783020644	-0.32685520529711
10.8386777047731	-0.475730156524975
11.7370367175989	0.550108895261824
14.2490034082082	0.413671484190818
16.2218300092094	0.175964552656376
16.5629397269086	0.0419220531776389
16.3655705416007	-0.93638596639605
15.7825252113275	-0.703520782813984
14.4117631364424	0.778794911414834
12.0626595024402	1.93828534769885
9.63953443107896	1.6341259334188
9.08323086380159	-1.30493532666449
9.65562839318075	-1.08002185661425
9.30180616927601	-0.124112039866506
8.44961049070429	0.297133466498774
7.92744418140008	-0.325723608371251
8.29369018525513	-0.000399884554266317
8.28908535542138	0.0387803827883146
8.47167349740311	0.597755914603923
8.4648205255275	0.984028658892524
8.93145038667372	-0.504241694315824
9.14160063059797	-0.514495058124324
8.76495688516003	0.161647422932807
8.22033993970859	-0.260729237536933
8.40998212940107	-0.732778908833142
8.80417407270861	-0.745426995786542
8.80088800797803	-0.284904164172324
8.49643798926938	0.383582040102851
7.82818393478122	2.03170545447141
7.29736595297214	0.560132550342743
7.32521038897075	-1.59861881591609
7.77766709393925	-1.27222311507041
8.1091392231814	0.391547749698463
8.12783591858596	1.23632442100063
8.50642766616227	1.1737521455987
9.34093257575568	1.14526406870948
9.65287978573418	-0.142042628942462
10.0273088124623	-1.49972176665829
9.10271884882058	1.21562027061076
6.1539937011901	8.82245819170976
4.79634070470054	-4.6750743817991
8.03402182618978	-4.81036016476209
7.21345986334629	0.723258066387794
1.29542624067522	25.9263845085066
6.68320539550465	-28.2562782235246
12.7578359928168	0.0738822663349201
15.3501856709632	-0.474967501655955
14.9236563476178	-0.271353427399691
14.0244367563553	0.0264103453860845
14.1893136846919	-0.150360693136986
13.8332110052739	-0.0634732344963602
13.4304496749717	0.144299619305786
13.0451757862132	0.694549467221059
12.7245254076036	0.887358790864031
12.5201608144229	-0.158317866482483
12.7689330893239	-0.681399730964031
13.5266052621393	-0.338721760372614
13.6813394385349	-0.886514280082805
14.1757838878555	0.231767084182432
14.4028779837076	0.375224792051823
14.4674522781534	0.0370067008092054
14.8962744667855	0.0704996940559005
16.3905714863147	0.137220344154543
17.2667998363752	0.000493008507607029
16.6149329966267	0.201733043099898
14.9529982681806	0.248682128984681
13.1033016235659	-0.27961803809793
12.1253500606332	-0.522572460138522
11.3398520250958	-0.291994136275172
10.5613956325081	-0.740819996111705
9.69458797556491	0.934114793707749
9.62723675485925	1.94031915826158
10.8202188940646	-0.20804668653168
12.1123090713067	-0.568093481180032
12.8746160226998	-0.434902433480744
12.8911079015358	0.350535340776409
13.4452972616517	0.23769102955108
14.1854333581575	-0.230539788776252
15.1613466893167	-0.289437994823917
15.6354604283216	1.06303413850003
15.4506984804251	1.36360752059681
15.395114369343	0.365571784549991
14.3192410254905	-1.94435693771292
14.1093832411764	-2.36328982978899
13.8523580307961	-0.350879953410992
14.2153054157158	0.395772598139398
14.5014118082744	0.769683003714098
14.8109741796532	0.102742300309696
14.3217452921028	0.216107248759227
13.3793314641781	0.378290709234362
12.5738889225408	0.0139180377837238
12.4173423797821	-0.38393629137523
12.8405458642291	-0.947329316547632
12.7955933591148	0.0566462833108017
12.9950460993602	0.951237989140743
13.4286097567887	0.561772949281197
14.4820265907014	-0.326552268075863
16.0155829622455	-0.54145951198279
16.4615335500621	-0.618087409196062
16.0341840179186	-0.268838150284706
14.9950392533317	0.174039698832153
13.6128888053414	0.194679763383186
12.4387718415473	0.318884287992255
12.4303355664994	0.387713618335492
12.9443282134451	-0.226798701688227
12.437434168601	0.028999136764599
12.0151528930766	-0.435408791438899
12.6485606407022	-0.560490523004973
14.8405459909299	0.64008375320359
16.7783273520865	0.902840215669909
17.3724824017932	-0.661142273039663
15.9756517655677	-0.21716328523028
13.9807833276288	0.78123372302069
12.5728459986739	0.583957076185046
11.9208880647372	-0.13982753819986
11.7410390023684	-0.585747820197107
12.155623872348	-0.406350192764767
12.7431986645841	-0.694254445753695
12.3892111330391	-0.000965425748109816
12.5631787221076	0.310135995441623
13.773556320057	-0.189967150156856
13.5136782055457	0.451433031286744
12.4037563641842	0.518362213104559
12.1386594653808	-0.122008487586518
12.6917085264471	-0.222541371595058
12.8067770883434	-0.0800480977326758
12.3722640594334	0.565152047697431
11.7961443726249	0.166861750920346
11.5205839031886	-0.650748824727672
11.1471017084187	-0.799653118245465
11.472123883288	-0.79748739553745
12.7310617426934	0.547731783912757
14.4255580364764	0.738871566639998
14.8573840895234	0.281825407988012
14.1075945999369	-0.10901653128154
11.9667633744164	0.336397580589839
9.56568868721693	1.63708581841057
8.85446935465677	0.488917356258213
9.36253201327476	-0.220615280332316
10.3928549977773	-0.775477595178636
11.3853130862037	-0.977474392738512
12.3249041784403	-0.694145176707164
[truncated: 583,934 more rows]
