# Supplementary material for: Hook length of the bacterial flagellum is optimized for maximal stability of the flagellar bundle
Source: PLoS Biol. 2018 Sep 6;16(9):e2006989. doi: 10.1371/journal.pbio.2006989 (PMC6126814; doi:10.1371/journal.pbio.2006989)
Supplement: S4 Data — (ZIP) [file pbio.2006989.s021.zip › FigS6_raw_data/FigS6_data_WT_EM2655.txt]

Speed_um_s	Angular_acceleration_rad_s
1.50793254017242	0
8.53623908066693	-0.206485679381647
3.58970218317608	29.8614026319438
6.19529263105858	8.35349834717008
16.727348834476	-8.29173452997239
3.03250259796387	-11.8661585496818
3.74915215783858	39.9938722346945
4.60063370047779	-57.972673149082
5.52833812131089	58.7694623662577
6.59438385576111	-37.5091813734101
10.5695802568519	-10.2631898654125
7.96631494397793	20.2774267616899
4.1475119295846	-18.0387323533157
5.29813050512308	-10.9657607701102
3.1703070738084	1.04492625920509
1.01215941304431	52.9062318677551
8.32620652795803	-21.2818181310551
5.09811703104861	10.146586836189
10.2231788342186	-1.63397399779319
5.73030756566497	-27.5558993828254
1.78680000468422	21.5664583206454
9.94931394270232	-0.907593628214325
9.16168923750855	18.6212811440876
7.51023635155077	-30.7915851863164
7.6692192029567	21.3116721280603
2.91169529109392	-14.1021864242351
5.29084647886443	10.8681348532792
3.30859023600328	-16.0035211548267
3.25225316398129	7.69688872105127
6.01585293684083	22.0191403864324
1.33857450069744	-53.1216462263827
3.98449061415703	10.7236725544053
1.83562257692165	18.9630998728507
11.7196625838818	-15.1715474842298
12.3467871466986	-15.3044000689683
6.85134628455155	5.85836038266102
5.4170408634659	-10.6704127280297
1.5859590479155	42.2294036950667
3.36867232202045	16.1788629951777
1.13350319714163	-58.0652641901825
6.66197009200403	26.5275741126681
17.240906397579	7.67666885481176
17.754911462554	5.116212414716
9.31931779082484	-3.54637357897983
10.3587826594465	-9.63629608925678
15.5819109317496	0.138832820578624
12.2122500603964	-20.6621918694534
2.73730274377999	23.7951400128425
15.4720317058388	-17.9284930807054
11.2078789778019	-2.59398357015901
9.82768026968892	49.8852596130361
7.7080859145678	-14.2261907415253
15.8386115260769	5.11590715752321
9.98299514931843	-9.10723360088239
10.8818180627721	17.4989349082566
3.31529479606335	-57.4245880381903
7.93083284904727	32.3501761746504
3.22806392130897	-4.64193890612616
1.53991549110931	17.9982196131381
6.55751385058329	-44.2405516915717
16.1199570776868	45.8398264888405
3.05984306044158	-3.11514514002627
0.899902363518993	-30.8934231311963
6.52904203114368	33.8804768692743
15.3740010815965	-8.32984466357469
6.57456881047041	19.2209197659183
6.18725574268625	-11.9881327650472
3.95517468900858	11.7725604024248
5.62439721395471	-6.22594316633105
5.31458121822473	-25.1748334409959
6.60194296851269	4.86304721644933
12.6125901033814	2.22654141124091
8.17252912281278	-12.613603953964
8.77830773679445	33.6146933983581
5.91007344204421	3.8467022794999
3.46975323381816	-18.5281193238289
8.75867014722071	9.07336144084228
11.5123671384751	-39.4762594921725
7.09603455369279	-1.0810138058333
1.54665117160736	24.3166929123267
8.77347007502123	-8.29816368636663
5.72158899431143	-0.481947449411285
5.56325795932018	-25.08382471579
8.57872702586037	5.54736127040812
7.00251131555071	12.0996903447888
5.13372726868243	10.3595027454706
4.70676764017798	-5.66285873732068
14.7724369541717	2.67879136641672
1.73381448561881	-22.5377629789934
6.16800905268287	29.5987964549411
4.55839460964408	26.155653673692
3.11281342953004	-9.03474532408913
8.65646690348328	6.03847121360789
4.47067777723916	-49.5013514547754
2.36017153562851	-3.04542294990069
9.83662311332468	2.37518371230644
6.9923538513936	47.7531749431086
4.74472091538046	-48.1511789491048
8.68331036225114	27.0635597664661
6.88747202429228	29.3090152595788
7.15406795988122	-4.14915450776793
0.839230799701655	-27.0159341900653
8.61737965107677	22.6496097854129
5.69118104323989	-4.70813902045047
5.48780543770621	3.17612757617635
8.75407692941706	-4.9392685331972
11.8413609596377	-5.52672513878622
7.01412074813683	-40.6855833365719
4.91631224181122	39.8050673412619
8.08336778018877	12.9638850998438
10.3671043112133	-32.0897345070247
3.72830827746286	6.91948651681753
12.8872841923292	18.7615251824766
5.614479600633	-42.9308183887432
11.4545410250538	30.3257503850857
5.61367049387173	22.3352883360397
7.43858629717933	-24.9408015229851
7.8536421056431	-10.3762738990151
18.3042462408094	14.905221022093
9.35220146451378	-22.7361959961156
8.10016739683235	5.29668028163897
2.06091796900335	35.367763331704
8.26554295541343	-33.9190267298479
7.15116517578503	42.7578221929511
8.97103404480186	-39.8435823288149
8.96672915466891	31.4705764692223
1.41457493329861	-35.4821789509187
8.09262088560515	41.5529567948384
6.31593615113831	-31.0413969766264
8.37301012681238	-19.0748786991214
3.29020034851819	17.2788841981111
4.95296024654861	20.6073250754294
10.3931096094091	-32.7999755581428
3.54390830479922	43.9447937244027
4.31965644994176	-38.3589563156152
7.29200783113855	-6.38536169123743
6.06116771142837	34.9056758017965
4.97376532577246	-12.8441749007561
1.17802798508562	19.584884398926
4.06576363053353	4.90848129965871
8.04990396650918	-55.363726470044
5.25965410125307	31.7219247432776
1.35525145505121	11.6817701550402
6.87253285771677	-0.857315922240758
4.00293612860708	-15.3115998411598
12.4299041719063	-15.8997625300597
12.2261105323513	4.52225560709406
16.7690135315844	-11.2951440236519
15.4361613210412	8.7043518366225
3.59945255537789	-7.03536464769005
15.115822063122	35.7951241258104
5.35408420071711	0.172500278836498
5.52202390068042	-18.8079762725199
13.6706685771363	-3.05657720013041
8.92230252409334	27.8644418938981
2.26033220813016	-50.2747171021154
8.60095512137398	0.87168897214876
0.737903780456045	45.5934545498496
9.81570368978961	-31.394808002871
14.5205701555858	-0.252663284483692
9.14785374441139	26.4124138507061
5.16846844094762	11.1232299819268
8.95847549433454	-4.31321143739217
4.19720651550668	-18.6196897492861
5.34986042469488	-8.1725815494189
6.12836880018146	16.0652439620879
9.80490236278219	-32.1029662273556
2.31339435033064	41.5682847293972
8.63236122371892	2.23625036008129
5.15879459046101	-2.4164418515448
7.30456996944677	-7.94186082588933
1.6649000881903	-31.6146432002503
1.51780342768838	-8.86054514153816
5.76871470004742	33.5632238698531
2.96042773698003	-28.4415425327872
10.1022962133806	39.7031846760905
3.84894807130942	8.40010744894068
0.767376284584984	-52.2770502870081
10.2862721157486	46.0634297376712
10.870299005889	-31.2278800192725
4.25056777300512	-8.92920819887545
6.36056006851633	50.332695262397
4.35484837016004	-4.55489401595123
3.30112375000722	-14.9300349765079
4.48127844959409	-8.8794775146277
9.82905368351952	-29.4676818418765
6.96792321223474	13.0932869773745
4.47291645389804	41.0042593558905
11.0613342536837	-31.2903680748227
9.23741059214167	-23.2064521428743
5.03304986438399	54.9032790767268
3.00795191277776	-32.5755145444637
9.43110671067233	21.5443537583179
9.72474512972844	-34.4500449867373
7.04714044458972	35.6231225714065
8.85523401318902	8.29666704432284
4.32040661462154	-5.08856542238785
8.44717392376128	-8.84148069227314
3.10570894252063	-25.3205027964125
8.73859717550108	19.3261568605832
13.3843534121487	17.2252826851198
10.2511172956059	-4.55843623596152
17.5990331940262	-37.3663622557056
4.76332290622118	9.18086549718011
8.08840474244904	13.2019816501974
11.1268579145309	0.559041568930188
6.24063703573634	18.253581387884
6.57194680340457	-28.4186769657178
10.5119492948249	11.958176883885
7.07123805587429	-17.756632626651
4.85483768823126	36.2677533065038
5.99828792376597	-15.9918501718445
14.7857982469941	-20.2404737374937
6.52917932583477	37.0250884118748
5.67456930030732	-29.3412101164147
8.79236970306941	20.4224823060801
8.13960212251048	-38.2076562166183
7.98250240184309	1.26218434921281
4.76406527285184	-5.23252119657461
1.17059811013365	26.7251029008379
4.90225936638724	8.59071618109238
11.803758048853	-9.65133844596541
15.4070531476128	4.95550897357962
10.1438522435726	17.1308211214924
8.98489111270984	-32.1289828429828
12.9633258695348	1.98491537601623
2.40325043597999	36.6477923622465
10.7718013279985	-31.8847935743052
7.609674671598	-17.9079461129943
12.2203432407619	31.5157358306968
6.50622779432127	-8.42293524535933
7.72665409397231	19.792922598758
14.5373543994208	-43.9694912959776
8.21393333524152	14.7419246798691
5.23799885233703	37.9921581024787
9.55862246725229	-12.1520350829889
7.23824950724478	-4.93239489439606
14.601247362228	-2.32816036811663
4.73629020552293	-13.8812989484802
11.9380715126453	11.075416415268
7.18671069153816	-5.18888263846174
9.50467775356213	-14.3727000101916
9.84023371240648	33.7594019462758
11.1205482882352	6.03834837383701
3.98294795807662	-13.1232811252074
10.8520824125634	5.3268837732177
7.44745778720819	-34.9935447109652
7.01721732563063	25.8890352263313
4.5018476806581	-8.94060815004669
8.656607020619	-20.3292786733922
7.8625033566684	36.8220902895709
8.80515555263053	-16.2870712272069
15.716613044444	23.9252578903207
7.99191318133995	-37.4011705132556
10.4976090922533	-16.8495374763842
1.93086966276617	6.34744519659473
7.5852591705382	46.0869316819531
4.78817809237072	-12.8114608570025
4.56308414898012	6.17238358519894
6.43800845166905	-23.1568738373926
3.44157258157047	14.4152246391793
11.213688474125	4.2623105187663
5.52095087812694	4.17629607604085
5.18964957339597	-43.1519253611772
9.63119326853751	8.64401860401212
4.09077514481032	10.799779364122
7.69236836435397	-4.44167871003006
9.32112346984305	11.8212070343113
9.09866090454927	-21.6589593764689
7.80767096490025	28.5834217334245
3.93386063697649	-10.1227844839216
7.65005181895281	-1.78841481153918
10.961718113632	-2.66252898517269
4.62684070766519	31.2997388353151
4.41765457938398	-35.7196160733523
10.2494396717506	32.7123766439069
9.1738312761646	-28.3104204604563
10.4094448922965	-21.823510205119
8.37858518322196	22.4259471363387
11.5747501369613	-2.63347530815921
9.25391075052701	-12.0129160171784
9.74124709699013	9.04033332758237
12.2665285066459	-3.21307935434686
4.35917277538563	17.2121628426045
10.6964294473049	21.2281960796914
6.28044553083784	1.90572402885207
7.81860151525806	-53.7131481817522
2.83221192753887	23.6146826616677
4.73585988254973	13.9968007057031
15.7913625156506	-24.2236077641587
2.49237572050219	3.02462140403894
9.70496724766819	45.5063597814013
4.57043129508418	-35.6109450161374
8.7582379089552	-6.01051630000946
7.0625801136141	32.7124092226586
5.41215626747645	0.920915052303485
9.08903030260126	-15.4344072082792
10.0342550949867	-7.36063178977945
10.5848592599643	-31.5433807756007
6.92676291838527	61.7792244984477
2.39898715948194	-6.04427579477358
9.07545709225067	-42.3021808538973
9.23893880518536	27.9837941389955
3.9559153848226	-4.42605673730239
4.92261382590924	3.29891659491074
3.71840646151761	-8.88811544880701
9.771975057576	6.06392524821715
10.9834825865652	-17.7214920355143
8.58392922105968	-10.9931177079706
8.41510799465821	41.6512748254613
7.10327252308252	-39.3825846951194
11.822560330048	2.22502292374963
10.7697999537074	-5.13775892711947
4.52998573696387	50.5072850254383
7.39150596175318	-44.8407661385559
12.0530574042777	47.9235026451171
5.59543536991079	-29.9840748370961
12.4464724096113	21.1769350377792
9.9918010438218	-41.4429663629765
4.44873263049236	38.2394169773715
4.41447560560678	-26.2380273381228
10.566376222952	-6.92727845282326
12.7054121726591	31.1477722181872
3.6331401666729	-19.0190817037799
4.81257822259202	6.7701486988007
15.2507303969623	-14.2615850100926
2.13492282914068	-18.3053773407446
4.15325156775028	35.8206602419176
2.1547595473218	15.1114435344745
8.52858631825775	-23.3907653856958
6.70761608852629	-27.619799083693
8.04670964796794	9.36024441764721
3.11907150683985	17.8550174562116
4.64254942920719	-17.1752004163137
6.74909171062616	30.0274281577206
1.87710953414878	10.0403810998963
6.73430129386275	-45.714550604205
12.2386980919008	8.14020830219093
5.86565700923325	34.1132461097902
3.32029949364791	-28.7029280592456
3.56255388508066	12.8964860012562
8.22289374567553	6.09028278339998
5.72248643307645	-19.2325692318513
4.14066492120675	38.5949470686716
1.08993084293919	-34.0133459713797
9.35780664713996	25.4343718276946
12.8493729215334	-16.0840435169227
2.63084079513376	-21.9685526416081
11.9780113724562	9.15364641297262
6.25532294514627	-12.2342377550366
5.55706494073937	34.2035105340987
3.40655553357276	-32.9102534374612
15.9494215427533	-2.07634803717858
8.24336767253836	28.3314781467121
13.9034493205175	8.20679981607627
10.1045649695452	-27.9804991507531
4.12173144376316	17.411843269758
15.6957657513919	-4.57626272056429
4.55581733506056	-16.7512593845816
3.04318928270879	45.9940891271614
5.92191009170987	-37.7351052015725
13.9147911651207	-9.16639473250898
8.50347012222847	12.5942183074297
17.3662139111172	1.87291843927243
16.5732219787811	-2.47944006001715
17.8525987506379	-5.36962062041376
11.4945988472419	10.5946571416193
13.7282048817018	4.13738561050115
19.900434479007	-9.93946550334208
12.0535199440219	13.0312082164351
8.12904902545675	-2.31193562384691
7.84750115912421	-6.4025170941609
12.2924143609436	2.04946741250651
10.5638048585583	7.9411171638622
10.978308714273	12.7299926914191
4.41481405252236	-16.1669432970971
6.98793772351989	2.93597758012024
10.2450975426218	12.9335498102137
2.01551633361681	-46.1869520443336
9.25922874925975	23.4476460201701
4.81743933359043	-5.77751854077305
11.9227489821084	18.9483203302264
9.28873207702879	-23.8468703233776
8.64585353356446	44.5994898756494
8.11947167203639	-39.9967450327995
5.98942647875455	-4.44605301512101
7.17575954605803	8.57307782600598
8.21900467349595	17.8919610985058
3.77053887902187	-22.4628436462738
4.71706865127948	-0.122226768230657
5.68190223713205	30.7785192094265
4.64550525168221	-14.8314976311386
1.84935435972122	14.5816021195624
4.59313597043861	-18.2688560717578
6.13431030514777	-31.2552762134069
14.8261324868866	17.8361186766534
9.40983856687296	41.0059871759548
4.84170502294716	-51.4871573357406
14.5016701904693	51.4483946148114
6.96106585000109	-30.4124785211717
3.1153471646046	-28.6550385241632
7.25799990824904	28.058350248587
11.2570006564473	-10.0159198740205
13.1908735563091	-10.3966430807658
3.80613627490714	50.3968928565394
2.25441834835191	-34.0251575300815
12.4683843538543	-6.64784150373006
8.41399413319156	34.8663990933934
12.7338523744257	-11.4059925260109
10.3693582189625	-9.59139397309479
14.7788707105887	1.86299732089558
7.49129983931655	-12.1475681566327
3.18885131216449	10.232075904956
15.9150825147756	0.222900660317009
10.9165661642076	-15.795263494764
2.45688505914507	11.8842796453043
4.58366405193581	4.90881075610238
1.93022381341245	22.3229191301351
7.03893869259791	-20.709215703447
5.53928665478164	14.428227493529
4.85174164856807	-26.086117395336
11.1002275382197	-2.89553643022402
3.06346530644187	27.9825005137274
7.80567124935355	-45.6511565246705
1.68326836241504	33.7083739566486
10.0727202930532	-18.7104692349529
8.81334256012378	15.3112185056354
4.76166181151495	-33.8429957346563
15.2051678916527	36.4605155569129
9.51146529373735	-32.537259382568
2.67464297395242	35.0361577836518
2.05673920834041	21.3732243923292
7.08385510323509	-31.5411010992904
8.03070300687467	-19.3029320914482
2.37442696543032	-8.35571607274184
5.99332096950299	32.1092305185013
6.46533954690186	-26.1014170181044
8.34636012186785	22.3535342452248
2.73121929480381	-18.8443245366772
3.43818683051495	26.6793006021052
7.1444877453286	15.6965932334184
0.637184009149043	-10.6767233655009
6.63917378586074	-7.3272944840789
5.38844463572647	-23.9209769648872
7.70643989811708	-1.59125606051032
6.26749539378555	2.15187874772824
4.08910783058883	29.5657380593517
0.799613436748089	-18.1653757046114
5.77852619756173	-13.0063895727459
13.1415810652827	17.7733108436946
14.5631891959822	-8.98425900464167
7.3584083897407	41.9027845425611
2.95865636560543	-56.3104458324547
5.8704453186788	22.6233900568714
12.1123820286101	-9.04149912297509
4.82542178216766	20.0051171716096
5.33257575817498	-11.2956552791488
6.95337438279554	9.43512175319792
7.78487452894057	-8.83360220470026
10.4202340706302	-22.2020295776777
4.09194857304428	-3.27942256290035
5.09239800047422	42.3111264971094
7.18860477319596	-41.9503978221759
6.62699291979853	39.5183518423354
7.40278331659174	-18.0098208333331
16.4634712941989	19.5719598924013
8.51203498138574	-33.8373849653436
5.41825899445044	45.4700557865771
4.9301388626752	-32.2557816982012
17.0582095743531	-16.4932802239491
6.31141691518505	27.0024835086751
10.8997714763549	2.30062281652375
3.17198811154952	-17.5289600966596
6.5461364025595	23.9511874519269
6.96119562486239	-8.57635208373383
6.31252215504732	12.5377521456185
10.4748558462682	-39.7698483553981
5.84775936379454	27.9009201710052
21.5116691602315	-13.677043604128
9.24478759911135	-4.7465217156972
8.61945729958859	-7.51245571551218
8.91291028846437	38.5783331683503
8.85764971009439	6.99677407054492
9.64585340605707	-17.864909098404
7.98713009170833	-14.7906966303752
10.5320422730222	10.1613587843948
8.25010872968252	18.1815994935743
9.25076296521918	-32.3201925683968
11.7033475713498	26.7329563962668
14.5708770160257	-33.7043290126302
6.16771503321463	26.1936659761673
2.04128454809225	17.2389247512529
9.34751319232083	3.67907266510194
16.9058045703263	-7.93330545630209
2.72810957712808	-0.484275869625847
15.6240489161531	-35.5439834937994
10.0921151225416	16.2982404810644
16.2312869815808	-21.4673385121996
4.06989397795103	8.78694149711512
5.18387463125813	31.9850009668855
11.2366699137221	-48.858294146749
4.3416613864203	7.41791166188687
7.46762260830178	3.47026692009016
10.2545654959519	2.82072494977229
10.49836120815	47.7104016664766
3.47729120940639	-49.135979576188
13.1045388320798	14.9859170570443
3.19240621249892	19.0397659275736
7.29796366476899	-32.6500986435993
0.958551679075271	14.7146351382552
7.83596671506685	20.5994562005343
8.7494869310309	-17.3388072392483
2.38525133147006	-28.1486653433781
13.8425287379084	49.0674673088132
7.20947065410751	8.42285863388408
5.26440713855565	-7.03699722560974
6.57157669138411	-5.87484570731596
7.84574959856771	4.36467494743878
5.8890222896695	-51.3913712219696
12.1127665300723	58.0792416091081
6.44332601420466	-7.1026457244056
7.27464641861447	-13.4139893268862
13.2574785468773	-15.0837753059617
7.90849582317904	-20.0905208461849
6.2775074617404	41.7772544118723
4.05840431697613	11.9613462145105
9.23470182303719	-9.30011490558028
5.0600909865796	-28.783725052914
4.00296619455192	1.01105191152399
4.93181118652784	6.40088690729459
10.4001296217828	-6.81539875559824
3.68814200989033	7.50729488503624
7.44549436549876	21.5084420365429
3.75270705028564	-32.1785134048638
11.1089996235985	37.8610202846009
10.162759071996	-16.0852435304735
3.477413897313	14.3451471868219
6.45373612652073	-41.5708299866599
8.84200806041021	29.4584044002918
8.52193946363688	12.0605307907574
5.75086104695837	9.2513306193048
3.70219844364171	-26.6198175694022
4.01094570508413	-0.652242063088559
16.277237912789	12.4497414078663
6.67677168592708	-34.33418316431
9.47698844584539	44.567766083107
9.39915077360537	-33.0375145983386
7.8948341546319	-14.1208074836017
6.16531493165765	37.7107219596006
8.60017995909983	-26.5825978812275
15.8461898006149	19.2237034486818
5.38286085933505	4.97630979829307
9.62570772481142	-35.1032825129145
15.1629565564212	27.3745169139985
3.62924524904398	-31.0038150797436
11.2674868713761	2.72581318506181
5.34486298166778	-2.97323958850344
7.83606642323667	12.9649799939482
6.30655280901276	17.7132946117373
7.56002502347831	-10.4923066439295
9.27578165554387	-9.59074768181362
8.27591235069878	-5.48173779437751
1.23530601438511	40.088766485254
5.73621416218388	-38.9914303440004
4.67186954421334	-5.5393503534076
8.61510927218583	12.2387828694839
7.36397372484167	2.73218260217576
2.95286095998071	16.2642844462599
3.40648380534101	-11.2865030112487
9.79304094701241	-9.20090096269118
7.27305642545839	-11.0846862714841
7.66380872882439	4.07627348239916
4.71402264279208	-8.52230884747792
4.71062542728226	15.3801462931024
13.873001590698	5.58424446895576
9.05726702022553	3.72605839171257
8.74390262151064	-15.2260966929739
7.57590029026683	22.5556005685818
14.4969797512742	-10.4542060582183
13.2636573583966	1.22161179671529
10.357534371746	7.21554133351049
3.37378346999284	-16.60647284147
14.9123985341388	12.9140208658096
9.93289881535576	-15.7484411590188
4.31480135726154	30.284749937106
8.72797469431479	-8.62771683237664
10.7216135420308	11.9456525346317
5.78512811991825	-18.8465892537938
8.02531240137678	-16.5543807514346
6.66942447389324	48.3535989026554
5.32476532641191	-48.7373273285414
4.04228850002973	22.1444272274001
9.69968496757998	-11.1859840174463
9.15758533621137	1.93325105403788
2.85662073489041	17.0342998113097
4.69232517543842	-10.6513207065193
7.96967744665341	13.6998974960427
6.46600222169646	-32.3787082164272
7.4720268546139	50.5741080733727
5.5632507721363	-47.1216668939418
1.79228434935487	14.8873810985998
9.0946444479038	-9.39512207656475
1.5262705008875	17.6353214016993
7.96748576350391	2.43072833762705
0.740542138360139	2.58975059829587
8.38515586943047	-36.3837808646192
4.43271525930838	-0.352056184260711
8.64025044587229	7.50897483015892
10.9998744401703	29.9100505420985
7.80087972099043	-26.9744137209915
6.97125714982425	-9.38960777852261
2.65814096603787	6.91566375262347
11.3747425184326	-12.4085619508762
3.76124465858425	13.551505305397
11.6990503836191	33.5388397781556
4.79191330289797	9.31395276583676
8.69288276866933	-21.6969142177322
8.13226002367117	-19.5012170514386
8.34598460787766	5.46578095034692
3.73055612507736	17.4335708159286
11.5089034880091	-24.277253237615
9.26386491917694	35.3004654188555
4.79311352936668	-18.7949411711625
13.3573300527649	2.27415597584063
13.8505497878948	19.5649822642268
5.88496543186505	-6.84441116343283
2.07080363284901	3.6407858647597
4.59999048940442	-1.78634107959211
15.3339442825744	-6.62152277404844
11.1677431085635	-6.25548986189744
6.17061235263704	26.5163986138222
5.41578339244619	-1.34447636183443
13.1782035057938	-28.1066604530826
6.44594313308386	14.2327157577157
7.57383614861465	1.32404853152327
1.81027906296355	-48.0774392481528
6.83184583606185	46.1846960060841
9.64302261642922	0.6892167866254
8.89493651393183	-22.3538822108006
11.7486486454578	26.9817832247384
5.28259667705306	-32.8924070644441
12.1512662801842	-2.02173649128767
11.1132337921607	44.8550811776515
9.59634282537104	-43.1895861146974
2.66424451807112	7.80741133006974
2.79517037739726	1.23426769291324
9.01742276727684	12.0796316701292
4.29494027150746	16.624043139032
9.99654172028766	-39.3168889982126
5.88812695184749	11.9561730113528
13.410574481248	15.3396979768018
2.69490685720659	-27.7077389725099
7.86773475083529	41.289391691436
10.4475119008956	-3.67002110349289
7.50653545094808	3.0254848945145
8.80914435860386	-56.4857136222106
8.90627407948644	31.2662422269079
6.37454512933556	-21.8175673584199
9.66990808632816	-9.42066579282655
7.24186835934489	36.944014879186
2.13882442422189	-37.8837843965306
8.36540477581067	47.4041501917019
5.46907591861876	-38.6691929522
4.5170807195525	12.4183101132554
8.33591426533479	-20.9467164130304
0.548198264904429	23.7686615323384
5.5244834804349	14.1248924432259
6.24489272687324	8.06172099415818
5.72868019091406	-32.7447495419519
9.74972265114491	9.6216362924669
3.23128210476428	-13.4813453517262
5.58240539909096	8.18238129260072
2.53480639587667	32.7208471767365
5.56177244681991	-35.8205952569829
8.62059602094998	4.04171633632244
7.68677435167241	32.9858982039607
8.88771520374877	-23.1776948691111
18.2211646711507	-21.636330013758
8.96053283476534	9.90421219935971
2.72480352652503	-4.80642664276705
11.7606767349506	10.898982502661
10.5737398262076	19.5371751053598
14.5070662621329	0.627686310546848
9.41819282260179	-10.7126731303376
8.39637961495328	6.79877015213507
9.5680002981988	-24.1056229653898
1.26605937127507	-12.9163324227441
8.83390947196508	38.0215749491842
4.54103015968976	-12.1024886098138
5.85381037015293	6.09255248999493
11.9022265685103	0.969103705365621
5.02574467407389	2.5724495461547
14.3767929535309	-2.92868215228228
16.76068982341	13.1506903303356
7.43652340423341	-17.8698721088161
13.2338239791469	-14.3423815441049
12.2617138078503	31.8013886179941
7.41973670202879	-19.5092480289196
15.8495495801395	5.27886876627739
14.1298580618169	-3.37324817464306
16.1642135513935	-27.0688489853323
13.3852210783832	23.4281666535656
11.2756162660877	2.66323038488427
6.28312928717871	26.736916194956
12.8976424170226	-30.0210103083865
8.41949018256154	-22.4833999310328
7.67177565331461	39.4938954227725
2.65493206940417	-11.1527481934646
6.34600439146874	-29.6785957810383
7.19318557808956	23.404314974908
6.93936536329032	-4.71076078775845
13.9778172759612	5.41113908408164
7.80449125507063	15.9746940104804
6.40057456860576	-22.9731580713079
8.09927856819882	25.3498951771027
2.71488699086732	-12.5419171781967
13.3741744259674	0.241071120630264
4.09247198512481	19.6612616866173
11.861056459038	-7.52526605660869
3.22547329748045	14.2167314001833
5.28892295589811	-28.8248303839224
8.81729114589151	-23.7009610502378
8.82227548211038	3.95766037525361
14.3718434613831	32.744904695767
13.6251054753811	-21.1541699541994
8.11247569511253	-17.726187171162
4.87218230522808	27.3018697488792
3.53367418948004	16.5759466768698
12.4247390913392	-15.3301751023323
7.02907791683992	-6.93056626241799
3.31986418167375	7.83782663428049
9.82654677605667	0.891094451309152
11.6012311877713	-5.00647373682115
3.74329611928659	-9.93704109504316
5.73609232003677	-5.61066471550806
4.9879905371042	36.1859170609313
9.98240733106437	-45.6098275332576
4.56177665795501	11.6504021498837
8.08287659576017	9.20969961392492
16.0648783397475	33.0187730941435
1.14039641764308	-18.4482836558786
11.1110176229126	18.4836923332424
2.74333335598601	-35.4055034225702
2.15816629841697	36.2382070629349
4.04221231225245	-45.3749723485728
7.8058183104346	16.0191788291793
6.24870947153914	1.73949678447181
9.06458114800892	-6.71887085835256
5.1302276409405	21.0418872821953
5.68094597795808	-13.2777696159094
5.62317066407612	-9.91554049026666
11.7811696030323	24.2832440754395
16.3118345770018	12.3004882550086
2.44744974417942	2.45058596126962
2.06993411539094	-58.3808096330222
4.58222544599414	54.5683154137542
8.65500185380703	-26.0709199583311
14.0823445711451	3.16587003858253
5.67581142609591	23.8016897232463
11.8316214979342	-39.5735982722472
5.59671011948397	41.6677061931359
2.6890017712206	-26.8221815756923
15.0094513366073	28.515881044308
3.10798423765433	-12.7877096118281
0.718416911877075	-49.2395064152363
14.7613628494471	34.0326925182595
7.83737221047904	24.2517579801933
1.47445661919907	-12.2771065118309
13.0842723323935	-16.06123524618
4.11723194746113	9.90821929609286
3.15246386255289	-12.3350658968469
8.88501679179192	17.2380493521693
7.35600290167242	-30.8306916393841
5.79016298300975	18.5956804304219
4.24004961349676	6.81140098982639
2.27795073188494	14.2310160676338
7.61781463344106	-36.4355691640821
13.9907797838751	30.076315234632
7.2752950381232	14.0923281858895
13.7938985103189	-33.740450238827
17.4161010339301	-4.95274054424543
9.98209870928623	9.97023980054088
5.10604050876622	-0.603611294923569
7.00416084381626	-16.5124490377157
10.6983311660229	33.0229290015842
8.71776664912401	-27.9072753848891
4.17413425783904	-9.53736410820346
9.60588670166977	34.5925846671104
8.80017076992291	-5.16316607318684
7.30345302019869	-35.9503054005328
10.2380998179659	38.7323133015147
9.11191821222489	14.9437054729014
7.61091594880938	-30.8796164745602
5.97106260203929	3.5246596892548
20.2135952209962	1.07195149240096
4.5975936600882	-20.396848799532
8.03328734948637	48.2885174643073
7.77657606469358	-11.2735991485309
8.37161096919735	-47.7699252359968
7.57768272541547	42.240800204712
5.34661411904021	-40.8593184406565
5.26812205452459	43.9014247941563
5.60755102507168	-1.75669719843078
12.5896282118681	-34.7371954580143
7.02985788599513	18.3288312066792
3.91804108216767	24.0561885884383
9.44773143770315	-40.9650427864485
4.92470632917338	45.7717588504942
5.62489691755224	-8.87865646582593
0.430378226547445	5.59347329337581
7.88205065756665	2.72557777112966
7.37367440959995	-33.3385502455037
9.53826193510564	13.1344259861346
9.29175378908836	-20.0157284177709
9.05774183858754	42.9519169861225
1.05768717465023	-32.9299662791899
13.7357602062767	32.6341116893403
5.79978587190511	-43.6424731289655
2.16847504305787	-5.22768509876435
5.83235304343855	43.6515502767001
8.3070407396042	-40.505715714219
7.86935101536892	30.3397079388733
4.26767690443642	15.4258533260936
5.919845072771	-46.2982405099158
10.2601093533131	27.3989108803586
9.10037301784807	3.12153252890362
7.18873507444901	-37.4606192434669
7.68211773017996	-4.16603018421402
1.21116562436001	60.8406810776226
16.392252335673	-45.3871730833964
7.38074008524899	1.42124078659704
13.1104668259912	23.0195210689748
2.64042277275547	-8.40284591421164
1.25066528870755	-2.13938927328988
2.7955758042372	-23.1713114208258
5.00969995709829	29.4840795151966
9.22232630123809	-33.7710546882218
6.4083021345407	38.4517074124194
4.04249181454019	1.74733779761618
14.1031212585917	-24.8387220094824
10.5633391004728	17.2871156189136
7.97575177456417	13.9362020679164
18.7175748221023	3.98011310918175
4.00639033460245	-50.6891179897757
3.68562027978441	6.05219911112187
2.31703409589572	47.1965709008835
8.07953558367634	-15.9601320160446
8.91983036527825	-22.0657256387006
9.80145063441679	31.147531957922
4.93042041440195	-32.8198379009466
3.31749444772599	33.5426655078093
5.40239080869125	-31.6195893441471
5.82538825734135	13.6206997456444
4.82131424007062	-0.142009901442791
4.88632271483884	-21.7017407667626
12.9278039174342	5.69525581374453
2.49959172434916	0.108457174806306
4.38894335155823	37.1847497120779
12.3308757831228	-45.0548599973917
7.06779973061209	22.6120585073253
11.9149380215015	1.93290797848652
12.7459467033989	5.46065258124905
14.1852426480103	-1.76176141713821
11.9183746106461	-21.3513076069227
9.88556286402702	18.8704774462812
6.427968043353	20.0632372641707
7.4417009982431	-31.1149646087439
7.52162545704092	32.9431183401158
7.15076723906355	5.63869841696966
6.76870782787149	-26.7782052090069
12.0683256290325	14.7780952301389
8.87467586948575	-8.70790870318632
5.04433723303815	3.0800345505718
12.4879340259306	-11.875977571113
0.372276189646152	-15.1574141874589
4.56043165063469	-15.3366332584416
12.8944216475034	24.4237139771481
6.18859328510073	28.7967048293467
5.60596755353984	-31.2800475146877
2.10184087008407	9.3389111610355
7.13673203417092	12.1538481392345
5.8093582936688	16.2193683467662
1.02646272886634	-40.1439685407155
7.22669027946143	22.8452134074882
13.9683936406347	-17.3692168365979
5.06045714008444	4.50571199112867
7.57340410103535	6.67827256814
6.78871876010288	-14.0753389855606
13.1012333595657	33.3699413185915
13.3783185034571	-27.0926960126884
9.24025201841	-12.6196343897324
7.12874489623347	40.0782941938084
13.0164217845205	-43.2997309391205
6.42259779363572	-9.51825164770109
11.1961428535176	3.29575376710494
5.16505637057384	5.19735973213977
9.66810365427469	11.1340053730233
11.7297294636736	-18.4443843158579
8.3693513168216	29.8060318164759
11.0496405025105	4.13224817805253
6.789050230725	-28.0565487248978
7.58553691079781	31.6287463768877
12.9137126919619	-4.44398922181252
10.0537118656208	-7.47468495870984
8.87452353087068	-25.7099811096708
4.98898946659387	36.2890644622236
9.3612655443967	-4.935163794716
7.35124659613819	25.1407719387819
4.97744737555001	-24.316592430665
5.16025812864006	-34.6167884324457
3.07411614435084	16.3515689062829
15.8043919706863	13.7174574852687
5.79556067338374	-33.5720382217477
5.01140671732807	26.8823907013869
11.1010934678615	-14.6889024781814
11.8458229866265	-6.12999901032138
7.72423037238743	-5.04540787889112
7.23750279953719	11.0021350292094
4.31578013732841	17.6067328789088
14.6458668675891	-6.95484159793027
7.95357198548439	2.25619444081392
11.4628890519619	24.5041786050892
13.360126162388	8.91727569010978
9.31450989933613	-12.5803956879901
8.00642747028811	-16.1393385406672
5.57346713135671	1.33450670021645
3.8157420160089	-26.0107750296602
9.32423912646127	24.1697789833796
1.52700851581204	7.6007805310717
5.43650759730885	24.147675819331
8.08381415108457	-8.2694986105136
7.42405815387843	-6.02981811625951
5.24433709063186	-39.7550787672195
5.71338042920288	51.9894512518638
12.3404217744792	-18.7882318333713
14.3636569841607	20.3964652440608
13.106512383402	-26.6599503680314
2.10933595522139	-30.2699671598293
10.4848287143898	19.1956091127781
5.7186800650571	-8.87236407941796
16.139012002791	42.3869889914768
12.3229194799755	-32.276605609616
8.88777131382712	3.95683135316863
8.5996456770125	4.36514225369811
3.70696157151992	-6.45629371456423
10.1922401994978	16.1048131391958
13.5162013872512	-28.1510223837233
7.60097538576496	-12.0589416456045
1.74854620952825	9.82359263001459
9.66461313565606	18.0878035295741
8.23132939150983	2.22766622401486
1.89884195210444	-27.2319854966072
4.14862912566938	10.3951840855258
9.6253363086427	27.1385103530492
9.09362726351334	-9.42390349046595
7.13477143575855	-11.7538403737763
9.04732286470147	10.7000723855846
10.5097703111453	13.7455108290552
6.18576977265854	-28.6464521425416
6.39244748010596	34.9477406796919
1.95914895252029	-37.4555946133631
7.50935021203288	1.69947508050081
6.22729595140451	26.2592787690828
4.93221829527849	-8.91413635867736
3.88071711859205	1.01245904766791
6.81966373079449	20.6230107513302
5.90757125700492	-1.41571546820229
4.07409024951316	-0.117197832306083
11.8089645626609	-19.5444617266167
2.37316996580136	2.42433799774658
8.79368291832662	0.849773817368366
12.6335113985337	-22.7882511435782
9.36058969972734	26.7244073253532
7.91204997340093	-0.353834383754208
10.3691525445398	-27.1534018024166
11.2878545846067	30.5209966184546
8.42829271662359	-21.6050250940755
12.5850844506411	-19.9554280574593
8.37721550640511	12.1635980449131
14.7428777962292	-9.7695825361566
5.55797645565843	14.7876033379926
1.04169999022675	-17.5757270090971
8.00730088756065	53.4676655008921
5.58262494874376	-35.62950312508
13.2419830125176	-0.46700800684126
11.0887718952356	-11.2078564951924
4.08162625607737	47.6120603823685
6.55337812060151	-19.2989906154265
2.84865897299677	-25.6080136492953
9.01239919771733	15.7043901133522
4.3245625064242	-15.209693259185
7.73094856079821	-0.606166000423407
5.44150060471102	-4.33902247739492
8.52983618814452	12.5082596092176
8.49092118473905	22.2843788495146
4.05570325356145	-4.03295667650141
4.87765255609955	-17.0863302882773
3.21493093855754	0.329747554222095
14.9398077806424	-2.91711185198769
11.402601763274	13.7810802570679
11.402601763274	0
10.7512958673292	0
7.21343825253901	-1.37019103434693
8.48344783016804	-0.194909055973708
8.1299217422909	-1.28546219864509
6.92755144189003	1.06528995513464
7.67850679236029	2.14816209593921
9.90937786389942	-1.22200243048585
7.19995185263798	0.0685461308130364
7.89747662724264	-4.538052753446
6.76432313216291	2.88523847397956
5.6515062692999	0.857873859106764
10.8886413277794	-4.25345018215475
4.41677012747468	1.28178854869766
3.99002489089545	-5.2068458044361
5.53002392605258	0.924020110377241
5.24589237071923	3.15804509253524
5.5366852942624	-3.09776040715174
5.68145873043779	1.67998323992422
6.00339507054213	0.0103365572831775
6.1243464436656	2.80140975148149
6.52964765662891	-3.47089031270445
7.01749216976619	2.30516830989984
6.27047312199923	-0.902297158396447
6.098132920057	0.325174539090737
7.39960559517726	0.386191414998143
6.39592121580982	-0.346158971378456
6.94631428613498	3.35145690608558
7.25554527438831	0.152594509815684
9.76356056851728	3.87067189077798
7.58049577986281	4.651045210589
8.85183242683043	2.3958280778116
8.37787973958173	-5.82225033928026
6.06790302989771	0.358132768947687
9.09734742938754	1.77515031088533
9.07312816553912	-6.72215454952968
6.37974261408891	-0.351517419190953
6.56320074741358	-2.29702011425782
8.3016418860873	6.39779147697952
9.59256632541687	-3.21949729679996
8.138357410803	-0.328217651113061
5.71504346005618	-1.91413691359271
7.99849012821819	2.76359980261797
7.97173392334701	4.69378554008854
8.74785954581794	-1.000043332876
6.17290536665975	3.46110552376658
9.14788953061573	1.08753881049978
7.73625283508116	-5.85743858880641
7.23122780747953	-0.720373356380975
7.42798524399004	6.23102270784004
9.49356641425205	-2.65637148009431
7.21114337417073	-2.28180559854114
7.48297596108522	-0.578399854375714
9.11379803329454	5.3858215269873
8.37677603214968	-4.76148388308498
6.97361590116806	2.18289510283108
8.47317426072582	2.82790298540271
7.36071053612395	-0.941289070185334
6.03533091753397	-1.29587079803201
8.16704758413818	-0.73823249187306
7.97293260717667	-7.31284846736613
6.31935969721779	4.11337714804911
6.66459230283162	-2.71192108417874
7.70065208638516	10.6998892943233
7.26957664043526	-3.68521619203315
6.68131638438786	-2.34014774111509
6.83750851427502	0.248655911035911
7.59391666666451	1.05386532935367
8.6960446246412	-10.6119418020672
5.24427767601661	4.81972932731971
4.66191361106862	-2.78133112098425
8.94037625461936	2.84758164263675
6.47944054420475	8.72914576087969
10.6467688035459	-12.2203994657193
4.43316729658292	5.95198538257473
5.69708772435923	-7.76738861495222
7.45339648800257	6.69002379895039
7.22689579659562	3.8779707703179
8.61058454874004	0.521654394588513
8.31277260076547	-6.96815790025009
6.45089710198399	0.583499869173306
7.11569410498929	-3.39417785678519
6.72980609026656	2.55722822010747
8.33687676526475	0.0550602689283082
7.6518985735437	1.54438456862228
8.5770473561072	1.87227163443259
7.25255705656889	1.9684430874587
10.027481968722	-1.02973808037454
5.38841849452314	-3.41458494889624
7.70994372056378	-29.6076639149796
4.59800194440483	17.3666777116655
23.3117990403138	-0.0095223599326697
27.4982004017013	4.14758871130968
22.6693171044586	-3.1422804333155
35.2657727214975	-1.17047290663288
36.1639008192634	-0.423238925091132
29.6101390412993	0.628179106074166
26.4482807105795	-4.03289948917574
27.4939623803674	1.41047088516908
36.0786094149511	2.05445152438512
38.6377047040058	0.0828294509391842
26.3391520526429	-26.0199859522717
8.49036808375398	30.2061905938677
33.3756737231716	-3.57408251300759
38.4844834905172	-1.49543075898777
34.7525096445883	0.927175566324788
37.8679415877139	-0.396400314197739
34.2055532979527	-1.25003122499651
34.5079261929344	1.6597776943409
30.7631534138113	-4.46482919542412
7.8283991913484	-18.2813363971269
15.076017634781	19.767493377963
21.8469626195444	1.20765031805996
28.0643583774722	1.4832151187686
22.8201521060445	-0.182352937020284
18.6759096193901	-7.87573777354754
21.7006891035221	7.10666366981777
22.2646321767021	-0.859132622259658
21.8407717326092	-0.544881291746675
21.8887396110606	4.15688644213704
22.077606692661	-3.04413399078325
29.2934867524322	-0.600227486609601
36.2675079008635	2.20465844725765
32.1324338038469	0.508556967805318
29.8861643853192	-0.188288137464799
28.609445687284	0.165899636504306
29.990841658382	0.13507723132013
28.3211871026265	-0.258364454594893
25.1804763280636	8.84350580427112
10.8169173742319	-0.573306425566741
14.6091086109548	-6.95833860389348
13.7668916049199	-0.667861939993911
11.3987889694291	-2.97244879011247
12.8301688374893	3.3275758566195
17.095607765009	5.58598878759248
7.46483210372579	-4.44659082584149
21.3341262568354	-2.69983017958448
25.4305344744126	1.48569644803598
24.7974640245105	3.28631695880816
27.0072779089581	-3.24497769948615
30.5346474407107	1.05472071741466
30.3606215706648	1.34176787438035
25.6131390557823	0.429898818023162
26.8242874134648	-3.20673760015901
24.4442925427642	1.65552130677968
9.71518371126022	-7.6285134888547
9.31200624151132	6.032230795643
22.8760399754847	0.710924877079867
26.0216912292599	0.472614501487208
25.3337282416889	0.545551530950235
26.94031935739	-1.28654263586362
26.7197513482397	0.358885363216004
26.7135895150389	0.122046544648086
29.3179123652154	1.36289885183154
27.0059082170282	0.955563202970712
24.7575452266573	-2.63189746158841
24.8995026937787	0.285776472667951
24.5381693838936	2.50640340736071
21.2632810558899	-0.55785786893491
26.8522295349108	-1.25382744276872
24.2493260593298	-4.54630375472317
26.5486058322267	-1.21425459350361
32.960099931823	3.82121376931054
35.2370996519804	-0.0615695677121857
30.7256321154291	0.955756414670349
28.6093634569157	-0.971287742804059
30.729555814974	-2.91852999323831
36.4732423587364	2.2338317253707
25.9515615603533	12.4717905079458
17.9148881331967	-10.343719655114
24.7780078731262	0.998792445605464
16.8510016445447	-33.0141985247878
9.34456116417347	26.8432366655851
30.6163258946842	3.10325527149463
34.185392655708	2.62642560391705
31.3371142054789	-2.68821858844617
24.5917522572819	-2.04816375744108
24.5500813627893	1.21245677631982
27.0969799766373	3.52114344315628
22.2381114884843	-2.18406075747894
23.1392001736857	-3.53650222722298
21.6745280922154	8.03636389775763
19.5201817531769	-0.576668458656857
11.1687387257374	-14.8285457387743
16.5731282066834	9.24053415685813
22.9919126031594	-0.518967546331267
27.3576670760767	-3.84289509747894
23.5658735189596	0.968883981366734
26.9118261649998	3.26224770539637
26.9640399838301	-2.76122002872468
24.3879163391069	0.840324874925691
23.1761386679674	-1.02149598208987
26.0580399369686	-0.679641277423493
28.3028530190549	1.07863135135144
27.7902898157333	0.240697115600206
26.0700169523063	0.327692176032499
24.1697657714978	-0.544449454576629
26.9588236831614	-0.518849018588912
31.7309774787783	2.18925014755638
30.0704627083026	-1.59189025417403
28.8809357288149	1.07861592273557
26.8177741636125	-1.86819722418739
28.1696972886849	-0.635057925385293
28.1382311203907	2.63558918487221
30.008003287056	-0.0517615990123992
30.7377673204601	-1.17348069604221
28.553474356645	3.23372651890217
26.9675450592807	1.66957991168649
32.8604410221326	-0.527458781991698
31.2246744749451	2.17097827932476
29.1765362542153	-3.07665185239636
29.6522559051679	7.41215735814195
19.0727056199598	-6.25548472698737
31.5187317903645	-1.79429951967068
34.644338819985	3.09804831433435
37.9158365793273	-3.85277909782341
33.5136702739015	1.99597615741516
28.0932282152326	2.01694983623343
29.1849267095191	-2.24198037624418
31.4435028193773	-0.0439405498073569
32.1085892544984	-0.333958563877389
27.5380294083925	-0.41981148655405
29.4680675242176	1.72001327278841
29.5810036118277	-2.28529629727585
23.0407606232282	0.210035335088156
25.0376646945544	4.15616418224083
30.0967338064941	-2.64211826727283
41.4633181490118	1.54136881601304
32.2439691605765	-1.064049918294
27.7202528892922	-2.76894116006087
37.3094081817046	0.953903318214834
37.4448100615351	1.97953572679662
32.8389074285581	-1.02865589127093
21.2877505333918	2.08592902217553
13.234651164579	15.135851605947
15.2962564687097	-7.39256019686621
10.5964847574326	-22.9247246921698
10.0313280629405	6.09196351300938
24.9722213553307	6.49065015510778
28.0963017277776	4.48685980551592
22.9949985113465	-4.69674014906765
23.1344909092188	-3.82548751960448
28.9634438869689	2.58710044129296
30.3640305558763	-0.587544843278258
23.1219084227457	-3.03801212159958
7.41708214969802	-23.4282551271371
10.8798947840974	24.7334794998646
24.6804222103351	1.19458142738225
26.6579320936449	3.71002516987882
24.5127913996053	-0.346323015917717
32.5094234012981	-1.12318960640577
34.1446019974448	1.84800269211462
34.2110721373718	-2.01121883482001
39.6197631348154	-0.405398418053932
38.1922237312724	1.19851340090156
32.9005128144458	-0.505329193230535
37.4381464189252	-2.0723182988242
30.0672623279757	-3.25541321907352
29.5797393843595	5.04940989568173
28.0250502225589	-0.819747457097559
30.08201813389	-2.27959084869315
31.1752420105295	1.2763162416126
31.5789961862682	-0.38467746999591
29.5051727572621	1.843226344549
29.6376629622559	2.04607679720259
39.5109748160356	-1.19678106793962
39.6666159164014	-0.714936122357703
36.1868669701773	0.828559662625156
27.6149985931792	-1.43720751787342
30.6702851200973	-1.46680206939849
27.3619628918907	-3.39069920866735
26.1510739405969	7.05950681391793
28.0423345386229	-2.66641496905697
24.7143866446912	-5.32161157298148
28.976562774089	8.29069737296381
36.9495182825649	-1.92878662396745
24.9179735803507	-29.6405952804111
21.2637084210625	32.0192311487016
16.2163132521345	6.36165285521367
25.4160729258167	-0.117673883721258
18.4416638383218	3.60377507587703
26.62542278404	-7.61790604707676
24.4272085519824	5.43341398095829
23.8706417851033	-6.50616373382046
23.3528333530933	10.7852179743887
21.0313828624632	-12.032387378725
21.0958706230117	-3.85287294697226
20.1383930722706	-0.902987390624846
17.7170413222104	-13.5989236341532
10.7251570981199	48.0047589386872
13.4506658969186	-32.4249211719574
11.4118350965806	30.2838588954867
19.0384551566018	-35.7004486042996
3.75075761665127	-16.4913826186621
18.234102207496	36.2081328607113
12.4464486166786	-17.1873362882512
10.7337122762627	-4.39860867097435
16.2605356297316	-19.646608368986
11.5816421783284	29.9531311962653
9.50525062180626	28.0672807846748
16.4094808654478	-28.520287112614
9.90180984877422	-31.6505747058787
21.0567533845312	32.0051684119385
30.5178205161869	1.25855828298009
26.6441043014907	-0.444485497866134
24.302721489834	-5.90914613103726
24.3171629978018	-5.63869188434143
28.7231142355373	5.62196372705276
32.4354892448393	4.82157212833082
31.2071192259122	-0.310227997631254
24.3232846196964	-1.02762132442722
14.8768738292462	-22.189112617549
15.3468793144109	23.9819157419708
23.1925143724814	8.91810119959412
25.4775111525958	-6.10058392720133
6.34327795258442	19.0472275694679
14.871874538644	-25.2258042780287
17.3885577904919	4.83375105689519
15.6560178301535	11.7335706160237
11.8760939429458	-11.1255313220364
27.0643821981675	-3.18146918297646
27.6193909435706	6.92150948277929
13.3950903633867	5.90803582125485
20.9658047939415	-23.0715874318228
3.15996818974127	-2.20415621014508
8.73340169967675	23.8228690066923
11.8541478497402	-17.4715829642584
14.0972184759726	2.59714515922133
15.292847051253	-7.37705929412635
14.2364423216338	8.01436790232621
16.6885697094942	0.201942020260871
3.95569991930592	-27.374818799626
23.0110951571561	37.1543352783244
11.4722046247702	-0.5762878009452
15.8937989085132	-0.791765597903969
15.559051734729	-10.8831183055461
6.9128118178776	-2.61375126954332
8.24322093764289	2.27347193950994
16.7263909921381	20.7536997700756
14.70800544976	-15.8454174106274
17.0093649088466	-1.18248684937194
6.00949492039621	22.4562049590721
20.6423078581972	-13.1256077318778
13.5422458773357	3.48459246039722
22.1553960697256	-6.31529879403871
14.3654327987435	3.89318880056081
15.727668657905	11.0735474253676
9.16795552433339	-15.9514586482112
20.6139248927044	-22.5681511762747
14.5385516029595	15.4685139922519
15.9766281796032	-4.29253511034895
6.32357178571173	-0.0561013929260712
12.4141076813902	-1.29949399192356
14.2447743296759	2.51718351704495
14.8863237056499	-4.26297702439861
16.7330510382739	-1.67323313505352
20.0128831601328	6.14146418819203
12.6170697353269	-6.10102512624755
18.11516623891	23.997939585436
16.0353215524919	-17.6140991986154
14.0454852662867	-2.79502545403934
15.1995632236717	-12.0965493894824
15.1320706876849	14.1286251062952
11.0317750063341	-8.60577697309331
3.02350618537242	40.4134599025612
16.3265252458724	-17.9391425180339
12.1770458234841	1.54951627349843
14.1155900618789	5.39573424382759
8.17791561392566	-9.99766583058653
15.6456043959463	7.3359438439515
8.86953753991021	2.46850284626159
16.5629663938949	-18.4728156711138
19.0506109315474	3.63063452597298
17.2046583639955	18.3878026023793
6.0720128279095	-10.2619171586097
13.2903024644569	-4.7889346398086
14.2153647242739	-20.6542636653517
10.3191935651661	6.34341739635812
13.341144469238	10.6654772328604
17.7270566461461	14.5064098261712
15.8699637308483	0.215439324290557
6.5629631898336	-19.5068927632233
19.9031899564344	3.82523893785106
26.4228831673283	10.7561158903856
12.9072941251893	-2.05115532608377
18.4768178795577	-24.9699138797732
15.148356131001	2.21230381622274
16.8446833516702	12.0834671142397
23.8782277396995	-8.62360338517768
15.0043034327776	-6.34711351671943
16.3854807692511	19.8995803031171
20.4216447647438	12.7226144679009
19.9879955337097	-0.211253701958663
10.6733841243742	-17.3343202062087
7.37925137450936	-11.2612676642469
18.9428829248046	1.96347348117582
19.4478883572119	-14.3159085843983
5.30893722960567	38.8186955666235
7.53432672552205	-14.8955276240454
11.6387481616431	-11.9253067668917
23.1980454050032	13.4642847128727
6.45021953648756	-25.6386127244553
12.2881822733192	35.2071426169751
16.9445059530072	-8.41436451083715
12.4305524167439	-25.2857877529805
19.2433215744309	26.1267107696205
25.5692397243512	7.61170519373806
21.2891582519707	-5.2703878028016
25.5937699566923	-2.33887100496603
23.8076511985114	9.6682011940362
7.8063399901983	-6.50802083754471
8.27281004567893	-12.4419910130609
16.8180483390338	2.40569678967337
19.227845069166	4.79805684002767
19.2247001711004	-2.61367020327908
5.65114960326212	20.2584158421006
15.5681969925466	-19.223999563046
22.072252270777	1.90735949644379
22.431792111033	13.4366736031224
23.4843753458006	-6.48261193242674
19.2846154573756	-33.2509902478254
18.0391730936417	27.5599262010972
26.0694820639938	-4.95841356252823
21.6819787036916	2.63007129469488
19.9135551546754	11.994729313268
16.7084616388	-8.89257314890079
20.2276743342503	-12.7182756432567
20.3479890692938	42.8685720042179
1.76693799555557	-16.9374907078889
9.63717499850738	-6.81583783814187
23.7633014071865	-8.4974437428401
19.5937950094616	-4.56254747240096
9.74574241384576	12.9208845464829
17.263455815008	-11.7027855070982
21.3107220349295	-7.29683878517476
20.768169515198	-9.25327415824975
15.079273187359	19.951758208982
17.6680476137229	-27.1950317436323
4.27126130549	15.5802669804001
9.42818782289608	-3.15176799774536
8.07140311572092	-0.804152825077423
9.31891416134587	47.0714703791904
4.92833253061141	-35.6741168654686
15.2985326824338	0.213334408276143
9.1891810265261	13.5564982299654
15.7827089733678	-5.10023811190568
9.39052138538723	27.1646374352628
10.5383889286537	-51.2020955714113
3.94345100077755	14.7824791494126
8.01077721249415	30.2582141471616
7.75534164597022	-29.9859903594114
10.4941799216369	14.0898392074542
8.92516692706177	4.2857671359901
14.4869508613538	4.14112411098301
11.285423481034	-14.1987921061286
15.6141501872205	-12.9250337665649
17.5073202563975	16.8233797060578
16.5789871937029	-2.09009183119951
24.9635820681743	-14.592555789046
25.69366115172	13.4707534223112
17.9330667149939	3.01798034914557
20.8095627211211	-10.9495952959026
18.7166624536579	18.3267675667828
12.2619071255191	-13.6709949066684
17.1347926963799	-5.65674231942414
18.8881605577589	-4.26640361242507
18.6162886417679	26.3062382158503
14.7370897681541	-11.9863105983016
17.5374835306212	22.8529810030549
2.77463935907165	-24.1597954994081
20.9436532367821	-10.7892429669518
25.4500200649022	4.22868290626835
22.21435491801	-8.03353567441954
16.3296089697807	3.34505161346697
21.8481158665455	30.6678867057918
14.9960486803434	-7.96877708780297
27.562126689693	-12.026562054753
22.8119694492482	26.3523804773845
3.70359499757946	-29.4285474325532
17.1900239014187	24.8203095655837
2.86413740646452	-9.16725397559633
5.41530286753071	-10.1599696565645
19.4326029435623	-17.970747441888
13.8131881663585	12.8070742219714
14.5077143443997	20.9768333587979
14.3431404313255	-7.41625548806349
14.7449449695607	-9.50155901872222
19.8363732345843	-3.45973672255819
7.52263935131289	-16.2090674203919
10.3350959414565	38.2077435282951
13.1296921158218	-18.9231021834889
21.4316724663867	-2.8243389239106
15.682852059705	3.54970631590191
6.46483680452824	0.543784710962647
13.6874426485214	-5.55555981474853
24.1163839707146	-5.94168612641499
15.5880927843402	-9.11299299478539
25.571686546701	14.6498372386096
26.9042890447897	-2.3276387123874
3.36243427476904	24.6369550085413
8.04496875213952	-18.1749937009058
24.0638462694811	10.8872864376604
18.8793641995021	-7.14979379169271
23.9701449083212	24.0296573615169
4.22737006297429	-17.1218835359067
12.9306630236107	2.81457112515169
11.7362993391612	-2.17083239509352
8.59062096691334	8.52409471949992
5.34326472419425	0.0923956056191315
16.7987985218649	-7.911767142443
18.1894573664756	-28.7874378910094
10.292563549111	10.8944847963172
18.5445301338819	5.98590219377722
25.136563115516	-4.15581189211827
18.6541714128298	10.869606233544
11.796937619885	20.8082635880369
5.63168686641972	-22.3863733987333
7.6821572908017	3.4776064856414
7.44351890151528	-15.797999756394
8.12599576728994	5.26338031017417
9.09248402723636	-13.1157180078142
12.7187370831743	13.1224003314542
7.61320897640402	26.7263978549607
12.5467864548734	-45.954116544631
19.1287927050407	12.7574158542131
23.6638643317572	-5.76935841500056
31.1208754371348	9.81259210063509
34.3225617574727	4.09889391560741
31.2429015025313	-0.125128305313161
26.740366885629	-7.10401799304887
16.6161440710226	-4.9380450249415
24.9391586640479	20.4284675773293
5.05273729704603	-1.51288334709613
18.9213046617409	-7.46560680847018
21.5285091992346	13.8597581804567
16.4689325805165	-9.51585742162238
18.9733972879156	12.9922180785431
9.63390327832543	-17.0910986563006
15.4448692324619	12.7985562639935
8.227804419356	-20.1613695613566
15.7817616025258	-1.54286623834568
17.4480105906212	-3.85402765880345
25.6217968358649	9.92440264809197
24.1327459864367	29.0799373571162
16.8414397498917	-29.8403692135597
26.4181864338849	-9.74921352015599
21.6462744225499	2.78466791316697
19.6852047549051	13.9252378881423
12.0990130157709	16.189125170338
17.4026942578899	-31.1064418176469
13.5477015792616	5.20369177902077
17.9486606274282	25.2012980240101
14.0477953764492	-19.7107742311275
20.5493464042825	-6.97845417863181
23.6519494310172	7.47374285609711
28.243568324317	0.492028999955707
19.9711777203895	25.0525893579182
14.2117211680722	-29.2895726665377
13.5633370832838	-20.0553722240329
14.7492527438431	17.7171305734608
9.67252758457109	-25.3294431423067
12.6951891175555	30.5761633190361
21.8455807350244	-6.58858978664049
20.9125401884824	-2.58277349012345
23.7797849799627	8.49335933307417
19.9088266357113	28.6981012921528
3.18538922731624	-23.5960486637852
14.178097587717	-34.4832366124858
12.7412582325193	23.5265955504922
15.2388605999029	-11.6650998581543
17.1518151125455	21.113770549505
16.2261929363065	7.03758901792947
22.1997104697998	-10.3771284530985
24.3261452838657	-8.08867142622329
16.6524791232771	2.11899890656909
27.7889910835527	3.90999567833818
22.2086942819279	-9.54299251362591
19.1509077314108	14.5961665540363
17.9132799439098	-1.23188155457086
19.1794330193364	-6.45590051239594
12.0004117946178	25.364885910227
14.0629184470705	-20.191252420494
6.81948456819684	16.6919901330057
7.24121693221838	-25.9368866558515
17.8298573161821	-8.60297463362333
17.2266370988568	26.0883884396642
5.01705731820178	-6.51981926592864
12.1388152465804	-11.2852242541134
12.0062584950119	-13.9751692337876
15.0602869161902	-1.07715689978369
12.1514795964366	21.4729298307697
22.9284884095805	-0.854799409506015
21.5873262352617	12.6495627669395
15.6295551469264	-4.07478532620904
11.8450337107449	-34.1060416433384
3.95896196122822	40.4560733828392
19.0086919651249	0.947557739179075
20.357688372712	-21.9163346119371
14.6069763864928	3.59120891021854
16.3374115305459	32.598120543401
9.21968013634327	-23.1378854628708
17.655863697259	-4.39590920250396
15.8848037827389	8.84966883071321
7.52097278846717	-9.62018264061486
12.5930727731409	-9.28248849802897
18.0495120555009	-3.9825371816871
7.99725487986689	-2.05896035094498
15.6420394199471	5.87497375349344
17.3091690019096	10.0074301896787
19.1621994717276	-1.73541055193706
14.4287417241631	-7.02211277142304
20.7243335592325	5.22477350843996
13.5669960772088	-9.40284502000545
7.29633405721908	1.88904647782864
17.0873767687432	3.12748028887149
15.8311407604381	2.29044749152611
17.4438290599222	2.72643622041363
20.7125106072839	-9.06420678034905
15.2883769609831	4.05041256355972
20.0194475227097	-2.05663159196614
12.6071604845508	0.238049987475806
20.9979319341693	30.7252919228853
10.2944334912627	7.63131488239624
2.45917263616291	-26.1366505194042
14.7583068490907	-15.1566563264709
14.9378475631956	5.60036559804659
14.8490035172089	15.8706307836302
10.9294017596357	2.2915915169171
22.9808058268899	-22.4993186670003
11.2103246604329	3.42202176075278
11.5142833803042	-15.6378904119163
18.4164491384124	27.08365488005
17.9667640591325	17.278598176857
23.1842083715163	-18.0585327538605
23.4534508941217	11.0889347219207
6.99668211869899	-6.36214034060857
1.67901199070687	22.4360146504544
19.1965820701127	-43.5313792502721
13.5795868194989	9.61062072557213
23.2018394831116	13.7496649356264
11.858311439398	0.813781119951146
18.4814588192513	-10.2984416909583
21.2453119375528	-1.65985508263883
26.331139583145	0.768880968290716
25.4047896524598	0.195797137107539
22.2645890267604	-0.756243569598436
25.9751041844252	-0.900600809755951
26.5169059673717	0.815383082917484
26.5355150776107	0.970361844873534
27.6652243968695	-2.04667714857283
23.4492449621283	-0.688903124287926
22.764552081656	2.13207048234469
24.1630705732342	-1.23864071659141
21.7948248941881	0.50341707307313
19.0474444850182	-1.39332179329319
23.6971771301463	1.99903251944089
26.0713668158611	0.136987532501625
25.6418615925646	-0.0267979942006829
29.7124146843288	1.46179856688199
34.9810921212409	3.89351890665755
21.6173469698957	11.0048041255942
22.6209452708945	-13.2511151630539
21.9004947633715	15.778851653002
18.0578540548631	-21.6180999733639
9.84172374205638	-6.32931346582983
11.4973252266171	10.1908337698236
14.9429273398423	-9.0622997879411
13.1227760637239	3.74611701274953
23.2416496133801	22.8284473893155
16.8070150224756	-14.3731312366364
19.4468841686656	-15.687765627882
2.69476072563841	28.2160474080396
2.30435111653014	-13.6041909396696
22.7680992775843	-5.41542456803849
33.4054840507204	2.98772034822519
27.6270508102247	18.3381718049475
12.5123337355799	-15.6323350560005
27.1921954652985	-2.12911593370175
26.9634333485557	-7.60436254642077
8.11089118244953	20.1315813878812
6.40787644822228	-3.50626410197964
20.2004055640642	4.42499557210911
2.77239589458955	0.689513598203446
13.8459090228451	-13.9836788600952
18.4241580863942	3.49616497499893
7.72704757995552	-7.34670079396577
11.3279867477262	1.85568719519361
16.9746069424601	6.06486293359832
10.1381310027678	6.45790767189904
12.6185938477197	-8.77946956311558
16.0793197166363	-2.71970517691669
19.6386244610979	-2.8457106119116
20.5732301188448	2.61605095392801
25.96523541562	1.15304669429524
25.9103896628772	-4.37462642672214
23.5757478215321	2.3215846998003
21.4881952066225	12.5084151098592
20.8562432396483	-6.17024240299431
21.6460459708968	-20.1266351296818
0.525945484873004	4.58646908690269
25.0665437345709	28.3187316511398
3.18834988525942	-4.75995330392973
17.3903032685478	-21.4088792855144
4.04205676790754	-5.21932229631235
11.704523618008	15.1918245707163
20.2663490527374	-4.98820915144803
15.9910709990237	-12.1880657158823
22.1214509369806	16.1707895058345
27.6388861484439	-0.0348965358342487
28.4145839370411	0.29090740866362
27.0607108770906	7.0414951459627
10.9863225915531	3.12217795888832
22.3784115449374	-8.74084410208867
25.7169933550199	-0.668066606172461
23.5784108453842	-2.39759000108563
25.3498927614073	0.263029465872183
23.5720156313158	9.68115574552553
17.2800877220271	-2.34244230967503
22.1453911106274	5.73315332057672
19.7555432329302	-2.64148181917555
16.6054096616159	-37.3174772063314
5.60173242743106	25.7944635328011
10.463540704241	-23.3426271247816
12.1347691171427	24.2489900282086
21.6881425198315	-16.5660145632393
6.66784537375053	8.40210907891528
18.64886072659	-11.9249409431139
2.56225464184389	14.1339840677569
19.707596428858	16.2267697550066
16.194320049527	-1.18855620936311
24.4490662780583	-7.42131535786157
26.6057871068338	-4.1528159305653
20.8178611692303	-0.872992494369773
20.6282553828054	12.9909569182148
8.53546364641783	7.53184436337847
21.1357543696096	-16.2579674170435
27.5302410146184	-7.13710275852275
22.0784157281094	-0.0428846928049342
27.8711372214701	0.680642406330147
20.0656777583839	2.31021185986153
16.7987376551643	23.9738433357853
1.91398349429031	-22.2464627304247
1.47928242218062	-5.43820965798378
13.7199993685126	6.72335523640137
18.4433153381488	-18.0785565790397
12.7893204466111	17.7914790555004
23.0259125471874	1.40961327200258
23.4686113749751	-0.490964614976654
25.7038804388157	-3.08268260689474
27.3009290699025	2.46602304212189
31.1240699666565	-0.645109839225547
29.8968231967507	0.451056560111118
24.4813595580942	-23.389895248285
4.67436566873718	23.4376510523162
19.4011942156034	-0.416496592485522
22.5001973461059	-1.08512379262479
27.2661625155507	4.33680980158161
25.1906304659445	11.7290862285931
22.4992375312898	-7.93311440154451
24.7698777951179	7.73647763439671
27.5985735739579	-13.2465649977176
28.5865207704973	-9.49922453326868
22.0503422300398	-5.05252869232459
11.9361206481524	6.68469669681857
22.4881293926401	32.4343529272449
14.2448584635399	-19.1698541588291
22.41050889873	1.6669969584539
15.1847555608894	-30.7067494404483
14.7997987366451	26.8389929977806
17.7738262859917	16.4364603132827
8.59031195240685	-8.54579343019789
14.1897672507622	-1.48345406429966
18.6808211500151	-4.22666706625897
4.18255558444508	26.5396247128066
8.62043569119198	-19.1002229173642
8.13702321522847	-3.35999624763779
28.0847922640978	-7.77524315334239
34.5236726072343	-0.21174334312448
27.2325810459039	10.4018395552614
17.1078379040709	-6.98195327511133
16.0464517995674	-33.2506452212977
17.9237074219529	29.6206067663431
27.4192574431299	-3.58089215141004
22.7001078911795	7.80495993971427
15.8747604497923	6.46066681289777
26.121396091791	-19.3987682768269
18.253196166181	3.36763628017467
15.7943651785744	-17.3809346179474
17.247674127731	32.6828575326657
9.32694247566582	0.431288503284025
17.9765866589995	-28.4054575977559
18.4890351847065	24.2140063729206
20.3951557496325	-5.83128459352739
21.0528974634189	-12.249059133351
22.4966785608221	-3.7701881936095
6.45600291421624	5.95535282807267
12.6110822132733	-16.3049950323831
11.889442308599	33.3640619301317
18.7923407016074	-0.498362889690505
12.3335510835963	-21.9144514957053
11.0601712239666	12.2393116166665
18.1216672780052	26.5553459757106
16.2557624408481	-16.9110875105192
20.4113494469876	4.17880504439116
9.76888208939023	-13.5649913771955
8.11739313402037	-8.81881241560242
16.4995306975978	39.3368132611112
15.4052233376179	-15.3111001035942
18.7303521894301	-8.62199762744558
21.770032631302	5.38327524845979
11.5449269868121	1.95417004897539
26.0855207272088	-12.8305775076291
31.3391641531447	-0.901930653418171
28.0036144625478	10.1054739715091
17.4530197485798	3.93950111122551
25.2454857234627	-0.612002386405287
17.9354690132724	-4.57603753412487
27.6288058603054	-7.55729469212465
15.3293809329201	-17.375572850493
10.9473960779552	34.6201550348587
12.8679277391291	-14.7100294748765
16.2491637623843	-19.0447479064269
14.3383773026507	17.4804662819505
9.63458371934326	28.5164529244498
14.9747727117915	-29.2976007263195
22.8589860205977	-6.30618981729833
12.9433992851985	1.05933563348257
11.7493197750525	9.13939932635093
12.3950018310675	2.35155706351486
8.2751443209323	2.65128012685578
8.59747359846453	-20.4068925660191
9.59767643895912	10.6450174556501
17.5094020716928	13.2349835184791
11.6892865531507	-6.14824339053818
22.609713462252	-1.617167873685
18.1064277409133	8.95522258336502
19.9100429951922	-11.7685294695508
12.8960226024127	-16.6721183000619
3.95480055759003	23.3095944671248
10.942336248503	-10.6527741771892
18.8461293603274	-9.57092302959938
22.8297849852941	-4.52527050823224
9.60977696436428	15.2406443492632
6.25629225548632	20.3753904659624
18.0827521908256	-20.5897582161424
7.0838344838322	22.5686383643753
18.1356545176599	-38.4321323755513
5.76391805757786	6.98856832103503
16.6634712363802	10.6386408512154
19.5424033826951	1.37591255035857
8.7823744699113	-2.08973712253917
13.6433470784617	-1.36803252635463
15.0046018117016	-27.62293175722
15.0319736485382	22.4115106184751
19.021932888292	9.12632502965596
13.9472457275462	4.16050807039969
11.5485490698948	-15.5691584711765
17.6083015075361	12.0100949512375
16.8779638223187	-1.03317904121432
13.1337265693557	-12.1031135884657
20.5630410178756	-3.86213884233679
13.847058995399	20.5429411899333
9.94050929977367	13.7677135993042
19.4960540487477	-33.4683291752941
4.84787674600265	11.0777474507708
12.1502360771757	16.51058722163
21.9647979258848	-8.19303573146437
20.4828343980663	5.56871781126309
15.8516219421482	2.83284231962189
1.05107651600887	3.54135011446939
15.6966014500638	10.2515507021839
9.80818898729705	-24.155200539462
17.0336152122551	27.7171895560389
9.75033495514085	-29.3153654171837
17.726464846819	-8.51428496760555
7.41223258496257	-15.8446313116955
21.4779726735469	21.7416922899362
28.8612727863026	3.53097533283242
11.8448160701411	10.0784388062954
5.63058432389117	-27.4308621913309
8.99799217605058	7.66215071809761
16.634464413402	-3.08455668142071
11.0375595760449	-2.52828418634405
15.6920077251185	14.160413379613
19.0761377051545	2.24832793268616
14.7833964908851	15.4446385046249
13.9621494113214	-13.9239328237468
10.8897685560748	13.1426218451884
21.1648037128394	-18.0682515812066
20.3550696403974	-23.5314204149629
5.76885191037429	34.0363674552174
4.02015806605051	0.735848194855286
23.759114989256	-11.049516204741
24.5052300752915	-0.978767059225164
20.4567736529912	6.71955448263421
11.4161434957678	6.97592374807529
10.1330866709115	4.11951884444049
17.5913813121584	-11.685701186453
26.377175855963	6.36365455977024
22.1305388577534	-5.40794647666229
21.1959257741308	9.50615948829116
15.4597200566826	-27.237623093631
11.8957359760371	12.616547045111
16.4671193192209	-1.38029332775198
16.446436729469	0.111048700420151
11.6616409297541	0.5946234892603
24.2020284760013	13.0837765992274
14.5319449926274	-10.213420515206
13.0395903425955	-27.9595229262004
5.80911285551791	46.7407470763011
10.221079845846	-17.1924165403464
19.1151516980554	7.67596388111107
18.4099823687692	-7.93572524139434
14.0832671270179	18.5568044729914
12.3617678928059	-22.8768933016955
18.5812469145242	-13.2939984791592
2.44957881486262	0.285626774839047
19.8713610285493	4.01152553968761
17.8649970077188	1.53686672176224
26.123465111044	-3.6502160985673
3.07338446439193	-16.4897510559453
8.96673024060591	52.479463780709
20.9700491275567	-26.2683958585823
28.8058635279019	-11.8634378566568
18.0458302088421	13.1113677149791
12.9989852389553	18.4863024270532
20.3406846982037	-15.3879722670373
24.8724628096716	-0.190171248144241
24.0367093037175	-6.32046694927034
20.2899571972202	1.39628386932497
29.8435880421339	9.42405430436046
23.346657440887	2.78730113552541
30.1611782805294	-5.07326108092568
25.0642473216284	6.82945115789299
16.2782898155607	-27.8237392074173
9.47529930948384	5.70287049608248
16.41786597814	3.04404866747134
15.9657847001608	-5.06990530873469
22.5117803438557	17.9748279722281
14.6897363852482	7.39434618176228
14.7383984069062	-3.74597783471387
13.7770629927834	-5.45064145988861
15.0333888294998	-19.3405773581413
17.5095257833968	10.5943376305327
22.604592626589	3.19716709581279
19.1307836439278	-16.3035404841068
5.85419509589492	9.60550582232286
9.75414180815996	9.44037023523207
12.4981465694781	-4.55078691868741
24.7397312395639	-7.01093555827112
14.8584075150963	-0.261712866907574
20.9357645961779	-13.58231301429
10.3694340939198	15.5510658488254
19.3226347972993	4.54020745983652
16.3070397730396	-5.83947519489835
25.148732195738	9.91461432084183
31.016923971254	2.17516352567292
28.371222705981	11.9824420179251
12.9902190613215	-8.54378231276821
21.6285933179951	-2.49339528664474
22.8367119517465	0.623636480167437
27.3513109558671	0.115893813451357
27.5145191239542	4.21096162886998
22.3223923309132	-2.97377382376471
12.0516411789744	12.7226116947459
10.9548423075584	-15.894078414882
9.00677418601744	20.7339337540082
16.6401729900089	-27.1579777148181
21.4557271979331	-4.10147160959562
18.1824530840301	-0.170885019437112
17.1702821259248	-6.20602219539016
24.3548121240085	8.65892365476668
22.5019750342266	-4.35680959882451
20.4721465329846	9.66664281965124
15.2457562862313	22.203350914172
4.45469220590023	-23.7153457517426
13.3597735176414	-5.45312115546056
26.0591912566899	6.86947241699972
26.1227326592721	-18.7527014903906
9.30266165342354	14.7474170118857
18.1188421160498	17.6128284771357
5.09956289731929	9.20995493045832
19.9799201567929	-19.666179111833
15.8185563524135	21.1718570201177
5.76281176227762	-25.1984992450141
16.2758911689106	19.6244563504435
10.0708889385464	-14.3723542950047
23.009403619551	-1.38774257720905
22.8928551973138	-0.2089820600604
19.0236831610808	-8.58116260911619
18.8247982470629	3.83621456726284
30.6573655082176	3.33818375077763
29.5737791263903	0.990042499308877
30.9556790662167	-3.20884047178557
28.6134734315881	-1.9757581398578
18.9144871595604	-18.6126554002637
9.2384225748367	12.5802179113411
20.9536967824963	10.9217911632308
27.9976848002331	0.451209434642259
[truncated: 479,586 more rows]
