# Supplementary material for: Hook length of the bacterial flagellum is optimized for maximal stability of the flagellar bundle
Source: PLoS Biol. 2018 Sep 6;16(9):e2006989. doi: 10.1371/journal.pbio.2006989 (PMC6126814; doi:10.1371/journal.pbio.2006989)
Supplement: S4 Data — (ZIP) [file pbio.2006989.s021.zip › FigS6_raw_data/FigS6_data_WT_EM2796.txt]

Speed_um_s	Angular_acceleration_rad_s
6.44629340040062	0
9.33951814173508	-7.94573842449624
9.58608782129181	-4.62719414033968
9.94496492002023	-2.97461102264353
3.88905863809704	1.34194173885891
5.75223639472061	-11.2322788956425
7.01877554578209	0.386339544657358
7.98151501065456	-3.69071748476645
2.13757919607627	23.5738704499994
2.05812250115217	-12.854969215145
9.4541752664395	0.657711156597421
10.5388997783246	-3.42816263614307
1.606086581391	9.39395278931089
10.5521740485157	-6.22342107896124
11.5720904640034	-11.518541562485
6.13680183400057	15.6226010317626
9.06414803706561	5.73536042955618
8.29012877041191	-23.0967038981405
3.75298243114859	8.92666105887556
9.05499277750723	20.0116443884639
6.51466308109934	-8.91436826677051
10.1718265452797	-6.81878633282365
12.0190595233801	-1.00248740989976
8.54620599129188	-1.76234464680298
7.00269486763064	-17.6897606768186
3.71003788205857	27.3644819064213
2.49192617707145	15.0483621566235
11.9095899760597	-26.8579615491822
5.14871004625181	-18.1621217741891
11.1668424181204	32.8933144520843
5.94259128365332	-3.36077592121318
4.30633375927412	-10.6829984949405
8.91168036292896	5.91017449689949
6.38559417768991	10.0061800160199
10.4397492680163	-9.92398519650599
8.17468013654774	12.4167842644152
1.56811220380946	-5.27753169244406
5.43561586685548	-21.5018639526494
12.5667772869295	9.18211220978921
7.13426366115778	-6.08617298296259
2.61741038253992	-1.85464395884281
6.97977353173512	-1.58235172872045
10.5114748816403	13.5329603176439
8.70786491783022	-7.14446827218811
9.93843567371556	4.87557827039903
10.4466099655805	-3.02606516540722
10.6899315400652	-3.89875055753943
13.805433028609	-2.64615508356225
10.2810822892292	-6.79928008727907
19.1272183322467	20.6380628015594
19.6404634858733	2.56521068869055
17.595287220201	8.18352147668149
9.08123992477164	-3.9262013447722
12.4624845130822	-7.14357980730132
9.24716503892257	1.40080082534477
9.10912210899478	-12.126196740264
9.22488222423426	12.2842672406831
11.5191770255431	-4.63772914124333
10.1014841480316	-3.26430454100986
9.09801873850653	5.74594425997029
10.552154530877	13.6598120634556
4.91444403750803	-5.96395471653025
8.36230689687656	-28.1541535925291
6.46407163535225	-12.5702353021172
3.91383849072595	31.2392533743406
2.63756548516775	-30.4944834224588
7.21395726747082	49.2507218592317
6.46661807038568	-11.698003072191
6.90309337494075	-3.52838733037724
9.33268666916506	-10.5020115809482
8.66128642197754	-4.8915227379679
6.32718493369598	22.5124381311307
3.96672102206334	-12.8830079141167
5.7938336799948	-5.43707128650956
5.31250006631836	-14.3858345738599
3.68674994007213	1.94873982828128
7.08004991636648	14.1958018448344
3.1414840954315	-7.82286904647355
3.68549478661987	8.68370197852327
1.10578729768762	-26.2299263252059
4.95201413108598	21.5928265377796
12.4891746013025	5.96336607995901
20.1218555445126	-2.15881717783141
7.988797711466	4.72313241047621
9.65041555869726	20.5767161910857
3.38766082896778	-14.3846691418265
8.85183020645047	16.6133447373412
3.81127986854889	-44.9963184591425
1.49055317742546	25.1875967361917
8.62127525300283	7.82374737978226
8.67002530648084	-7.78284075536573
6.23377293203735	-17.3469778865428
6.05748835152034	18.4544630194623
10.4230648300185	2.29107002914852
11.7076933248548	-5.8140245605645
10.309377023106	-5.18372993377181
2.07994476591228	23.2995982992247
5.89808449557258	-16.2161702047053
9.33979862933287	2.42400397481163
8.72601406315242	14.1057960977312
2.89859896475621	-11.7437080541649
16.8533739213603	-9.53842001339397
12.7584272925729	-7.47949934185347
7.37103300648263	11.3951087509504
7.14645093905828	-3.38386300452663
9.04329763382742	1.64308996229968
11.5718054742336	-0.296813875037061
11.1794992659845	4.27757864690475
10.1191723453284	3.16308227302001
6.68617035893033	-7.67218357863321
5.84609177249513	10.8073103741794
5.35335795583746	0.726184550238271
13.4524433609022	-4.04017444573776
6.10360923523481	19.7403807670246
6.80582377638002	-4.90937757196397
16.7017874741959	-19.3740807368829
18.9699270830692	4.73985939779845
9.76488141652108	-1.80154451378255
6.24664484664753	-6.61249461677421
8.14650105189118	-4.90297786157948
8.59162974654577	-4.53921870953214
9.44897261829412	-6.06164462396186
11.3315905992651	7.65346988636318
13.5569779701715	4.34891251333243
14.0069172823827	5.83932016148633
7.60858393167506	-10.5360687905616
6.50829000529462	26.8125308833767
1.87247797982066	-12.3892413344116
11.3887683718412	-17.3393449170464
3.8960779971351	44.5092204240118
1.43140303478212	-18.7735574095391
6.05676767543974	-14.5619851910528
3.65052021153617	-10.5410109610992
1.81391463851838	16.7858560950175
5.08847194398098	-1.88477729944858
10.9735278248933	-8.54008347544775
9.1611950761124	5.04855204862534
4.63650738984042	-10.909883221553
4.91186986323105	11.2370760266145
4.4268970129416	16.6850914856111
7.41015004410708	-4.20241737402129
10.7854927521145	-13.1118014501987
11.3467998906796	-5.5784819907163
15.370043121787	2.12319019149979
9.0865804092565	6.7100653693549
9.18892507081785	1.12259962035219
8.75400301456804	-0.860262622461342
8.83917775404984	-5.31438651212327
10.2573290194486	5.00662417923646
9.86574946273291	10.9848094775964
7.30097931150452	2.22926643622386
4.59698701854095	1.06667104367596
9.43851096143899	-14.0839968614812
13.3836732135507	-10.379226645875
7.58180727978472	1.16139508096359
9.0291947830326	18.3779580871482
12.4099093671446	-12.6847939129391
6.5633476951207	-4.10707905510698
0.977299804591384	-0.664390439944475
10.2551443962439	3.63816108549447
8.38428541228901	14.5263921820188
5.87476420488967	4.62795512481941
2.37326254096305	-11.4824828762392
14.4154372356546	-8.26343048333344
15.4902097045748	-5.64125279707102
18.1393744654218	9.52291387295162
24.2926312518043	-15.0761175822688
3.90074691483128	9.5525445219132
7.59322540295959	10.1044999260013
8.35267267579766	-2.47919245471077
12.8106227933875	-12.0679661423493
6.05752463654083	7.2614256495959
2.52043817579926	-0.483670464084595
6.31055298394134	-14.0789490210428
6.26310780689443	3.30627063989573
15.2723901433695	18.8093980443985
8.13442532536118	12.7418617773618
11.1784206374969	-14.6230433008741
12.352378378618	5.60471516358857
4.27741187359033	-28.7108998567548
8.46584127834705	21.0177541939807
11.1224894775311	23.8776433232508
7.99736149919543	-27.3974397507187
11.2470434578484	2.86555666051997
9.78357926917656	-1.72687381673574
4.63535707294731	30.5834490810959
10.1964817771535	-38.4927468336552
10.670351751794	9.23031077768753
7.92926435143329	0.0180787322655063
7.43780559372207	-8.42293460188892
6.6626144032571	-1.83975401443472
15.0518292968476	4.18410090675798
16.6950432223405	5.10556922370812
6.4872656599081	-4.02721280433475
8.04789493233247	9.75194928135138
6.29278349309766	-17.0228341040722
1.73165503576955	-8.74052140857098
15.5052753861298	22.7915247995079
13.7384472413506	-10.2623855954205
5.72876259533142	10.1988288956504
4.46285843799436	19.1986952564604
11.2926628046606	-18.9630842971807
12.1145725994702	5.80537892119567
3.9675070090082	-6.44451026787612
9.09198165975635	-4.56474457108749
8.64560507636665	-5.18952165951719
5.98297530775448	15.1625518857395
8.6508057668339	-5.01893678412129
10.0291126034681	-7.61070419052103
9.48433849509227	2.24449600288804
7.97696875252137	17.9080688606296
5.51191600373949	-20.4301087146387
7.15889845096054	-11.8936679618813
11.4024761705302	19.0759554388823
7.78517336801076	16.9183753721533
6.93201516725315	-23.5368934786048
7.36790927634763	-12.7280774926274
11.3769750167138	13.9682323457745
15.8841257126918	2.29225148443267
22.9344753583864	4.40142107233805
11.3988355558651	-1.30552779415147
9.19308275799893	-2.88875137275389
6.55047357870826	12.9401816722658
3.76916808467881	-3.81316148090362
5.53647681992943	-1.22567843559962
4.82469399013581	-18.6353497854292
7.84787487604904	-7.01277282343252
4.36622372791038	14.2866657452756
19.2990572001558	9.24704367438484
8.62500626228041	26.9103052245562
5.14507077026952	-30.0944893301934
8.91617813611158	7.67585566194043
5.67142423430578	-1.77152057848324
1.93781743827825	6.94786549893557
7.18538995167292	-18.375644967588
5.9713392519883	-0.651415610287475
3.09551032587262	24.6462850164402
1.09452226119511	9.67703768914824
7.24294665772531	-18.0652680987743
1.88122623922636	0.409999036286964
6.50897702086654	7.49642194715416
1.23037405421033	-0.753567530238644
14.4881399984262	-16.6413693526363
8.49801117167223	-22.4800069026603
13.9337977426417	14.1986618785399
9.18611134170384	-6.22255604137385
4.09663754006829	12.0750495463486
9.13597576316198	21.4357374735485
7.07546728387143	-1.06147841029831
15.418127521755	-14.021641979863
19.425530309228	-5.35231609558543
17.8059290478495	-7.32317012202652
16.2180989133487	4.20354355376732
19.2580755253047	2.27193073510749
13.5535422346389	-18.9587012124251
7.56304316798257	14.6174096047514
11.2008043506169	19.2734170985405
5.64093352889387	-3.53369267613329
1.50424165327595	18.8730577736351
5.95757456436982	-37.1065465702085
8.7375970716828	28.1958823540073
11.4744093691362	-18.317659343988
9.60687033993046	-27.0611379854959
6.2469159366132	32.6179434012178
14.7062703409691	-1.77836275012879
14.715846494897	-2.41155982412192
10.36960078744	22.413647711273
10.6912525171532	-20.2697980820802
5.60323029809107	-5.13865502861111
4.40421455835357	-8.43088437767702
2.20756923464819	1.6121481060652
11.0656541971417	6.80098803074579
7.97232582091715	-9.89486874074927
4.23515252111274	-16.0488568698257
4.55073281784351	9.59960925093554
8.36607592151914	17.5862489252867
3.50705902897882	-17.5907180592817
4.7131303685921	10.1995999491844
4.50704490140075	-24.4071635064222
19.3321226740194	33.6067214039186
8.66423458033754	21.0136534777014
8.01144061111245	-17.1244759066569
9.47370254111851	-26.7919269300805
3.34384072329755	36.8705714903287
7.77696723800179	-17.2497669678748
7.24697588002759	-22.2854042603895
1.80089264265902	4.4870905625191
6.51027141708776	40.4258742956018
8.75460480224424	-24.986545525429
6.56062641264129	-22.7523900613707
11.1814713382933	22.9231579869938
6.12738727823669	-5.62381671665994
3.04560689583575	34.9709995953286
9.56941557815134	-27.6961466142455
14.8957256351417	-2.82337139904167
11.8880298023826	4.12613810401589
10.1261606262397	0.353012111557179
9.6190565881789	-7.99364857142496
10.999976214747	7.3758378327035
9.92477966889395	1.92769757528322
9.80488248522052	-8.25723226366931
8.17398459756075	8.58259279553984
7.12144178424212	0.142986587096505
11.2842895838832	-10.8974266441885
5.97915822599084	7.35040738401012
7.47846489653548	10.8248829237394
14.2390451457137	-11.1962158426131
17.3139159724474	7.55568506676929
6.08604072769585	16.2018006099732
16.2382822834951	-16.644904753329
18.3808379685362	-9.49997981703934
7.94508412036796	-0.453870949950498
11.6205991024929	11.8913876605706
8.0753387265747	13.4128276102355
7.19733992068605	-20.9915577943947
8.6747246988777	2.52503564396986
3.33366087595564	-4.55517423260015
4.05193225610823	-6.15959529206654
7.42364354413245	-7.52143778416775
4.26518307721983	-1.43994667729963
2.1307739967935	10.481586089105
7.03543406896096	2.77676125978171
14.2643622859701	13.4929060116381
19.1255216317027	-11.250176900367
7.70706800164081	-19.8230465634432
9.04594746723808	21.5276138233188
10.5160380512597	-5.63605747777032
8.97747791464075	33.8693888526605
3.15588057184804	-18.5248468536373
2.83773397367268	8.12165900177746
10.1336241799306	-11.5058633151286
7.96784491476464	-1.29996660626993
5.31989705547058	-14.829581613732
5.89732556320067	10.075312042824
10.337684144123	3.06358829894282
12.81864421424	-4.72658166080023
9.7628251911946	6.28031994823248
8.95362569906572	5.54207919242693
11.2767555991055	-40.9341079659152
2.38663575813414	19.460742595405
2.54586458343457	-15.1698179277202
7.43391253321027	30.8759780365225
9.72947522369077	-0.572311249073668
8.97512940771624	4.93723440671976
12.1369410643702	0.943493057737561
20.2366729149361	-11.4398772072801
13.8810525883893	-13.7615235975119
7.60982335327694	-0.736799116513618
11.2173557687127	8.48431717506207
12.6822204067375	32.6876793045128
1.63004818321155	-41.8898431657277
9.78153503529166	14.3407213726977
8.90470841157972	-12.0898417583536
11.2620787440064	10.6073955730278
14.3898522659387	-0.889948579253963
10.2269625215687	0.280650974282134
9.40268139510825	32.5941529111862
7.0254158655889	-23.4527428712625
13.795004410249	-3.02935832613978
10.1264999647378	27.0864506638998
6.52784311156883	-28.8215233742059
9.44768114564164	8.08686360926647
6.07104175971275	11.9497855510283
3.75447542135285	-44.8409734035547
5.95852558196451	39.2941448324034
3.75840755471505	-13.2019793365853
15.3367044421555	-3.72750039602204
11.1288163513222	7.12743264279507
5.2754764434186	9.94388672693982
8.92900759778677	-20.7375507097047
10.2727782913372	-4.52197055574468
10.9404264673968	11.4660421337616
9.05790800964443	2.36411844068573
11.8269739126472	-10.8361451605098
8.84973815218495	-11.529756451151
6.2164899354501	3.94717886716656
3.75693714918117	0.385827046985591
15.9045669215795	12.4429256920502
17.1906089792157	8.57663997546199
8.27137969674497	8.39031044492206
10.5927496618558	-7.63824246188025
3.60375912503048	14.4534533072993
11.6710646081988	-4.52376921111257
16.5676605848736	-9.21746133740851
15.9436095923403	-9.93641822200927
5.44516719735932	-6.35798765031153
15.5955164129509	14.0553155347861
12.2831362234742	-13.2082480608677
9.52306705493203	2.89052652059696
12.7819962066325	3.73040269244823
10.3874335319387	0.24473263429134
7.99199184016835	3.52123626784935
15.7753282123004	-2.38396820747351
11.065342408508	-5.33117619944329
3.33983481354075	-4.71849415904234
5.3010624184147	-1.63563307827538
6.22607483879168	12.5019729114606
11.6155439557696	0.175318454058986
12.7060252693263	-4.54777635196411
8.07851642495349	5.28431091697169
6.17275155618919	-6.80703673380426
5.84464668600722	-1.31493255226901
3.44897942208042	7.54442342731892
8.40937790082553	0.0225289348218585
11.3599597079777	-1.83029090971881
9.82761105248467	3.35733424193
9.45440210957644	17.1258873393806
9.96206992527074	-15.2702240714324
7.47088096627605	-1.63214366620243
15.8092238697517	-6.22846644038612
12.690308960344	-3.06446094179911
12.2484834254356	-1.85085950782858
5.97476240048386	-19.9031637730025
4.58990905247524	1.64296189450575
4.02757881537267	46.2765432945222
0.69595369513419	-40.1937921054492
3.15450579753332	-0.593321569429932
5.90432103614186	31.6499892476193
4.97364184058674	-34.2252763523822
2.73273024183976	20.3783115545729
14.9629271676315	3.00524653633471
19.7589818818521	-3.58181040143529
19.0258764838465	2.57028196471859
13.1334403110793	-18.7856026321195
7.5306556230415	4.51474250840511
9.40688838210147	17.3612997969923
4.64876829244341	13.8008746876453
7.95317555100468	-7.75267088877622
9.81052501725464	-4.91523852698415
12.6979188150454	-3.3460198105624
13.22742774555	-4.49895246790826
3.54526095231044	21.4710003154743
7.10416866058173	-11.6384928283955
18.8309105125236	-2.35969831062938
12.3805138319331	-3.27679064532625
8.35358265571246	-10.4288704416136
8.04879567591726	2.24502534883944
5.62469168272001	0.54584416852981
9.11806167757931	9.23815630799152
10.191224631305	-4.43924831600403
14.6614343673252	6.78997569432775
0.933320565568215	24.4870152568766
13.5807849016638	-32.4941047542336
12.6514200623068	8.62226614877503
8.92849332935726	-2.63896208656693
11.8110269371247	-7.61130517203296
12.8261633338754	-8.7329002810764
7.63417519925643	0.304536111528668
7.77452847892947	25.7195928158061
5.3273109631457	-18.82980368308
10.3178662270688	17.5554695845131
10.1903075441816	-5.18521815480396
14.858538411904	-9.70563726547442
17.2788369054611	-1.15247976160571
19.613912294479	-11.4967826816668
18.609427141834	20.0203705507975
15.4895756662696	-4.71540545950268
14.3679661276621	0.302013579444343
16.5074481608694	-11.8097397835781
11.2857806395964	15.4480092792467
10.5465177086673	-18.4845681882357
1.76899689006887	17.8751424046493
12.1940115178651	4.79210288404073
17.8272406670327	-8.84574661827541
10.1349426351265	11.3726558301215
1.30178223726962	-8.75680420206277
1.72231820035448	-8.20940553550623
8.65009582585473	3.08898609109445
1.71550347645293	27.0756478478842
10.2350171868329	-20.6495044835749
7.76096677463228	17.3494121230562
13.1550606078779	-22.8736135821834
12.6190335504864	29.4691908304453
7.4615969481367	-25.6775359876844
11.079031742159	-14.3899841500786
6.45211370208646	13.3308317018471
8.47960120309118	4.55566148361785
5.90070579717542	-3.03113613948043
11.4040715001227	6.47290150668424
19.9571187273244	-5.8093640621986
21.5674263200867	-7.10721642589155
13.3237053597993	11.504451876642
12.447260533308	-14.037674701301
8.32628375876238	8.60575248695123
20.6742015878499	-3.63842651021585
19.8939303610478	-0.625544837866222
18.2543169545775	10.5189832970163
6.68611787290813	-0.123525870083933
8.81812305824372	-25.1844079917985
12.4210652286903	13.4174766936445
12.9172916397778	4.08030243090308
12.5080970365376	-11.6149790983675
12.8935940316946	19.5565689785389
9.73825881172283	-14.1811381485001
7.13379442402624	1.77717351037299
13.8428152133878	-0.0230556144592278
7.00603787759894	6.18047517697649
9.80210050968041	-10.133676887896
9.12194605723604	11.149570459344
12.1587539075577	-20.4415817748486
12.0637698225267	23.2727955240378
10.6804862282559	8.48184714058522
6.4287593739012	-10.268591684144
12.4934822130029	-15.6036602291397
16.0144032927203	4.29628252195604
9.378266837778	13.4322075407393
9.802733782021	-0.0683154491252802
6.88788595677028	-9.55002118965359
3.73236753562863	11.2358417101662
6.11078056684332	-5.66168740133923
5.77439378815717	-11.1331384726958
3.13653916809874	17.5544729211771
6.97498258723817	1.39714384685703
6.23343364920321	1.00145243746013
1.67211843427314	-21.9640384235989
7.35511348530616	5.50858423426928
14.9043290690875	-4.14161635847285
3.73522142339341	3.02395323998189
6.70817754648005	25.1742488340065
3.71289366012264	-16.01746879851
1.97606859409253	19.1499344385831
5.71017165459559	-20.6430742751564
13.9656905268567	6.5641675811257
13.4164589455027	-21.5233564046554
7.88920829498313	23.9291031597037
7.67919532401343	-0.516197227414301
10.8714693558384	-5.03342884550623
13.8139235307232	-7.23173784393954
8.38602926622701	-9.05604089074895
7.467112048011	16.0363183039124
10.4999350586725	13.5391971305279
7.380180640682	-2.96067864147613
9.46811944318454	-18.8690266318029
19.0714141685946	2.14632567807516
12.6418789811419	18.420960370027
6.37214614792473	-39.4686818561748
2.20892636200239	19.2344443200707
9.69149375126373	-25.9532097100389
3.5377486874255	33.1480969890897
18.2605333858878	-13.5862369260837
6.36246922565626	-9.01453687827992
2.39257633542062	33.4614387664875
6.46454457809467	-8.31672657635358
14.3027716225032	-7.5826360364125
11.9706001293969	-5.7238176806667
9.1438462795686	2.21119151309715
3.79561788067732	-19.3331504354903
6.23077413575132	21.6538715996367
18.9187182638565	1.76047162139215
19.5649659905067	5.36049870356051
12.1836338648808	-4.94865779322096
21.9650733148137	11.7007457836032
13.5437050170398	-18.6222301997692
12.9585834727136	7.15223251631329
7.4491768536551	7.23197423904093
3.42679101391346	-5.84061901624378
6.05508782819017	11.9751740704123
3.1623492724579	-15.0846760384122
5.6415945526776	10.4073480843275
4.14422017885481	-0.341144815218009
5.0788118563854	-14.3850980005036
5.45717476793078	-0.419529773012899
7.12299084850867	9.84865957041366
7.99766765654881	5.04058009852707
8.49774112625407	-3.58712662318954
10.934124029865	-6.81796700802416
16.4025188089717	2.7100642758388
16.5518923188809	3.23879166941918
15.9493350039165	0.0393498359497459
11.5932810701455	-6.07007703800613
10.9555134546588	3.24548259369366
9.19717137902928	-16.1277355201053
2.90946303667517	5.25724286197617
8.01282967345033	4.11947754321222
14.5961639955285	7.59749125709513
6.36349365219983	12.8107606258917
4.00032032855473	-17.6506746656303
12.0887987089526	15.4373068636706
5.70215816578479	-14.38270076338
4.86493641974347	4.67945831781033
4.82817561981703	5.25222992913722
14.7958607761872	-0.340397567689524
15.3790925315387	1.74905512579871
12.7029732734601	-7.44581360984809
12.2289007978303	-17.8035009722403
2.22601525876137	43.1849673436611
6.37456939835082	-21.0670680592888
5.43602964835907	-0.592012358707546
7.17574885132831	9.16816288209148
6.10526330472317	4.33617188257815
9.53313240585237	-2.90501047490923
11.7563608754531	-7.32896799261342
11.528583025771	0.23550271950832
5.88436195693523	-3.58392143929844
8.96411922299382	-10.191314902507
2.77880882185632	25.8502909287087
3.38323332219026	-40.059542178801
11.1248876634337	20.0344788689854
9.89008261561397	-2.06529002826956
6.04746648949902	10.22677205157
7.51946686655564	-10.1247080211392
9.69706120525159	-1.31410214875064
8.38997326103934	-4.59611439588043
14.6121346409128	37.0618631281017
5.65210876324201	-52.7111957725987
7.63114009916282	25.2485635118547
10.5778156479735	6.62219932521746
5.51162743236368	-2.22473939316169
8.33580802496861	4.90066171604892
1.96352885699481	-11.3520354323585
11.5077181632183	-10.7043315433038
7.74397062420776	-8.60432631029651
4.99519161060735	16.6623341815949
9.44512319012713	-4.36989325590982
11.2295914337645	6.30894839350209
10.7315938034902	-2.16423451597972
7.68735461635108	1.36014389705416
2.01507060431114	15.928329285856
2.3196627321134	-16.9054773207719
5.42291421594277	-9.09206095513253
9.17160258336922	16.8007683176513
8.79724576599071	4.13527017968529
9.05175781167477	-28.6136341693497
6.50329099691542	18.4746204956663
11.4453290924876	16.8712397779835
13.4934249507115	-20.8806075443138
7.85634072138465	0.60102250409911
6.73154826215128	19.629544868294
4.66934860790928	-13.414766244078
6.58909731871063	-20.1297100041244
7.59516152505957	3.86114683571274
2.96755142541483	-4.59245417954289
6.13265733962963	-2.84136265971758
7.58370509678979	21.8144789061293
4.63794387902177	26.2377968529079
9.09386159753025	-24.7934624940554
5.50865123781331	-19.2425005048547
9.95834401712102	36.559566201409
9.1531680208116	-0.77191731719121
21.6402425146997	-15.1759949528899
29.4270602934605	-25.9939299089111
7.33108976043449	24.2371082475806
10.6579117172286	7.41723227462062
7.94151451521544	-13.5367713523126
5.50474127377085	-2.18901166577866
7.57016031468364	13.0778139992316
5.2023531344792	5.17965934972232
7.66897346438506	-16.1426204123021
8.8998878409167	-4.04233201794392
7.48094461293703	15.4010454752202
4.6143394357054	1.3808150446989
6.48426500069974	-12.8816277096231
7.81902079330528	4.82059503834973
5.38426220043231	10.9612817497436
11.8592930859947	-17.0438110369482
7.81659694385741	19.6421999654555
7.92356955216329	-17.5986056376376
4.81859786629947	-5.60736315793491
9.24945410664709	24.3471385324376
8.73467009011943	-18.3032226971139
9.37448018742677	12.771845197214
9.81468408966605	-6.55183378692728
13.8635742550421	-2.35075265129724
18.6482294736078	-4.97434092486317
6.82295594913028	11.7558684838748
7.22885236423888	-5.43023928504991
7.5056656711661	0.865272008346812
5.28162599127516	20.7317991906445
4.70574327914144	-20.636182746206
4.17399760234437	1.72527667432236
1.88901805576201	-5.23901416966856
10.6041532658918	-27.1805933489095
2.17709308099236	16.9906160495984
3.58750667752849	-7.42760426195258
10.1400299486589	35.7052304033641
3.55487329259306	-10.7524036454821
10.0187121955873	-13.6438549190947
12.9928459485031	-10.4026895652971
9.49568467739599	18.5394621281208
7.74418782893025	7.44581846990654
6.77132385850614	-12.7665278868275
2.32003643657654	-10.2527117197218
6.85878081596455	4.87000031082894
9.60319346134976	-17.8683941938266
4.9054213440178	25.8377161164427
16.635879660977	-24.5872105253641
7.64271960550519	27.0943083102667
19.7406033558499	-22.6438855746503
3.85917664505678	15.1761792931525
15.5810827991706	8.67549398577589
11.1267717148898	-1.39692289539662
6.21061463662681	-1.5752956137184
3.42455902420436	13.1845847869004
9.32473565383177	-2.47733211903956
6.81388464157016	18.39343346752
10.8585515825273	-23.8701189260033
6.99003194867256	23.76394147988
5.94099294389397	2.40096849799872
1.52238132671111	-31.3350301965254
6.15768781869822	-8.22904831922131
14.6858398669309	24.4349856198093
9.97455361621582	-15.9006385338561
8.8851586725154	-1.27714151140703
5.66591436891376	-0.335165108058912
14.3157896954897	4.54670840570416
10.202756203352	16.7296159668235
8.4308700428812	-13.498005777304
4.64870546027012	-21.5646325142431
10.1262915000912	17.9994476690834
9.75822630241893	-13.8535313370494
16.142815933139	16.3892345463831
15.1273536292854	-10.2496349262419
5.38722501466687	-15.6947830416357
12.0937958240652	17.0418100860475
9.62260786692321	1.79323029379702
10.5573732722637	-1.72388368014227
4.13259823709772	-20.271983760736
17.6919784865895	26.7791218797752
11.9805632551155	3.81857375858837
5.67065533191482	-15.3231482045321
5.47666445197153	3.10018410547208
6.95009436369902	29.8774391877416
6.40489294131419	-20.4956880831706
11.1206658930525	-5.1842318598744
18.6242507717137	8.17560187968625
6.80491381223979	-19.2620481820902
9.81603684901839	9.91178301914896
16.5813552274241	-2.26110760470807
8.24903735963338	2.52978524669041
8.82596765688781	5.75021085271093
11.4027316243566	2.0750195701243
17.2975962717141	6.11661528544727
14.6654620424999	-2.83451301329116
14.4049741845882	0.79511164069797
14.8358116392423	-5.91756360267255
16.4373595905783	-21.3932493801673
6.82940846443891	11.699075807788
14.6765560316676	8.01459432947605
12.0499847919061	10.4199229808053
5.64076588796126	-2.43834054152623
16.4731649336196	-3.84048035854515
21.5764235025809	4.52636312548527
7.84518741073814	-1.24655054546681
8.64409757348625	20.1198843842277
11.4897221480646	-26.5233811124667
12.7809858481684	-19.6901297103412
3.46182911740159	1.45074031718496
3.06693408265892	34.2750870795085
12.193457194574	-18.3338617732482
1.91949128104501	22.4807029021599
5.62720628374955	-21.6126551578008
13.0309162121482	2.4321666062747
14.92517101864	-2.23094389323474
7.67104519031254	1.53248124875197
7.07470522107729	7.64359010319302
6.10596954797965	-15.586094743152
8.61675318133319	-5.22163420118707
15.4514767010681	13.2341584110867
8.65012244556035	-0.105989888443633
9.6873066980849	-7.00333546471143
6.64760396112032	9.4805389989835
10.0849108117519	-9.35187045571504
10.1562064038281	4.42386017894614
12.0351164754619	2.92186822922805
10.5972438527089	-6.34516933044633
8.75058107120006	-1.07348686901576
11.047007467415	8.97388805197029
8.46170408833863	-0.0281682903558784
7.43685757507494	-10.4039714817558
7.5664537770718	5.77524795960696
9.75752606478702	7.88848896820599
7.97903377283291	8.88173863200649
5.40353965530621	10.5930955915616
10.8393505785545	-24.6727233267251
3.3771019649412	-13.1857565408356
13.3110508863247	33.5892697406121
8.63821337715734	-20.0020937534015
7.6879226243314	-19.1005984985016
8.04064564250101	33.1664343640742
5.27762786789014	-20.9881104981145
6.57494349843899	-21.1557981098042
10.146949013322	30.9354173474576
9.42198148185608	-9.5895333489268
8.23354677346691	1.69967421873421
13.6393733617368	7.55607728587483
11.8976701880282	-0.822092383726637
7.52145739932102	-10.6466885083908
7.5040162381468	1.58204961137502
8.39372480111181	0.92033879165509
3.1031843455605	-0.543525423827554
14.6980334893116	7.39769725402582
27.2134152234951	6.14602293207071
22.4268267031258	13.8077246038401
7.77374844207413	-12.5069444168698
16.215045649367	-9.01310945391473
9.00355752888044	24.1625712747117
8.22706764039582	-32.1482359902698
4.26395365573798	24.8922150133527
4.794513827623	-15.7217003933451
6.38793258667822	-7.80807511671733
11.5391356631901	8.91928431672904
10.1143170973581	4.04893858217537
2.71272010931677	4.2620845675949
9.89985127504018	-18.727133029812
8.59967273478319	-6.18973158920919
13.576769222996	5.4786151633999
15.2470081794927	13.1660392443954
23.5990914371091	11.846015164449
5.47179007869293	-18.0462698465258
5.49396556667517	-5.14396348360235
9.28090170498561	1.39426587545784
19.9120911913838	3.65279806377041
9.13177619222179	0.129769154088936
3.32720639113729	-29.3163222948401
6.18452158477245	55.7479950790515
3.80516860101814	-23.4121714153146
11.105073054247	0.958855863937759
10.3046281708786	-7.85152109078354
7.45150481860995	3.26606793423974
2.53147278241292	-0.962328186201505
1.65320467258247	18.0855467465087
4.16225611402147	-16.6507799006559
11.1630261075347	5.90937753374153
7.5730093877314	-0.834204695426596
7.10562893364031	-3.94749100148293
2.40482414933216	-2.93325935085706
6.18678459195522	17.5604008137942
12.1282051573809	-2.58825763038785
8.0976750791336	15.0966147242346
3.67196111733688	-29.3370739922744
16.1310699485903	1.57452194666531
17.7577493763682	-2.46811808214334
15.082806127675	-4.96766634195969
15.9821139935993	4.40100311664893
2.13151158833281	28.3829007580253
3.65572328079539	-41.459940293763
5.63543254379203	4.57463771681957
15.7620081256501	6.10775008197174
16.1586006589371	-15.5446477187329
5.31173378370685	36.9708575559462
1.09229766765924	-14.509723523231
19.5688877570284	-1.48710790131695
9.92861031058036	-8.9278018766815
9.56889314461768	10.6534170050428
19.1025411545901	-5.74296682300997
22.4179832325959	11.3800530216115
16.028506960965	-6.74836050240659
11.404960221624	-2.63360135534714
7.71284207699456	31.4727880464374
4.61671577867986	-55.1989188347404
14.360036147849	28.3408611029482
13.7998512239564	-2.61361438705161
4.390744889005	-2.8281105300645
1.51368899736065	2.24100177296686
13.8468205249045	2.40347364566526
17.2866391362899	0.905010183740774
11.2837087848869	-28.7840754285387
2.84804765680026	31.1812116808332
3.85533302036177	24.5287704110822
7.37309558287421	-28.1712063189946
7.83647123919189	4.8262858200942
4.72026965624	-6.72399879613654
6.02619727424973	0.698083970540344
6.60381736482984	6.20203339947333
5.75125915294052	-2.33451760224533
8.3694055174598	-6.31249782161961
3.22357717442928	-18.2446675804473
4.29345148663721	16.2419217028704
5.25616372197267	30.4606939605151
2.0928253397708	-6.15408981577453
5.21549674745995	-10.6353515667134
21.1460768932616	-4.28627157785385
16.9295457508462	7.96845659191301
5.88772248109486	-18.6424649245017
5.45427603559368	-15.3011632095623
11.7714316806398	22.4548175201815
18.6114355758173	23.2291731820802
4.00941354131417	-27.2616326906149
16.284974411144	-3.89403971121467
15.7575202037058	-1.66953911587632
10.9110190400757	2.70262078754066
9.9551780374258	3.98095195026688
7.64766004215587	-19.2943260406163
2.48438839089524	15.4391868085026
16.4816028077996	5.73672953869393
12.5613294045086	6.26601711066858
9.6498301745577	-4.47322824816136
13.3821001845238	5.16898170121142
3.12324852367274	3.07152572096017
5.38252101216069	-16.174801493652
4.81365411468791	0.946001140012074
9.57555515831084	13.3112204947481
7.80974539097766	-12.0523011224361
6.10511215504401	14.9461276344679
5.5202086120244	1.73103372291672
17.1628711713877	-9.28572858836245
3.21872721566499	16.6782807052111
14.8624683907846	-46.4328463798313
17.4244842783599	27.1899133795196
20.8426731267117	1.04142589196642
19.5826189188693	7.47059397581324
9.16943404531825	-16.5621226763911
3.27880589190234	-6.11804481516811
6.91384970219982	22.2886833109057
5.86453828829094	6.89622939944497
10.8773170535678	-7.21586828989287
10.218402264042	-0.877478633144326
10.9163489303925	8.04648563316382
15.9612925052221	-5.79678694476352
10.7166552502903	-21.865783875564
5.4380226136841	4.52485874306546
11.0018975959015	14.6453655657387
4.62288734629292	-12.8604515207907
5.81943738273693	11.4851303559607
7.79064773931576	-5.75951163310707
7.04471119413199	-23.8719444350878
1.74945274608775	14.3340246898397
12.7129207197377	20.6203433724399
3.55807513129094	-12.3470685238531
6.80575211732255	4.47591651845173
4.05689010095593	5.36277359887143
9.30048013621562	-29.0963647776325
8.07841037996939	17.6027896461394
9.79497002948948	26.8368504185799
3.36345868523072	-17.1971810191672
7.39748489635957	-12.7413003154479
17.39318605232	19.2235200948792
1.58385971568159	2.3753626039699
3.66186940689541	-26.5778191541527
10.6116007412476	22.1925667476583
8.48334939956015	-6.18927673101675
14.6188037817622	-6.05333980158681
8.90726551180098	10.4005575713576
1.83698089543544	-16.2056484583774
17.7494880591778	-2.06706160887769
7.89287759044502	-13.1132794317443
9.01075690527767	19.6839189862852
13.4085157777225	-7.35160884918453
10.764023312663	7.6019269133449
11.9712351709754	3.30127901332627
8.27088380050995	8.97358340474455
10.9304434885439	19.2867967096959
5.44962631927585	-26.2310159196249
21.3455195371665	-11.1782230649379
5.42815129035625	-1.59555794394609
9.49995659627281	-9.62224107604736
6.9623974420343	7.22295839027793
10.2435978401866	7.24051123376264
10.5287435969085	2.25088458796807
2.97946439658661	28.5054792720881
4.02915750912289	-23.2111000979066
5.71568361604424	4.27716453845944
2.46064152360317	18.3016880298097
5.45445528344017	-33.2095777082682
13.9617483307307	7.39669405073417
13.9719052978508	-4.5797872415534
11.2868955714417	7.9566680109274
13.0896747823746	-9.43942894367348
8.96700509677138	-9.72655909092557
2.90168178113314	18.7826281490648
6.34503211093868	1.98252113228511
3.80253044636039	-30.9193236844979
8.33222182365444	28.6146077587177
4.81717189784255	14.1914734072073
10.0517821823464	-20.5624022727982
6.22160500708468	24.2003601717545
2.43870183324985	-18.7917464185433
7.96446980930561	-13.6585773032168
9.27699647859155	12.5411666673908
6.49809757670434	-28.2582692814209
1.41726428002818	27.7871894372136
12.7078048506449	-0.41236698099698
9.57677850287884	2.97937545182856
0.737979489475555	26.5635621254946
7.60055904906817	-23.864592864953
9.27711265000779	-30.7524622790949
3.2834459207188	31.7093947434961
12.3346214199255	-6.97086042555588
9.20751911996156	-23.6611970518689
0.865020736039605	40.1774950256382
3.23294463506143	-24.6448901210079
12.5392104425532	7.55262106643515
16.8294624795318	-7.00719049011633
11.7719090942692	-3.83650325368344
6.23461717521917	0.132386333197653
12.5666472748892	12.0597779767991
9.5641653935699	10.3366960335195
5.30213034413569	5.25385594254193
4.82556925703167	-32.4109182883304
4.11509380666223	34.4043739114852
4.53774107015546	-14.397359512841
27.0252347431918	-5.61428478526569
6.56086630267382	-24.3119285864855
17.6016734285415	30.4234881158743
12.2611804041724	-28.053822897692
11.9433262418687	19.78940372302
16.5080849665018	-21.4311395773734
15.6376387404991	17.0060218543645
6.88378170221961	4.95974634811274
10.5922217015804	4.06955847129192
10.5922217015804	0
5.51157714722761	0
16.6755673774887	6.01352660389147
18.6044172262685	1.67161398720754
12.8263264499484	17.3820269659893
8.58117050321047	-13.8639469904343
18.3143375209804	-2.62181574033417
21.0667002116794	-1.02073906452332
16.5598609233711	-9.03995782164131
12.6050299408764	4.82047883754
19.8110841453956	4.67233026775756
21.7772145633158	-0.0480422044683002
12.4085728683511	-15.0228268662176
14.5396188827718	14.2641402959835
18.0389493835003	6.34909309001986
8.46770007296376	4.93859900924625
16.2433642139749	-11.1178370323697
13.2314485056484	-19.0094263838012
11.8598095820966	9.44703441571225
19.4464416921183	8.13258172883511
17.1488434745706	4.95521408773539
12.414335468542	1.84458331107216
15.3533915298748	-9.07732698007367
15.0768603874662	-8.87534246659517
16.5901559817153	10.6862144021181
21.1899981057307	2.30396655934377
21.2988512811272	0.452939490723345
22.4751165297533	-1.49267434643681
12.3606187089268	-19.8566320296706
10.6387050404965	21.439916849338
21.6635076307913	-2.88819308947205
20.7183492999992	2.60251369886689
19.1340655024883	-0.433595520282881
17.8659606883438	-5.77333679378496
15.0519030926351	-1.53244177887439
11.2154013238321	-2.20211698038123
10.8907594115485	7.45581543902854
9.94438443968087	1.55889448413721
11.3463634585082	3.85600041585215
9.53589662034025	17.9170493989849
12.8735771016067	-19.3955245270314
19.7941752226739	-2.84673804324259
23.2529031685265	2.25081909997516
16.2565996029613	17.4432012710065
8.68722102454477	-15.4279708741149
16.1627403219325	-3.21177316331658
14.2590183929133	1.29728192782408
13.339808291826	-2.38114743881632
16.4470794081348	-0.236825723298167
15.7651340608523	-19.2351177867024
4.42465704331629	21.0282097146311
15.0236878659307	2.93860919603503
10.0868266728054	-29.5357177828862
10.2052913549201	26.2403078991651
19.262368431138	-2.05903331427113
15.878871025383	-0.852785257197937
16.9787823081009	1.9296714526404
18.5133237861194	-1.94054525423036
15.2715361533159	8.35911980260304
10.0411333415374	6.49427258622021
21.0968451766946	-10.978029065842
26.0231460497502	-2.03534222794937
22.0149612528486	1.34899285897829
13.3404403489	-20.9130886111223
6.44452938191316	24.8399693278024
15.7112804603604	16.4309098658066
3.73004005153189	-2.18441820021846
8.22102275310977	-15.4300941593992
9.0526401049085	-20.5010799181712
5.45203289546826	11.3262343408853
12.5106077403841	8.69343937006146
17.0820565689792	0.532978476474073
7.99001354359952	22.7679632805736
12.9336072874064	-24.6196518516906
14.5297135162368	-5.3009378376509
10.5619836686018	9.3557022035323
18.7026906568894	-2.15849950589753
11.4880538737626	-29.7885510703597
8.9455430266906	30.1761836231299
12.0644051745387	-5.77391422198338
9.80128867418604	-0.842782485594626
15.6600749170072	-2.58213915579943
13.5579455532774	-7.11699618612394
13.2866310813832	11.392260855421
16.4187209231044	3.17798349880152
15.0798823499258	-3.02953656737148
11.9247372713299	-8.78687737687207
12.5826246699828	6.68756618793309
19.4320816281671	2.89296392341062
17.3365370349307	-23.5111741426142
5.07428191758587	16.9373181917539
10.7326517986748	15.5748726758561
7.25460630148139	-4.07286669661077
5.50269552232278	19.776687179388
7.11046262195664	-22.8778370698756
16.1202313255917	-1.79337250937198
15.9621941633003	22.5795324085497
7.01055398314487	-16.6304562368852
21.1074176013999	-3.16100212118403
22.8398721151803	1.08855091699643
19.1099758448443	5.31565427902356
15.9378294857985	0.116129484768628
13.2736375251771	3.94192343403215
11.01041207617	-9.0535563804516
17.6673461365398	-4.19221949745213
19.1106695466626	2.01844946477448
19.2834892457505	0.268802845877594
16.3386610957407	-2.96384136821253
15.5433127684035	0.633407875857466
16.6148319535362	5.04733948252146
14.8116918610316	7.15185719166614
18.122821443448	-7.52371186546952
16.455626756314	-6.54202735669542
11.4610744202302	4.33657684454895
8.81275509613346	6.06160203597146
11.1547902031269	-11.3473259752251
17.0021485695517	-2.85452015472267
20.9204618995881	1.19646318567147
21.0148570053188	3.78453885705948
21.8919419476055	5.17928645970184
18.1236681663717	8.50481616526367
15.413162356332	-5.76121490539598
15.6061384442433	-8.28354007239088
14.2610027214093	-2.267986866772
17.3137395662557	4.59951635749426
19.6353150153636	-1.85453027294443
22.0815610258786	1.01439315703827
22.2490590956913	-0.127695365352383
19.2588238204707	-1.17747240559955
17.7914959354402	0.192180054378665
17.349502961882	1.47056117884082
16.805786466372	-0.258283408548642
19.3234145429329	-0.413477268796167
21.3673848832902	-0.720779125189709
20.6052591309664	-0.176199218834367
18.3646037939386	2.32362682127069
19.5004046934625	0.0216500461455135
20.1880072599997	-2.10949730124395
18.2674603649645	-2.86109764570455
19.8326599726406	4.88917939167933
21.2058606615504	0.383302693428151
14.0291511730408	-9.10197026089983
8.49057206615299	-4.10869291085833
13.5784539942011	16.6023803946008
17.0985866842228	2.72114885937148
17.2190803407883	5.00314958690428
20.6445085221328	-9.07382412909002
23.0289811517849	-1.31850712237027
22.4145571773036	-1.40638857542509
19.8710623171346	-0.352056113062278
16.3240373024833	-1.11537790366919
20.0231435743416	1.64544996871691
22.0098099593377	1.77985032755759
21.6321050827786	-2.00182549962978
20.2618820394859	0.939641594821131
21.5179067012711	-1.83500778300854
19.0830428651423	-8.71771499406118
10.0305542842038	1.85790382444864
5.69050698350097	-16.1100195604857
7.71763906394409	22.1434024019143
17.3230027962029	2.18606118004671
20.9939991256179	-1.76498030066896
20.8665159515497	1.32608705279611
21.4953204249321	-2.39008293671315
19.4955181366534	0.241880865347809
17.2570228892197	4.06549932897855
17.4297751981277	5.02940483756794
12.5978283295058	0.878541235478621
12.9708201191737	-8.40588949439974
15.23165371052	-0.727249486942928
19.8373832121262	0.481512145861132
17.750577767208	18.4546390538837
2.66069076344303	-6.37265466750639
11.6213447616393	-8.78708803865102
12.5787929815131	-14.8007512686517
6.31229902320161	2.87587527777459
13.193961758733	6.81560288591774
15.2968726799845	4.34104195129659
19.1082399251262	0.232429854472726
19.6303248040169	-1.71128328136706
18.0492769392691	-1.8638129559003
18.3404799154914	-2.06927109136827
13.0421190329243	-15.2364938176243
13.371460045621	17.0706047898193
22.8877260888195	4.58653267277082
24.2219364722677	5.31556353224169
20.4259883149631	-3.51663348010908
18.3309585149921	-4.17684897363583
19.2108074808395	-1.77095412689245
21.9293916629607	0.107012376393357
25.5019827928605	2.29141135158937
25.8532178063135	0.108406022540027
20.4043995973155	-0.520344291048788
9.22191259727224	-2.42926875228842
6.64676254585769	4.86681170299081
18.4875132303324	0.619876096983996
19.0225494060275	7.06679323039637
11.3343534630478	-2.70846131030662
9.33025126134004	-1.36753329559501
5.0557033983558	-1.95126231643749
8.23153151859351	-1.91521001870022
14.0547649362728	0.754355950318004
17.2810957178101	-1.85017711826288
19.1146145297935	0.529781027642547
20.8028921817071	1.27673939900778
21.7387803859517	-0.295903736277916
25.045805677488	-1.14371953583562
27.8370741063375	1.14632132903937
24.4172002660614	0.401653751491827
24.0772684247185	-1.60556133634119
26.3908169533141	-0.521232756447513
24.3901609464091	0.130617906487305
21.0883047308416	-1.50747519652831
21.1235530972395	1.45139382930534
21.4524178862563	0.656788264272055
20.4967668208185	1.98142885505333
15.1177022266235	2.53496587090003
17.3035984431943	-4.32569369987228
22.6514771581654	-0.383975913218857
21.1919678284882	1.51916577669873
19.7339638793922	1.01124810622109
22.2233891523482	-3.33682970263513
20.5188499081051	-0.688451480708848
18.5073156570424	0.554013387341165
20.7228202619705	1.11462018120699
19.6924953693414	0.8337318253774
18.623873546723	2.57897321140051
15.7677798177826	6.91309453687314
17.7027657781645	-7.54696503735948
19.27407165427	-0.649502915108023
17.4035758265992	-1.12185537336158
18.131257510528	-4.68936820055202
9.82493397888061	7.78778968811987
14.9881415829432	-1.32402777701615
17.6416057631246	7.98998821640309
16.2878512241537	-4.65296539132124
22.8388950096079	-3.96072959156241
23.9956673404475	-0.277181433818613
19.8104230435969	-7.25902539144202
16.6770012230777	1.8561233330958
17.535266799016	5.43095746336828
8.14571011308176	16.0905386227567
12.400898796128	-24.903448778489
10.3943971191764	-20.0125039529503
6.43383642133566	23.0636091897881
11.4323614656389	14.6279385962751
9.17948811722192	-0.413474381977844
21.4164058518976	-10.5361699832395
24.6773735214039	-1.85177429256991
23.4770667223923	-0.581399089637852
19.5981820887095	-0.888833870909587
16.8789868499222	-0.157868052900518
16.6736550413399	-2.78564156931527
8.55291681894153	-11.8127073880323
15.0999394224671	14.380394934968
20.3503868419811	1.79816932690851
21.8126133069431	0.0507346145028235
22.7291059808711	-0.821799369996569
25.2265974243425	-0.801462340804054
25.7094633069106	1.13743016708634
25.0571120840828	-0.697938649662498
18.9139204724585	-1.04934645727099
15.5353601883323	4.30994046678749
17.7208409988254	-1.8971705445329
19.1289275479912	2.13407662300224
16.8184867970146	-1.73886379707862
17.3857212683758	1.17996339683147
12.4778532803846	16.8301662933553
9.40745678712767	-17.7917439018676
20.220712833416	-1.24323296562346
22.0859468810535	0.114836606608613
18.5718690164565	-5.45750601831691
3.94655682010239	-20.4009361245065
14.1362006590124	25.1127056082936
19.6924946702535	1.17580786701606
20.956606728725	-0.541406654396665
20.7111078553151	1.07720143449126
22.2154242017459	-0.31842382929568
21.7750075013243	2.3664718764547
19.0625525667401	-0.974824078876311
18.4335069201742	-9.53707969994406
19.2061359271389	2.80596735156815
24.8967643734422	4.2875293475308
20.602227604638	0.902124434090075
14.4457582078572	-1.36568177465088
16.4796236708447	2.97540581883486
18.1803312240117	2.3906901422859
14.5651763831837	9.64007165807286
16.4219667025686	-7.14180722651578
22.5381365861289	-4.21256232220974
19.6732713286928	-1.89439542441651
13.1945248986341	-3.65098481228663
12.9069854375726	-3.03198972484886
13.4314463414619	6.93774301714167
16.1267655962137	-0.592406731510328
19.1469446275033	-0.801609270102344
23.160785430572	-0.902211865044089
20.7779461863667	1.19422504331076
17.0275357882202	1.88779265971257
15.1398512068388	-11.2940187387895
8.2757701996166	0.599840151393078
18.7806418684262	10.5418918078329
24.9766009969948	0.297545251146566
24.1742578124527	-0.253613495353093
21.9182522421113	-1.55479044670856
21.6693316164192	0.850550006577363
22.4301904290436	0.498147534524951
23.5708864312395	-1.42065196040329
22.6010314846593	-1.39624203784162
21.9338057613764	0.556577644587607
22.3526022048396	0.966401311020299
18.5687618638356	1.748156971651
14.6353860511273	-4.25612410174318
18.5259557574622	-0.0929986181698568
18.4597882031575	-1.00818280582167
10.4147324516829	-15.3390804963758
10.6341543034262	21.5188011326873
15.8626411072727	-0.173629288231789
17.7652511433803	-2.84907576032074
9.47589641237954	-25.7685123928388
11.311366622544	27.7515065345835
18.9116315995554	-0.430618468660587
18.8707208559502	0.967656256051745
17.6581731744633	-1.24871509745167
18.802906532845	0.934254168016209
17.9498421806213	-2.42769934810371
10.1924980458833	-24.2770743759439
5.45041394242598	17.7569149142426
13.88884841819	4.97384097823273
15.5487681293448	2.16413843221408
14.8714798909528	-0.754994848474618
14.1414653995649	1.9081209710194
16.0981054557789	0.651547655783568
17.107375906694	1.23971811339647
15.1795586820244	0.119493638194466
14.1566490086724	-4.95411549301071
17.0494350040015	-1.92422005381202
16.9021552318438	-3.43166107731735
16.851816014003	4.49710656699746
15.3947734368708	1.52602207386157
15.117615653297	2.28858957647146
16.1434935666327	-2.52727829674504
15.7746746611649	1.60216659032795
14.8526798025908	2.202927923256
18.0058447729535	-1.61197651283283
17.7355235386082	-1.06624613769885
17.1653874149772	0.604964988882014
16.4659128346921	0.787490558373004
15.8740388313682	0.384510645346678
19.5330081264572	-1.70905484381432
20.5083725124327	-0.211523051693035
14.4739272632216	-5.32802636733133
9.91900892185536	-0.112448172407302
11.9580619976558	8.90177547473534
11.394587598648	4.21146036518591
15.1684245875321	-0.754485014308431
20.0245732924057	-2.98771448751789
14.8346659090751	-0.448961376796226
8.92582832792597	2.70495824407643
6.0338407306731	-5.30941083045242
5.88004448360246	4.3579552904835
5.48883318026896	0.914057437424058
8.85256896100178	-3.25731543401914
13.5208112763182	1.04045417273312
14.3901353255096	-3.43335301700648
15.939340546558	2.30146656782936
14.9854339718711	5.22459888358804
13.2899418635597	-2.77217377458774
16.933155392432	-2.18365156694578
19.9835148911208	1.6341071822331
11.6152429248922	18.3237693292879
13.5806166159819	-19.383777597427
15.2414750442396	-2.78845782563609
15.057839281053	0.896671189074024
17.2284671037672	-0.458913673982628
19.5992527404365	-0.890740424839695
18.4235325365583	1.05728575123301
15.3503322458369	2.74369640422323
10.2256207301081	22.1464391481557
2.46224895273377	-21.0980201510034
6.95634044070099	-12.5561389228969
8.63143126399388	8.44186676158698
12.8201021020135	-3.05843130561294
15.3704707415987	1.6427245564107
17.2451112370081	1.78381195303127
8.34894339327629	14.8704585348657
4.70390483284399	-7.73639645959567
6.85787814719211	-6.85800046011527
6.42824329193355	0.483612975019287
7.04688467636927	-1.60670151587627
10.1170446285762	-18.8729401217412
10.9583627186407	16.2029410207814
19.4262218072875	2.53100803548394
20.7037761703575	-2.14559529804752
13.8056303674854	-10.3081145393882
15.2173226379545	11.0501674166895
18.7618989270491	1.65023291820492
16.8517800910246	0.576164772293747
18.4527902924182	-2.90999149876174
17.6338400868368	2.03157168043564
15.2706101597585	0.511804472745944
15.9189125496883	0.240859353827635
18.2949126491074	-0.799155292525933
14.0574949368795	16.9826967728588
8.73918251005685	-14.3855459398847
15.8667257747622	-3.91598588271725
21.5078306746793	0.0331317765301891
18.8853264839253	-4.51951674596884
4.72282609772079	-20.0655147568995
16.6232039385252	25.6874567707513
20.3796882277974	-1.15449542252707
17.3041881062935	1.58149751096292
14.0648717959544	1.97437413001406
11.8978703261679	4.7183460575959
15.5913212665393	-1.99268120788278
27.5505047746321	-4.91108139849246
26.2817016982795	-0.873899144393671
24.4122423924099	0.868264181533926
23.7580432914279	-0.40770190053291
22.6522133527872	0.185710850367564
17.7090387544615	2.19616337394293
14.5703847103307	0.0770403775566308
11.4954056334315	-4.73181557425363
20.6702900093694	0.648908702057759
19.9862026058602	1.42166578488603
15.9121639274777	2.21778648792743
18.346106413384	-2.97322754285849
18.6887446270056	-2.42820350907149
14.7189120336686	-11.0927015596782
9.56837568049389	8.02825016268532
6.27994410386428	5.06961239909052
6.03053623109229	10.251448814997
7.02591385041783	3.01723214978175
9.83023759809541	-1.18865966799644
13.6334240106127	-6.35730025083376
20.803275986991	-2.46198463172193
23.2955477906158	2.95463954781493
17.9003486207385	5.69253897905813
16.8515746136377	-9.57637668120939
14.4400422420728	-3.53120075404492
9.80461962891485	-9.63486384368202
9.87922425336639	10.4809928596465
17.5849950220468	1.82792215635701
18.2849127601043	-2.13398876217488
9.11189154197187	-10.6126685747936
7.43237308542614	6.67934694350331
11.4595517075659	3.25827572528824
20.0044761352886	4.62802208951632
22.7859891053361	-1.35810927132007
20.7673304546941	-0.738025132743687
18.3247919213758	2.1366035209526
18.6842091924833	-2.14418793990815
13.8355209275132	-10.8724007094886
9.37410641389259	1.20348944516589
10.2583557760067	5.82854440243319
12.5825072600863	7.04271058205965
9.98737081641642	-4.91376509035907
7.69488284424378	0.262024548375862
8.7399629588865	8.81320329209733
11.2860523239043	3.23224734855838
17.179212337607	-7.3000303929034
18.7631372932794	0.443254847599627
8.39116770173124	23.8368432374874
14.8468459465242	-28.6845860311748
18.6114776847265	3.49057652609722
16.3023180712848	10.9681075476429
8.75039078731435	2.75144952566267
15.8121293714327	-10.3975284860402
21.9858821195109	-4.38760591418128
23.7348823346441	0.935015761759348
20.8577526721695	-1.3488275251258
16.8013795483211	-2.14779567345127
14.4498473148616	9.34597592702327
10.8923552703755	3.86171581021718
12.9316568812713	-8.71051339788564
14.2570982326824	-0.448344200799851
2.14564424864649	28.3970838892871
10.6097926093789	-31.3756644658126
12.2402233514571	1.75493198686871
15.0194667878555	2.99337046218136
15.3174506869257	6.97890679374686
16.6460258964847	-3.22585681607542
18.4300939832108	-6.13691630152717
15.2155481464917	1.00343810496399
14.234733413172	0.989827964786597
16.0658391553586	-3.30577089862976
5.09232963367656	-28.1768311323972
18.2817576029389	28.5611163744802
22.6955214320472	0.20577165093332
14.2919852745678	16.4953795682494
6.30487409088136	-14.8315052699202
16.5165701302054	-1.74417578863294
12.7024815097393	28.6594163650382
13.362621300754	-24.1394674618514
21.7647528339422	3.66460862418729
27.2227956464307	-5.56834336861028
19.1366201098289	-11.6154730618086
13.0168213669309	5.70467390852498
14.3624248399366	-1.08543218894181
12.7589557782056	2.55506815174854
14.414868918444	1.83430967028749
20.8085899907512	-1.83861600755013
17.9355545164941	-2.91009580293499
15.0444810359481	1.21850835431091
18.641606891685	3.23251262131106
19.7411985444901	1.45662716539688
18.7046207551244	-0.715719430994658
18.0991876380879	-3.46288193385781
16.7402667309179	-1.64541526633942
14.0450846989323	-0.278339631955987
8.92444619066814	-13.0966973610591
6.38581327906139	13.7251894300046
20.0697116455146	3.49933619215967
21.4813916932513	0.252056395103501
21.5857848478606	-0.457201672856128
18.1794365552005	-6.99420394933238
10.3236224347152	0.198521636134728
18.1381345862345	7.31566972603744
18.5630937726888	3.42903478000191
12.3366793517467	9.3112602898974
17.0758945590921	-10.5671308544295
18.2216289616232	-1.48666434236009
18.0441746997991	-1.58491598065421
21.2464456724482	-1.76499665625147
24.9768204888634	1.93513231592919
18.5536223703906	12.2347924642305
8.21107231700146	-6.21672743071218
11.6063012516598	3.52361494490406
11.6907283378313	-4.88605488707127
11.729121031778	7.53535627815108
12.0338449825646	-8.79411580326154
18.5537107489754	-1.77382598122057
12.5503194200752	-26.7516294311809
12.2801067589893	29.4681490164185
14.9780276662264	7.94575667117175
17.7273794913302	-11.5571370950653
18.3980098485041	1.18687583379009
11.3312971477625	14.1794227904326
7.76435017911272	-18.5857866200067
9.40627800727909	-1.41499202934082
13.6484134071057	4.43741111326368
22.4051434194705	-2.63971725832516
20.5820843772871	-9.27554877914309
15.3700596681851	4.85847639218526
15.3266764598831	2.81952878212757
18.7531846402945	2.37844909145323
18.8457124191256	-1.12062825354491
14.2371131865374	-1.1829139732764
8.93520276691343	-18.6250681404749
9.70155769591412	25.2931484700078
14.8967411821649	-1.37249987700746
14.7203548428289	-11.3885255493306
6.66363894995691	-2.27067346858891
13.2779154465917	11.8017509414859
15.5329079975835	-1.01645579571757
18.3541333725353	4.96451393844561
12.8508830375204	8.94260624880939
8.75392870593694	-5.60625006230809
8.18106641145929	6.70152795286561
10.5630035829179	-12.8214251636456
17.1371800105723	-1.97948820223409
17.8499692817679	0.0239232317255387
13.937273944194	1.10090381190278
11.0483875010393	-1.16058630786139
15.2224352739126	4.70768090647794
16.6858492813911	5.83339727187766
15.0891296952677	0.093048294866648
14.6806461752517	-6.74474648632612
18.4916619045446	-1.30598497398102
23.5399273263678	-0.393855918439422
18.5134456465995	-27.7810372759438
6.66112532576483	24.71811557565
16.3203506494532	2.63870672567821
19.2458388625889	2.84366509314731
12.0530681609015	12.0844694643178
13.4527076424722	-12.725146142129
18.2853536334393	-3.6591046848374
14.3640616519111	30.4056862158133
3.89979373590225	-31.499131911159
11.6263886215824	1.95804259131604
18.1954050526152	1.50898147439258
11.8897907111097	30.7737622237866
10.0597895947113	-32.3715936981997
15.340042397195	2.65238549133101
13.3433789669406	-1.89327720126415
15.5825428683347	0.830360857265853
18.7997837325958	0.631331120756762
17.2649110992003	-3.41888157388816
11.1058663604126	-9.05457009839584
13.5981562657081	7.73138674154456
5.32220719988644	-14.55740790096
9.83167196654735	13.2082352038994
4.85364785049322	-11.0321808970758
9.13799684601415	3.28914509592254
5.50828969045983	4.76541171748952
4.88668638301179	-14.9779485686901
7.24544246503529	22.2103747764348
14.543056013387	-1.71619560841196
10.0046051187629	-6.9208221692409
12.0105512082983	-4.30961688026708
6.82540251346697	8.92809036910333
8.32432161612388	-4.76268331739726
9.12318107939205	1.35697348067531
3.87570532482369	-7.21638574116699
11.1883966215633	13.1734930606799
14.0627103709444	-3.81841464724254
7.88479204766299	6.73589868173154
11.1579982479325	-2.43941922012076
14.7664566406304	-5.80836609776984
17.6238027530943	5.4638743182711
20.019468629229	0.839056877239907
21.664569854481	1.87312082587353
21.2009441525007	0.448351891306401
21.619290610446	-1.21727407477464
21.8730550036293	-0.951472336590534
20.743773836794	-0.219023639311403
20.7416260926301	2.77948412686738
21.667723229014	0.301871880638183
19.5782457156005	4.03906727643437
13.6572968087087	2.34307099102567
16.7650244697242	-5.97126724114493
23.0384495451056	-1.67529396824271
22.7769289483178	-0.0962789859413511
14.0360757905772	-0.777043725628786
8.07735257037427	-11.1106304754865
14.6547949635529	9.59839584393782
20.2311226127555	3.09716806142958
21.2577303035546	-0.00186671087203027
20.7637339479693	-0.658851309099689
18.2861582537299	-0.980621639883476
21.4702630943052	-0.0825089309907241
23.2853614086355	2.18371389305274
20.0934909943837	8.8362541693382
7.55204591323588	3.15554337305581
18.6748873761546	-11.2175358051581
13.8054616213358	-16.17882213384
13.3536503675098	10.2456441514527
17.1429681116209	-1.82598397692497
21.4114896831495	9.79404875470454
15.2141801526763	12.4916297336855
18.2241709226105	-11.5873193376151
23.1644886933008	0.667196452818995
21.3306032897267	-4.61094312915843
15.8980901887882	-22.259886397721
5.91586748301241	13.06899864911
20.5572490280066	2.42086674910181
13.2806777608867	-5.2473341185157
15.6556312746841	8.1909823631389
15.3355895000633	2.20889111619917
15.3970535032654	4.17297768385578
14.2599316996068	2.87636603535153
11.7550857658593	-2.25495663993633
12.7905972014708	-4.18844319235208
14.4831077000464	0.112123678325754
14.1378237093416	0.480169011099643
17.3746624822787	-0.173921770605355
16.1007539946614	-1.08654204369011
13.1458320400189	2.07668314335289
12.1023777741516	-3.21526154984407
11.9129857612946	-2.76395757090641
10.8202429231748	2.26682550795234
16.476073536522	1.9732304613355
18.7697740478523	2.20459366874112
7.15239274798068	8.49743521677109
8.00077283240489	9.88570329115594
5.71891599650878	-15.6685919193727
14.3295761451633	1.11780456368064
18.9942011776299	-0.996378816378882
17.960324320381	-2.68776463118188
17.1510563448073	-3.01389109655918
14.1621873624092	-1.26882285864365
15.5975648356556	1.57287822150278
17.5402491482499	-0.67305959361964
16.4507511780365	-1.0092771462689
13.7344534754669	1.93165497361833
17.7895473435564	0.246686201326334
18.554375021184	0.16533728325377
18.9727793269294	-0.303602981440941
16.6710058545078	1.55808121164166
15.7772081044335	-3.28988028666925
18.5088736334678	1.26608005465279
17.9760065446943	0.645620238788975
16.4080824629967	-0.72000593156035
15.7423010368236	-0.470730351740868
16.7318985258376	-0.464134203859097
17.0557029879102	-0.85401985622334
14.8175058879175	-6.42768847621713
6.98085454143803	-6.20675862330197
6.65206073901393	10.3340484503339
12.8105882247827	6.2436763256443
17.688898777595	-1.56497226152638
16.6110672376675	0.332530696547847
12.9904130067177	2.70540341869677
3.07509763870867	13.2144149873835
10.2288577354042	-11.5186708551529
10.1865697115995	6.07389833637923
13.5519397915265	-10.766063771156
15.0331332900079	-1.5089030617315
15.7249585299984	0.266304310324115
18.6126921576943	0.24944678469661
19.847518526183	-0.125993433172782
16.6276950447647	1.33564365219429
14.3312181080309	2.26260306468911
9.84248317178641	-5.3640903765268
5.43896646047529	-8.36541554402222
13.235304071848	4.51775039601372
12.0020716321549	1.01385332528961
10.4880639230496	-14.4210266440238
11.4895870995153	17.6485944930972
16.9435321421245	3.78231104580903
3.90954665621219	19.9405107895968
12.7326984510887	-22.1519479042691
17.3838851882853	1.36600688651539
17.7115216079497	0.328990230543926
15.4252043474615	-0.101306103520437
14.0976766524163	-1.80939931945482
14.6200964792486	-0.631584496111014
13.7595697775928	-2.26567920060891
13.5087999020952	1.99640368698239
14.5038454541867	1.80558787775764
10.5875692350688	-21.7079923646147
11.7745313623374	20.8803897594863
21.771588005076	2.06550516169246
19.1774993033825	-1.0617418797435
16.2937521605246	-0.0799444257669752
17.4003025670407	0.579476314281727
18.7580809171761	-0.324618664532799
18.2080830225623	1.30119242402803
4.54880838268464	-28.6736672063749
15.3879841102938	27.7112115717586
17.8827567668119	0.317461222569253
17.015383992095	-0.483100849485443
17.7416352951072	-0.766195439486894
17.7744694222114	0.25516568492475
17.4165727221895	1.04234248927694
19.5903845336469	-1.43940684681478
20.9677181642185	-1.74991261356387
16.1161781733702	-11.3639904345761
3.83239426590156	2.76409976326969
3.34194894479471	-14.0153258889463
13.6705295499977	20.9971062036707
23.1064225601394	1.85364569715397
16.5548792913944	10.2408354677609
14.6087083440439	-3.45379858777715
15.8266795223665	-3.94326913763416
13.6520930740886	-2.61122992712414
13.5867008257363	2.26559150369768
13.5597668445368	-0.761864901128057
14.8172619182626	-1.16569203480068
15.2182940147734	0.0924256092910931
15.6058948112697	1.81472565865315
15.5634016857207	0.677738343348434
6.72290066909339	26.6280670737787
7.2715578868581	-32.7807560283336
14.2696947955885	-4.50621703096497
10.3118511060658	-5.16128308829303
10.751305725632	24.8690955418016
9.26582131280018	-2.69083949797439
19.5901539600587	-5.2346242855362
24.8195695313516	-3.41286775790658
21.4125967197215	-1.13230895911527
15.1500914255179	0.822622981723911
12.880317172662	5.21534459288616
13.8747206170568	-3.5475858590765
15.0855223166778	-5.06837754138764
13.8736651742806	1.06891771314649
15.2434806081813	6.05773874673111
12.2365403455698	8.61034993493843
10.8383353516712	-5.77566319486409
13.8370165947303	-2.39866437056931
12.7489323864925	-5.92379653972014
11.5256263466751	0.665033889809837
13.0199914945059	0.623263718000435
12.9786631875663	7.02123769937042
8.36313613975259	-0.392001635334329
20.0828163379413	-4.2150945526273
23.7337292834246	0.191500304151937
23.8635735122964	-1.02080840540002
24.3891270227548	0.669407501692767
21.7849962039367	-1.03303790447312
20.7655840826927	-0.511244877297246
21.4200241643124	0.950856855217033
22.6435025478302	-0.234860364799881
23.598691592887	1.08288417316606
17.5307013098968	3.47284756226431
6.05466707955899	-3.86003925393411
6.09140791844944	-3.93563433244392
10.2701703602254	6.84467629828984
7.72199619615329	25.6941359699952
12.2257290174533	-24.9228782511267
14.9000225875697	11.0698328240394
11.9317147986123	-10.210377226193
17.3083151299329	-3.99637530675622
17.2066170992754	-3.84757572349027
15.9777574873354	1.25534148367636
15.8354914016887	2.41367816670616
20.0951741443711	-0.993025987887135
18.6353793668241	-16.9401710145594
2.58732463167716	5.84079951365621
9.80651630707133	16.481484025735
11.5931464985236	-2.30876659364673
15.3761835960738	-3.8200222739094
10.3084442104513	-19.2568550917749
12.5382823545565	16.9583399905175
16.1567244358313	3.43142723200164
17.8518181488448	-0.299449183130505
16.8667975219145	-3.17893656765149
11.3704023092293	-0.206846816890987
5.30405367774213	20.7869573328123
10.7041657505534	-18.3913765407527
20.6784479837699	-0.459675823944408
20.9786025893722	2.80406188978371
19.6782606959128	-0.135330535718072
21.3100257391544	-0.154217468605058
19.5631994138758	-5.74995745441986
9.21355283821618	-4.45731792375853
3.36030827248995	3.36235436582208
2.24620572091696	8.21251857086773
4.21234555639564	-0.563958830637557
8.65267395912681	-4.6580361151344
11.1138096339089	1.88417000448918
11.2809796734024	12.6075348186575
7.03504144814239	-10.3687300888317
11.7683481470998	4.12800825068956
11.0385409982123	-36.2894492449493
8.38567031085576	35.3498707533337
12.3093535113969	-4.17449764009346
11.2099837609239	-1.31185135936257
10.0425979507328	3.40588549692923
9.04907421332497	8.2044717775105
11.2626504967405	-6.59126273631499
13.4023512992422	3.06629861757816
12.7694692453282	-3.53580637763269
12.9250541960176	5.26238941926564
17.3917021115102	-6.87070137221553
18.6451599169995	-2.40192251245311
18.2439014287495	-1.45131829079079
18.3103597270024	1.71078684900286
16.5547322584434	1.04291104254681
18.0612114660888	-1.87448707438646
19.347200452528	-0.656970483121714
23.7631565522403	0.754600819271716
26.6188928768353	-0.792228436113208
20.9511774810813	0.108639597022548
20.7354185901317	0.300269339881459
16.1771356813094	15.7216695186347
3.69855486678248	-5.78168679898114
11.7705955087692	-5.15618942704286
14.8360919468136	19.6277545450373
3.2177477658432	-16.982678896841
12.3333238034799	-4.50385293517856
11.8318244415446	-0.922851731079167
10.3982858594297	1.51587869511381
11.5582066134977	5.53239205586588
3.49887438315542	14.4030770892461
14.4295143600283	-19.7732947753272
13.3610515356793	-2.00060684304357
9.86065851186016	-4.76761895330782
12.4577266585705	3.13267699118997
15.8024736715028	-0.543165582611123
14.4143773663432	-8.93849547823881
12.8430387223557	-2.97053821732688
3.92647852354518	2.21818773241944
12.5808004874913	17.6917576270381
19.0660068852017	-4.70463045566693
19.2130052506193	-0.889017071917617
11.8292505988517	14.7637288454177
14.9022615040912	-12.474535778485
21.0303504367748	0.257587448538487
15.3010229027414	-10.3751382007565
10.3008023520296	5.24489456491671
9.76840385225298	-1.62939607542075
8.71326765275084	-6.11523906329227
13.1068541584175	15.0818375765139
5.53863432731882	-4.12692017923313
9.3490396073906	-6.86964354651211
8.27728238818193	-8.2139173914211
4.86469430149018	16.8794189698159
15.2661478745476	-4.26624646632462
19.7355791194933	-0.834509289643756
20.7241234656549	-2.22437452221425
11.474705154551	-5.15345768735281
4.02271664841679	17.8678876311034
7.44824301884975	-6.93327331346399
5.20151461523019	7.36933261240299
8.82873872316453	-22.915484951438
2.87923999955388	4.77646877635333
12.4688731242239	12.0781287463586
13.634727800328	-2.1714291249342
17.2115374056704	-1.73135588118516
20.2061839274332	-1.01325803179179
15.1815969188819	-17.7344556405731
1.52486614543448	6.57011118980121
10.5905332439771	24.7256356247042
10.0778609909073	-1.8525691641811
5.73336166114588	12.5695190336823
14.9954941485013	-21.6917178395975
18.0386163402684	-4.84615254306008
7.68028316960511	-10.1026136183881
11.8840201451937	7.19556134225821
11.8768697629582	-1.03799280367413
12.0932290147304	5.99339100887102
10.25112102535	5.81677627297926
9.9603019808567	-10.5167447051589
11.5477281722589	1.84593375455525
14.0452390973663	6.69747798367368
13.0924093296263	10.3631842610978
16.0181759399395	-10.1652350952027
18.5962432883195	-7.82741014507295
14.6776811800887	0.370703008293641
23.3070491709301	3.28461110951912
17.5451587128412	3.56032276404256
7.29888102404004	8.64123583307941
7.51607958386838	-8.73644521132971
7.08355726379232	3.41439835818854
4.74984744346921	12.4821102149606
15.9112545933103	-19.4448879945809
16.8377326079846	-0.799333215274335
13.3129629413714	3.27689788705121
11.2785346249837	-6.19997423619234
9.10016657403933	-5.39175767192974
11.3483800697509	15.0761355568902
8.26990733885987	-0.660234099298476
6.80375830794076	-8.09365547899752
8.64107792630991	0.771425844055785
7.74315883836942	-19.44432136189
3.73812152060097	24.0962701783247
19.6310011876717	-0.872949076674087
15.6264390496605	20.2441819216619
7.26361748786837	-18.7532798001598
11.2892516620432	-4.81616293407638
16.47781564547	4.12984693194545
18.5219731903148	2.47895798480901
16.9305734644053	3.40673270589302
10.0978859328862	-16.2404210960124
12.7746918398443	4.64404709295746
15.5438392044414	6.55894045459472
11.2771732196394	2.29612719824677
10.8447611544589	-5.21387455810425
12.5743799087088	-0.970567103784164
14.448969477279	2.57913838395917
12.3821760764372	7.32839799844203
12.303876006827	-36.210827277739
6.05551971527989	28.6087982842227
17.8475572688915	-2.94550859355468
22.675623644519	1.99375957156921
24.5656922921737	-0.592537764103588
22.4364079732337	2.0564431109305
16.1772270853324	17.1980614880477
11.8757799485664	-13.2570695397745
19.0335953811	-1.25879753431903
14.9981045244502	-2.57413844923615
8.55189994367163	-19.0517104173412
4.92027230862989	17.1215681348292
5.6892439751016	-20.6442577464662
4.69353634373801	11.0715905086508
6.46829508886498	6.82833137201505
10.8258661004757	1.88793615911948
15.8388021788209	2.38373047396477
15.2402130761748	3.74509757617706
9.65396887645181	-10.8544228886367
3.83168781232176	3.54928385791252
12.2635599622297	5.43507671537794
12.3652445206622	-2.18630549951606
11.1055189672105	1.07256391824727
11.5917483968773	-28.2765156306168
0.827402741652422	37.9072663022554
6.81862334112968	-8.43975912956113
7.6451306597247	-14.6100937217997
7.00289275616116	9.00454447810469
9.79776091078581	18.7172252387754
12.5940719867188	-12.0363222194514
19.9952800081035	-2.44062197853391
16.5472921477398	6.72682656578054
5.70589285369776	-1.0017410482952
4.22477847181871	8.70288320879191
2.69910807815927	-16.8408541267579
3.77482504920635	-9.73080263274752
8.54164388855733	10.317561925919
13.4327153939233	3.43420624378637
12.8337540373639	1.21219063490498
14.4507485628549	-2.7346449001105
11.4657788879183	-0.431741335249198
7.18832139520407	-14.6729078680258
9.12662683826535	14.4737718802058
14.5320684620752	0.66456485806936
18.7637183367763	-1.37083363466902
18.7257754196794	2.04502291689948
13.5043270229074	-1.3776212768835
12.9195057485128	0.492643533128249
15.7591149418759	5.31542216582506
13.5438740461562	-1.44929988722543
10.74296234078	-3.61459793731761
7.79969299593675	-7.85461237595962
5.17782393749422	4.73059531460468
2.59438661064645	9.58002321788293
2.17390811194553	-1.60646767352327
5.64274353858776	-0.796569270485553
8.89202520909876	-1.88783223379706
[truncated: 649,741 more rows]
