# Supplementary material for: Hook length of the bacterial flagellum is optimized for maximal stability of the flagellar bundle
Source: PLoS Biol. 2018 Sep 6;16(9):e2006989. doi: 10.1371/journal.pbio.2006989 (PMC6126814; doi:10.1371/journal.pbio.2006989)
Supplement: S4 Data — (ZIP) [file pbio.2006989.s021.zip › FigS6_raw_data/FigS6_data_WT_EM2799.txt]

Speed_um_s	Angular_acceleration_rad_s
30.6484627599437	0
27.8970237278992	3.99275687375759
24.0998148844921	-0.45866711487695
21.8797104641499	1.28382791946747
22.6538231941	-1.74453349857609
22.1222535611271	0.0303273973155036
26.094307228063	-3.65171699891141
21.3214077101838	0.527489926437404
23.2187534721751	2.05803856952149
23.9691820104652	3.65450176193675
20.6496818385025	4.12317078161141
14.6264966241054	-0.128849786942675
15.5064239173426	-5.52826374645506
11.5467351095934	-4.27090813840992
16.596671209779	-6.49292908075114
11.9738670359834	-3.26391005885372
24.2726086602465	5.10078821423431
28.8198924466615	-5.04668873664987
16.6065086814188	12.1333470669925
15.7192426212044	5.06675476929751
22.241611854228	-4.9296192767595
20.3464777249939	-14.3370912037034
7.73192084115461	-6.09609633939938
19.0535293308366	20.6353050931945
17.717773822669	4.04361631249306
10.4287555088531	-4.72052382290338
15.6598135906792	2.55414778482732
19.5151320114354	0.34070509346055
18.8542267658894	5.93975875836996
12.3959276645823	-19.7564059436205
16.3795981061468	8.67961182571688
24.3765393351574	2.01111343697518
23.0398139607519	3.64121345027604
22.5494543317989	-3.39450848249526
20.4037928834842	3.3581228016725
20.3234299891882	0.918387813332456
22.794742451671	-2.59541156752213
20.9012274175189	2.10383904517423
25.020364020153	0.281717927772283
28.7352923723227	9.12823163405751
22.3539589938413	-4.07309459478984
13.5012017388644	0.566444160527096
6.75351291548781	-10.5634043912544
16.8838560555263	-0.165442611236481
22.6056110455973	2.77625469117163
22.8933793348104	1.29882537736454
16.4110263818238	11.8770604544767
12.6525459875135	-15.8662229124174
31.4146861410094	0.232859439238797
27.4672766076355	-11.0437195865955
11.6090889853178	28.9633656245063
9.16726328678376	-8.47644299445229
15.364378596823	-14.0366110072274
23.8698426688401	1.37256422898508
26.4546582592522	6.75463945604347
7.32094632451086	-26.6313782248468
14.6629387378655	24.1221374021798
16.2961468352024	-6.56534593098034
11.7762073597679	4.0843402442431
12.4298568666311	7.30840986483676
14.5724027979983	8.96887908751768
25.72443005756	-18.2163091289247
28.4985724230379	3.1164269303416
22.2534108294956	1.64197548324347
26.9120686606074	-2.57797761330603
28.9415621678634	4.33737520938523
20.9522949476658	0.97724932024069
8.20289387205715	17.5296673575286
3.27877928405863	-31.7372728177251
3.02688851773875	-12.8686741479768
9.67325644151782	21.838850566263
26.669837222128	1.68476003295833
21.1462710339335	0.0688251863899371
18.3091668538921	2.19124807118577
19.4503629147528	0.445433521498368
20.4193588666696	-4.56641420163142
20.2817207974267	-3.35969855354226
34.2942170072862	3.48843824079906
9.7193808555672	8.77600722020776
18.5368290943199	-3.17262088392858
15.5426474992788	2.7284459710941
20.1582746231585	-7.12268314224321
16.2351544546287	-1.16908230851647
17.9081001510898	5.90927726132463
20.2608519132349	-2.1054552403775
21.5600411543835	4.31733594581516
19.0361258298886	-2.21831158763338
21.6198296464253	-5.49000454753793
24.9472856376835	0.765776882202457
29.4025194211513	2.33317394083718
24.0093124965012	4.18123102084665
18.1114597008013	-34.3115848196114
2.83687425262626	45.6906948504146
4.64985238091218	-13.6458610551921
16.7213743722835	-26.4532836689932
3.82895864485687	4.8529730296297
13.9307524262065	19.2593150587523
27.6715640435412	-0.928554959669338
33.6347593754235	-0.81775786897779
19.1441640468121	-18.5219774488588
5.94890498095321	29.4973734112638
23.3303716485848	-14.8164211634015
11.7762493574506	-14.2128242079256
10.6627074244652	25.908534159276
13.8469164517997	-1.66288373343575
15.0476458491402	-2.91933729489114
8.06488205010194	1.25168788188501
16.4837242978135	12.0334374933711
13.837603585764	-9.21970367091539
17.8393062584437	-2.02701645010907
12.5193280034325	-17.0066816872245
15.7154581449885	10.8715156585316
6.63398960728157	5.49836826354271
14.3363072465265	-5.58427696739306
17.4061968758368	-1.45765425286469
19.0070714952885	6.68219376729066
15.0656335405386	4.21769396284909
28.0755565681488	-12.376702848162
13.9681751729953	-8.39568226893221
17.3332746532258	21.2524000667353
17.2028627083128	-6.37118032149221
14.163998031241	-6.02026465809753
17.6212734249509	4.08845063726537
32.6606222821275	-0.623915423932711
33.8037555067788	5.47092965528441
24.967839123433	-0.471525088973983
12.8609366465952	-4.32464788725192
19.4881859512473	2.48734991205027
19.177415835349	7.4350942065939
21.8642001484681	-9.96212924803649
20.1451173879	-4.60137159490169
18.6867305994157	12.7532414064704
13.2806434636726	11.3245934199914
18.9465890793503	-29.2009204576242
10.4630673199664	-1.39188935720988
15.784238348739	11.2550878992786
13.5219350387069	-2.92584616970742
13.8084435930699	6.60497532830694
22.6447624800384	-5.78168563147527
30.5697478845444	5.590397416338
16.3575110748274	-6.04801621365659
20.5127784704604	2.64004986865206
21.2448795419071	4.82216543360871
13.0202432232097	12.6192556005632
9.58067798661035	-23.5545813433028
8.26045251576223	-4.00749842145989
10.3785217440513	6.27143155849515
9.21519355215827	12.0044912556944
16.7374661819554	-5.06305680429627
22.8633410824429	-9.34169107511227
20.3762622644844	0.437269169447389
25.0009096626088	2.43809759247276
19.8322723904658	5.05258539209471
15.800042051288	11.6452296479493
15.5506118495865	-12.847589949448
28.7347753307969	-2.25495350978877
13.0997072341802	-0.172815597056277
11.0685004886108	-5.3518012968569
2.99195452703105	34.0787081689692
7.00709823594227	-33.3125659220318
6.57712338276201	-0.220845668207204
5.52893812536674	-8.6617223861304
3.00955114246079	-2.23458267719497
21.5542777472311	19.7883557079225
26.5442214765783	-1.76112384451839
21.2891009995549	9.45172218304622
18.3408991242001	-12.3934144571475
6.31336807262136	27.5400266155807
9.04531060378513	-27.7758369116404
27.4742174966446	7.5954035007299
23.5401383259838	0.945689165052555
15.00534343712	1.47280652375932
9.69860427011057	-20.1362756438833
10.2422108917934	10.4474945279747
18.476675575409	6.26126583114884
24.7063670871182	-2.34586679250005
20.2389619093243	-5.173700217034
19.2969871771995	2.62173702652887
21.7678746811996	2.71952034429092
22.866706264933	-2.78058051487412
25.1327537346744	1.58013790715843
24.923560145661	-7.65470489218842
16.677859543892	11.3542918857326
24.1022189200749	-4.24043090119701
26.5686515621234	-7.36178134702084
12.3209938563782	-0.893047941165666
17.5782271903429	6.97052763064645
11.2227641088941	1.71233208017575
12.540352970763	3.32204216934868
14.8865708087922	-6.34445748960828
15.0420757411201	5.39909123329207
17.1472088367703	-8.47288526352701
20.3916423307823	-0.0733678980845198
22.5390147605449	4.72808553488696
22.0827722937351	0.201576430963172
30.6363094710409	2.93381428032943
21.426994622016	1.95180467451176
23.453335138461	-3.66859654789569
26.3111756279957	1.52883301821247
23.2268640492315	-2.8766226774803
13.9781303493468	1.94631534975893
16.2275540393426	-6.8366438621411
18.2818483820546	2.75838860045811
16.6459310227925	7.84750872997395
14.5574733896744	-11.4156868726742
20.9450878171909	6.52241958780787
14.2140836675604	4.73237252526975
8.48931216465891	4.77000220999778
3.60133903314427	-30.0875002217915
12.6918556016643	28.9521133294549
25.6403158902809	-7.47953850946643
24.2678690212375	-1.18431993115533
5.4306067834567	4.08082732903551
11.3319264560318	-28.7327200161646
1.85715156702644	18.5111134906676
18.2760963057586	1.30697076869838
20.1823899393638	-5.73680091168442
8.1942370077275	-5.51160676313819
16.3205430379935	13.2037163311417
20.2177656115311	5.407311972785
19.703264327871	-4.67132885985204
19.6598975608668	-5.90572199902362
19.1375687606354	8.12039051335706
15.9722801360934	5.83424677782754
26.1853096747199	-10.4579927121679
13.5458991457393	7.62540777900796
13.0445214339047	-1.09400160135953
11.3253035240358	-4.38511193514011
18.0058702447699	-12.4998745554875
11.1718849717101	13.2600870948077
13.4482431664606	5.87413583237496
19.1505214583283	3.56182083810626
17.010782825773	-13.4974609891885
10.2463298756546	2.19596742735929
25.7802248012077	5.06470938200473
25.4832165315715	-4.8002280464021
22.6632237427794	3.48395326149672
13.6713269904167	-4.64805479135753
15.3630496211631	-3.23931084131245
24.6150887734012	8.61462876276858
26.4908943536629	4.89362969204353
20.7134269999256	3.26319273942818
9.44148718223868	0.537143362752051
14.7591978539494	-13.9012268400289
26.6009135724681	-3.61393755612493
19.7564302168771	9.03422121714699
14.2518740698525	1.53169083679033
17.2908959213847	-2.47312020574
29.0005696815653	-2.96031026412098
31.004793957425	-6.62553351021159
21.4989200811551	-0.369660317275176
19.0604179314115	8.73332939549941
14.0507785981838	2.33017372911942
21.271860009906	-7.40446074902456
16.7907841958757	18.5738284354842
8.56810434335295	-14.1591824834965
22.2822237341891	-3.12622074490025
29.408745248728	1.34557127159729
27.716808636717	1.49914648588894
21.215025020366	-2.56124342537603
18.1557231955247	6.53426093971902
18.1410900700971	6.95898422531287
9.9146925065277	18.150527167645
1.76599437472815	-25.4253152013132
10.0083343924769	-5.87592659375571
22.4018129146022	5.87407505865214
13.8775911310081	-10.8813955178972
11.7513200675891	-0.806374476710243
19.3484319969517	9.49279768309995
22.5484236111131	0.894438286139668
6.32296425169142	27.8587108445829
20.901616133992	-20.6959594198739
27.0237880224227	5.47545918002402
28.4536826695712	-13.9583116642777
22.62004491414	-13.772264077191
11.475640845752	15.734609799515
14.149023556734	-3.84572898547933
23.8130360923181	-7.99196139742165
19.5056841371853	11.879046294727
18.5079525019471	-4.48117321665647
24.4596452757061	-4.20688030345075
21.2166654383639	-2.19734453076702
31.2534688732659	8.81799893382679
25.5940767513684	7.15289964553473
3.61003342632341	14.5903734475026
12.0231618004344	-22.1924125299505
22.224599311288	-2.95893764926532
23.8683072142443	-4.42848455185144
15.7179820107076	-6.27010070617517
13.0724014289407	14.6403845457345
17.9977452813584	10.2280530558477
15.0550585334212	-15.5101954700401
5.29110330261867	11.8587495859995
12.6549481893948	3.52488134529907
21.5714502414836	-10.1414138542356
27.7753669919585	-2.03973697685281
23.1861519720018	12.9599548163827
6.09328510271106	2.48316136906532
23.3604228608916	-4.24612481722119
2.5123641916091	15.426065527649
12.7830115907103	-28.6627490922402
14.5650320581057	12.5567438851369
23.5658245968907	-12.6634799804144
19.5918910152829	6.54043029432377
22.3672637624392	4.75120136421422
26.1419280818396	-7.57723475959047
23.0010142389648	2.72818465331525
20.7642462019971	0.373445485202369
21.4159772537008	-3.21811237980812
16.3113110077589	2.19960377128537
18.3322776650718	-5.87332996191411
19.1491225861483	-3.09524012872652
18.7521799180269	6.04543251988681
16.1244751071376	1.5440563001667
16.5826743321593	6.9855132241636
15.6017700875421	2.20575124103765
20.0359075938725	-12.1045124995327
19.0232171830908	0.358728733319448
16.085804125046	-1.87717548134106
15.8818352357575	3.03890597040669
14.7238294778303	8.81201871404676
24.6443073659886	-8.82174951051749
8.06402242386581	-20.8205438842972
24.5436566367674	26.8249783525008
18.1772798669609	14.6248437678256
8.51692704084782	-18.0976909414814
14.5612505218471	-7.51989350015566
9.10246291585193	-13.7071546199165
6.92565960050982	48.7266803942467
4.97261410101331	-22.3790886200695
19.0404262327205	-3.26414455462831
22.3960819306634	0.642036316023569
23.5932440443915	-0.582629127640107
22.4211146603625	4.47438172699403
18.558049078581	8.08076176304024
8.20369028702812	-7.53283764061898
18.1882801673168	-7.02377092515216
18.0937131400271	-5.02351020333003
9.02322300547986	-10.4182978721475
10.7847346815249	3.71433928810218
16.5542910301149	15.4169595565482
20.2189264184383	1.62476868205393
17.6585395929674	-2.93247722060536
17.9372043471251	-3.89739942449684
16.5281242801702	14.8876074781849
31.5166634673436	-25.4753753202981
18.2669759725143	-8.0505247450952
9.8930763156684	10.9418757506939
18.222609643131	16.047500384455
6.09659240504642	-15.4856630461897
16.5794150056245	13.0230251272443
16.2195589804913	-2.54449140070753
10.0621885115851	-11.5307140636463
8.46069572429743	-19.7056063920192
11.1934441658563	33.0238457141339
16.5776632187696	0.794955845191895
21.8582304292552	-12.3489278927031
16.4235629897988	11.0745840141646
17.7551045974662	-1.70444152499531
4.48619790522946	1.87925181191879
12.9753734387663	-8.85928394261341
26.1281078597185	2.96190091369381
23.5101927496947	3.16186298348168
19.6886610336502	2.21805712335768
19.705250877253	-4.72159417679659
25.6116925170126	3.84651134261944
24.6194093014569	-3.15567113329636
19.3157534887236	-2.38585576339786
28.1763535517537	2.72554693482938
23.3230650590988	7.58061173238392
5.0323495636392	21.986453119359
13.599462414733	-32.1183730979233
15.6530667683227	10.1700464581949
4.0998194821096	-26.4954322727416
12.4090278803305	15.758682421226
16.3580814420776	-11.8846181665382
4.85687400276996	9.22583046622932
6.32290906669636	1.56469592592968
25.6563536460475	-3.00014838279216
16.99541284952	-1.34297713247297
17.2183703079643	12.2725775925322
11.7712742293347	-21.0890400033277
11.9303498868235	18.0279613353871
14.7327297737404	11.6246035876097
16.5905170863679	-3.82408822561649
14.7966042145378	0.372202343704211
16.757847574509	2.14866468609176
14.8895718198181	-25.7491619152708
8.08920521841471	8.91606763105697
20.5093423925879	11.8318800077137
17.0205921494586	-1.96443200520362
19.6696836770928	-7.30814517096024
16.9473641501087	6.39322346955387
4.98031377301742	19.577452666862
13.181261442983	-20.7002706480854
8.04479823567151	22.5274221223627
7.48371788620399	-36.4606981629709
19.3035729790415	9.74828841807726
24.2974917299761	8.14854967087857
19.4338748160423	-5.22069909221873
16.9308675795242	-2.58542171290207
13.6703609394265	-0.604161764580416
13.5119835314837	-6.82741066872509
21.135816263725	10.5115228819558
24.4139354304005	-0.310505613695371
21.2933237370419	-6.94917795461953
10.6858316462952	-8.17072678108302
3.62506662763713	-13.4660144248772
16.4191768216294	25.4620161923398
23.7268798734631	0.090995345109095
7.01044597000134	1.4171172664401
14.0975803176176	2.77465961781067
20.6527805977604	-1.95917657075487
15.2284749980891	6.19641067620837
8.72357149101005	9.05016093964294
14.3580540353664	-13.5797861666135
16.4178181544782	-11.3969165001732
12.3255437729289	4.47157793803084
0.741630226089554	35.696089852133
9.28089555838904	-52.8058543719966
13.0294831676466	-7.65929017233163
5.20991355001929	10.5385088986846
22.1540554156042	14.0749459424594
26.0343509728353	0.974114236996446
20.972602748048	1.3925556282239
20.1124248458235	-1.8169423150805
23.2073121353598	1.68128401885792
21.2701343201528	11.3979503291041
11.4366209174025	-17.3024948767156
7.98409477722778	31.9461919336872
8.71672591593122	-36.891343899441
18.2577002411839	11.5488565189606
23.2540754149016	8.33828780004687
16.1446694930457	-15.8718632697235
17.3945219236035	8.26944588887372
19.5980648528361	9.4673198154916
18.0926927637705	-2.02432093793453
6.71747502064833	-37.4416645361148
11.9020776424249	18.5198013255392
26.5696215574148	12.9938851479962
25.7086440544603	-5.74324285447511
10.0012098621578	-5.10952454708506
18.409802078718	14.8227971782303
25.787713056268	-2.35188893659252
11.1555685065587	-22.7863355146286
19.6433775691095	10.3613755707717
28.4342666399963	1.35470813070303
31.4926689372406	3.50797708085839
23.7541127648994	6.16758591317084
14.6676108434736	9.80110405796116
7.96645582013119	-33.0364454426619
10.2649004409912	35.6138657530048
17.3133032372725	-14.9352033843729
17.349470714852	-1.40782613445443
10.2390761806475	7.17319722397318
8.13484533526967	-20.1730010718857
8.48583096474817	17.1369395429902
18.8985458832197	-16.2008301391087
4.6506008528425	7.1530130844103
16.5823608449199	14.492030562341
19.9566587680751	0.435818925556602
26.4538040212955	-2.5033801555636
16.2185336031998	8.55749782363916
14.582495715813	-19.8298144703287
12.5419980493032	4.52097774142831
14.8976520368171	3.96039699271439
17.7852237441227	5.64216460019209
20.1109770530903	1.20494903553042
16.7357394721953	3.61885505989491
17.9588840516378	-5.7179641349037
20.4052784265741	-2.10102523191237
20.0686288615206	3.56092453138188
14.9569465682291	-5.12311394692488
21.178654569432	2.66991441287292
18.8484470222667	-0.971967395217074
16.8816308162242	-26.2740817445855
10.5376050887202	23.6968247196532
20.6334775471391	13.1035579795026
23.4971928438978	-11.424680188657
31.2559182788893	-1.34264672321113
24.4447326345367	-2.95888449627513
17.1679175439958	-5.20030145599128
11.3171372399798	13.6969776689158
19.2265258650797	-7.69555253717715
27.0682140007905	-1.10762616397961
27.3169190025937	-4.58731151611473
16.1504914111744	0.785602346251283
15.3703370278698	-5.42451299995158
13.37167997562	3.66498260785608
14.3071511819749	-0.168333292953892
13.9910110642914	12.0460915968701
25.4384234076193	-3.8136252342167
22.036834276408	2.50909571846771
10.0388461847566	13.4759278963003
14.1849476024949	-12.7407166337317
17.6881653037549	-24.4817318118714
6.79786110699251	21.1327444295018
20.3759757332334	-5.9367082696899
23.5877017745521	3.62168910140093
29.2781916685355	0.584428363807676
22.9812752110349	-2.74134412865947
19.3888800224612	-4.49393258042849
17.1446647790965	-0.479024533703297
22.4885633801359	6.81944602389173
25.5094434121356	-1.7674707915893
21.082190873606	0.602503368870058
16.165218334225	16.2150293645321
3.70089403492195	-23.3423925830488
5.79885927869551	-0.920831912706374
8.72740634928871	2.83436682441648
8.15266215646446	4.51979192236276
17.0767126104811	-1.66126087430477
27.6364668388357	17.7309717618261
10.4344792772157	-8.48930288922223
20.9394662323204	-9.75036117620792
12.4299853279058	6.74947525935064
10.5901541083656	-3.71155635165374
12.7948590598966	23.7986616694311
3.17992740076913	-17.8149717050332
17.4495006412515	-6.0640568726835
21.3082023519381	2.82144436277999
24.8377767434415	-2.76571257951981
24.2077762599359	-4.14328371605623
26.5061813435217	1.21882367542311
20.1398126451668	-1.83761573092228
17.9210771435485	-0.42187120808244
18.5551375630975	1.30243996483572
20.2023996064756	1.20170044370484
14.4934595648016	-9.48510251152459
8.05194761235117	10.2640233954325
19.1649398632793	-0.394122295527362
16.1246189430339	-4.14455925346775
15.8803646336844	0.29180337112677
19.752016360109	13.1272684580857
15.9504987676723	0.801677809788477
32.8180561554318	-3.8226434450397
32.2921101527765	-0.200576626525307
21.6845098060437	-6.3203394221501
14.2317669077973	12.2874386194246
15.0360653211414	-5.89812021640314
23.5210818366486	-3.04494422271674
22.3480792900651	15.0615197491424
12.8167066781048	-2.41216848882946
13.8412470154418	-15.9536761379862
8.85351854840442	12.752487605928
9.96178436784143	-3.90672021484923
25.7970397163918	0.529780968177351
21.8910741776115	-10.5672181057928
18.8771164452485	2.03906368435296
23.8562652144739	13.7030328880124
22.1953643903073	-0.687911819199508
17.9441985053947	-12.7381668219117
16.8911976822801	7.19954154279447
16.1987540408558	-4.55233908053216
10.5778981795354	2.68762977592857
12.0612972838242	-17.4535188893863
18.2058458681101	5.09956931523101
20.4642743552474	14.3433520380124
22.8904860211601	4.78035897651606
16.7040076459315	-15.3343586645506
17.8418190021739	8.1273039307531
20.3104419022478	-4.22119257156797
20.1534076054056	-3.1447740297735
8.22614676827877	-19.6210930683197
18.751035080936	16.8849980912591
23.924715612552	-1.3426041812632
28.4659911922713	2.60234667110926
23.2168615347076	-3.98855349641988
23.1826607733138	14.5985442811471
21.7627766742462	2.23196386461152
17.4471151991398	-17.082877984948
5.89174082661841	27.5174795040555
4.04875800767713	-46.2012931687855
17.3047306522243	29.5681185675744
32.2327781043293	1.77182248625045
31.9284502297924	-2.22277992237664
23.705817803955	-6.23868444275112
16.7455104164979	3.6073030455126
21.0997243596114	9.33058883522222
7.38212418242492	11.293210331233
19.4594677698579	-10.0696492315062
13.8328963607788	5.22615675370954
17.0573902927735	-14.3421231805742
28.9433651117219	2.69641134577857
27.7068616162206	2.46892713343537
15.9420737960827	16.387693009751
7.48134353513544	-13.0312762187932
18.4871017593432	-2.33083255349725
21.4179576542892	-1.63255849772498
26.5875335806991	3.42827645063384
20.6977687939354	5.52224053364894
12.0545749996601	-5.50848213522814
16.0702437088343	-9.93376488546633
8.15909264026448	-8.81788868126476
20.5016799023139	16.6419494146924
24.5946250892041	-11.9867541361019
25.5774876901394	7.61851225664959
25.2689887167458	-1.62021837586158
15.5734259438405	10.9327805662589
16.8646317349006	12.9691262887162
22.6621512428882	-17.513075877241
20.348445632552	-12.414147843295
21.5758744947059	-0.579976576944558
22.7415622769456	2.72630690282126
19.917144615102	-7.95343881009819
17.7066105637338	5.65463626817914
11.7580848082705	14.7666520189527
5.66943765787529	6.55647926767717
5.43069067145489	-1.71449330925368
9.30901054824844	-19.3817212175241
5.22150657723256	8.37408065698724
17.6772418397977	7.26366729443194
23.0231598234536	-0.176951661999047
24.1191815627827	3.950187453333
19.0627734251512	5.59771340284578
5.53155519423468	12.6133343101548
9.72884273340348	-23.3895682625528
12.4209500432498	3.89035348325447
17.296479496856	-12.5405082658643
19.0351774012076	7.91087805390914
20.865357636506	22.3355630446325
2.66357608318413	-20.1119935126457
15.1244457740735	-11.5865306547409
14.9782415391342	6.66941137756808
18.7554409849706	3.34616130295137
17.3202762579424	3.53730018856279
13.953921300332	-13.2954381484969
16.7157859894452	0.968415140648124
20.900898493869	-5.13237757868184
16.4459745597748	6.8988857146795
21.6943068464069	13.1280836311092
10.8674248788273	-0.0874636395019568
23.7079014106098	-11.2140169626483
28.4808246805055	2.37891635071045
25.923101188712	-4.71478657706545
17.4069303822915	-3.10603856921876
19.9953365607724	6.94687069675879
27.6851240564027	1.96839856505278
21.2430932380408	2.99520761063281
24.4405410496358	-0.574224793749694
23.1018267965638	-8.49952920169036
24.1847379850782	4.39016287453322
22.4139658245036	4.13483339522605
22.516105540811	-7.59070982974115
19.7802377404835	-29.0097153586137
8.61121928702837	18.5267208283817
4.17757487066189	-14.230421565121
13.4140881172027	29.6215263134971
15.2799817435655	10.4971046632516
19.6354655636047	-8.89495556514485
24.8737382521039	2.81815138506759
11.7014783046868	5.98311406665945
13.5630653803983	-7.06430183189971
19.6118336737015	-3.82414698397387
20.0714022013915	3.43988258111893
18.190577943262	-4.04623255188438
25.0449130445365	-2.71863535942143
19.5967934370935	-29.866518561794
3.55697966646239	42.3344204035577
21.9306216460153	-9.34556312769997
21.2413657357985	4.45816995783255
7.73165057119116	14.275590462328
11.2911699583139	-28.0705134246286
4.65667281272399	16.7600013984714
4.16544148296254	4.23683835108548
9.5152710973854	-5.02873650393163
15.3986665465119	-4.28157584536186
27.716235120278	-8.33819526798582
17.1306134063561	9.82148362532739
8.01997420017383	5.81188327022349
11.3491688324661	17.9450204443754
4.96355766866758	-29.461562606842
13.7725869724045	7.41991255033684
16.2381236182825	-0.105416504884461
16.8549494466408	-0.0371038236245154
14.2869121139226	-8.0107691077135
24.7150867461299	-1.76105420293464
25.3364639497136	-1.14221562836219
16.6526668991283	4.55665221778811
21.1018093752305	-0.358912304904386
18.1079530785872	-7.41536521168372
9.07153483772296	27.9972941887912
9.51124353616805	-20.2913062096227
12.9357042985269	-3.70649668666787
8.82106364124149	26.4624669184035
9.38322861542579	-8.63708796764965
21.9063530484727	-15.2159609120976
30.0995549228846	-9.93848805902779
22.6313653163012	-3.96793123594387
26.2756638481748	5.21611591579531
19.7098875776392	-7.34663911231684
13.998142374601	15.025509291285
2.66094237349107	26.2482072529415
2.98704148079901	-20.7744106812834
7.00977223051063	0.964050616958864
11.5843536688758	-17.1733440147658
13.2317632600506	20.5910635542413
11.0444013743086	-22.9182419407446
13.3501185075882	14.5046048871159
13.8645471148515	4.29650398872602
19.8293158992337	-8.18734521272325
21.2338536233146	-10.8789312878768
14.6432462358226	9.32580896852956
21.2890930190528	10.3938425708283
21.1171946656147	-2.70714232149297
12.5262594154937	0.554000485305125
15.6921206177671	-14.5434567603065
22.0073602929382	14.2266558856641
13.5369883391363	-15.4282981916819
15.0245384688343	6.20611860190194
15.4618319126204	-1.9568316916871
16.9588120378695	3.30446918059673
14.8460203228019	5.64661537358023
8.9356598824035	24.8513638359814
8.59710003978476	-20.6018450325288
10.7546540085614	12.026588475569
24.2845696125671	-15.9242227362264
27.0922653298746	-14.6204230462477
12.475710089037	6.33263628439197
9.15392868142918	-17.0175147936635
6.63255348796626	28.8910854783762
21.3692151606354	-4.92091141587954
25.4912209197443	-1.98199150133522
12.3291052183721	4.5054887223522
3.37097009552321	-32.1774267453127
11.5327053485819	31.5711388456
14.0698181022231	-2.61531167166051
17.3558134680507	5.19828477208706
26.001399126349	1.49615306633782
25.1657653686121	-2.87414880481817
23.1422061496641	-9.35321883085941
20.5060804915739	2.46092771363513
26.7896110233961	4.98559283468988
11.7894616935606	8.96763597194388
5.61331083922926	-18.3945083055037
19.5633238780015	1.66072754161717
8.77647340696513	21.0617761020469
17.105728081511	-12.6241096889873
19.4285913377653	10.8745845186525
9.85134534014243	-5.63176441219635
18.9094258893088	-13.9736360534463
15.9262873557075	12.9761894101887
17.4127301637945	0.82401962334545
24.6452182197165	-3.31542606428656
16.8454462860273	4.83090136993637
11.7603197564771	-19.8766698586955
16.5830177358982	6.45874238760617
26.9679759889912	-4.39193454715146
19.9029526627674	3.8118302863055
22.5078602409392	-1.9991667244869
4.10192478301675	32.4605370916609
6.5612640047552	-42.1723396358404
20.5166526645914	16.8365980984165
18.7751182921951	-2.5948990190756
14.5693782810689	5.62272036284478
19.0742179984613	0.415273243196661
8.78210150312743	-3.85738385593454
10.0165087821338	26.3429422062556
4.00441587367573	-27.986821295749
18.7438045710449	-0.149977073136275
14.6523638325302	-6.98198842389807
16.1981388646647	13.9431224120449
8.5416608711387	-23.3343227969591
8.34504377308033	32.6366083789966
16.8823294332655	-16.0036461613637
17.1497038318065	-1.24067324486863
14.4649096030497	5.87635116778027
18.0491136779884	5.47162318950054
7.94049317260027	9.96613574700689
10.0359396770174	-10.7876966228986
4.78352052087852	-10.8471309508851
6.46733940741441	-9.83026408148142
6.22045228627749	9.83267420461396
23.0923433284342	2.55080728842748
23.8932719295871	18.2314338160173
16.8162802480792	-11.8669574611035
33.1500919201736	-15.408351309074
17.2790811484624	-2.63590766747038
23.8014381057628	5.30420240086322
18.5600046696859	6.68075944890423
19.0241418358473	-1.64371061381897
12.6560259995854	-28.301630199197
5.05111404700509	26.6550250985565
3.69173925612857	-3.87503796587416
12.7780793197007	3.65739279871549
25.8566188296955	-3.86987525026567
15.5561784592223	7.86760291198482
15.8584101088128	-4.09391462041762
23.9077685912291	8.25841189165478
12.1837168109726	0.372669394407121
11.711137397277	-3.00100500278648
12.1608067774879	0.209928362002317
11.3423309879313	10.2153999375154
17.1185922312376	-8.03100968312417
24.0313903877096	-0.565355139693505
8.5743736834216	-17.2822112090943
11.1847888971385	22.6279256487637
16.6555640557523	-9.73886997289039
10.6427576185803	21.1079064866537
2.89817337700162	-40.8390476429567
20.2763347490281	27.3063438316883
21.2483100246	8.12972897400846
20.2356947523375	-14.5886558221037
14.7623981665525	-17.7890871844309
9.48442186195155	44.0307513330538
12.2579311670148	-24.8083912814703
17.5805372502331	-0.959552316501751
11.6882635210156	5.51503029333589
4.78409017037057	-22.7349851746179
14.601231554651	12.8955229227412
19.2935879813147	1.97704011175801
19.0951258253857	-1.4500615296262
13.5013359747651	-7.29299848019338
15.1944523528343	9.07941081668258
3.58301489283719	-18.5640769038122
9.57169126488632	15.0011117135012
11.2359570436321	-0.298151677315984
5.69063325796651	3.7450562876515
17.1171616695615	-0.793508969661551
24.2666044233623	1.58862148125851
17.2979186056918	7.809046365783
16.860942946151	2.5390688517857
17.3377664832964	-2.24025084675619
30.228766311512	-12.3291101026645
22.5607265070894	-8.49972834988959
3.40385421538179	-3.59476565795786
9.52867483398936	26.0821640728621
13.5657052815874	-8.23461443001789
22.1325530117204	-2.90812429041409
15.9555104619966	-25.2092600453721
4.74016748651487	25.492022646547
16.3522238813855	9.2745749725281
16.9314553224416	-15.948414245275
18.0162812668455	4.93288241208012
22.065853391359	3.58248462107013
10.6349689986745	-18.7835714490987
20.2307805922911	24.2580913686148
12.8023624030395	-1.56713643193951
16.911116671516	-2.10464096167219
16.3073771690798	-0.361390629534715
9.40254257929653	-4.88563409154718
9.34591196352074	14.6625868744969
11.7511901503125	-19.2299598078288
7.80304284434572	10.7572036356502
8.49658283553267	-9.19896206817147
10.9396215637259	-5.62852327109651
15.1331371831511	10.5956812505494
27.0356810040198	2.21013952197606
20.7259871004756	21.8694579013797
8.69117732369463	4.83709082158577
8.98679391014899	-21.091289634844
19.4305127270761	-29.7656256081086
1.14850561628235	19.4906862746986
22.2988059910652	1.13145869802549
11.9236637915747	0.482020071910088
13.9505928369353	12.1623011747646
14.1111643832183	-13.6811571582342
7.61839686884979	-1.41248778415331
11.3323133732345	-24.4351201017928
4.46901009365505	15.8585989869271
12.2420475531378	18.2187462612424
21.0838958344065	4.1090716789439
22.8831155613965	-14.4424729733482
21.379771780819	3.24337620999695
19.8362009693623	21.3577747054211
17.4673531056787	-9.42356421864438
23.9035241215243	-2.98350738562359
13.7665123388327	-15.3762756094381
32.5691201428026	10.3733461559721
34.8211982560304	7.66973241527644
19.3797850819049	-5.79570223215227
0.96139001537964	-26.0778492520632
7.11319425297011	19.3459936512209
3.40351733002202	-11.6983541762637
3.99960915806671	20.0478741131285
14.0872658553358	-6.7739695358774
18.6958633428053	-6.82909731027714
28.2308217166844	4.85159797067281
30.025256477952	4.28095912473581
29.7993689666504	0.189276427087089
17.0259928922504	-6.02948194493162
18.4991903765893	3.71129961645774
16.7231302142983	-8.39550889638781
16.0178421729	0.765543515887268
19.6651045377798	9.56662497966993
20.4250116779977	6.46627955995833
15.8651796307571	2.19739346820005
18.505790063003	-12.1095087344974
18.2310513934913	-1.41336471620348
12.0265869171601	0.166254766242482
10.3182960396788	-1.26929656126249
17.0106826773589	11.3480338551029
11.5841350438585	6.04754140818954
5.15757511698241	-13.3276136301481
10.4560841823761	0.602363453055731
24.3286205927036	-5.21682468047857
26.6105691959293	1.41456327678831
17.4900287887733	-3.31161931637429
6.92597857711629	2.86567094950861
8.59598802463371	4.55482240750687
11.4373754708175	27.5464734262268
10.1798542943121	-56.8934135446452
9.23674038038089	23.4639163613703
3.47159865128016	-7.31656999274692
15.3625758670066	17.5423782790972
18.8885298612501	-6.81625942878441
11.7105873911764	7.31243176973886
14.0908214818007	11.0383492237897
13.0780916436779	-3.17181535979923
4.91954480044794	-20.544225512107
18.3431727143036	6.87010367538205
20.4992134636644	-8.49558132243527
14.6301892664763	1.03468672421421
22.8626074438246	5.06014428594408
13.3908695425891	0.666824599414082
6.17036487097026	-6.21100466863213
11.8019164593851	5.65202913107858
25.142296507802	1.97999054530571
30.0959857691166	-1.1710214261375
23.8385468823578	-1.84365945357222
27.4525601549192	5.30527487560632
28.5181232677121	-0.156545263770021
20.496637154044	-2.69611220577857
25.0849828979559	3.24563260492593
31.6332113605027	-1.50716060231595
33.6917383608882	-1.52342848109735
21.4890912095733	-6.602989057752
13.5264499705076	0.279991645130158
12.2752477550774	7.86711568411758
5.06589398798771	20.490727453314
9.68068462002362	-34.0323334531893
9.52145324034873	8.96747671367789
32.1997847057328	13.3813927423266
17.4477592225805	1.491451245405
18.2277953103052	-3.76310867402318
12.2143602182348	17.8679541629183
13.9033352133132	-24.3263551347688
22.8393788482989	-6.04616450563054
22.1475208655942	11.4927026869698
11.0103579330495	-6.1003946304062
20.9926961268668	2.96482309735866
23.2064853612293	5.78824285590845
20.6895815817832	-8.14664725887723
23.7009444839395	0.779335845838408
24.7198329680193	7.4863727628461
10.0178325598317	-8.43985144668618
8.74014280692101	-0.0288808686141588
5.67593282000845	30.0773661243113
1.32495403371262	-10.352172946557
8.11784486816834	-17.9005777178424
21.5164060563747	29.6213851724944
15.740134334854	-36.3801433046633
29.7978243907978	7.86489040299019
25.3032230704734	4.74525420246297
23.3370646830855	-2.39520470515072
10.9673081492746	-10.9183027995384
11.9191610356241	8.5241517645173
18.8722009477364	-4.98926456408669
10.7354959885129	-11.7338804291722
4.852111624011	17.0116898597755
12.0858395753883	-4.22905407973488
2.88213190249403	3.4338220240012
14.5380556187451	9.22139400965567
19.3981680611822	-6.69015717830242
8.76653965710503	26.5438612449024
17.4207464577366	-32.1133486277498
20.2036605668143	0.701452065927541
22.2984525537147	-3.89040054279838
26.0666118390469	11.4806852737029
20.3473616262207	8.62154024677759
22.9239994801178	-10.6542995709021
18.8449179995849	-4.13735754207674
25.7574372389071	0.9867218258889
21.9168939975785	7.78002562556121
18.8317913795263	9.44197689614449
7.40029039638046	-2.64418394620846
14.7715815297505	-16.4043216776861
4.92358091229144	30.7019471147566
25.5783246100926	-35.227134848831
20.9827993981405	-0.379672317746651
12.0189309289998	-5.43607990915371
16.202032636175	6.98814810560658
22.5072735037375	12.0957570774186
6.32079780573831	-21.9208734354211
1.23960133286082	-7.94171197041302
6.12497624243958	27.827900772538
11.8111350574222	-6.15601153874683
23.4069039349804	6.75781617664164
13.7707439095002	-10.6851160707766
10.3637343843751	5.91880504067758
19.4940455273415	3.15720432274384
18.0787161061412	-7.54513602522007
10.3628028543457	-11.4345297689867
14.1603273634557	13.8451491165686
17.8573888544163	4.27772291957906
22.0928968919145	-0.0613849689345924
20.1653531509213	-9.90220912497152
18.5989107275603	4.54256923568676
21.7577386773397	11.6092342220075
20.0410558807148	-10.0763009406266
20.0410558807148	0
36.9246519532865	0
43.0958003525305	1.22922175720766
49.0370811972908	-1.63797981344568
28.3557644815633	-2.25183836569649
13.493806786316	4.37605247529548
20.0581478600834	2.72937081940018
45.7289157919635	-6.41372041469367
42.4069508078863	1.51792486657351
42.281959216199	-1.65703956190245
41.5645171989929	-2.74055939475972
43.5549941942059	2.28619920280919
46.0658675895266	-1.46169878551132
48.1022872869571	1.42852745335355
47.8066704532042	1.6282661385655
24.5102558895227	25.5098460608736
13.3629809158702	-30.5478586198783
17.1001762000894	7.1182775670252
17.3490131558517	-7.67229119145861
39.5487623574919	5.87147987838206
33.596316248188	1.43897663302133
31.7740287285879	-1.45115249372654
40.3185823713163	2.37300918552811
44.8514285515417	0.191276393785579
49.1451329133064	-0.101227837042592
47.6134152284483	-0.988855448646263
47.0999138025058	-1.14335889604215
44.3864277317419	1.886860464552
38.983287554205	-0.227363856949246
42.4448895938068	0.149426386401766
43.9431965839798	-0.756555758485217
46.1950993820817	-0.107834229133802
49.620557530098	-0.155642107823088
49.4097783245279	0.249579447856908
44.8433409370532	0.0886517161963341
44.4690321534657	-0.446562645143285
42.6155487086015	7.07409128800538
19.9275754695402	0.983395767721682
45.0147982557382	-8.61111827999444
38.2910268625851	-4.38614889806327
33.0507470364943	5.2789292596583
44.06110725189	-3.4758982220696
24.8952161792573	-0.985842940299917
47.314394580971	6.66992724810259
47.8133505187709	-0.0886704192198482
41.8674404211546	-4.74185483196583
30.1037351417664	1.9615840022658
41.6155105008833	-0.516745256869938
49.6294208606843	1.63524875469711
43.3497782371816	-2.39214767533597
30.3693522701723	-7.16963758700329
39.300683426276	13.1239401366786
40.1521585486231	-6.53756376756239
30.9980350930675	-5.64258034837735
24.1763435844944	9.26771633167638
34.8469996282871	-4.08498634741292
35.3019480776879	0.574077261459422
27.016837557773	3.50219732063953
38.8916836513774	-4.3360313687382
34.6614306022684	-1.09865469068484
40.9513050483415	2.28458751978884
40.5094110696036	0.0777655901677865
37.0951444120205	-7.84419165707724
20.1847582126749	10.7056525966604
24.6891606220213	5.48703569019888
32.1201310416499	-7.31336659760679
46.6514649197026	-0.253693602178394
39.5119141644041	-3.76177097904086
20.3532952970688	10.6319016468346
28.4209383619436	-3.73122125313442
43.6324230100096	-2.46575873562394
42.5241414768552	-11.5036445262021
19.8240032739989	11.8426275154803
24.7541236467213	1.92180404345206
29.6241634518975	-3.86885018333484
37.333989858454	1.68760001821777
46.3623609423217	0.193120155729204
37.0745615280469	-2.44024721249746
47.02484583692	-0.629696256797442
42.3838960633083	0.427130151344652
37.456429862805	10.3770511757736
27.5171828725284	-5.54744544626493
52.1276290801644	-4.44833809629498
53.3387627446927	-4.93997409698985
51.1797332943913	5.20734494464177
48.9820268811757	-0.025461705684657
42.3085937306994	0.247529533850042
47.9687110035811	-0.498811107461445
51.3731744086577	0.548627820535091
41.0064413231555	-1.13490054562064
31.0656852138624	-1.45345210237466
32.3237239417476	3.83467869687236
42.1550590070048	-0.622307864149031
39.7643882233204	-5.23509793956886
28.5174568924502	4.26798661866159
21.8413041933468	2.4218548168988
23.6435828247555	1.88842508762581
17.4055613792701	-2.73949022814399
45.6673901053323	-4.13231669404337
45.7396719869259	1.63742722118331
39.9795257630251	0.0467897585120467
41.5764069409954	0.0395871452424867
39.1723265648055	-0.883718222956896
16.6775154340857	-17.9332717503259
28.9206806999119	23.5360668248659
39.6819255075678	-2.75093307927074
41.8753666532334	-1.03858927392242
38.9202160560357	0.603546677616874
45.8932495169452	0.164411473480927
32.741523763409	6.62701890317091
32.4076853044616	-4.9054300104967
37.5706254569479	-0.112568679488454
38.0563276668808	-1.70621918130801
40.0980597194424	0.347628159966433
38.4808404078392	-1.69708398754312
39.0160300684673	1.48793305802415
46.7139333211654	2.15959165566633
52.4663774155757	-3.44147767987223
47.3314672813338	-0.141222147215082
46.3083172365981	0.455641449237301
45.8910217011214	0.850108355686277
42.0415558773635	1.7440488441897
20.7399604549599	29.5648030747314
7.13740260316868	-27.0370889397918
21.3190279408968	-6.68053453893265
32.9816735856147	-0.0101038065482491
42.8924353301317	-0.0206729148632046
42.3569145427135	2.34765048118512
30.8096223885561	2.58483564004637
18.1139054473671	-5.94209599928395
8.22278501245591	26.2929974266444
7.04569175678939	-36.3223232157152
28.8449128735671	8.74443480168295
15.9596297186659	-4.53841008768897
47.183003681356	-1.91183377301519
20.7544966424989	42.1159973896996
29.402871332359	-35.8050660780264
37.0915445579969	2.77906102750548
39.7892616966679	-0.556433086839998
36.8653469595853	0.0858989900665916
40.3353363406983	-0.329657948022349
42.6662544109864	0.995894419383395
44.6905850132765	0.377873086830473
42.7670200689106	-0.356876185621201
41.7853688969543	1.66115739638058
46.482317140823	0.903371407951802
45.5348738001728	-1.16845308342721
43.981509990129	0.602151054078013
42.5462762442436	-1.10368352425332
47.8579194977306	-0.185409309704073
48.2331170056467	0.654725592835303
45.7806515285322	-1.17417305063304
41.3725916317619	-0.964247462225436
42.7582442309642	0.53718063718896
40.811538901398	0.275828580225409
41.7387786260099	0.235364879794935
48.8748700371023	1.01941170964357
43.1680897637185	-1.63987811653985
38.5939922483256	-1.30513935245577
39.125650508933	2.46546883412672
37.7249384390482	0.875510097610943
33.1746320424185	-0.713240246366646
34.4203578179915	-0.757183716089846
37.3189807221089	-1.33374471254177
35.9092604536898	6.19864354482609
18.7619052671753	10.0902214072038
29.2729638289828	-8.35457636181138
52.9317625999865	-2.39040075711433
18.8005415632789	12.0785466856753
18.6824797867006	-17.7416402012217
28.1727073657274	8.87967382084577
29.4382105431644	-2.46806847706412
35.9614750084508	-1.23034333834666
39.4128467044647	0.00416540892154815
36.5433710336492	0.65278200925878
41.5304603273648	-1.3943934271274
44.8098151291482	0.337083802135892
38.8432283722573	-1.22521026829493
43.9141011207617	0.639200425486167
41.3976215352311	1.56276823584993
34.8516743299837	-1.83632960649564
48.0549573887225	0.0543211992312858
42.6575309493633	0.341667639581704
34.2059433313556	0.488233653776726
41.1546494742547	-1.18657771022904
39.4345323395596	0.641250950696786
40.7847998895628	4.91773170947049
20.9947508257601	1.54806046667096
23.0079627628668	-7.4567818618514
17.1310236813454	3.47631903095626
26.4886487148599	0.204183299397371
42.3221860006651	-1.14095607882962
40.8878462085693	-1.18821550290589
41.8664532428274	1.35448265560884
40.493749962592	0.147513476805815
39.4962467941815	-1.93471651928045
41.3123518146622	5.85061726297995
17.8881790650813	4.26302892938974
34.6110721610983	-16.6444479941103
50.7194623631777	5.93947578710373
46.6083769033972	1.61055507434362
21.8006017289906	26.4473626556464
14.4744076047197	-6.35020815598645
13.5212145167437	-22.129733343331
52.3856391217097	-1.72332597939207
44.2244595304658	0.982536515925145
37.0701281334998	-1.14089929022234
36.8204421788424	-0.39961804343103
40.78628168957	0.305380337286165
43.6041909625339	-0.001747150390907
42.3803074500859	-0.742129272633136
44.0322710440818	2.17989520456612
42.907068515876	-0.0102980183163922
43.417504768741	0.138420280858201
44.5724539365478	-2.94287686269752
47.7025689365591	1.09160431467117
50.5401540050805	-1.55929949722522
50.0856188196072	0.569089331272343
50.1264567612926	2.06280046934228
51.4352649093979	0.692474545526443
53.0938131530751	-0.200478034382543
53.7666793404087	-0.942107961736169
50.0122696443067	0.489499355013982
40.3057814971294	-1.51105354453431
46.1472628399065	-2.41179761816821
31.7647033946339	-3.47506996524753
7.25482606770602	2.65766969089432
29.6674764506224	8.27629340030099
45.3569824160449	-1.12335674783017
20.0549028210328	-2.61513070703866
13.723338200463	3.39843911141371
22.6677800898465	2.23641486602973
40.069379917767	-5.41247394861088
50.9305753702377	0.831002716630659
45.8843183216637	1.03775694130498
48.393970697143	-0.362634300793689
34.8256768141313	11.2306388601758
12.0441411334336	-16.6782890272084
9.720587183021	-3.01707660081359
23.4900838068238	11.1990353788229
33.4342529812499	1.24861703633046
42.8798293038564	-2.57829708073428
40.9688569279991	-0.970497182979147
41.2687939792033	0.526876185752061
46.4806159301464	-0.161910539830185
49.0783106762208	-0.0309814610782935
48.0585376492997	-1.00834180218906
46.3842499554224	1.25060595535108
43.157176432551	-1.090308664627
46.9999241301733	-2.46239831297299
40.3446123946244	2.47783724413452
33.8748701597989	-0.0221875762195522
43.9607507309718	-1.17917952101301
34.0907239121889	-0.614214003756742
26.6343740606166	1.90386555028442
37.441884861559	0.480863653218283
19.7277659115467	-1.51210581503908
28.9864341700394	2.19917152465017
46.7323748227506	-1.47169145310604
44.6818729537212	-1.30447414086316
37.54536596874	-1.44054812122551
38.9030185591329	7.29172461573124
29.1581277938995	-5.17678125654252
46.9587166558869	1.27033754397971
48.4638432460489	0.0897280194552939
46.9074079619778	1.48646070218365
45.8005600113478	0.52231105552422
45.8719040536704	-0.439409441977407
47.9019184999911	0.236531762729681
48.4787505657744	-0.480256964067274
47.2472649395733	1.46504822185633
45.4188759431419	-0.942717803103824
48.1473119489734	-0.889046348698968
48.8596748483013	-0.859272811783183
47.9603669458914	0.955467401413895
44.792305103973	0.0996123717363531
45.1854305847199	0.22434853967556
27.2771355990799	22.3712162052698
0.687386297683412	2.82682623750098
7.58039602842722	-17.1677365764973
38.0747640924311	-9.19410285838658
41.692702177107	-15.0360941380179
13.0665239364778	14.2180881518051
39.0308228306207	2.47448221776835
38.1415172959923	28.2838777784807
17.573756015643	-36.3139646620958
41.3407841612412	1.85244157497758
47.7633300227668	3.74401009152926
42.1532065440838	-3.38700482018423
18.5760120965079	3.07186900632854
31.4162253554877	-0.754351744934595
35.1340911461636	-6.191596096812
32.604500433952	2.71200775482911
29.9814627357476	7.5828466596579
42.4156163007454	-0.358507203176101
46.6927807212447	-1.04731716965017
45.8756786616553	-1.16294522256214
41.7007189144345	-1.7923990377361
14.04366782879	-13.4833187784355
13.2734424984572	18.851165400417
34.584227963474	-1.05322019318719
22.0862589676119	27.3298387019533
17.2374190283993	-30.6564299183636
30.1376434649411	-2.30660214292408
34.2134734546498	1.75536583343654
54.7329753059624	0.983301783183723
49.5210816278599	-0.179720817989071
38.0206871022099	0.282423846621073
44.7775235376185	-0.488564925741688
48.649573191031	-0.445579709009282
41.7963090148737	-0.663480013850398
31.6164994847978	5.16202785837162
30.4876525598493	-24.4950783714968
10.2524565396493	42.4441515965791
15.8634776505915	-29.5182322785563
19.5752732286021	9.1139748492311
11.5730200820972	7.92726936908884
22.0378983041224	-20.1694233423767
30.7671588951626	11.9479771546185
48.3095191096205	-0.624935168417346
38.8476758396387	2.83552523275508
12.4756584598093	-34.1567595762775
10.2141072885289	33.2829737239073
21.9899953898799	-8.33675872605125
15.1495170449631	6.14896563282129
29.9486706751956	4.22577255893289
49.8565785138978	-5.28513046986817
38.2633372386744	-0.936597224076787
35.6831114564229	9.85593243623308
15.0907282224536	-3.88712084111327
48.3648087406247	-3.84233264062446
45.6795597035618	-0.689787503188533
40.0275417948113	2.90001601574588
31.2492996424217	2.81849920945189
16.6120259576576	1.88481397533933
38.4707552411115	-8.82959607856829
45.5360347035267	1.98858388321534
34.0154567000222	7.12678932465343
35.4158968862689	-6.59726272485966
43.8837359117885	-0.584015883607025
42.8453357428666	1.28691191556978
41.8821097944345	0.711568339201927
43.5824089426171	-0.867631193072197
39.4364828622316	0.744784397174455
37.5540434869589	-4.25275507438126
39.4651439520566	2.96211787633319
32.7687288345048	8.92425168673387
7.4902626643165	-23.2690024641505
34.5815005634893	11.809519199187
49.3808272621876	1.05631562918082
49.4356964911981	-0.00815633487426964
48.973782833431	0.527916332796952
49.9561109763117	-0.180665781115563
47.9255557279164	-0.198039418560972
33.7385694097535	-0.668499055538474
33.2870231368547	0.625533551086211
46.619800760405	-0.561559120524907
48.4234894902606	0.754885152735689
48.0031253921819	0.353119232826187
41.4483022953417	-1.02986329378812
36.8767096566707	-0.113227075067549
26.304816040521	1.23497279442946
30.5025603758961	-1.54292023442385
31.4355626609065	-4.81770146003255
36.7515306088602	3.60040668511151
45.4899822198277	0.66720351410723
34.9881975536089	-7.21895887929254
21.0144744590022	12.4413532523744
24.4706423429834	3.33049597908023
36.8527555206218	-8.33825651564703
38.320959290886	0.296632253696517
41.3366018544894	-1.3866320836657
44.9501855469128	-0.746298779756971
49.3778420596756	1.87003977818194
49.9972315564932	-0.628799452118185
48.4433675535484	1.00523008189892
47.750236899753	-1.58149187658198
27.0082104736925	-10.6024585582104
42.9387690738879	13.4623520647026
48.9644144379383	-0.74507821658441
44.4067851863688	-0.481542610187801
45.263457552729	0.103805780848072
49.2148837322239	1.4609626874905
48.4251414608935	-0.109129128306409
48.6000438415646	2.39220057517735
44.8574456042197	1.39882077480934
42.5044923044923	-3.39844347774145
43.8022517385708	1.55188640037721
44.9285905441123	-0.285093617303025
48.3772570420468	-0.545802355132837
49.7577843413684	1.30292520811295
48.2277895943585	0.242610002381404
47.0251617087829	-1.18871904430001
48.5641098376451	-1.29616925434126
50.727357066306	1.74032792700556
46.9101033108586	1.14899984247036
38.0698893679159	-2.11111325219258
32.4391388155771	-26.3582338617976
20.4435603101895	33.1333765007304
40.9280935930607	2.53066886439931
26.7008971640441	-6.62179165293578
36.6048922073026	-4.45923632697242
31.9238568183461	4.89351544890398
36.2968562067997	-4.62315112259237
35.7314410744345	-0.652742627275202
45.7531013288089	2.62017861024302
49.2400818194316	0.0727404111689121
28.6070281563355	26.1407528465316
10.1830541132129	-11.9100614201998
9.88527225393153	-19.1102962506512
43.8916020344136	1.16946806030518
48.2275567932004	0.777799274374747
41.1307419061675	1.06529065161227
37.9267833242699	-2.52352745777098
44.9183398178778	1.13537264555318
47.9255325152074	1.44193495472759
40.9150969190672	-1.79694530979241
37.0918000236077	-0.815674281913108
39.8579650996966	1.86848809881311
32.601380254167	4.80279816610305
24.8217497327892	-6.73288164693205
29.8697013571512	-1.05046534512489
47.8014852526387	3.35703941616738
50.8084075877025	-0.344232140332176
47.3315879994509	0.000788313575183164
46.2625323916818	1.39534613493154
46.0047767262866	-0.757786650165987
46.4274298812044	-1.29121004211521
43.9790003628741	0.284633702670158
49.213147288796	1.38308035653519
48.7705407007143	-1.1334423294924
40.8139705845185	-9.11168013481326
9.10216598010864	-11.1066714997849
14.013664410378	8.21328373655288
8.5927654655204	-13.0901511121649
16.6115247275864	24.5710589977463
43.195036104207	0.755588746880485
44.3300150787116	-1.68495312969108
41.191898506946	1.08700931750029
44.2418266551296	-1.56018302804981
43.4867129421217	2.67768308049602
22.4869275651967	25.3934899898808
9.0411264500829	1.17251531318038
24.8884214944132	-25.3212286196249
33.8195410296517	-2.90074752399038
38.7892276977397	1.19032138678961
53.4613261591776	0.287130388927055
49.703600312035	-0.256989504745003
50.4745832573276	0.0510554072327433
49.6697400959065	0.441854204947904
46.8747512614039	-0.606363211145143
46.7941115900655	-1.8392428689075
44.3889548215197	0.257627663571685
47.7547658092608	-1.11117980254328
45.8181945700008	-0.0292852668357937
46.9670361278965	2.90139011272037
32.8216433102421	-2.95528866919338
23.825920913943	-1.25103825423608
40.1616977282258	-1.12618190685674
37.3199217584165	5.82688680104889
52.2026752063508	-2.0450072469755
43.3583798623157	1.08311400851764
30.7190025042452	-30.5386097363907
12.8104637179612	34.6328528891868
22.0410232088822	-0.678241886304709
28.9105286396555	2.58582199231749
20.570891897426	0.634460194632531
17.4672085903003	3.30005420842759
42.7235140464083	-9.67204496943822
48.4089021143808	-2.67243521554567
45.2065785994186	1.62970399096226
35.7120003293051	4.77530347655446
18.9441220017221	2.19963197502586
36.2110590065906	-9.67024351972674
34.5062449293815	0.673837745518548
31.9734091262864	0.833892622038739
38.7721543713733	0.403082186177797
39.7267916894047	0.273039445139554
40.6922050778448	-0.542522164639099
41.7038867216571	0.818900842873502
45.7010519347118	0.435454491409176
42.4031885436627	0.00263136872012271
48.1280016462438	-1.27070101818691
45.5066253567269	2.31613778020192
46.4455766271269	-1.00216547329281
42.9857050836157	-3.25108162218139
38.0405551863581	2.00093882088606
49.4301721508167	0.506341097111218
42.0559208384971	0.82553646359574
22.2596459056544	7.42058203456264
28.7159021459468	-11.273943285108
36.4152023041291	2.66963590781193
35.8688403659334	1.13747341511996
38.0629209946674	0.590014984793064
49.1742952581096	-0.0682921792728619
44.91830335756	-0.696113617310731
46.1757680255815	-0.726986674127919
46.8015247764767	0.185785077779039
47.2210152301534	0.0920941121170713
44.60369105399	-0.86658810229643
46.0870665963558	0.216908050393275
38.2430335788313	4.45717589555479
37.9398169281424	-4.31658057582762
48.5800011676043	-0.878529854340491
49.4252487039459	0.847207289854001
44.5953093825524	-0.301776817316854
20.7032590520577	34.050384514468
31.9048886736218	-39.8823514453035
13.2848455074833	6.06381940230718
17.5258524923916	9.72277310904379
19.7846903331149	-4.24301916939223
41.2282564911404	-0.659053544371499
41.3099764031611	-1.59755800905468
32.6676531808384	0.732217438145242
40.9448657427801	0.523940755872985
47.1472090306219	-0.0337808114611169
45.5563535222493	1.46456444945928
45.3888290013471	-1.34024686061432
40.1447573116553	-6.07220817798367
19.7576843481185	1.73299403015202
14.4184183038101	23.3376311668446
12.3671091514972	-22.0515522217338
45.5242205929544	2.41995705276958
43.0681039622389	-1.11116658583922
25.3562042628104	8.98593762984784
11.301385750978	3.73309188875016
14.8272722291225	-27.0200192955358
3.18473479280624	3.28484978043329
21.7767562707537	9.51832402185053
39.1076867642093	0.0312209797411422
37.8321069529972	0.811684652374491
35.9905459018815	0.0241856173007948
32.4901122572481	9.12984195341616
23.7145356838297	0.433818291308661
30.9939133744114	-15.8408591464312
33.6948774762823	3.17530961918968
43.138168829705	0.868475305164517
43.5789727734389	-1.38383613195545
44.4478768454966	3.68687705422635
38.3866817388018	2.1943951676064
24.5587639065604	-1.15494415556597
11.1194496986688	-13.3672052585832
40.9813489934561	9.67707382869091
48.5853353921418	4.71926939751311
25.3831435354613	-4.79533171438306
27.9835160270147	2.86312837973824
50.077820794371	0.681588843366184
52.9340630563728	-0.491762227234332
47.9798065213237	-0.563242585293792
33.0702741560104	7.02290147556856
14.7291397314043	-4.87527261856565
48.8495459419563	-2.83615799959061
45.9200639928623	-5.10603109700137
15.1707221077785	-11.0838341892157
35.4216172704874	26.4403916701221
24.6728112696257	-7.80527368014192
25.0792686789678	-9.81923498149389
34.6088215127603	4.61657672313112
41.8448866343644	1.67228303107153
42.8151052093937	0.551870442726975
44.9169105875217	0.586864153244576
38.0277800112409	0.679572643058284
19.1098966163645	5.81297153518209
20.2455061812191	-4.36286105780814
22.6225593771948	-9.41535925403207
37.1377252631239	6.85179283460821
22.2124509755542	5.06802260828831
22.542569902664	-4.24485172260714
41.6206712059021	2.48394316873728
44.7085743358969	0.954095106153623
22.5688123016927	-6.05474541072127
26.7478791474629	4.60874153217624
42.079710511969	1.48007445694738
44.0591328626254	-1.33672368171929
46.9862737065467	0.00851775092394802
35.4563725573361	-8.17405545651988
17.4450303607113	3.46001228292185
49.19872966552	7.82587368533905
50.2130772877606	-1.6780199473788
49.9419356789864	0.928579935293716
34.647735969601	-0.169652527287175
34.4693987310076	-2.61804846636667
37.4153581468993	-1.51349570526451
30.9544393434901	0.331391728372677
41.3253814977508	2.02229310268264
34.8477758315903	3.05535066065337
14.0067875516411	-18.9118834019613
7.66197183004572	12.9709072711057
17.25661623271	-0.173952675870597
40.4267901578259	3.92563738017447
52.596793346743	0.160203629019552
45.4562362737104	-0.692987082578
44.8870260405395	0.480289788959468
41.7691000245992	-0.0448404815951968
45.7648609373756	-1.68170519971082
52.4593586238184	0.915282072064906
50.6308941666569	1.55432828176348
33.7638577155488	0.415225586531669
32.6086118774259	0.81636807093833
48.2473281042322	-4.42266941505875
48.7452246196204	0.403650109327804
45.7800969398154	0.669656008590805
48.0098771479191	-0.118189198429727
48.1419333396153	-0.0925276049596475
47.7548912006353	-0.0434651900579055
47.7629289564419	0.770978622331084
44.5947403878937	0.787167883885111
44.4605181646052	-0.421478555887332
46.9130114124507	-0.574612059484129
46.1975271232813	0.17591878081566
44.8119044259172	-0.228283610306055
40.8774536748718	-2.63541373439331
21.4993337067706	22.5115741979636
5.13857336032681	-16.1967088724315
19.8432111939264	-5.65787445396405
31.5824719268823	3.13369140934146
33.6571709963185	1.23211064490095
28.9118368915489	-2.43713403090151
37.5099449503889	-4.66181984336164
27.6443797354781	7.73033336391654
19.1731676884241	2.21498391470397
40.2278454817141	-6.22325953691363
12.835344512213	-29.9624701056967
14.1353426654489	24.4914685532278
32.2184291372113	-2.87155445865366
29.9116807054917	9.8237571869928
34.6406612197428	1.91913676185606
43.4153508749813	-2.66290972150079
41.1634999221152	-0.768704098870257
36.6628631195642	-6.99438973323909
20.5350595486017	5.07119045380567
12.777940775973	8.89858227138169
4.24183627937176	-10.953032344836
27.9301942947844	4.24502915317256
41.4157034631101	-1.58855980462606
33.309592842824	1.16831201176399
16.3729174730984	1.75563780976444
27.451068169089	4.13203813016919
22.3714732997149	-8.59777745595998
36.9942754584156	-0.124164333570309
40.1594301669382	0.942013030976302
35.0312251797339	18.5422138734587
16.4426772300294	-18.3060107606432
45.7870908972747	-2.88559470844585
49.3894669879228	2.18773272429101
49.6488195430342	0.15938166346984
30.3982870600046	-8.05276965411291
18.3317873523471	1.27314636580894
19.17055462273	8.3812048284194
13.0875159815077	5.68279932159216
33.5400202400392	-4.31873852085463
49.8701921178963	-0.629537516727457
51.046491087543	-0.372761173398322
50.339151315376	-0.392452494110791
44.126868939758	-0.124070203035158
38.9904601503044	1.69698721018042
42.7962200561126	-1.88643506267728
31.2904435515426	3.2260172491046
41.1119479156657	-1.01253534500566
31.6995825736194	-3.1735323251157
44.2505370959297	1.46183657456939
47.7536660170794	1.58655373506822
45.5966848612176	-1.82197127741006
32.2159498809486	1.91270074527362
42.6506685695191	1.15379529917193
49.2903027772663	-1.38980464842711
45.3351826839601	-1.49770943807147
20.1777918575352	-25.7274938223855
19.1776032382252	20.3974073627766
43.4749835941136	7.8763448019465
23.5385523622042	3.60678437407733
6.55789824676162	-17.9416269311898
5.87353380018397	14.6888484877199
7.8107128491561	-14.2467629532854
8.3787547316309	1.98161075523687
32.6935388649203	10.7842822597794
13.1565162366005	20.693868422663
10.8001783516004	-22.148887665778
19.30013688822	4.76436873997972
18.047236978909	-3.15943129272129
13.3191364963521	-24.6918497412875
3.44192330234536	15.0231243785182
9.76836356788893	29.1670582274444
15.0179849367534	-30.08491650223
27.1599380486014	15.659099810777
13.2660979550851	6.60631145114415
7.40864838457574	-18.6967935943317
18.7094007363852	1.83230058319376
33.6911292818899	-0.808919849736892
30.87969673013	3.80467127974392
18.7816854606918	3.56813014849389
17.5190421267954	-4.02527455020761
24.9334149668494	17.6128282616257
7.43889613436352	-17.6907103795939
13.2496426476988	0.352352648326472
20.3311490989108	6.41762629563671
19.5942705716944	-2.16188996342825
17.2744928551166	0.528355565602398
12.9245918308631	0.478381753558109
3.96470075524034	14.0749039133789
6.65089064471871	-11.7044920162316
14.2944118872121	-12.9244227155114
26.6034974194985	21.1306820848809
7.47712815883269	-8.54204597353992
20.1411426754673	20.8648791432552
7.56525566264546	-40.6171465667514
9.72357200183878	-2.78499454384041
16.6389585725071	15.5718533061069
25.982427098113	1.15380642995448
23.2840632914775	-3.46133660928928
33.2627292440632	4.38198425422709
46.2381452530127	-1.75501127713588
46.4935372279227	0.750840657204739
42.1305684378965	2.37391097001003
39.9242799905682	0.443750427244922
20.9214572802696	5.45654423169715
8.23513823845241	-10.1538104219762
8.36590171935273	1.20130148751987
10.9274059496232	1.5161285013266
27.8272235513463	2.20213189133678
27.1481766087329	-31.9903947413662
9.96058608834768	39.5539096623146
33.978598900942	-10.5884447037613
22.5790273571459	-31.4400541186264
14.7555067590062	31.7142699274728
30.8313687988328	-0.0842851364714332
24.3470618835484	-17.7287409343129
21.9297433263872	-11.3063428903146
14.2449001023304	32.9456417225622
19.7528405011144	-0.658283308576135
22.6660518671048	-17.5355647026876
18.9072271570605	13.5720114191843
57.7881741670183	-0.068304538744058
53.353346555754	-0.349893150142422
44.6664746233929	2.46124318642856
43.840504893762	-0.0952152093156322
41.1586479547566	-1.21822449782815
19.0556161872712	7.27113289601488
7.82241164478323	-18.0609326938934
40.7278152219186	10.4080811932268
55.3484297004074	-0.845314118094729
50.2754541021858	-0.35665218371899
36.6335326977108	3.1924027625906
19.2930669834996	-0.479095351996748
41.7014851298297	-2.37726623548283
48.8153887124931	1.05299847835826
45.8850081368108	-0.0435316379259412
48.2300239588809	-1.50872557287657
47.7189019119438	0.386881726121577
45.7755595132365	1.7462154670916
46.4877441379756	-1.27797426260701
46.0509861759238	1.30791517318305
42.341448433375	-2.51744633892073
45.8822232003085	1.68934090206951
44.4234467207776	-0.611104662414705
39.787103302493	1.44727793728679
27.183965264916	1.44762623899744
2.3476722042674	22.5175884448288
31.87560098193	-21.0819721651011
25.2343957896387	-4.55464012004898
19.085761452196	3.40752202242444
11.1525820657962	10.5457521554789
6.50771869349661	-25.9219618351802
21.8448482652448	8.27517214470158
12.3699573138839	6.40020167550492
9.47015727863802	-4.59645954938241
33.2698435359575	3.31807924179491
31.8824545192191	-1.32265664298623
41.8829511357995	0.837265617592423
40.5489172978314	0.569043763047664
44.911498475595	0.257230139198004
46.0719018366001	1.21496081227695
41.7794806127693	0.586271321806592
41.597061074451	-0.406543726047955
38.34019165235	-0.441820018449259
26.892998476364	0.708739882078928
17.1225490115327	-6.7729776304329
16.1084413201383	-8.83977633461314
12.1982615375832	-3.03936002689953
36.5712265416931	14.663967637626
29.9515352405838	-0.677934655410876
21.8903673105491	2.21321034907114
31.2296301025412	-0.949578842324388
8.66613579850891	4.7289866484112
20.2648605188837	3.3867161392251
8.50912439419078	1.43616805271243
8.95566411477801	-7.05010176358068
5.00054078953124	24.2404803680342
17.6877104446554	-31.9583884980169
18.5028106979798	-15.9501215406844
17.9624712461496	22.6376520430371
49.3607282045676	4.01711615684169
27.0122947372473	2.11804783289013
17.6296730426733	-5.96132207359254
12.5497898871624	1.04399199571491
20.634284751306	-7.17755755487996
37.2956315539364	5.49500788063204
21.7794242160802	-9.64742992342373
7.39572200613673	-21.4027032541569
6.43893463828938	32.6026855940701
24.3079608129067	-8.39446501042439
32.682065391365	3.50845812412068
40.0152485747266	1.60255651716908
40.143073857921	-0.930215292077571
35.0373515587245	2.99287088902443
39.8406495709927	-4.65531950566391
14.0649598473262	29.631419956723
17.6071125350659	-25.2504541253475
39.9146140086556	-1.17578397953505
39.1498769682439	-1.17198427226128
25.9708024630645	-5.45418162430668
24.1326756628222	11.2971992885561
30.5937827815359	0.848985813415101
27.7579754714193	-7.6021160922125
33.5087011077193	4.71176910906744
38.9404157406788	-1.99699843282166
41.3718591518996	1.48216814120318
38.6843248358711	-0.557837146464181
32.6009876721973	3.63294081714129
24.4061044238232	-7.706283855745
18.7418736162595	-18.7563542725325
27.6850585136824	21.6343891963313
14.8569838145575	29.6331441774631
11.4394565004712	-32.8305241966501
17.6507281607599	-4.88753586290214
22.3926501176889	-18.0261024537466
27.2770573755504	24.816754533224
20.9419563109098	-15.8579170281579
11.0374218393241	11.284884742546
5.54034831912119	28.6247457088855
16.6573727129185	-26.2667278799555
41.7567679639713	3.0850412436424
40.718977063934	0.949573671294975
40.4494030465818	1.52084067182433
44.7433944934546	-2.05955743859012
36.2460284331737	-3.54442621501173
22.394472004519	9.19623133045164
26.026467686792	6.14870742027079
21.4013859351633	-11.4299035363238
41.34951771247	0.690329776490034
25.8045922349073	-3.39988503994874
38.7263579974425	3.40909650153701
36.1510255114521	-1.90554732152903
37.5051976818203	0.202762743185145
37.3666782742333	-1.61580127858313
32.4114484060652	0.213402230611362
39.2532169628752	-0.0411370967388831
40.8869297872238	0.175763900670767
38.9518675172744	1.21349743709883
40.9297725886074	0.86420690070889
46.1796597871986	-1.33510365150658
45.3508764880829	0.607234557826029
46.6461257885088	0.382636620191602
41.6267121032179	0.252030186106767
36.3283085774132	4.4577587251395
33.2826411572914	-1.10576130020989
35.9687902479575	-4.55933467563341
15.5020079807359	-2.8317586645786
26.2542284227544	7.84316509090988
37.2602942741526	-1.60640617584812
19.3729407787085	-4.1326470507582
22.2091960754252	2.32489416319075
40.3222809769202	2.19611514344715
22.6840290129697	-33.5903952926002
7.65287282523038	-0.00854732862411112
15.0749671124615	20.5512226231651
2.44023833918763	27.6544306358849
22.4940155857335	-22.6748437998957
35.1670726804695	3.76212891101266
15.1887906167457	21.706200318645
13.2143799041708	-21.8216621080657
17.4417321077421	20.429666648046
17.6607026018793	-3.76728361255427
17.2170545372521	-5.54098570727397
41.2379227133415	-7.18545602535739
17.7937483182589	-6.6533888335469
15.8736368726039	7.03277863231453
25.2334465088142	-4.13760170678269
18.6116226777368	6.09540753466668
3.99153634312483	1.68110264143384
15.2857428926144	-9.69662118131891
5.25809097855375	20.409230983211
8.31379564340554	-33.4403578731033
13.3550919059251	-0.92046290172846
3.99024803952085	-6.22021514520469
9.91855980891677	-2.38920688886856
5.87138697198487	57.3293743915662
11.3686336536077	-56.4657596520976
13.5471118981787	38.9186671805111
12.8443146325627	12.7410507012927
1.77311899315732	-15.0427145039738
24.5271624174175	-12.9139508841925
20.7075718829045	11.2332896105405
24.1609318556631	-9.10142891446983
34.9511899967659	-2.6296514322613
32.2333833568651	-3.06374277613697
32.9681402415652	2.1001190295353
37.275026902759	2.93626258698771
44.2825658748975	-1.90265183429425
48.6835785511333	0.657551675032665
45.7790673487518	1.15466625108231
35.2799662558882	-0.101863124678556
36.2355907270671	-0.754908541854824
45.0803713465266	-0.677764754118511
46.0446651932832	1.17991037515623
46.4101318230304	1.23430976169544
42.4080984739153	-0.867734547976108
47.290119333048	0.967260780354894
36.7861255566649	1.73718122229901
13.0457762943814	-1.73870595234394
36.0052033439691	-2.23727169209771
46.37950440378	0.381951706090469
44.9279938323491	1.94091680668217
42.7986479429568	-0.58881453973332
49.7333997943852	1.67418037958868
38.4588680519075	16.6461013438184
4.40747621359743	-35.2451919765467
11.0166781783203	15.8494220436163
34.8684072239871	0.447417885288954
49.0128145513517	-0.860907852321123
48.4373313052147	-0.880518246261245
39.4765720576855	4.99852340207925
20.9146528474409	-12.0741750178035
27.8064831716951	9.57891069595239
57.9093419731729	-0.162634176677557
49.3535144754503	-1.333035616162
40.1540480086037	-0.367412141805289
37.1279408035792	4.31825859909584
40.0688993432967	-0.0321068388870462
43.3296301045837	-1.88231833615138
49.9180230664945	-1.59047257771438
43.3617010877575	1.55536128320022
27.1529937901973	1.89457961293278
19.6120781799612	-2.04242946983255
8.40872254733987	-9.35247981725239
11.9587780677579	-12.6831305546974
22.3232554340951	15.6939751849646
20.9728239112032	11.2603186020997
50.0253888416376	-5.35976022187864
55.5151724336815	-0.213112250184093
49.4815521107609	0.18872365005892
46.47174065438	1.26011641594878
44.1474363978397	2.21714800026759
41.1222905629919	-0.45032692999009
40.7267466300218	1.19363642430948
21.1200535337039	-1.76929829960085
26.1599436330145	-4.44088159272364
41.9102807814572	2.52186668498147
32.4415832781784	17.1936533058819
8.46384040500777	-40.5073299171679
16.8673839700532	16.3874662926992
20.4029624675488	18.2874737317614
6.60520930642216	-0.827717951997492
23.9231355388813	-13.0290765711233
38.6008418646908	-2.36333883833026
26.9954466695973	5.39929958651995
6.48024480133205	-19.7478535019244
3.82205000160423	31.2775711815675
44.2547447794108	-11.5922278098435
48.0053292681598	-2.87211492071728
42.5896231307569	0.014064367863621
44.8127109317188	-0.349643014308897
47.229314381446	0.342817007971696
43.0073407972666	-0.108485920965693
45.1816992301219	6.04678133186987e-06
43.2370490713514	3.0761739672709
43.7189475113533	-2.07477532184661
47.8802361141773	-0.838899738540953
41.6053036572099	2.60415978973698
43.8331395372756	0.0100087406260969
41.2307607519183	1.49166649049583
39.7904397991388	0.72731775232661
43.2842951920195	-0.310023588397096
44.759178012565	-0.0733539540330401
41.477504345272	-0.33144901491395
45.6457369523446	-0.378170220932633
45.1198906397407	-0.278414680583386
46.5270378835756	-0.438271349068051
47.9927301857085	-0.294827311518399
49.6342072536775	1.89450944609039
38.0444268197526	17.7636964032052
42.2695230105806	-20.712064402275
42.2695230105806	0
26.3440032685436	0
31.7660941358623	0.306290235908955
30.1417338739279	-1.22793447699996
30.8404010578919	1.44347217462498
29.6820243960943	-0.170514290072521
21.9162379582827	6.0779642846266
6.15775536004093	15.2403749552398
15.8439765136013	-34.1747913982482
2.47863865375759	17.2512309865852
11.4036163024852	8.08857075481704
18.761781148999	-7.04273295590716
27.2360333536732	-1.07841111245527
9.6138178184667	22.9034674821604
9.07366901635748	-22.6059874786974
27.9591650723848	-2.30919857092454
43.9658170973242	1.25031108708798
[truncated: 853,624 more rows]
