# Supplementary material for: Hook length of the bacterial flagellum is optimized for maximal stability of the flagellar bundle
Source: PLoS Biol. 2018 Sep 6;16(9):e2006989. doi: 10.1371/journal.pbio.2006989 (PMC6126814; doi:10.1371/journal.pbio.2006989)
Supplement: S4 Data — (ZIP) [file pbio.2006989.s021.zip › FigS6_raw_data/FigS6_data_WT_TH10335.txt]

Speed_um_s	Angular_acceleration_rad_s
47.2958720815184	0
49.0328907684807	-0.229054114609478
47.5819904805739	0.22587863061833
45.9010066715829	0.324188275874051
46.5947537417243	-1.01002219435469
45.3653492038827	0.0274064702597148
47.2736413289252	0.461158963686244
49.2480922318194	-0.629091299733225
51.5074600160962	0.00110558148134166
52.1230463526621	-0.544490187586915
52.5639251395992	1.30499804530087
51.3215305856023	1.17332553256304
46.29389586056	-0.604790789419049
47.8007874012462	-0.357550879257377
48.8918326050276	-2.07692359852276
47.6944271338166	1.18955669629378
48.3926705551218	0.55326553767588
46.1528726734399	-0.450684437137828
45.7347967842283	-0.133565499093894
48.5758782968681	0.33133132471278
47.3511593296864	-0.85487499436036
42.1483572381926	2.95537248710505
44.9780784077135	-2.07588408914198
40.1718055421365	5.3749605644798
32.1566705983145	-5.198667128178
46.991237004406	-1.07728145243004
48.8638740359034	2.05472743247767
44.913932672545	1.07143961614149
39.0306417941332	-3.72951967242275
40.3245696074479	2.43601383383378
47.3162966327291	-1.17570028370171
50.0975200596701	0.020511497782444
49.795869982795	-0.113056008831989
46.9388592899309	0.0891415712338732
47.0855138671992	-0.098870318506737
45.1780832731366	-0.0273486677845858
43.6457137225307	-0.791975967761201
35.3311372303006	-1.85843459699979
32.6868614568237	-0.950534266595622
33.1026191961401	4.75911720805654
38.560052347208	-0.80518559479585
42.7015506226486	0.0165895056619396
42.521871398434	-0.500016486303474
45.0495617423434	0.0944314081925768
47.9895582382186	-0.535784042850035
48.6875323972902	0.218412546591629
45.6801226238664	-0.0229191409291678
43.0474944937021	2.39615769165252
36.4885792533957	6.43681759423715
15.5347232510001	-3.77777267435618
0.951599223098256	-9.70503997967783
0.696204205672881	-10.2471678351337
0.417668396388692	3.43634405827386
7.61142358680505	7.87456186883606
7.96212638055273	3.35914915072339
1.93968282572069	16.3845604644772
2.7779671541187	9.75243252884822
5.75540030750162	-46.2245166405687
18.0483936754623	18.2496571884576
26.2465147736951	-1.19613536676562
46.8788916929325	5.03491281953152
54.4659430942589	0.1132326742085
54.8059898632502	-0.0837631804113817
50.4849688550315	0.788085024554872
52.4787121956163	-2.05135627511431
50.7905692057223	-1.07474599002483
48.6656303338408	2.22137506231306
51.4313668872147	0.751800233798729
48.7340564648018	-0.0368529707734018
46.7637056430506	-3.10560559891517
33.9097823389314	-14.0480128769222
27.767196609144	3.84198121820057
26.1708386044196	14.7956758597218
24.7836573036739	-2.66964032751835
23.5095109418366	-3.63936419934238
24.1921610114377	5.81923658225993
23.2721523018571	-2.51443428808779
27.2595811240069	1.15759116133007
29.6460057509744	0.422750875750929
22.549730025835	-0.271013580564807
9.93680719158913	17.8482039256211
12.3576288862344	-21.5366868435926
17.0662653964251	-2.92045900680408
2.25809020510895	-18.1336971567045
2.69912449658879	26.1836242908937
6.39134462396771	-10.9188936283171
3.90308976416696	-0.198479669113498
4.78990964062744	35.6557224875156
1.2198011681355	-39.3912337227361
1.75775629660199	-4.38602909598796
14.2670706136941	9.97304373896156
6.19878486696858	26.143382212523
5.58699080435578	-17.6585974134863
17.2482741929745	-12.9605187605239
2.94001978622036	-17.2361892898757
6.68783692256616	22.9883809144708
27.5570556758363	6.67750820166729
31.8706357748297	2.22363906349996
26.216143011355	-0.881036659899072
32.9175453672727	-0.29912064576361
39.0032073455716	-0.825245034195372
42.7655449470087	-1.11100297085263
46.0320656834133	-0.677801539150108
46.9754033172688	-1.10627931873218
48.979827685945	1.76309793893198
47.7301409946941	1.29156706424159
41.3947746204709	-2.56326768012693
46.0978503932511	0.516907158232642
46.8756386219268	-1.06631773195322
41.8163458356115	-3.09321623329335
43.9896581343635	4.95504815130245
44.1933898999519	-0.0751763172409968
40.9594094027075	0.660598229656712
37.1662229190533	1.81412687527476
24.969423447591	-2.49648942411524
24.9097851101872	-2.91936092472192
29.5019976647831	1.43349387657355
36.0000503083034	0.581701932292008
34.4776065823253	1.30631886418626
36.8531842611741	0.507325968237208
22.3556204972738	-5.39894858176392
7.86903984343762	11.6553130267985
6.98251390077469	8.44728891424105
19.6962610345992	-4.08858835041761
19.8162990970042	2.58300985741522
11.222466934896	-5.18286528309648
15.0069333436376	-8.19083289956152
20.6658345177583	-8.09967687304367
21.3780613172235	6.55839541558885
12.6738961590561	11.5849660031407
23.6289293192402	-11.8478432621632
42.65388062868	-1.12496455318077
45.8808549204022	2.70729384004147
42.8401183131851	-0.259917656935985
38.8526496803716	0.235056319528743
39.2409780390303	-0.738289428068965
36.9804913666015	3.32627751427349
23.1486211837229	1.36556868773498
19.6672653390024	-12.4550689625483
30.882018283034	7.51169780855926
39.9992377295544	-0.463853226450045
36.962937025785	1.43995489854322
22.3915208338603	8.80103406917633
36.1772264526192	-8.84268782473953
41.2244526727013	-4.91457975947295
41.964364781758	6.76099399542081
39.318875261609	0.986580404858951
25.5502699809282	-2.0326663472308
17.1623415967631	-0.201355094128871
19.5712541763641	-5.73402803634717
23.8530199675378	2.55773496614933
27.282185015726	1.47284666290981
46.0125560962152	0.0720518421371669
48.6485175065978	0.644004260185412
46.0467027533526	1.53631472625792
26.9327639992975	0.25121045230289
21.3836344016183	-0.371856179438685
24.7673670725988	-2.62965010219867
25.0502137458123	1.46001441827214
22.772191609552	-2.77624865757586
18.1735621498921	5.32077663669504
22.0001347320989	-7.17690165748592
31.0761820467137	5.25279751482962
32.850542247729	0.914562931143426
19.4604990242139	-1.79467069019989
27.693754402985	3.65025595631846
34.1109985947186	-4.52035121385483
32.1515406785814	-1.53622800707064
28.3655785304212	5.98984907713186
28.6301507349029	-2.33200958631592
31.4087785853521	-2.07027592508407
31.3702059096804	-1.96496871026199
37.292524482799	4.87717842378725
34.2000452768925	-1.32965453081236
28.4645214140906	-6.25687874912532
27.336456145566	5.71123529192325
33.9497796299148	1.36073331044781
42.2138090612355	-0.224709617678963
28.2882034454718	-0.612575228624413
29.4049842167046	0.177849270688597
21.5979036589824	1.7142568708118
14.9108659986081	-6.32730243096218
27.0725451330362	4.75205668733662
30.7071271737533	-4.82720110825797
21.7659119464286	9.13359584064772
30.393190535128	-7.17755738629475
39.8374085454788	0.0631618459101027
44.1122576980576	1.51255283067613
42.7536795198078	0.285680038570608
39.6441666488617	-0.144757152001341
37.9996274915911	-1.35170980977786
37.467422422841	3.55264410248152
38.2784430979886	-2.52021835696754
37.9534250677157	-0.29658854555519
38.7610026614843	1.01397376854375
40.3358289215528	-0.141836922436503
40.6142386930289	-0.477911511652456
34.4768842750431	-0.440246905572155
23.6843148094916	-0.607748824773717
35.9940918124663	0.439145654616922
39.5750386446382	7.29698021828469
24.5982518633567	-4.35165136613016
29.4422491984843	-2.09462067402439
23.9434609493406	2.34291728569412
19.4278965125028	-3.65438826416667
21.2880637637381	2.05072022508331
16.4674869235468	-1.32298695066636
26.5204419425755	5.68211287920698
41.5272967081606	-2.54594252861182
40.603782597497	0.807467083580979
29.1430814561424	-4.54121302487786
36.4140551966958	0.116697432176142
41.7501779422611	0.913253238196963
31.430048244251	5.60231638479847
23.3839491388571	-6.55740604921427
25.8731678922425	-1.00684571967698
31.2925112704901	2.69430694461991
29.9377796706273	1.60917475586236
15.4644804794374	-8.38889951532712
29.5036755112014	5.09132479621878
29.2047646821881	-1.25648049506469
32.8172678055202	3.37928364847358
35.5969347607665	4.37913739623398
25.2561825385649	-8.11051995332545
39.6579699643666	3.91179085907354
48.5269690502911	-0.0367300733893352
39.2823118634756	-0.608488770235686
29.2121886168655	-0.849186667252271
40.8579943090635	2.85856330275002
33.7184958064153	0.719410435056591
29.7020530169035	-7.41626330949969
35.2701058721674	3.91446878457417
23.266173170914	2.86461020448734
12.6709246064413	-3.77893363218322
31.0270436368627	0.199582643627594
40.3556268055279	-2.71539840128354
36.4691166040278	0.0989002212636043
32.3529470176237	5.69449621636937
38.5465605330016	-1.37391423472787
33.0573972727484	-0.775734518747021
37.2235017111563	2.33230608060539
16.0915794972259	-3.05677323258273
29.4292008149441	0.140407585333966
37.1504322966963	-1.34339064394731
23.7238336849378	0.0930831246574153
30.7526755318042	2.75967341795916
32.1762085018853	0.327338194011996
40.3475008498455	0.303266163134645
32.8248584471329	0.672367000395367
29.0194788215386	-5.10246220013637
33.5027642727303	2.7252460737313
40.9153157273098	5.10488956580551
32.7739446887932	-3.21396383767425
35.8201799220801	-0.960437165813811
34.5389431494235	-1.1739850621766
36.7063991311465	1.20463546260673
42.8704521154562	1.0435456784636
47.629807887272	-1.7160545699521
43.1857263505235	1.02666250941576
41.1598125477395	-0.979716775737761
48.1388798806442	-0.0357289506697878
47.8977534177243	-0.871846882349657
43.9475850690977	0.0179576705203854
44.2228985114642	2.00679626205334
42.9843997069228	-1.66836439451224
31.1315124452881	-2.83110052024827
24.9277939524592	6.23183985555459
30.3325666998723	-3.34920884584275
39.4689517475719	-0.364237576828049
38.1395965350556	1.57450491562137
35.6637306545938	-1.16141268281563
26.0275645761023	0.367432723520857
25.1349794582554	1.50841521352951
27.7346215754746	1.56967631418047
14.4030130381879	-24.9532100336506
4.86377133649456	45.214572745325
4.37799365552321	-29.3539549959385
31.2542186770718	7.61562273077135
32.1491081827717	-2.67208695014223
41.431462662737	1.13916589291499
34.0351532103151	5.07587749947979
18.0916909094361	-16.0145363917356
32.5503318504571	7.56757749608219
52.780186482614	4.47960835400119
39.2450586850635	0.945872943386759
39.9468710909767	-0.0829796906240556
39.5519757918027	-2.44613060943181
41.610662061059	-0.211018516879096
43.7794526054318	1.25058204139507
43.3688437222359	-0.66398636587291
43.8133329944909	0.22408037011507
44.5018884450872	-1.30708436323126
44.9727225097992	0.410406885958682
44.5006006567823	0.293947481472625
45.7974336718117	-0.598914293585185
44.2081893790579	1.04928102134897
45.2484296573046	-0.958040969452312
42.4296757505521	1.45423971789908
34.5332082991619	0.177426975030216
24.092232318016	-4.96839216726558
28.8975957566836	4.28735863685755
35.5888020777695	0.824465535691523
41.4056891915712	0.0720962650251591
36.010435347893	2.12909730351387
34.028992065996	-3.62297629255036
41.8701666540214	-0.799576233130625
48.3261767482059	1.68959174426085
47.1992748070937	-0.605128348681255
46.9428717059268	0.0411051978168918
45.7687145587873	0.675355195283603
52.6490186163718	-1.20507549951297
50.1573725527862	-0.705148661132527
49.4119030393076	0.78717094552983
46.5365174957595	0.635061569379427
42.3704746522312	0.673702396514418
42.1211016706505	-1.25668656982082
40.4067291048774	-1.65138927283964
30.6927266985022	1.61921113003473
39.5426737781776	2.16397347771931
39.9881607771296	0.117267617509147
35.4596094355601	-2.19207700577163
37.8073048419162	1.24733174694967
41.1799009726604	-0.149239466028587
45.7036679319816	0.229723915709736
37.4502220168415	5.52821159357146
14.7747063137682	-12.1680246396866
22.3497420055286	4.83828882527129
17.8861923555803	2.77249599475827
40.1253525722743	-3.62206967902971
48.2056195243334	0.844871682422012
41.6878433082674	-0.779060336456819
34.734402279541	0.510547751003606
31.7707139618208	2.9889117308905
20.5778756604238	-3.88644757232247
8.60163228172716	3.55438996584527
34.3525068632502	-3.09217832919793
41.5089473206985	2.08952088023038
46.6281491350842	-0.407251986655552
41.2942255191271	0.717167153147484
43.8154822998235	-1.61956376803406
36.512237322927	4.50350023561504
29.5728131139216	-3.64895618585927
41.8149176932955	0.881089439865565
45.5574964108484	-0.307751166404911
44.7795548867014	-0.622659226420555
45.2560139009808	0.400548406646982
44.8098408144831	0.135760248231622
43.4791018377704	-1.50656782254898
36.9504710134274	1.61980308616757
39.2098173483663	0.00771996720306212
34.6076338022792	0.783387968962686
35.3980784326845	-1.2570959027525
33.6216117594075	1.32463765006901
26.6964612358401	-6.65177388948209
22.2605353079772	6.34918373941948
23.7998994482768	-1.96925863618903
42.8687782188134	13.3068367987021
33.123293743837	3.51550629930472
48.2667604208975	-21.4095639369187
53.2138628833899	5.53474973657719
53.2138628833899	0
37.3219940885888	0
35.5751476971541	0.47002447840277
36.4801218327801	0.0253597076864132
34.4326544037262	-0.350547235282688
34.1084730812766	0.276430889164952
34.4682801715188	0.0663410690276769
36.423429062499	-0.472642376586641
36.162005303037	1.14752383594199
27.1839972048467	-0.321138510546874
17.4188214629218	1.91953702450413
28.3288794031249	0.286271165618085
25.0663601725502	-2.73614517886242
29.1817253814198	-1.10427439193471
28.1305132263921	-1.09560680657136
30.8834128620134	0.882697690245394
35.3365234170492	2.05525559766652
36.6667850310359	-0.3024686130265
38.282873928206	-0.749467054770859
42.4098424197371	1.9108058987135
41.5392381284253	5.86818548835941
25.3607297881274	-16.4922422096674
26.0797249736067	12.9508909910059
30.6630260908649	-2.39880918449795
34.6292550763256	-0.672378244729686
20.3172746130036	-1.82910459981996
18.5036918726101	-5.52157893437334
22.0928406990326	6.81653032956421
28.8815903214347	0.944547233145145
35.1365819784479	0.839338356858897
32.6367412338628	-0.867439566224832
41.4899764349223	-0.473234219102446
41.8217174028191	-0.0365074336687417
41.4176839549022	1.12392051363458
34.4855734621206	4.66949483979072
15.5985296472256	18.7602520070327
7.03394223330732	-15.3978406404422
21.0573157534237	-6.02323024445474
37.1302936157934	-4.21582576166499
42.9264085046942	-3.55864131971057
50.9846676391711	0.626696784718332
47.4396732902225	2.12916077987471
36.8168623185087	-0.714835439572551
40.5648661977978	0.62521160806704
47.0381584465516	-0.0703272747244295
45.1354950332774	0.686253577932441
42.6723159326137	-0.519969489540343
47.7609566357101	-0.0556316339964257
56.6054067629255	-0.671486409673051
55.4261307179118	1.17786869382263
37.1930530441518	1.14112448514343
39.5141842486082	-1.9714115279203
38.3800979386507	1.17307494360439
18.4447100523033	-6.53634719712084
5.21527516319885	7.81776723519648
16.8910489473677	-0.133427911136712
19.702781542974	-5.25352253270989
17.8630650465991	-2.61120889978228
32.3588197545718	5.78748016546044
44.3133936526169	-1.91559355993522
49.5528280421418	-1.73603425805732
43.5281121973398	-0.601387949503169
39.0345011152533	3.22599078007178
50.1609664670745	-0.0930902219247636
50.5777658475467	-0.877175849826065
32.5358219979865	-1.01390621949888
31.2226658545605	2.21663388910649
41.9376369756474	0.298970284459275
45.5448824419728	-1.28861197625695
42.3959792837212	-0.103799977907588
39.3658080949564	1.43919964993108
37.4783024578028	1.56257480952195
43.867907555725	-1.42016367539711
38.2581048034522	0.870098876378969
29.8140863705067	-3.07903944280629
33.7867301465521	1.66584708085564
38.0313769827411	-0.0116201210519562
37.7253861027375	-0.61135733720827
36.1481884066109	-2.39509863952294
25.4821646542389	-0.409799369096192
31.2184650357498	1.40586139469802
40.0230242551441	1.36425670706446
43.4548737361545	-0.0563974495368657
39.9122279348659	-0.264723149270645
30.4838711500065	1.65510032088329
45.7820756868581	-1.76632979297761
47.619122697783	0.120101215120915
45.7872995111577	0.142727827868674
44.7260740498984	-1.3992648650564
46.6704427188612	3.07018676561486
52.6357983879561	-0.865821409892699
52.3172722661645	-1.50975399444681
45.3415845735897	0.339305372023991
32.5426504881589	-1.46650004004068
21.669803503491	4.26386678688948
23.8444879666856	-5.78723496586666
21.646037565925	-0.626334162410292
24.0609190734265	2.04192174142579
25.0313018104664	4.58225190248882
34.8019141634975	-3.26472094942371
48.4481496995343	2.14471872354988
47.1067905369702	-3.42820936164011
46.1413027017995	1.24910810152817
47.6713593008417	2.13432506161285
35.0632744710469	-4.5382727524835
26.8279703760968	2.3631208998755
38.385868431031	2.93386571752347
37.598560191339	0.604457343226863
33.1434228068963	-3.64872512063503
33.0144675216309	1.39795676632093
33.3645552733622	1.524053641448
39.3271157515443	-3.11073932483753
46.0061228638352	0.7785030860637
47.9255666829611	0.394908011824982
50.3188130523286	0.490896831384056
53.3021711673739	-1.33230976977566
55.2731321324396	1.11214202799884
57.1537646292161	0.622759778562789
56.4367441856392	-0.0961070996111626
50.4555157234355	-0.216609325898458
48.525794099127	-2.39329777727998
42.6906544645311	-6.84734306417804
26.1801966564705	21.7481877664965
1.31791436452569	-5.04672717445121
16.7713413533012	-7.05837555164396
34.2514867036851	1.65529880053596
33.2143228206784	-4.13147503790371
25.1418264663802	-1.86078987981724
27.648500002575	3.74861561400798
31.1584483203743	1.6840968374108
17.8430080514478	-32.5208832745852
3.66303875935027	11.4513165041944
13.4289459949666	18.3072675900856
30.9166312105434	0.234886333817368
38.6426637354855	0.70082364417241
39.9310815427396	1.41448261228386
39.1591514781397	0.844590021337157
27.3038342631208	1.89953645788585
32.895196185431	-1.09718364196923
23.5207693583397	-10.0725896500714
32.4158360470399	7.55988381897506
41.4760387198442	-0.053731917279411
48.4940690239123	0.981019997927209
48.4090470848169	-0.54941186320795
42.9769464795504	1.47364626738708
30.0088572057801	2.40286803873567
30.6271849970495	-4.35730331739961
45.5384388146318	-1.08149651000067
51.5755405330527	1.95272381739035
53.1070523079702	1.23785112063956
49.8123403888533	-0.343667329191181
44.9788381535596	-1.94870389610618
40.8305671341699	-2.77256709171269
45.4897923597769	1.35712423242189
49.961202950148	3.25506151942024
39.6610370483532	0.931527194453454
35.3455845687926	-1.61753047775612
49.301395342902	-1.6771687841959
54.1103343343671	-0.963873230794997
57.5789024675175	5.08322663506024
44.076184786687	-3.55732976116362
50.3379544595514	-1.25321074760945
44.1335756010432	-1.26468990842759
24.1306217255979	-3.71485858884517
15.250298148435	-1.45611116892748
10.8907393293969	20.4235024021651
15.6706644987017	-13.3652837322754
36.1812493866984	-6.31770836032736
30.1149603128095	4.60075437703813
27.9571127680599	3.37510207655187
28.986238164515	-0.136596387720388
49.6651559821242	-0.641108512082553
55.6701830439212	0.180996053241592
52.5055045204615	-0.321507894248575
55.1222012598445	1.42481360421758
47.392972986381	0.0524755376314328
32.4610859504034	-4.25030332012844
35.8556806058157	3.96912693315066
39.3541761515369	-3.12919141880559
30.5229473605795	-0.288225209060189
43.1299537605884	-0.0127176381245246
45.4076246634998	1.59982287746204
41.8254045083396	1.5538650430106
20.6668953988534	-28.3986717938895
11.2625111274465	25.2275595949095
30.3482466811688	3.82532513677609
27.362681728831	-1.0603614700523
17.7437355598179	-0.68591044328072
12.3642391435952	5.43910063456015
11.0947318246864	-9.35180940863727
22.3288378318399	0.740443576802245
19.2081478850105	-0.541604885917021
17.9709264331944	5.65643027834926
21.0119099790713	0.542163623446656
22.1686396481433	-7.36222090048211
33.8927716085147	4.82031880742057
48.9536621368241	-0.360612662894059
44.2932979614001	-0.919261301086373
30.7655702585344	-1.69687585961086
41.5228443861409	4.02021303587775
50.9441464663222	-0.372376838395684
53.9023058841113	-0.0535661730933234
53.7697577556835	0.660981917912468
47.4484606505947	-0.37367379606379
26.9316655375532	-4.41479282030411
20.051107641603	-0.26033690143513
27.0747846143686	-3.4757791815284
38.5781923410363	7.43435768900389
39.844909875259	4.38290929176292
46.3913728053395	-3.77196933466798
53.1010878236578	-0.556432467827127
53.3859346936609	3.21301847024478
44.1288972148028	5.30555186825097
23.5639152880112	-9.59505840546615
19.4169474866703	-9.41317957270671
19.2433240298253	13.2409426460468
33.637050986751	-5.4803521104966
39.239842989631	-2.44610104346486
40.4093471223302	1.61898244544204
35.9821802501102	7.48166137449733
48.8508137359417	-2.57617504181878
48.9621699949361	-0.124360826468763
25.6083570232893	10.3519196489139
23.4995136325232	-12.2654218733194
39.2784055281858	-0.0404335758897909
42.7577559015647	0.958813667354938
45.0176840473713	-0.760010775421123
42.0193163008614	-0.404976586416581
39.6330635203071	-0.86960976074689
42.488159055972	1.6135506713601
47.1079661905933	-0.662196220812702
47.6331008034662	-0.247303803759724
47.3888388087044	2.3290422406468
53.0842039159852	-2.18906008891524
52.2724271627007	-1.29903010586095
49.5121865586133	1.05571024981171
45.6284272971675	1.03969276981167
47.1444937251661	-1.31305781684086
46.8875534070705	-0.801555215634118
43.8806633132316	-0.240490532328584
37.3190764283703	0.878518730365773
40.6109350421351	2.11460253937626
30.4825374955439	0.498011429380544
17.6363072575351	9.63571095854584
14.2190283845882	-21.236002020568
32.3331420913377	13.7404390226345
49.8084038492728	-1.94782677697502
53.4380478057849	-1.32138564941221
52.8816058051688	0.212442275856722
52.8073988879546	0.940267707575806
51.5674911097308	-0.0254294209074138
49.3760011877404	-0.917791434978324
50.5984841719688	1.91202617239911
49.2034371056941	1.66509003017603
43.5928040505307	-2.35210641927554
41.0808184145548	-1.28230850089524
47.1026542127198	0.897167674330335
39.5074183443388	0.759650360530217
36.3555177208531	-2.39468122329536
40.5500510849786	-1.09779298521803
24.1929565980695	11.6381790329799
12.286407269989	-12.0932535030742
13.0028997671623	31.0470803945667
8.26423258186611	-21.0450680749919
13.6451161893687	-17.2241674386891
15.6067070250026	1.83085715205846
14.849370672131	7.7304564150161
12.7032539780224	11.2560874242493
23.3172702720738	-4.69235532965336
35.3739534516364	-8.04566544158118
21.350855161749	5.66954722489844
8.69218006701877	-2.03381285440101
29.1213025998614	-4.73177725953267
24.7223015523158	4.94441277185092
23.5784438305189	-1.59363301339955
36.2663388705187	0.195353588939545
29.1246727243225	-0.321147074785002
27.0357487358457	-1.43633962505696
35.2748589074327	2.43206523959155
46.1392364428937	0.817822179452083
50.1113139196289	-2.15804386287329
50.205302531984	-0.3561410266069
48.0449094090855	2.43706056179782
43.9170997897246	1.27783782123139
46.8211587508317	-4.93915605351413
20.5038779363691	1.74380362897731
16.7113321913531	0.262081147437519
8.90069561585834	7.07226570563162
15.018510237201	-8.21703298627858
25.439636544784	-1.06516398650864
34.3660828859692	1.48361883005663
27.7542410824578	-2.34416164491367
35.6692340391258	3.28032062311846
37.5669220861375	-1.00301199433248
39.6688111082435	-1.24654577408535
48.1923162959638	0.277395105094286
36.1494785357427	2.94761080655434
21.9442185691046	0.0305996730943148
38.3689985424634	-1.48125124000242
48.9633016206932	1.33323482824227
53.617577811626	-1.89366068909586
53.184274979032	1.29070126181043
51.0980080105643	0.745983029417314
52.5102613071929	-1.46431665311929
49.3018386748393	-0.161056494464602
47.0808860509444	-0.543398248010928
49.1224508654308	2.34442168921577
46.5766564560624	-0.462275613643927
41.1487624640807	-2.31922405208445
33.3085582781805	4.47769610118938
27.2248119570082	-0.487596298616935
23.6978461215579	-2.29013862471892
26.0063852434908	-2.57786901361172
5.84895867526936	-13.2086936179488
22.3670758564211	16.0373909545884
31.524475867238	-7.50079534027634
25.101534897811	12.0391976889274
22.6055384097375	-3.6539162141656
35.0284323670615	-0.31268530500318
47.0464855236293	-0.986503729165771
54.5889628731256	-1.1249123027702
51.539682389804	1.16388560850519
45.5800784235902	3.31644768775434
24.0462110991436	-4.27194306256799
20.1170557020013	4.96964274973585
21.5053662890353	-2.5516567474339
32.3874863701724	-1.17097405746649
36.1611853341004	1.85898279238476
36.9969842722109	-2.05131301721332
44.43300331165	-2.81032227914582
45.9650076424638	-2.91362477816139
42.7817925209869	10.4098685659646
46.9166390737994	-3.05309239875579
54.1276315038284	-2.08378809291122
57.3959824263928	1.03798167344915
54.5033622470322	3.06401327518493
33.1867023136428	4.65953826722204
28.5968405244036	-4.52364013633099
40.6191421855026	-3.62288991514038
50.4897044270375	-1.54813196053157
51.4866412096917	0.244700660454357
50.9646726554651	0.290315658805965
48.0910526622493	-1.07960718814213
47.6596526116517	0.580021550894045
43.8630282055934	1.85946718532238
45.848374809547	-0.791800540553327
48.3574979052061	-1.88449355845659
46.6118265049753	1.13073130752769
42.6065209522826	0.61923361067075
40.4747107456951	-0.0383225445112005
42.5165005379058	0.396959367053291
48.5509887790366	0.808032396795429
52.3985635839447	-0.608289395895541
40.5787993891071	-4.29190176256617
28.9505913554199	1.83209686798104
50.2213053796169	1.69495442352494
56.5907704598536	0.806466460773891
52.5134338686784	-0.296921307449335
47.6911877317798	-0.000145828210747267
43.7003164705244	-0.15410777982893
48.591841956257	0.547651380501867
51.7439612053592	-0.481903950926593
47.5331381572051	0.623107737759332
43.826437529695	0.526463649410098
45.6589740690631	-1.82937443796896
46.3629206767154	-0.733090429816498
46.1251701100427	2.43269677909496
37.4078967856484	1.69312607006187
37.1943999157708	-4.01064828294043
50.5825888013074	2.02674267726956
51.4527069880599	0.269188964991952
48.7826983773335	-0.657572494503931
47.3859385817064	-0.0253050778575423
46.9163751394133	-0.260433056206372
46.5366883018746	-0.146777390889176
46.1730479724535	0.159365517745635
48.0525489266035	0.0275704826086656
48.2514020861405	-0.831298627337171
48.4142472608573	0.110884820632756
49.1888673031229	0.950642973122829
46.5857218458906	-0.664847971452665
46.3807511982169	1.159862339796
46.8024839386306	-0.149739006354115
50.5067212556259	-0.741042523654945
50.3599668349676	-0.397875293388962
47.7920056520284	0.345157216988773
48.2997788922701	0.485201321752389
45.290325290135	-0.601970678200644
43.8250827060203	1.02622396385504
39.5500554821973	1.37229792385503
39.3588968803296	1.53423040712348
26.572726426085	0.109049480268244
37.1183633981427	-4.02191262101972
47.9279849054168	0.370240102522369
44.9267170313348	0.45685491912109
41.1537674220718	-2.32619382518579
43.5081125106864	1.92856180766609
49.459829714242	-0.139399470065417
38.9953977099868	3.65070852342495
14.9632343935315	3.50649398902782
10.4336290182904	-7.80684420960431
16.4851204013961	-1.45821195347919
28.6654658892419	2.15359886099904
39.3448154922607	-0.359165636249473
38.870129856981	2.82318268026679
31.1588316653415	4.23941831699422
46.8963555694679	-6.35629062443653
40.1439629512195	1.26831717636335
33.8900344401447	4.11642798156525
24.5701537828954	-1.03931050114258
33.8859170202055	-4.82056734658836
41.1090945075341	-1.1458915076088
47.9536683531463	0.681477483652704
49.4995139875302	0.426153176306383
48.6888525575785	0.196548401286086
48.7064412493256	0.225515090982893
48.1161274587351	0.119307467042203
48.7187348242371	-0.960437434364143
47.8622048145509	0.088315133927995
48.1323524024654	0.559508726294623
46.9373785335892	-0.639506118296071
46.0210243959723	0.610314041276944
47.8968998578377	0.949588679306119
49.085534186188	1.06910284490938
41.3734601310615	1.21376590070524
44.9669711928137	-4.49634827153065
44.8487601207573	0.374488265882975
39.6959840359563	0.0730569559433196
45.651297747307	1.65867668824361
47.3874532489227	-0.985974912520153
43.820705052398	-0.200656396656926
49.3974608401614	-0.582354139985325
49.6828949584521	0.183070855878379
48.9880195290467	0.561537071068691
51.0142479893052	-0.448182353035634
47.5848686731057	-0.988922790338797
47.260844143604	0.990325542143068
46.4704020380315	1.80052178557714
47.5900895678546	0.337219227479279
46.1066393471244	0.3919727424029
45.1048039428226	-0.634345957579389
47.6498140255372	-0.705348854529855
47.0222205707897	0.732886686753866
44.0361182662589	-4.35651795156103
52.6221980538872	4.36467036278851
49.6780684690281	-0.777031897529774
46.2513501788027	-0.680504562252681
42.7909140758925	-0.257652808164184
37.6903930891661	0.678123139503636
43.1225050033445	-0.37634414894972
51.1994095792524	-0.0353689436056578
46.8753185100032	-0.802956585038062
45.7694962824544	0.655872432210452
33.9422638109006	-0.831100553439897
19.9770232736758	0.342639725613399
40.6336611930508	0.0766876075484415
45.7401695285869	6.28527150573291
40.1818380828545	-2.06528669696767
48.6926700209721	-4.66109600104931
48.997524891405	0.8830519627265
50.9515926444848	0.238498831291578
51.0464254204184	-0.373364477498186
40.9516473863393	-0.840741116662229
36.7319787786369	1.95278034913329
41.1630706464079	0.487089902985378
30.9141266994709	7.13158931381837
31.9090557650166	-6.59099452701092
52.5096446179978	-4.49067211562433
47.7466750711166	2.01671468067043
39.6649432730411	-1.31470434874173
31.8241116067253	-0.842665682912999
44.8092898768085	1.56225615027953
45.1589920417324	-0.746890735165931
40.7357749491307	-0.443652096819902
34.2145423859914	-0.534757426227562
38.1746811479329	0.533373497355999
44.2396824233021	0.744000685494197
46.9208211931371	0.741337861897609
42.1457682377844	-1.74398552606499
43.5612939699106	1.03892964530582
48.7601529437098	0.876963733398824
47.5950698284655	1.56399271484147
43.2795528386198	-2.38927433797013
48.3764196408847	0.879942335949411
44.5220155404997	-0.30417532893098
49.375220139381	-0.258333217240302
50.3060679745941	-0.334626076053232
47.6945291036636	-0.381319835926145
48.9439971502251	0.677671967693405
48.9782656103405	-0.0873508950934011
48.994578072223	0.0647507715636817
46.5583534454264	0.775646454119158
46.3308950863302	-0.146264430474104
48.8761112559579	-1.11570617769044
48.9658189391964	0.459945663978614
46.9830422031207	0.529041003672394
47.6601046476766	-1.01946117331588
49.768641774191	0.814514690124846
50.2752761148659	-0.381923869631063
51.6472329057337	-0.628705528582705
47.9673604592513	-1.13383097027407
40.1356792730719	-0.19963226898387
41.3614518699265	1.04680143725307
33.4791161839057	3.43890320530135
29.01711286282	1.37892367304352
44.1766658550974	-4.61687964455626
48.309313526493	0.174463781299942
42.2330369968879	1.63364117558627
47.7565183192169	0.728759372457094
45.8457710591675	0.0468953378738723
43.067190265321	-2.45818752104785
44.1038385861511	0.818716359250548
41.2351356346086	0.78629581585933
39.3872402350699	1.28638040779629
40.7344346266284	-1.16006355184923
48.1767008184654	0.171459107109234
50.0655275409373	1.49858454644508
53.2744176404734	-0.836901347919739
50.036495893275	0.25712777807096
45.3027359448363	-0.0656622586121864
49.1835410843923	-0.273507248469778
45.0485981558248	-1.29375131597066
31.3305193401016	0.466127487845366
36.9066455544765	0.133551654616943
45.1562011847486	0.276340938503477
46.6581873205085	-0.2356686912505
46.4079547357138	0.946011037502644
49.9721108799984	-0.141991405929144
42.2288500878804	-3.61787695680989
19.6103730583685	-7.69902452787384
42.3771277175319	10.4119799252784
49.2561982596414	0.731808079440546
50.1982212042478	-0.248404287517906
49.5666442846971	-0.70599800936401
43.708859668563	0.0308899146405778
38.251091897048	1.15346725092242
43.9319653208584	-1.25388350280055
47.6381682681125	1.04725813977741
48.5727451396418	0.303018133382303
49.7828569522593	-1.19610281429857
49.9225433317074	-0.0208150696551669
48.5287790241518	0.678257374366468
46.7640623083754	-0.354727771912577
44.9165494216258	-0.039913265625359
46.7406687773052	-0.0532457041640029
46.2077973800972	0.688224967505594
45.6412337357913	1.15123816677812
50.636860675588	-1.93330193695377
51.6827782112822	1.13589100021376
50.0155999557627	-0.671522336053099
49.8718809327062	-0.148143476360768
50.0105769600276	-0.370321868598218
50.0302724345551	-0.0772617976071319
50.4653022563559	0.490022367652146
48.0825135987074	-0.977626341185885
45.9891134785916	0.907269638993274
44.2968710627112	-0.432863357296161
45.3098899858022	0.252297122477033
46.5271922100155	0.280764414891008
44.5249148450376	-1.54123545001479
42.7669426521574	-1.74349995884909
51.5437274399897	2.87289300934944
48.8041517248145	-1.10855826493679
32.1558957187759	1.3218247676981
36.6603007501975	1.79360451711167
44.0697900324419	-1.58668899546507
49.5124493369229	1.14564114069868
51.2012791079573	-0.803738232817288
46.9018628915045	-0.244639133982414
47.3881662245587	0.195787859130453
45.5382004434592	-2.11758423781354
28.7633253798939	-3.59480811204828
35.9205054853755	5.96484489860301
22.845048109813	6.90021256112143
10.123524087185	20.9371338880958
23.4552992506854	-28.1005183821185
47.6579689397174	0.917234497048484
37.1648553160445	1.63941168610007
26.9474422411973	-1.39600756517187
25.0728961912403	6.46011753538121
17.5809476814396	-0.0158214571692792
32.0173421569343	-8.34976395051765
33.0270758621329	-0.354524383475061
27.9894887654631	-2.17420041972568
32.2847196167045	4.4496439695717
40.4727708134888	-0.913426233494467
46.6812441980512	-1.16604282265992
45.7105060221561	1.52792144314527
36.6049844562539	4.25573163945689
31.6380521883229	-1.15266561741799
35.0292066637145	-1.47417690053081
40.5937132945941	-3.73549901906956
46.9809048841062	0.0101749602464163
47.3236147173967	0.452347535201185
49.0707522768453	0.943333939451917
43.885472140185	-0.870424909075785
42.4229867729855	1.04442998904887
42.7148190409137	1.92577080275887
47.0503541160472	-1.8843976442408
49.5168224468859	-0.347551975860137
49.815080317889	-0.17898019875767
49.576169642188	0.625112155015982
49.688497169383	-0.608622492635942
51.4441923863078	-0.456674626263401
50.8129286668483	0.647748270340688
48.3754142490228	-0.192259846757963
47.9113579864074	1.31477320938834
45.559434100112	-1.10741382995765
40.2809055607568	0.183393117090335
27.7889502118694	4.02569207528109
34.627495882742	-2.75039039305095
44.426110019351	-1.85464833124171
40.5604995045787	-0.948567904572414
37.6530364177829	2.20965082144508
33.6707841189748	1.13925179475061
30.6386548258227	-1.23217387217029
36.2198767124785	-2.822928198656
43.3833676799861	1.71562727010902
45.084674461082	0.395604622190008
44.3568834579039	-0.679682303598724
47.5007160249233	-0.0987898495344869
47.0927135964686	-0.466713712459924
48.5692118408351	-0.16560193725276
48.1742837485899	2.02077675970734
49.3931114363369	-0.57252726672247
50.4942288141956	-0.184845569000804
49.4095047268388	0.830240106196039
50.2399139566139	-0.680197940000926
37.8470760624847	-24.897652200099
13.8276789439258	25.4937180572426
47.6116538403212	0.255785846069713
45.4560193486461	-0.347444306762408
43.2679168113917	-1.56256074455875
41.5071657572046	-1.88198863559198
39.6833152053833	1.5441095488264
38.4337177502223	1.38407642183712
39.4802960015586	-1.29882800667891
35.3579130523552	1.64383686784313
23.0353045927782	4.21847274889693
15.6828164440813	-4.44545716589591
23.0731985805816	-2.93349095645181
33.5585717211614	1.86191888979213
36.9385363421445	-0.0847426330955597
33.7116721013054	-0.54140088818895
53.6356029457891	-0.0869286408000226
50.9951158013516	0.337063831975198
49.31239800931	0.739506444071275
47.5561254979526	-0.650934800988229
50.4169272620045	0.234448454362599
51.4600417641441	-0.74397059659005
46.3056625247623	-2.95000312212887
40.5744719090859	2.18427229384009
41.7257370995477	-0.496326971777624
30.7144907871374	0.405187870859391
45.8045679010574	2.05429162822244
50.3320878898884	0.288618110867106
47.8979213804619	-0.331983022518727
46.184887621114	-1.31160141958672
46.0686886539462	-0.0566953782891295
48.8846451351523	0.116623003618816
49.0579516917184	0.525304135185213
48.6607864798916	-1.26356337885205
48.2624143540019	0.743343101161911
48.6914879175735	0.563531374222422
48.478369673071	-0.604479372695411
46.7581508961574	-0.359945683471615
48.8663039439068	0.640019393845293
47.9609934842996	-0.173873788183759
44.7127268687945	0.155419497245989
46.7637416162143	-0.268119959315355
49.175729527563	0.752757413472818
46.579291117651	0.696335118024829
46.8995634143258	-0.692933646976035
43.8167851124462	-0.145735641711263
31.3371121312847	-2.59014966338925
27.4173809445039	-2.0516567151872
46.7639903252856	5.54516267100875
46.6787050008819	3.41814774667688
25.9237553475169	-2.17151554113935
19.3043606231079	-6.41341129242561
22.8060971402762	6.60577599060801
21.8566130278155	2.56065670249201
30.3543597650541	-3.7497618430461
36.1983938774559	-2.72182761342629
36.1594414604384	-3.80587309779986
26.8857451003811	-8.83522412499713
29.9562592452317	8.16370352765237
46.4836081624136	5.63406694842918
42.8004427036186	1.28509298574693
34.8750831898113	0.42793062244698
36.7467135750598	-0.658605326402877
42.7143126254772	1.11100895967589
48.1006793230911	-0.869065211988422
48.6060098224594	-0.763688019239086
42.9929352019221	1.93240766190392
26.0177397744375	-0.64350100723279
38.3021734966944	-2.77885659108496
42.0153611966661	2.10312560111804
38.0274960420627	-0.0199713804981228
34.7486982215435	-1.01059241814079
36.8911777573427	-1.32397535592081
41.6552253427392	1.84457791402256
50.7566239054206	-1.06080071336847
47.6692233444811	1.22823230093785
48.2428311784969	0.596554625941818
46.3579873448081	-9.85389151646908
33.2780489377508	9.26400739119302
33.2780489377508	0
17.0663877248608	0
8.83103091684107	-20.4736126576854
14.5490203895672	19.3729286879948
15.3970501751844	-4.86001288786361
16.6544461432262	9.53205288061525
35.2924494481212	-2.09758810140538
40.8043700284862	-3.18061014260627
26.6108072064117	0.319916364517447
29.2664113633107	3.84026119403079
40.395388556529	-0.988847399540808
41.5270210446544	-0.223952299142047
40.2841130159116	-1.93214864054915
38.5826491216672	2.46772252357959
32.1350436230973	-0.794375022511727
36.2399855652478	0.388660267054778
37.6094651961655	-2.10890291017579
29.4315151023919	-0.797337186556948
30.0271247070758	2.05063940913216
26.6039418019198	4.85549608870116
28.7790146482822	-4.72696949267554
39.9022049524399	-3.43721287583213
39.3966922571058	4.37344869071348
34.5034402975738	0.99258497507164
23.0841870003272	2.83428199467715
19.0472565832472	-0.649055065092903
31.6737324528406	-8.69499867701056
26.0095130269035	-2.96722713009489
30.4602874380718	10.8116989497611
41.3592285789217	-1.41988326274057
35.007147587401	-1.61997648581529
36.0984930772394	0.569842322061978
35.9690715550626	-0.897207404479439
25.2530692312946	-17.7942970537336
12.3048007164475	19.3799644400573
33.44217970795	-0.0301218523431759
35.8815494149972	-2.80135385612661
31.50306958032	-2.38960799652623
36.3121430963515	3.71341106418379
36.6707666972969	-3.35793029779491
35.6474419819826	-0.354101687723039
37.5183362234277	3.38187733703678
25.5596660384266	3.76183592456724
33.8561823189361	-5.23739808478152
36.1877771573328	2.85853814865295
44.5039349421053	-2.38032584610713
41.1755741402549	-0.922377725313462
34.8108301101778	-0.794854504898807
39.4261752846118	2.33208117917683
40.4646932842213	0.653436770477958
41.5750449682385	-0.0240089143617557
42.1924016190331	-0.0883256838290722
38.5833780135216	0.214386710673634
39.1776695119702	-1.1065481180085
37.8181749022991	0.598365532050576
34.0783124517364	-3.47099182528741
28.8381550829452	1.71131364800671
29.5398329110708	4.21320503996231
34.8777132828547	-1.33204473649868
36.5245547336355	0.787074822148417
34.9590961074236	-1.28819783038196
39.9721467373845	-1.16906103010465
41.7436928261187	1.60516742267356
37.5807358026506	-1.42467890711336
28.028842999099	-5.78320092942131
15.9512823032949	17.7222461341273
24.1248852132961	-8.05927439888842
42.8442112926983	-2.00208435875628
40.8061606683277	2.22743385959909
22.7650337500938	-3.38472497529465
5.76316092447926	-13.0842867896567
17.3600159534471	12.8127917659106
29.1528087523278	-2.15500671702005
35.7613620462034	2.47419707567655
28.825657025359	0.422789686351169
26.5929924739974	-0.552340769632919
24.6425602967311	-0.282437754303309
24.151524436878	0.460262421660518
25.2922618476654	0.0134998402204938
28.7343907025348	-0.154054329367028
30.8616185223352	0.23461715185879
28.4290840096794	-0.116639121500559
29.0868964611825	1.03382864171814
34.5167042954276	-0.135893102025081
30.6039040413856	-14.6377803213227
9.85900336314544	32.039843638609
11.0088354536174	-16.7411727064746
27.748577800156	-2.35731909127364
25.8658691582268	-0.969767417224736
25.6648682493858	-1.29732897224948
20.3650357665989	0.552312921957236
26.2262877019998	3.43212464850717
34.3467886447458	-5.7589229124083
41.2144277118458	3.6053803092517
40.1765220515529	1.20001427952493
39.7571387475503	-0.717291461200506
39.5504686730447	0.430654053924564
41.3967833388556	-0.240068938760657
43.0479324506024	-0.819766082204149
45.2227516126396	0.32230457097929
46.5085590363837	0.00977124252080874
50.2923670752121	1.55562775216804
40.2342202414999	-0.222647404072159
49.9372586983594	-1.39931340608764
49.0690545597144	-0.120013894093285
46.2629947969219	1.21345190410099
43.002414268327	-0.124664335524146
40.6486584092516	-1.37596171040339
36.6864781413318	1.44963233969998
30.3391433807376	1.46439376037836
32.7987104383427	-2.40862611004571
40.169705625712	-0.435398120827946
45.6594590479652	0.994091628991093
42.4533357107608	-0.0150306333002097
42.6321211997593	-0.340452521809631
43.6523823478823	-0.234489325973874
36.8085997470072	2.14240342051145
32.1834025679852	0.697774787120682
39.8020044823617	-2.27080026857049
32.5849290252761	0.483824456106457
21.1119260948633	2.05698050809407
30.8348459833384	-0.346796700347373
31.0774479954277	5.37259940712783
26.3750482242292	-3.70872520160443
40.87487801999	-8.11527406082278
31.8782172969732	-1.61981087260133
35.0785060773031	9.38267894898433
32.1843230376926	2.93339713187941
23.5841999011777	-2.529165168694
30.6129640290351	-2.31342871257793
30.907821390363	-1.38483954462878
31.9663688180353	-0.807967633916938
33.0614154798063	0.769592544346047
37.6981341586095	-0.985228278534902
37.2604228472475	-0.182273206856399
37.5456304175267	2.05670292212584
42.1397148612493	0.301349570454036
40.8280045123664	-0.0529015353152305
39.0116010384985	-0.59413393152985
37.9447207821299	0.181474033347697
37.9247623975131	1.06379317058193
37.5858619146072	-0.55793896642798
38.8212005081764	-2.14818773541763
37.6274928671684	-0.194796899858657
15.770457516433	23.3986096019831
0.973288570535788	-17.5251615398303
10.4888173877161	-16.6438010245237
22.1722568288329	18.9924073209995
19.0710575192204	1.18229357771235
18.7704140346613	-7.21078918449582
13.8382749566626	-1.19070313481477
15.6881203447041	5.60562241849543
5.87071929149927	-6.08147439309957
4.76648116200291	-8.60716537479528
6.54279902553351	-0.653518256665516
1.80438532236623	-11.6459803200095
4.47851735905404	20.2935744614729
6.35268568272348	-25.6828032831098
12.6306842174826	25.2636052962837
27.6926273539159	-0.604287462588705
22.6249361978753	-2.99229225186578
21.456025214759	3.22117397550647
36.3133295421848	2.19919481617092
38.5430552243628	1.2914959962191
40.8853129344172	-1.72272616504503
40.4678636678117	-1.00029295271973
39.9723302746102	0.576408938763789
31.2609793485769	10.3041462168857
6.33190500807535	-34.3114028450525
6.36644283270056	33.5940776905734
42.266296660333	-6.49068544134298
13.1064302671114	19.6771091062381
30.179611381575	-21.9560647775649
27.0891345153305	-0.810903074976896
31.6669094933164	0.534235322938903
31.6755154867583	2.32041793782208
26.7001468760398	-1.56072177613946
21.2999364388178	-4.798836251061
11.5279759239635	-1.07432692584099
12.6309042809329	0.373056135350975
16.4504211118526	10.1327077522105
7.37525655043422	1.60740642981674
14.5164680289197	-7.75463481024711
33.6206349644873	0.768481410709052
28.837843025124	5.07882016485154
19.1087310570231	1.56028139830495
25.6372957889124	-11.5600026340694
20.0450551973909	-5.28552449441092
16.7805360849074	11.1058008261096
6.60124174916731	8.57529215363918
7.69446144619218	4.48540811261171
4.71388758820642	-21.2278260722227
15.2156629095486	2.94786094113317
37.9901112668009	3.11116290161576
36.4625087368528	4.54630495807119
44.9476250148413	-3.39076813329892
45.5631037793023	-0.783874018455575
43.8782688521945	1.1892670439458
42.7628777151596	-0.126509448823731
44.2148629410559	1.78299483332385
42.1267154694979	-0.60195400333742
42.6453968692381	-0.903243922294674
41.0458683662897	0.230859496801576
41.2855670297265	0.751273326241426
43.0062142385056	-0.530996235636131
40.1184185448989	-2.94952160686083
22.299863274905	-9.38924384457304
15.6592308074164	12.1294423290961
6.40247554129814	-18.6853983230007
9.92592224808459	12.7494197041028
5.4809286945621	-24.0980544066878
6.37414671017649	33.0169782916542
3.71849609916643	-10.9303951521915
9.26723055655328	14.4909901308722
7.96370646756135	-6.80477549522924
10.5332161312488	11.9968919661949
0.768017286226569	-22.3081630339088
11.0135149847568	5.74384361952854
17.7936794321809	-6.30980372586696
1.52333605186615	-3.41021734195014
9.38115721744778	-0.545255068453759
10.4405429872734	17.7402934894628
19.7663187489138	-14.5691728441168
8.89124875632744	-3.11839402098586
22.3262961158907	9.27791465087689
36.6048396071473	4.55281952145953
41.0526842782219	-0.0336213259332981
21.5335026389257	2.69178697802263
11.8830764061715	-3.50875157265263
26.0083017091156	-3.4098300654076
29.6565962536426	1.16033200251671
39.9894371138792	3.15916468802331
41.9619074943006	2.9477399209078
37.1100410401193	-3.67077382145947
42.0842592967012	4.65270351497113
28.353379307438	5.25397771492232
33.7955916785867	-9.64878706174694
48.7738442715982	-1.04449792347987
46.7747315286472	0.394464036289009
44.2202749469843	0.880974796717121
43.7641039526063	0.42217982298137
39.1540338884409	0.162485756864471
44.1160343976984	-0.394194369654244
45.5982648184068	-0.397126576045331
38.2608374432394	3.88639771636177
29.1468385197089	-1.73397344955713
32.8314716609408	-1.03611925613584
33.9991912805833	-0.915270480230555
35.9851084488397	0.376395512111138
41.3212013890406	-0.149806731158707
46.3794663526198	-0.894642695855222
43.3773544528484	-1.43062791527339
39.6915894616327	3.96202686385162
31.431557403265	0.878150386397858
40.5935822661059	-4.066129455733
48.4962220824838	0.867958645405671
48.4112749786311	1.26248263072558
44.1633500860434	-1.39494296745467
39.4892595834518	0.259909202916201
45.179774018785	1.06230462729801
45.1922877120106	-0.145118686828866
44.058541304866	0.566553352355125
36.1628683855204	2.78684617275349
29.9697221854425	-1.25784552918272
39.7946931120777	-4.53594737711636
35.878473029756	-1.65403226969002
38.3876488703755	1.39991591290553
35.5090742417467	4.89046171585722
40.1006311170787	-1.07326514694515
46.773234699267	-1.15663371128745
45.0673309933494	-0.573391699686826
42.8877536503598	-1.42689543816611
43.5676339060415	0.958505441172722
29.0457014931927	5.38403789227742
15.4033569751997	-0.470829764452831
28.5769000348024	-8.54206947838196
20.2695418081503	8.26807845010893
2.26117995765936	14.0564519986134
20.6093828306524	-20.4106080480583
50.6856535261797	3.14668728983125
50.6866256994961	0.672325096862943
43.9135555546509	-1.22510005602994
44.1246219236904	0.511052517520864
47.2535510095095	0.788844398346496
45.0904453167053	-1.62745836570703
36.5285366035264	-2.6048267624625
34.0726485152467	10.3909231527954
28.7660653319151	-7.08001139351819
26.5166481969464	-4.02509000472722
9.53994608477906	-5.01858997827856
35.8772998569271	8.06931023734902
43.428260679921	-0.849779181497398
31.6197993719946	4.31657092791414
12.0827978890474	-3.33653038318396
40.7180161191843	0.0938578755757641
50.0513868135642	1.06073968042268
46.4068141079331	0.752836418324419
41.787701947073	0.420189282943025
37.6224750308424	-2.78525172425053
42.3073405256739	1.54831487962901
43.2878540832321	-0.0601616892125518
43.7965685305763	-0.595412212605542
40.5059502866947	1.30974437561905
38.2026827338358	-0.0132785183908645
38.5322199951232	-1.04743215650881
38.8979508438135	1.90110534478742
42.5851065313913	-0.167556938737615
44.0910047625537	0.0249670294613678
47.7521511288514	-0.177278003686604
46.9192675596364	-1.04987869479155
44.3993799689228	0.507024378395691
39.9536901469146	-0.308294785878974
26.1939411443331	-1.37438520203972
4.33799549080038	2.26423358919975
5.7558232913235	3.86635693495369
15.0477617013568	-8.21954053365234
34.2762176473633	3.8681067915532
40.3061743570083	-0.909606174459183
41.648109162394	0.735832717231631
39.1895453652198	-0.363178968659866
43.7320662544568	1.17107406180952
39.1206697401562	2.0539136209322
31.7141596232842	-3.82154414183868
34.2977138696591	-5.31542356230203
17.9015910960477	-5.65288749515941
15.7006840281148	7.94858244400494
17.9274032089287	4.69960386639545
12.8686986387565	6.77396113315196
7.3529944261218	4.28609704144063
10.6082785094341	-6.87476202184589
17.8885082988176	-1.66628656108284
26.3452820761886	-0.710620771160283
37.6736495388686	-0.470654028713822
45.0681990059342	2.46341506191571
32.6089938843088	-3.83187969955318
30.6515502387744	-4.7522903862134
23.8523350643629	8.57298468098478
15.2705839413472	6.90924765636651
24.4142494075186	-10.3000844057808
34.696658585753	-9.20016865955453
19.4034272880033	1.37133663057536
9.84609027354363	17.9325341873131
6.40834158404736	-9.07119590096893
9.901330507364	0.519961095676789
4.34804404849016	2.85866605465099
4.33597703128282	-2.54343849270435
3.22340109818633	-13.6743546854867
3.68202948746833	2.3739158333704
9.96022896258846	7.53888601548152
9.96022896258846	0
39.2740877577481	0
41.2820366001379	-0.499924561254715
46.0977301570685	-1.11580565143085
38.6604715408716	2.32783708171354
22.9979573647532	1.78614042227941
41.4785061343149	-3.6960545109043
44.9912825953974	-0.436254781736251
43.1116852486821	-0.0201840874018517
44.1317151346173	-1.53048200693671
46.1196952950058	3.1988369594976
40.5960394457467	-0.406842556792622
47.2328937727144	-4.35594066609479
46.5195710081203	0.731586398913286
43.5608203905255	0.912347153156993
41.0262040204551	0.303272681105714
41.1032974374131	1.05598354164932
33.9059304953894	0.212599806039847
39.8103479615285	-1.27628113278543
41.5923698298064	-1.32542393598499
42.1640753043505	1.61712210331687
41.182048103683	-1.32179098884122
38.5452445411455	2.47422440942338
49.5118081936137	0.181285258001192
44.1201783503421	-7.47277059582284
44.2796980890811	4.95801447891653
56.7774160463464	-0.0198423344800922
55.9070335614378	2.29267154673552
52.6979911715911	-0.290866543384738
46.1534638985415	0.652611155536853
44.4885459411125	-2.33931534064411
48.6952146699706	-0.261664671842633
48.9666305410098	-0.00246660990629
46.4937469375264	1.07695054942737
42.3495329359186	-1.22737390234841
41.6538578452456	0.638336052612013
46.6668353843067	0.193597789796102
43.4573453394386	-0.754626522636672
37.4343610515861	3.23589717440326
26.6401450552178	-5.63426424887618
6.84328201444212	-4.5972382291852
18.043947698446	13.9447270958668
18.0288786332212	-1.4041573187769
10.3132884188241	-4.74029490234998
7.15969516057488	7.33172128523329
6.26472807595916	-7.70592444943164
27.0255870982794	2.23799297229401
40.7262611056754	-0.708510655356827
31.1007591704299	-0.611206682275297
29.3230365324425	0.269210313829736
38.7292607953271	-1.62343001321843
44.1506481894624	0.812273683633627
45.7418734462083	-0.114956374815871
44.5071815426551	0.365995974286397
44.2845360691342	0.163413898016379
46.1455580427489	-0.182189140046209
43.6176111646829	-0.378006418056553
44.3725625776868	2.22095644207779
39.458603064279	-1.24183992207687
36.6304446280654	1.16618327847886
42.0882330495959	-1.65944492983295
44.1856203770896	0.40393938573891
44.741944039902	-0.741424451653263
45.0245370730195	-0.704849325457483
41.1672758867782	0.980665849452384
39.1197058272812	1.1075507330924
40.2075447235257	-0.303628614931005
41.8519671058646	-0.361970654164616
43.0954885923359	-0.418259409715342
46.115527702926	-0.0607971227844475
43.4448555942281	1.19788293827095
45.830728564591	-0.172457219758763
49.6082097046995	-0.226050678610006
49.3300510875247	-1.05042753667926
48.8743346805436	0.249203401706262
47.2848623056446	0.447894005416124
47.2414657177995	0.530975663313052
48.4239213813984	0.397142614085439
47.6639749604604	0.374801289875569
45.5794408147358	-0.84771558692781
43.6622460305953	0.472268307704418
42.0066561283784	-0.296262273956015
46.9318005042459	-1.27280317525094
49.3422228416431	1.39984516581024
42.7589434597284	2.17396175392642
28.3786440484194	-3.25592668505028
33.7059337821835	-3.97291964617235
27.0641458171361	4.59194552251992
34.0348366078936	1.93737649220148
35.3731031021382	-1.17857159517221
29.2270254620899	-3.19753822910064
39.5497446548506	3.47288633237887
45.4119087962995	-0.778978966815587
44.1669183158682	-0.744285454813077
43.2895413329338	1.07297888643513
34.7145098739497	-0.414985423694219
32.4641924464331	0.271071354240314
37.9163496184572	-1.26703536916846
40.5568248883993	-0.810669759387157
44.0080892483595	0.105423075675639
45.5293571677875	1.70596667942006
40.5233047701347	1.9743434707147
38.5997795146749	-2.69133778534015
42.9505323490146	-0.48476640046525
40.7521899933949	0.583487249763229
31.8886350504964	-7.4756507396895
17.2906742224995	3.92081695603776
48.0237262984094	2.9139392355646
41.9552314939716	1.65889456446665
31.384636917744	-0.369357519776497
38.0087881371157	-4.50055110402827
47.0418173018444	3.74904627329787
17.9767614943578	5.3704677310393
6.37148976861126	-5.41323427171677
21.5685491791752	2.39003243035395
39.3224084139738	-6.3851807568583
41.3275478845983	1.12331397535513
43.2805058665861	1.89375016172389
44.1952642035915	-0.301326656649904
44.3620362741733	0.71042737860501
43.8181244632853	0.517908632565858
44.7469731427276	-0.385106183043778
46.0545960105886	-0.371679989227596
47.4222409950928	0.13832211528723
48.5755415521126	0.44719320971809
44.4438093788335	2.97339309365078
27.7754700947666	5.95852794392209
22.4567264709819	-15.0308249006066
23.1210664490952	3.0441142550381
47.1107445970923	5.4964367195772
48.2297242418078	-0.376383120817509
43.98111984493	-2.20602669160331
43.6741273198006	-1.2951771731788
32.0546330791555	1.46611890060911
35.3483763293432	0.832064867063948
44.3102110688672	-1.40932153883117
46.963502016029	0.321427623106547
45.7450194110977	0.707850999103414
45.9472280678436	-0.432799763302824
48.7429644616812	-0.387050571765616
49.4429074853893	-0.15122414212342
45.6957480344303	-0.0115925874051274
43.83949741969	0.676472992270049
43.342137411228	-0.451335469252582
45.1911385401871	1.39331477526919
40.8320715119563	-0.453028572448997
46.7171095059295	-0.273260291354487
47.9920626820751	-0.345030943187573
46.9850177186263	1.24253125563059
33.6224287943879	6.61136839690668
18.7092490408033	-4.64855030891203
29.5652073935438	-3.69670676771723
37.6595907692901	2.42817888333309
43.3483530529497	-0.809676766905622
46.7145305039211	-0.391525901184854
46.3105845001142	-0.841838272816012
47.3077284597408	-0.0412103975819643
42.7832859412592	-0.825542072669169
34.9278153597204	-0.187043911169705
32.463576058616	1.89595281453658
19.7289754415348	-0.996956555152632
38.0158673856381	0.0211616493156151
37.7186986637317	4.78961778411433
19.82057558809	-3.7634798495081
29.8874892681758	-3.37881609289734
31.1854632982346	-0.321850465084749
13.5662048110611	30.9790501218093
10.295794632461	-25.9828878909344
23.3829088210923	5.76986056428011
23.5516129859862	-4.66174843182628
41.8933515164531	-0.415840843232137
50.8784078318596	-0.935386117349258
48.4834322397226	-1.03131263303479
47.9663273350298	0.350060343592567
49.9337249775377	-0.572957829578757
52.9490735060844	3.6315576739702
38.0459376663339	-1.75853205972916
53.0031973607081	-1.56279041661112
52.1607489629123	-0.933153802563046
48.1713441435981	0.928719358774746
48.1151160534159	0.271485864177742
49.2819698119266	0.494457054062227
50.4916225641671	-1.04089648442091
48.2615001760444	-2.78411453219985
33.999035693094	-6.47895912835535
15.3584216639811	9.35174175076305
26.0437262691978	-0.846099745688627
14.69319205011	-6.3596751450522
23.5236589601591	5.05834986421879
21.8330012605732	-1.01725152018579
27.2759166827831	0.530095425779361
48.4923360278616	1.78209234748162
50.4272479050066	1.15314011343796
40.1439992258258	-0.143595952060549
37.2651264153517	-4.26261925032766
33.314228967482	2.10159593690627
38.4850045120146	1.54831213197186
50.1350136318669	-0.441253136261248
52.4821727347535	0.0308515587164547
48.8289641040721	-1.00645447240584
30.0171710183058	-1.16749147203535
15.0625905042742	31.9351836529266
5.45891520060164	-28.5629486549066
15.1037013236713	16.7131658215973
10.0614650709983	-22.4968942546316
22.0082417964936	0.774589951377839
7.25870006570279	-20.9671554382019
15.8172544408383	21.9276373057277
33.6071310416413	2.12432954859562
37.4598774987554	-1.08027786693459
41.4352876091836	2.37256802725531
43.9993264382815	0.07852988169763
42.0577714708538	0.324860151429337
46.7562636933559	0.0949097328619687
42.4897110099697	3.13057518142187
28.1271966910064	-0.152623841509434
41.6798066606206	-1.9894257183611
49.5419769474419	-0.658261448818336
49.9306735165018	0.773683399195351
46.9319482521661	-1.02125920169116
44.342720488455	-0.531993709968137
45.6061192592777	-0.427342640529659
49.9493809749032	0.198250986796902
47.9343998380938	-0.00894709732010171
45.3615575800095	1.09542342824003
44.8946613414691	-0.0171849729253344
50.3695371730302	-0.366821120855089
52.7191364520346	-0.0710058959747854
50.3533421817676	-0.933147810007647
44.046192385172	-0.412288195473606
38.8508828294785	2.69015067163546
42.3247612841908	-0.00871270004918512
40.6127768705013	-2.33732496927485
43.9669909037989	-0.407942829106552
47.2419798513954	0.599601504954567
48.4706333799652	0.451934716507654
50.7822391578607	-0.212358244500412
50.3212814344323	0.511067403247489
45.1552206639246	-2.64815880596148
39.5675602667021	0.935772049696216
33.6248885595092	2.23761697309801
21.7981041601379	-1.9183553281475
22.945831469155	1.28189263357729
37.5005500085781	1.89754328467122
45.5894757000618	0.986873491860597
31.8605402403151	28.1649290676194
37.3342730028052	-29.3191405725946
55.3602906145465	-3.725116015167
55.1011105576759	1.08579828164853
40.965807498753	-9.6278419245663
24.6037687625102	2.66496463734735
21.9764974948295	0.331321536503561
10.1773884619907	7.38105189584644
25.8735663322034	-0.0423267857409073
39.1730365924817	-0.264785757697552
50.4346233627741	0.547817112839222
52.8703867460039	0.749755295844818
54.8102411511729	-1.47407420115881
61.0346824727001	-0.151476698626504
59.4911926712201	-1.33114760733475
57.7571690565284	0.787030680535946
62.4062262114635	0.0809849706528389
61.7420496807288	0.459600799298302
57.6889744050732	-0.840923016580702
56.8071276939042	1.78186436865374
58.9717009672089	-1.28124445627392
61.3333100210926	-0.541933635693407
63.9033940070896	1.25382517515252
67.1531683293213	-0.0956885891656738
68.3521663397039	-0.679971875149392
65.989036411362	0.501910799570235
64.6451630663403	-0.0816512466510179
63.0296723811252	-0.168094577203126
61.4639867648006	-0.769759404220464
59.2840960143112	0.600427209733332
60.7567888762514	0.53648862219967
62.4496717387992	-0.777552496251193
57.2580113876358	-2.62795349204794
48.6790704775042	1.53424484588076
40.0067738491564	4.5473566101742
23.8102523299418	0.872826724351092
17.7611343693543	-3.1044202853545
19.7513530720431	-1.07970601232701
42.4814043696909	0.442450402349526
57.8333377469619	1.48794267990616
60.2394635626965	-0.0392745242810447
60.8116494639086	-0.867717600656726
62.8194258163967	0.5767775838224
65.9494969712268	-0.118597251578925
61.2700678588843	-0.303020495786395
61.2464147851415	0.326623560665822
61.9854384992914	0.0785473254616141
53.4151151426085	-3.70100218738044
17.1257725471747	-17.036388284361
26.1586013952561	19.9605875320719
50.9218676734081	1.75904316859969
52.7578361313904	-2.22479226505802
50.9283023878073	0.953808341581947
49.9179461530583	0.0774707504387812
49.4243772478069	-0.17813833937173
51.6281385612293	-0.502200665572696
50.6318208861801	-0.189969371219105
47.1500036459672	0.309118762243643
48.4868708292742	0.290165041097665
51.1346831012857	0.307829002531592
49.6287790706199	0.375670851206403
51.4574587181478	-0.819797128397603
51.4574587181478	0
35.5905105549393	0
39.7288142050224	3.63994610238196
43.064932521824	1.64422011002735
43.2069033240577	-0.171159496514524
41.1078401991292	-2.62836809591631
45.4473636240388	1.21620149146058
41.4623628606885	1.23376057922176
42.5875739576208	-3.40402378631784
41.6119965321822	-0.42482233326309
39.851028333758	2.6116061555141
39.9161506991784	-0.480303892276664
41.359055800481	0.248630245308068
44.1004032050832	0.227934372227225
37.5079090897665	0.868817975819045
22.3904905192225	4.07657984922789
18.0273782350872	-5.13186401512212
37.2387508731274	0.346194191886972
43.4902683964366	0.413122249315933
39.7238853695389	-0.307123460968497
34.5152711430281	-7.26915802485503
26.0067524224584	6.49227159001785
18.3741268867577	10.1012886253891
25.8220261631268	-5.97315001544011
38.3637363455829	-3.81148955345747
28.7141795087202	-1.0262150904737
32.5120221225077	1.45695127797853
37.2995336701317	0.88359711826371
39.6234225132649	-1.39368356119598
42.8285442705631	0.512936977536647
45.7510869766226	-0.860887773646109
46.5946406469745	1.31785836003307
51.4053372882549	-0.459302885641193
46.7684831378655	0.666724825773777
35.6429713726808	1.64088055477113
25.3988067578264	2.60306003995614
18.3001040687682	-9.85318134342857
17.0056146982641	5.29691880048026
37.0512282199825	-0.109613627166029
46.6182737731495	0.513793670459505
43.4421785566571	0.0700712008059199
38.7756565493649	0.70997435523276
44.5353308723669	-1.02767402846603
41.6583447502182	-0.606585712903607
31.4814946695854	-1.40656960706118
28.149974618208	1.50552579243497
31.3973210034178	2.52147446886178
30.5675216403883	-0.0401345567461129
32.9889992198653	-4.26538852797809
35.2320666207714	1.29945130137854
35.140599454737	0.933114296516037
35.1349091011812	-1.49916716186235
37.6083506669893	-1.54029433066257
39.426477516627	1.54463144650829
35.5784995455536	3.57636556472518
33.9671143881326	-1.8421298341571
39.1703326764218	-1.28504844335714
40.2697821690745	-0.438498215441168
44.0074106682049	-0.0483914869462986
46.525647066935	1.1808702727183
43.9750247023657	0.642161244996979
41.2265516047368	-0.244483562474805
40.2388132117143	-2.35148321267316
37.9368039282666	0.693238895485101
54.6773373165687	1.30266370955245
51.544427182655	-0.135566946477909
44.932579391741	-0.524313825794706
41.71985643444	1.02673525162321
37.9243992338073	1.18615116176232
36.8629928791379	-0.100544955540829
37.4554452650397	-0.472297535230081
41.6183437137555	-1.09256937659396
43.7800116583635	-0.040197485130359
42.2550051281322	0.17764652487103
43.2840680912571	-1.44023458897481
44.2810757679818	1.59339305700629
41.1505033914567	0.13838949657278
41.4581836643431	-1.28842649787038
44.9407405495922	1.12913298506912
43.7291852594451	0.0366607695035626
39.5802923414101	0.223001141819985
38.5111067596322	0.386452595827543
38.8120572466254	-0.33935754493689
37.3119665151784	-1.3574578427725
42.2035040897523	1.09651851012115
44.8252042517977	-0.591800860906893
44.1572338144244	0.12390827015729
43.608364699842	-0.00947023380156775
41.6150317383902	1.91103600048511
41.8464992249807	-1.32474135258143
43.5727411543411	-1.5387122648603
36.1790248273788	2.56699988179602
31.1000739938373	-1.82623936768635
28.3316842924673	0.516768231675807
24.2436347087806	-0.7980771247572
24.8864216596499	-0.821943382718738
27.1235857597343	0.469710201568914
28.7508084865271	-1.7481016554432
26.7354506580969	-0.776262441489779
25.2165017602368	1.64529805507758
33.7356683958736	2.3757679351913
45.225907467311	-1.72696733873615
51.0836019445386	-0.476629062798829
48.5500035153087	0.590345836804755
49.304821318047	0.439542131602103
48.0449541450119	0.273322522152302
48.5175358219047	-1.34801227162682
44.3978042417051	1.5156022836955
27.2930166585483	0.546424884193921
12.1067716644019	-14.1382510889192
7.6479598625764	4.1399224813793
19.1093389196261	14.6314411568748
20.783138830242	9.200331952664
10.5303883094961	-5.12420426318062
17.0945532111292	-1.79680827888987
12.2452648595405	-4.45697269507773
12.6439517030113	-6.01790436144754
26.3416244411719	1.42013202422814
43.3619105149321	0.722152007152276
46.1156557672323	0.299123078149474
45.1980428221948	-0.671840386376409
43.1113027816324	0.783811245345492
31.7511915577277	-1.29406169209783
36.8360093286142	1.33336326982104
41.4572403712014	0.440507676574747
39.3188043117047	-1.48716912563328
42.875000796001	-0.214647620401567
44.0431236565345	1.98199762566285
36.6963877504035	6.62900227333086
15.422414783196	-5.406383424662
22.56105455042	-1.44302629321048
35.0629842975519	-0.32384284336767
42.7754413907101	-0.365426542561648
43.7597709289609	-0.445739724839743
41.0697590253253	0.370917372417221
39.3130539975961	-0.174023841592039
41.6922436313218	0.764121543818129
40.6805535403685	0.361769964330757
41.8607961164618	-0.250313743599213
44.533504266218	0.259159711684659
40.2378011941723	0.500179267509993
30.3151278206631	2.05933256498824
17.7659371613915	-3.58760847439918
25.0940336850813	1.73930146880892
36.3747928865156	0.559851513079163
36.5453777211084	0.656266888275993
30.5847584033835	-0.418898444279556
35.3351111311132	-3.27192295745808
37.4407003951263	-0.157638359031234
38.7464612300534	4.06764273895084
40.1385639544116	-1.77838601353993
41.3483284807439	-1.81993692826937
33.2862910264064	-0.699131559826387
20.2625720476499	3.48778636179942
22.2927293097495	-2.48695593233664
21.809106966605	0.0214279833319161
22.4014400200744	3.19241775236158
32.4305086998106	-0.603050561231746
46.6009076858376	-0.673499520874264
50.2039010377857	-1.11122257276821
42.0149938713169	0.954979446916762
34.952340741949	0.3687768353159
43.828914944307	-1.23986525248587
42.9227296784846	-0.521941898917516
36.2102681632547	-1.71078044283979
33.6666442144207	0.280796444342951
28.332073161833	1.82975408807732
38.4718443682353	-0.187411990234045
42.9578956238347	-1.03991874254416
42.4131663589515	-0.505296627647718
46.3924513377081	0.791183664581813
45.2597580777863	-0.491504645250132
44.7219471063381	-0.393585799698249
43.7765311895318	0.670971698944519
44.9043775559435	0.235232507807171
44.5539570866246	0.242045086895395
45.9355767409317	-0.388730815220323
46.9472583769985	0.804007436991099
46.5501526761821	-0.455485862034541
42.810539934295	-0.648327317621887
40.3011528345727	0.674427845683128
43.3036847420706	3.06572652391649
33.452186394853	3.56059911018253
33.5641839548111	-4.29227497632835
43.7606197193017	-1.06170311293206
39.0659726960996	0.879433307184558
30.7930298778445	-2.13441097923694
33.8514542412976	0.72308714161988
30.5654653377213	5.33653304004327
21.4528290965526	-0.672034917564853
15.7714233321518	-2.69992452193696
7.48787283772844	3.8081863026577
15.6248290231743	-14.0424080715374
16.3716651307418	6.16999670381955
35.7961683984596	2.38906010310218
43.3737607286109	-1.21668806788307
42.9707910152587	-0.659138918579694
43.8231847604175	1.6831537882212
45.3582376482563	-1.13269162601543
43.5283119989793	-1.46560326040043
37.7965769814284	-1.78297736546631
36.39462921135	2.31740571106872
43.6031081556956	2.40617892210692
41.6108910929842	0.956240152697241
37.1731202825566	-1.62860810702587
43.0416258902775	0.627538467546809
42.6790884176571	-0.855582160000205
41.4183250864962	-0.48975576315501
41.6316975577686	-1.0811267509414
41.9568154847745	-0.405905509781241
37.6379736303491	2.1351766912353
35.903312575546	1.09874978761252
44.4424155192696	-1.6535122757867
46.5370562024517	-0.304031439210442
46.7983869035369	0.810193845536516
43.2644548045028	-0.351427017087046
41.2358188102862	-1.30994039536483
42.5293847878289	1.11872118355369
43.5688896574491	1.18740717027657
39.7464050374443	3.84537805032409
31.6220462729576	-4.56482128994558
37.2905943120274	-1.79655659628714
31.6717912039092	0.532031579836142
16.8007436864995	1.96699952214643
23.167133235643	-0.610399711834684
37.1269812242967	2.08044031699439
41.4585068650228	-1.00479928826023
46.0519466165965	-1.12683031544279
50.0348388944034	-0.15222202882483
46.1960776390743	1.62238878103788
40.0978468572799	0.205299899823684
39.9435608819868	-1.07856802148534
44.6551286014733	-0.395150991067034
38.9048595899385	-0.311768440092562
26.2973758175756	-1.14577195432068
29.849443802093	1.60667545560186
35.4321358738881	0.947960475394807
30.9018379738242	-4.40678152046153
23.2074868605148	18.6939726295114
18.0997615468953	-10.3447537793656
37.8669470763512	-6.21570082550905
40.7790688325179	1.91308228072264
37.413914708615	0.223669865695577
45.3620014348749	0.328674725308823
42.6302866516369	0.454394483011853
35.5590705238078	-3.44311438910654
42.1694481678096	0.729622248032083
48.8590574999414	0.428193944327225
47.3716478052866	-1.63189650137667
40.9345281155747	-0.38153562277096
40.1199335663615	1.15802856697445
42.8721144137835	0.959526437113165
40.7505040155803	0.852425763621373
35.4248908105795	1.86444771673573
39.5323953840153	-3.27591619136012
41.1370974635424	-0.626312205441977
37.7161152369292	0.815300577543815
34.7935638939176	-0.269361205181326
30.0302499324325	1.58399778330811
27.6432837812353	-0.112540479921426
33.5547713805292	-0.962151948988543
43.1601677601069	-1.19375142098388
41.3302633241086	1.04021735621694
40.937946447483	0.327276526307095
38.8857850660261	0.0418107204306269
39.3035817944927	0.621737161353872
41.3393310830011	-0.315211790274362
42.2689941507445	0.491735033716321
37.7207704755693	0.750270461029875
34.5874788275427	-1.40014979795016
33.147994466264	-0.199627314935627
31.5032129221877	0.0360948784094891
31.8694284216348	1.10864081108678
32.7700296011616	1.19239353556544
30.4939109438477	1.74470705208095
30.8770388027215	-1.89238762696941
[truncated: 998,000+ more rows]
