# Supplementary material for: Hook length of the bacterial flagellum is optimized for maximal stability of the flagellar bundle
Source: PLoS Biol. 2018 Sep 6;16(9):e2006989. doi: 10.1371/journal.pbio.2006989 (PMC6126814; doi:10.1371/journal.pbio.2006989)
Supplement: S4 Data — (ZIP) [file pbio.2006989.s021.zip › FigS6_raw_data/FigS6_data_WT_TH437.txt]

Speed_um_s	Angular_acceleration_rad_s
28.4267061662278	0
22.4048035004832	-1.37912688822787
15.1031841322181	9.5446078477247
9.3306838299055	-3.57877728732673
17.0014826450665	-4.0633289739239
29.0077883287481	-3.2772853144029
31.6063499896761	1.05348669765168
29.7326528672516	0.44612633073719
28.3501294074609	1.88197536809728
28.8228696738688	-2.05511778316858
25.1859641482815	-3.26789622429669
29.577278548153	2.23262976214508
29.6142026353656	-0.0918087035776356
23.0889344483694	3.20166197970751
31.8334290869913	-1.91596008045348
34.6476847034804	0.219962605023834
31.3599424178789	-0.204404613428588
25.8826115828412	-0.614618542656478
26.370718343255	1.16886207218533
18.0521473496205	9.83944781548776
8.06460294886833	-6.02820323419214
13.5657786374291	-3.48354007061809
11.7040837333991	8.61440132281387
15.895363221643	5.91837243554773
5.01671786756893	-1.87079508489995
7.34098930125538	-29.3593059225014
10.797256253776	15.0435146861362
16.9086814654485	1.44180743353143
20.347678436442	-1.10910691690023
23.3022031433097	-0.5569128455487
34.1920612227216	1.26177284308247
31.3037032772124	-0.175510310740325
17.0798150915386	-29.1892064147677
3.27922760144456	34.80868677317
20.5323516666823	0.355651658908711
25.4012420974051	0.712438742778393
19.73172091558	-0.413652681131862
22.4546816196281	-2.7702924411989
24.5512168878358	-0.628540580608754
23.8524371295159	-0.0515510578918248
27.704224540349	0.652156612583152
34.7794470776167	-1.13218560263433
35.12927430873	0.773845273364175
21.136981435382	5.94163912316042
15.7542378097717	-8.61441565654866
20.0504968725099	2.6564076254249
22.4741922660038	-2.19873588689423
27.2800936937234	-0.392361604024768
29.0706427277968	2.06464713450404
27.8669129064576	-0.499541773735882
25.9564642483129	-2.56134675762853
20.5512023199858	-4.10993527253738
21.9273024245118	4.81876554871279
29.2529235618049	2.18152717689354
32.5524178090562	-1.77340376333539
37.6785152668734	0.0983563033911443
37.150400155378	-0.758859621229442
32.7639798094137	0.325015786887744
30.7347527506265	0.0584238519317475
24.2582847215204	0.415697886133097
25.5517798724586	0.231843554221005
30.3819761505261	0.673044334911849
33.1257015319621	-0.352102029922553
29.2614738886288	1.46836039427619
24.4554379500113	-2.41139914377764
18.0592499340793	2.40642131588074
23.3451848550796	0.34731485641121
27.6381091797533	-1.38157711935949
27.3349088627315	-1.97014120404962
22.6386336639201	2.34075059004023
16.4076057147572	-1.81473305584926
19.6200251248496	4.06781179851565
18.4612833240006	1.71393803969569
13.0169207903271	-6.10199361279833
11.6013130588048	-1.76308748721266
13.7885247873461	8.26369062803322
7.65201230978396	3.25621895908767
15.1994814707013	-8.64331182909685
14.7607989023564	0.557342410353729
13.3633311028716	0.628422137486959
14.5480602759255	2.03297162711816
15.197953662169	-0.700975781619498
12.5518683647352	-2.12203325728151
21.252038791422	-0.00145650092987742
24.7666086927343	0.874845320437992
19.6228667940486	5.87397875695835
20.9342609541725	-7.43539247466021
27.218558561497	-0.316015270368223
30.4767661314731	2.36652144438349
31.0981604795346	0.0794391309822526
26.4302392049642	-0.789155999930419
24.3793179286981	1.31664260545446
28.1769922200925	0.662886026508486
21.2689730416536	-1.13965893029214
29.6368590678035	-1.51210128975803
29.1569824786824	0.960892473322482
31.5176886409056	3.02684057513647
31.370934589071	0.100672336534429
43.4743740082724	-2.98425995383989
40.9614178640993	-0.100357889995476
35.6753199192483	0.10542554538859
41.2556686484419	0.62999754751036
40.4248976527094	0.293156664715633
27.5316040451424	3.65808381160214
23.1453371005103	-4.56632978689976
37.1123977962032	-0.554300672207959
31.833949401959	1.02413663384456
3.32661285814194	-29.5712452227449
14.2445620866635	36.3610834990799
14.9941315497303	-4.40585746650214
15.2905834754548	-0.0246812197827775
14.5042662510507	0.715670176917164
12.40596183448	-0.874464084406135
26.6554268262105	-0.708248009655049
37.0507295522824	-0.172300345955715
35.3146167866649	-3.15732098099045
38.3393518145116	0.264538392798312
29.7710298545957	1.17793386248893
3.02637383070856	27.2050921524958
18.952462484681	-31.1869030531147
10.8817900642627	-4.3836458372618
16.7740768490609	5.40689060649239
24.7869367200214	-1.9346468412801
23.6220364169293	-1.04317380264669
13.0321566203244	0.227229327929772
24.0326681139146	6.52747525940023
32.2584578045899	3.59098963417985
29.8355870432607	-2.58857432606153
31.2486865755525	-1.62870091982062
29.6507731025467	-0.0543212067031387
28.2689940490146	1.53672620689856
32.6875030513715	-0.243678610619373
31.3300103027718	0.449992182097021
16.642256217597	-2.95059375327514
16.2227246792998	2.25479838708418
26.6696966036459	-2.29307856854505
23.4368224149079	-14.3107496075434
10.4594923532385	14.5372447035797
29.8548273394312	1.95293732440254
32.3452154003102	0.553218959929833
36.1860019383784	-1.79319165574145
34.5976480725742	-1.02325561444424
40.4507966933602	0.0939028043918092
40.0659265719585	-0.0382765879601755
33.5355050853965	-0.385972442257042
29.9620175692679	0.257020126375324
33.3351317429145	-0.837082893134111
32.6505889305124	-0.937828200013497
30.5751509837335	-0.734338462948132
24.009988523623	4.61846032871297
18.5443990122417	3.90391686512503
30.601293580139	-7.26904423267801
18.4119400614134	-1.79962151169576
17.3032973203491	2.44950508265982
16.7918007443781	3.94216686275236
12.0024728768305	-21.1256206642725
2.83511967774091	7.39010126864682
3.10034610426999	-4.1452758831539
18.5858368996528	12.5493876057232
31.386309257697	-1.05849487185527
33.3660286785988	0.981326452372459
37.0865174699381	0.553661510888227
32.11774771654	0.212786582060341
18.1013603289919	7.60735054844551
13.5696436421186	0.0940411560987533
17.122539407078	0.309246619613726
26.2687447864082	0.476733413488797
41.4059847085186	-6.27076104585357
44.0438910865467	-2.10237851154357
38.6906612221978	2.19649525313201
27.6753788439175	2.8291444170669
27.2423756023131	-1.2182043298081
36.9438569909591	0.743773250506341
37.95006136473	1.73672213296748
35.7731284486328	-0.810806789610718
34.2810925801699	-1.21663810763419
40.3271975777749	0.443777629244119
46.4992523499919	0.479614617080793
43.0543781178917	2.53606275300834
33.7929349753048	4.13678077374762
28.737306857816	-7.04793187126575
38.6200859024499	0.930008486571158
40.1838443957293	2.96043467161131
35.9987940060398	-0.872997806463562
39.4713527025704	-1.61352097096938
42.6814307647927	-0.211027850900726
46.7384783572944	0.15450662846709
46.5257211054796	-0.236790797184089
40.0581592333837	1.59713311649215
40.6300577744364	-0.486383259191399
43.7988116375166	-1.06477356143248
41.6780480608226	1.23053124037406
39.7091425403031	0.157919759716742
36.8135732755781	1.03404243300897
33.2002647164923	-0.56908076859271
36.8999538962981	-1.92250843459464
36.2943301688443	0.123404576881464
33.1693556768749	-0.307430012338117
35.0755504324491	0.211959481080436
32.0590008039852	-0.428284743469913
34.0488898605635	-1.26088076973805
35.5854395807448	0.50329502093744
35.7283208339156	0.0198453639372933
42.6726605894438	-0.753657399152616
39.3621231300024	-0.425572271328549
20.8731169809505	-1.91012428524663
23.7947827253635	1.76975172764374
36.9098413658478	2.08538598835272
36.8075595744835	2.29393382490142
31.4109252240188	0.469668319652772
30.0986178046519	-4.05491154150811
33.8898226570444	-1.06670061175422
37.1255663917739	1.10649263082956
37.4537862613704	2.12854215629527
36.7992836637219	0.275424351344564
37.0079167523315	-1.1580077382517
38.7371699626353	-0.394286326199655
35.1695337097289	0.634209329467277
36.6053542835204	0.475363376897537
35.0859123765825	0.372829390220051
35.5009802309331	-0.501682740562102
37.0101121220472	0.444202828022685
36.3815250629588	-0.933748049533265
37.3864860562145	-1.07055465320252
37.0242008725638	4.40672374256027
31.9936017214187	-0.163105326493551
27.3658694996173	5.95707283616357
16.2596962023487	-4.53010614494039
16.5619738239464	-4.65386346518205
25.7561997089525	-1.35924378327346
23.154454842255	1.04458408499472
32.4907120831459	-3.69332756813429
37.2653493752936	-5.02794380689205
31.2415189405111	-1.85868375549463
31.5344895831094	7.23596267475249
25.8740847540928	3.8297232944156
30.36199188153	-13.0103100840974
19.964390827277	-0.344429674620867
30.7329783076665	8.63013602621771
34.0465526233542	2.89188868549115
34.8372999831806	0.47581024780127
35.1883445644407	0.366641711623116
38.9737963802466	0.219756255243689
35.7481079204147	-0.238971102719013
40.6194395317932	-0.946322915894353
45.1941429973689	0.707603766312101
36.8394736387559	1.47081121043918
32.1693602778963	-0.408001012696513
34.5893444904156	-0.052471043422933
34.6943244117363	0.321080646981695
37.1665726672785	-1.46226961144934
29.5731635449477	-17.5075001035577
7.84729330907413	11.3587424843534
11.436123782522	20.7740198863836
20.3031693133929	-14.3214175366023
34.711678990453	1.38135782279151
25.455583061566	12.1944797046055
23.7460026499127	-13.868300938961
32.3027017263269	-3.12627030278613
33.4361971930937	-1.08573887029376
35.4225369708586	0.978761647192552
36.1677886432133	1.59056603175421
36.0184448709545	0.436132847930316
36.4278865663862	-0.851940272760692
35.1784717276259	-0.103097574159869
31.2697574344718	-0.36700971817089
34.4243080306912	-0.665938788851031
36.4812560244453	-1.82360141069806
40.8568772790527	0.773840530184841
39.5459561308259	-0.0986401243897239
33.8850248399287	-0.397004161042405
34.2611570723116	0.163195847515459
33.6298135032527	2.21764224818332
34.7233575159258	1.36937085925127
33.179208246758	-0.794014582334738
32.4134637635767	-0.617627925145966
32.3663187640327	-0.845531258218245
33.3135267846474	1.0295527493951
33.0053940633412	0.349894836664054
33.6500746963855	-0.892643087020056
30.5841298180594	0.38266583105734
27.1848644185954	-2.19432185765516
30.4560456189276	1.22142014394321
31.3147096080118	0.615311942330378
34.7308516728711	1.4136098958437
38.2811439897798	-0.577759192195753
37.6490226729754	0.0272176153393485
38.9967843302097	-1.36637970931313
38.4901760341011	-2.03960650894504
42.2451731678936	2.22530759741255
39.7754435536734	1.81412616043504
32.4314143402719	6.94224946614668
11.5470839193079	11.4257487172535
30.2331365507278	-16.1081339927899
30.2173963398714	1.44050784282905
29.388349737019	-0.348934046747543
32.948733189887	-0.311812912023931
37.4178642166407	-1.33688426090781
39.2460619120343	0.327490856562105
35.469159110714	1.97318146853608
35.4971826689793	-1.01785432039105
38.8037413057206	0.305496419925394
29.7417841259284	-1.098021580633
28.3375896090077	0.69891173067451
32.5780346773834	-0.425546307381462
36.4651968314813	0.130095971343558
33.8150591073697	-0.980500865669043
32.577911744562	-1.81316559981991
25.9094955648002	-3.21828809933688
19.171207772606	1.75305411311487
20.1004333788578	8.88074021825381
23.7006417433313	-11.6111879435303
22.8520387834836	-0.548052416931645
35.3587718866276	7.44475152631752
39.2033980656461	1.58798427123596
38.0195275866436	-0.698039297004183
37.4954373855271	-0.885939027605107
33.854758533393	-1.72339714841402
31.5618611990522	-0.480073085965806
33.0115073759869	1.98135775651233
31.7311219480139	1.34883813792276
27.3185706472541	-3.12062417071288
37.5117599222794	2.69211721634865
33.2287808383762	0.993905071433081
35.4830599747784	-2.18253833631856
36.6341460694008	-1.03430535148898
38.8503682169682	0.0763386064811002
42.5797916605546	2.35109151476464
39.9376077296232	0.465082278459995
35.3295304081319	-0.259596414225483
35.8587503742848	-1.08895867801389
44.3203483986166	-1.32397595084479
45.5125246751693	1.94626717992034
19.0658995146689	22.4911724434108
18.8739159375938	-22.9087135315767
22.2117012342737	-9.35550672350027
26.1464934516116	-2.30358406305798
13.2535677625395	-8.1653616647102
12.8907929834887	26.423053738047
18.5111385175597	5.59367527598643
20.1551689360189	-10.2509874613048
28.3140629319111	-2.45686234895221
25.2128708770963	7.59322586197408
12.218178239601	0.0362317541914869
26.9311050951103	-11.9698780191828
29.5477360915764	-4.50192551001687
25.8755098068706	-2.85549277817359
10.6953257493891	-13.0447752821566
13.688172206055	16.7583161217715
27.5676116753779	5.62265679386337
36.0237531083683	-2.65376283918454
40.3670786451655	-0.566500529016812
35.6385119606335	-4.72944119587398
18.5313586527635	-4.02944610830788
3.97193248800167	-17.9865640676247
1.96922048575953	58.5711548601871
16.7041853575559	-31.9466116664543
36.6953029184185	4.36902380139972
31.1690749829586	-1.53098035968284
39.6898646242222	-5.98969737612885
33.7743576029857	0.459998749769961
36.4747002940926	2.97435805351291
31.0323343395598	2.31262498969213
18.0112559969836	-0.864909216607519
10.6520404936197	-2.04747526380022
13.1883691490143	26.7199507946545
15.2707055760117	-21.7570402601671
31.2023182735786	-5.89828242012657
36.6120522540597	-1.38290694112906
33.7473790559326	-0.111734951571606
34.0112450081633	0.752731106815907
37.397230285657	0.0605867361097503
40.3013644913382	-0.781474464940967
39.064070010465	-0.0862969618485838
39.928166147303	1.66315361331223
42.6779965488769	0.301831972096719
40.8653452615906	0.733149911182406
42.2341954698821	-0.972003330577278
43.2195079818097	0.588954072334779
45.4320117299223	-0.104915687373031
42.9207941654494	0.846422677641342
40.6282236019004	0.835486379262477
42.7364112866298	0.444434044253844
37.092478441072	-2.22273290951083
35.2084784432991	-1.04838319743042
37.9447451202926	-0.460713964722839
40.791235360987	0.685820120078725
39.7427016087749	-0.960479647572676
38.929575949142	-0.683257277793889
40.4288631501	-0.512956971480142
38.4709910255913	-0.220811844861801
38.6365522655212	1.87373334477563
35.7078680283083	-0.741479714043711
26.4567117206666	-7.53348843556995
13.5478427234753	7.4724026870888
20.5673249342452	3.35979924440515
21.0545535389478	13.123199425749
9.34949800132954	1.5173193011074
22.9617481419728	-8.43403015647765
35.9608576236779	-0.739029803749022
37.2894602641669	-0.861302181153721
30.4139212551393	2.7682707639007
24.2998325066129	-2.27061141933099
33.7207899963777	-0.975286945411841
38.5488144837178	0.17866555997951
38.3642514621073	1.39030775487507
38.4430172205936	1.75416009975883
37.7390853360185	-0.663742478440096
39.4148057601722	-3.20143582766441
18.8810364623663	-29.2053811631647
12.318007342081	27.695006090008
18.7747907027638	-4.09437541238141
28.1340713054068	2.1763637805186
24.7688328851295	3.98236110222106
15.1823369669192	5.5086341564888
18.7591364253557	-12.256945205411
26.5204817908619	3.47745194375293
30.2786379160059	2.31525218757133
34.7533849968008	0.0822388646049661
34.2693167007313	-0.59084395394642
34.3489723131532	-0.410473117366177
29.3347757007081	0.593356821254053
10.8248894900503	27.9740500826824
7.54194415788975	-29.7376471392606
19.7834253698265	4.34970911151645
29.3807669306942	-4.22978601766726
33.6825367684773	2.29970342756544
35.4709147678189	2.73316143954034
31.2893713891677	-0.795515623488191
23.1862545673953	-19.90218944126
8.71315998508727	24.8686074603202
15.9022597884408	-0.780836344986165
3.68308180209743	11.4512843761707
2.8820228037867	-2.37741079945434
4.63532692857009	-28.395800462258
13.0874983653933	4.01834578964839
32.8957746474912	9.91290391102028
37.8351535920159	3.93250034406839
35.3760766493291	-1.96521923022654
36.6896824764569	-0.0405587016727962
35.3944996346974	0.340615707025095
36.8728665841393	-0.664015927827409
38.762005219097	-0.415811187396271
36.0369572976973	1.55572470282307
43.7823564705663	-4.16547009933616
45.9096627427179	-1.05829396513516
46.4245008048824	0.612294229889484
48.3282519210399	2.90885684064636
43.5350313413625	1.80130841594552
38.6646866259308	-1.61513115059034
37.1059382290858	-0.251781908782349
36.7448579982521	1.18458175686419
38.7214037200274	0.644240696303364
42.5539050250523	-1.23102468607866
39.2650196058263	1.67167153690009
36.7612271425292	-0.825051757928056
35.1306251310057	-1.1276511100204
30.4693268142351	-0.796719752598265
36.0115071347912	0.586038426868459
36.3670522194713	-0.0868603762092661
31.2625034683603	0.998390166879542
22.8941668484508	-5.95384176559273
17.9552434113439	13.0837179424985
14.731645199651	-6.65696483442982
19.158034123583	-3.08044577814986
12.9895065927587	11.7173414163381
22.631906684172	-10.7083092163049
27.1622986228019	-2.43454358086352
22.0510882519294	-2.82754391408124
18.5265275256422	0.4451477469227
10.0680607418744	15.8367721169104
8.82709631368889	-10.9084167905128
24.7361724093322	-1.36404148327732
34.9634154000965	0.230046285013307
33.6880184035135	1.07226450668594
32.091312991838	0.403908236089292
31.6125830226576	0.50390419694608
33.506981578231	0.194857575297521
35.2235323192262	-0.261302506122306
24.1342690610058	-24.9187346759897
8.51743027674671	24.6274337209507
25.4769342175012	2.4822233584554
37.6458666424851	-4.90768312260521
43.0817615154509	-2.5540516051956
38.4553007006599	-0.705395933992679
42.5301061933424	0.880810554388761
42.8167756944717	0.554613134627252
30.6130328408249	-0.382777391928458
22.7498170781332	3.05540696635837
29.0209647595373	-3.84831839421074
32.5253211008374	-2.92028669164939
31.9079553934365	-1.04643164269297
27.8760907955891	2.26694151573873
26.7972644159868	1.99410760755006
33.835392656418	2.72363058842987
37.3119316615079	-1.75705829778241
29.3778827183915	-4.36826667222098
30.337833232165	2.53175597194988
30.5576824442914	-0.555631200496914
27.0216362588934	-1.90770914505074
32.8653689558659	0.71291278790798
37.5235032388275	-1.57475818152632
36.2887266354723	1.64816228709494
38.858140906769	1.47835855780426
38.5356508650492	-0.357132488195512
38.1253532193402	-1.24467075928267
38.2796987411037	0.453440959785123
41.0299032244535	-0.0664012885261731
40.8485413425574	-0.212105245465996
39.37848696564	1.48029169528548
42.0818787985223	-0.406239865194341
36.7869674023097	-0.145062457953788
30.3193993718307	2.82824292762331
35.9155753865174	-2.99344043373335
41.2760165809914	-1.19290159443529
48.5108764236633	-0.452599884175094
43.7223196167132	0.197794850519108
37.1981034537071	-2.06309716377152
31.3981250379408	0.66127693392374
29.8320538890609	1.22797330067495
30.766380305535	0.0112742506356849
36.1731191803907	0.30303677915636
39.6998372547042	0.36127127172723
39.6290917083494	1.099056654716
38.2121011546635	-1.87611745233635
29.2905058944756	-0.925029372634211
33.3022117317658	6.13559244522811
40.9733945484007	2.08181042924611
53.6129031606229	-3.22501762352736
54.0751947109568	-2.76649326480557
50.2574891751091	0.293816755728901
47.6047993621935	-1.08010778886813
42.2226500200231	-0.387382350023005
44.1560031224779	0.00386757422374373
39.4634570274883	2.06297995998108
25.4799117164389	-19.8339076962252
9.28178678941499	19.0569264267987
32.7293700606487	3.10475144084278
34.2155360545854	1.541079517095
36.80278618849	-1.82390766361586
37.5311642050394	-3.46359871718704
37.4839438857346	0.296873039315043
37.41907403944	0.296288870198376
38.8471608750496	0.803263750712606
41.6460960707381	0.89353896139003
46.2475662814741	-0.100680727978355
44.361260069571	-1.69807336592015
45.1281610970287	-0.471169051497206
46.9386107567074	0.461365261961467
49.4467962511834	-0.569660053909621
47.8490133711281	-0.630217124039938
43.1457349689373	0.403792169856564
43.2564433539313	0.110671562639526
42.8489125642286	0.1304560335875
36.138299960915	-1.18994272475548
21.4162585621893	-9.9271157418117
16.2448527330717	8.94044196321603
32.5096784355978	4.44277885508133
36.2296772201604	2.34193839285516
29.3400613290165	1.17041191451509
24.3149354447166	-7.97673679707003
31.4941411400709	6.09359168470382
30.0216435990365	6.82000284319903
26.0100111600229	-5.93328149159554
36.0539256441792	-4.82484276818131
43.611411874748	-0.747271633265973
49.644102611055	2.74741326338752
44.6950685791302	0.00655168833005471
14.3592201078034	-28.2027936919578
15.1902667916376	40.6069414497584
35.0953175443483	-8.60888309950972
38.4721057724489	-6.86148997211131
29.2388431847206	-0.647255976348678
25.8652759990215	2.60619840437713
10.6902490165621	26.4275076204644
11.0354369325938	-26.5211806877374
3.87448167175149	-7.16775627468303
23.1261329591841	11.2145379868487
38.6778240918256	2.75968115079093
36.1262380494627	0.772539321573731
34.6998290174285	-0.611597894775337
31.9555222344929	-1.86199241060869
28.6390348502569	-7.00495046595781
21.1557098855322	-5.31426570678297
28.1552787720577	11.3363286286189
32.2176152595721	3.22559690741663
32.8922858427859	0.398159378584182
34.8239804383219	-0.0507926787276443
36.7847834153579	0.475812632016267
36.2041210575489	0.871297205334174
35.8565300357138	-1.49541736055674
36.5050750626692	0.338175889520889
35.1334582299591	0.50365461344477
33.8738057517826	0.669177994979393
34.3350449525337	0.240326984511763
33.4326575125433	0.470704976676878
31.7471592765575	-0.617203060154231
32.6127937265288	-3.06094982215916
36.7630277247436	0.0458916828337013
34.9563566433909	4.94046623773483
14.5770852512802	-5.26374679950972
30.5033365327135	-2.02037066618845
38.0814385757808	4.24039517368826
34.504391901924	1.28118414880696
35.3110067158127	-0.548586456617615
37.7493780431142	0.64370295156797
37.1540829340196	0.41847986362497
36.7956136037504	-0.86978647152682
31.0092977008955	-0.713191587887904
27.3539972397605	-2.50278442588332
26.0549717508061	-0.337517795656066
26.9185975094417	0.601691688187232
30.1574627476524	-0.500484582253274
32.8282982282486	0.848574036969082
33.6297226203552	-2.12241210927093
31.5468220180206	1.36576475729223
32.1846684297152	1.05237586459818
30.8023932674986	0.835763236057185
33.6672553826749	0.929906222267093
35.7395020939111	-0.98674179330525
38.740553444843	-0.424064295937996
30.9264730871144	3.70341579348685
19.7613829188711	-5.13171136018092
23.8240026668379	-2.16404186322425
21.6468489763532	2.96725784201289
25.7847290374981	0.653432510458724
28.3708358337278	2.19500591578996
31.9228284494333	-3.49396787299415
35.3648956412994	-1.29836170148014
36.8633623433385	0.89729208318614
33.6739729653898	-1.26387869545366
29.3295030288679	0.924400682106405
31.1076450416825	1.35606187909181
33.4691072711581	-1.43566580778776
34.0885173796721	-0.106778113971563
32.5388698624731	-4.5840062501661
26.4944091962086	-5.08982718525355
30.7256853662573	10.6785232477969
34.328293209023	0.734431500813143
33.9366443894889	0.48688582835386
34.8541195494221	1.15577309640771
31.8085733373312	-0.0313190850767011
35.610096601536	-0.812465229349153
37.3173466384048	-0.317599934146815
41.1394710063195	-2.0480283110557
42.0812468004578	1.14172166783934
39.2414825966936	1.96401612209173
37.6783106390767	-0.192282162685154
39.737269324219	0.0409804159862794
35.0821918940815	1.30621607995777
30.7374826313766	-1.8435007162146
31.2260009934558	1.93582139605029
16.7469680073494	2.76181543051072
16.8623280392236	-14.4318690672729
16.1724316785271	4.76901999790042
27.4771636290696	-0.456263216780154
36.4402043922654	1.75665144236847
34.4692813906957	1.75526492580925
31.8401381714678	-2.66364114703676
35.9936352970882	-0.408714916681736
43.0343514099686	-0.274897290504769
44.5877014199771	1.81167522173648
34.9025829820795	1.42909418650415
32.8193768246958	-2.98703396194414
36.3201267423333	-2.93535764280951
37.0533997623709	-0.271421626379575
34.0038417770896	-1.18412797065493
28.3376075079348	-0.210825446534241
31.7925131011577	3.06299649382127
35.0987947213973	-1.72452451695783
27.8505691190205	0.318114760502387
23.6118271819932	4.49485330866617
20.2620699024545	-1.24369212910122
11.1441757537154	-8.26284142575548
21.2958475175219	6.5238071924752
39.6926734712124	-1.61193057225238
39.7299932402222	-1.02685511004981
34.7705187443316	1.06449964008149
34.3662987060058	-0.555088029599439
28.5377755463216	0.655065480425492
21.5913115276455	-7.58878750708409
4.17159540084644	-4.88622271449579
18.3200852039514	19.2905122223763
20.0860918466014	-4.71998899586037
26.1149866552786	0.511885761749938
28.0068288020158	-7.0871401191471
6.15987836434378	-7.7973897520503
14.1856858386106	18.059499832243
13.8503565935798	16.5110987426408
19.1816214643903	-20.5755197190218
41.6287430338692	0.461790995286324
40.5928560998779	-1.92299053912347
37.0230620077641	-1.05913324470122
36.7155293850008	0.942164911547454
37.3905118003978	0.81045636640405
36.3906972033223	-1.04333204682336
29.6970870740689	-1.7715258190382
29.2894010030563	1.39305480110667
31.6459962788728	0.994477037012973
34.7771384881709	-0.846489629990427
34.1352829983332	-0.653676312180201
36.5970017106092	0.250412968479868
37.1020445315959	0.444489514527411
41.3452831289798	1.42230783117846
43.2600031818231	-0.311246690968912
39.1198977267465	-0.797782928658846
40.026900409438	1.05066221209356
44.5125876168267	-1.5453677500578
37.5209539104798	-3.2493347471007
34.2347217900229	0.876081294518318
38.4659735581894	1.88685911973997
40.4915851709194	-1.11181151997872
36.6854015695822	-0.532074741756675
36.5304518718224	0.793941616868029
38.2370244090669	-0.0883594265533443
40.4452037890193	1.65231988506772
47.3495326443937	1.14710731616744
47.3819414098251	-0.490276503473416
42.7571493828016	-0.487622051542759
46.5702697819236	0.734407715607691
43.7987299805176	-0.509760515138483
38.875228321533	0.424654194872089
42.0514034407963	0.126979277386846
42.5512835617542	0.20826190019621
41.8485894187033	-0.862324135443811
38.3827128936538	0.579581411141021
32.9105563191013	0.220421733855261
17.2737808012157	27.9687166529389
16.1774806615869	-26.2844279675289
25.4425235519732	5.53964363390942
23.5020979597513	1.62687298954621
21.6963418728319	-4.67697014109095
35.4829362820876	-0.980770895721363
39.3064999723058	-1.69210954882069
29.2456892680748	3.79405581483881
25.0787875692834	-1.7223567674119
34.774687039352	-4.40010248440713
41.0229629284803	-1.05942713461417
44.7087313126321	0.563784715345388
46.8141022808966	-0.665975761205378
46.6255214395588	0.222565243672259
47.0308831492124	2.27694670547774
35.465267684178	-4.12312890624393
29.7110547284849	2.54034680564829
33.8407586167715	1.162192909579
33.5759280506146	-1.43812740280486
32.150585215918	-0.799118688621259
33.9616477917957	1.97725177327081
34.015196820886	0.402273414037204
31.5901741035696	0.614664226116561
33.4470147026126	-0.643998104302415
36.8815118099406	-1.21126953581335
39.0376163113227	0.357243381085699
39.8052938830648	-1.46345071957883
39.2163332694436	0.778998192596397
41.9214387900033	-0.925959256281855
40.0313369174754	0.947936547000602
41.1806210154289	1.60539571754669
40.1592134143078	0.356094073534716
40.0817492413504	0.0493790731525894
39.563874098285	-0.861425821638271
37.330742394231	0.220667398518399
36.1970750581855	0.563087694056404
32.4916244041324	-0.435626470212373
31.2325637070394	-1.66432900482609
31.8650815407208	-1.13653193016519
34.0037292122846	1.03627321929449
37.2322639491206	1.74388491489039
31.3950069874338	-1.92183727448156
24.2900953529102	-1.33973607050941
15.865023070757	-21.8867746842591
7.84333560123711	24.3560059678478
22.9565271004201	5.98043978791786
31.1708110135866	-3.60635872373551
33.1314658340296	-3.05265105144427
30.2453542792521	-1.79200186570928
30.8979826754705	1.80293318675862
37.1715350928792	0.0539468854995047
35.3142134522596	-0.255303191330067
33.8111996971215	0.139643248716348
32.6238418674391	1.70963321270837
35.520210028206	-0.82279132646974
36.3441789495356	-0.755101944370323
39.1490733151145	-0.896660990950218
36.7159539163019	0.37794456832456
38.925923420034	0.205714383003211
35.4412168396282	-3.05775533979076
26.172623784435	3.06466444930866
21.9112916587497	2.06052481290695
17.4988668099379	-1.64495178124371
31.2813542326973	1.26841917691863
33.9726392344399	-1.28848379119356
31.4085982229403	-0.471458408910663
30.335260896095	0.784666042808976
28.4090692907684	-0.378671779831796
34.223394168112	0.816499236528258
38.1512116146434	-0.652824867646288
36.188948111833	1.05041466606446
42.4631532732373	1.37851237656731
38.9120467601464	-2.2353400965861
35.5252903124763	0.976712479438152
37.5865561824453	0.161784250776533
39.8000773462496	-0.749780125664608
38.8868239518768	-1.85947113925155
30.6479802212234	-1.24345189155566
27.9271356081881	1.31874593639902
29.6425465608682	1.38246797453074
35.4695840380789	-1.13366271165535
38.5900478265913	2.4471949278085
36.5221236447288	0.294010469490162
33.4415284412002	-0.0549890237851534
36.9865893579376	-0.250724840592841
35.0540106011467	0.402552856828773
34.7692355757343	0.764562187295351
35.156022193114	0.556230104774315
33.6209286109228	-1.38461157426476
37.4019610131546	-0.532758791780625
37.0454214843731	-0.788942892179475
34.1539624077458	1.34704694589576
36.2038007481216	0.163411139110737
36.0217934694879	0.681081653238924
32.2729893078859	-0.77961711862161
32.2741270315611	-0.888695064171867
33.4981405126798	-1.78538773821556
32.6093507436696	0.588743947762797
34.9504074641345	1.34689361584932
36.5149973269185	2.83334715930186
36.5149973269185	0
37.0451594195928	0
39.7742333344174	0.594865144757518
40.8210877242891	0.0768149467735612
36.5964391759093	-2.21873708934192
21.8626038183243	-8.2523982172292
13.5504676341718	8.99253536548585
13.8752136398004	2.75503870446783
21.0212600884561	-8.32671348655493
5.92474583191291	10.6466771036923
4.18211785736492	4.33055901266215
5.73068069583409	8.95406689537208
3.64609426207091	-11.4124678670047
23.4423768941962	-6.99750967491838
30.2430404035507	1.36866267978495
32.7921137738203	-1.31230215288954
33.6819488397153	-0.145121584259693
31.7590536595182	0.112330995408233
29.3998424574431	0.785747425891289
29.323549189353	-0.364761517503693
18.7207495369914	-19.8371040186647
12.2275680422433	12.4269532675536
24.9461497395398	1.33049115303177
19.8908222002908	-4.46821508287059
9.9165394813415	0.199412673390073
8.77298687726317	7.04319511147432
10.7929035208705	4.71473692308068
16.7348553790113	5.61334352273643
18.5164850638675	-1.94107844237904
33.0875205194075	-4.72422008486379
26.7429829403408	-2.96086297038588
26.7470402861494	4.74394419111126
20.4924248551687	3.94451598243698
4.0894745375476	-6.53625804310114
9.35932434815281	-1.15805536587108
17.24727916408	0.50779460962413
24.1738679140597	0.590362427450788
29.1185302579155	1.95010194952843
32.0256522553301	1.21342035024296
30.4088171845368	0.345763566736204
31.9822585612031	0.986141894776282
34.5738128190597	-0.814114981797819
31.2777452464029	-0.562377538319773
20.5830853698576	-4.3752988328783
27.6683396976958	2.31567692311733
31.659585890782	-0.269690523479458
38.9770929098786	0.863610271750199
42.1513075430871	-0.234059231287005
36.2050293809631	-0.814345123483889
20.8823408109242	-0.424439862594657
19.8168873428085	2.26530350666433
15.3313257054446	1.79878539472405
14.6943455022498	-8.32048475188303
19.2142597606898	-3.53096505966733
19.1295878853042	3.01155961180695
21.6148163850191	1.99194589470685
30.5955274515821	1.94887012473624
33.8576639475726	0.647012871373125
27.9295521164558	-0.536631572210376
27.9905535871595	-1.0704818960767
28.9765200839538	-0.534148761535516
21.7834597876595	-2.89272289402531
18.4568149112744	4.44345242924836
31.4700616999876	2.2715869672677
41.8067218528478	-1.51934292072335
36.5578534369286	-0.884628698536664
25.3142176426075	-0.960487503345389
29.0822233430976	0.545785490332616
33.863095842319	0.831312168903238
31.0180271615897	-2.15714306382351
21.2392239156622	2.88693737667521
25.9704420861931	1.43737282814935
33.4173127227045	-2.86522451762675
31.4447158842772	-0.560617872092875
35.0733807948592	1.45827360381004
38.5698533891507	-0.228868913741519
35.7114357722913	-0.237709785188054
37.3629927840213	1.05034248207789
32.2865459991734	-0.689744231222108
34.552880267765	-1.01511897521402
35.6830783259744	0.198960611924237
23.3196303240396	19.520805253672
9.43432660245176	-16.6483482573752
20.5387541668136	-3.997137402663
18.7390764763273	1.20884467841584
14.8366656393538	-0.704320448182926
17.9693275530044	-0.648574260001912
24.2718385515434	0.686717468317075
26.8455989602465	0.290826108973429
33.0968681173288	0.558564080304205
38.5797940872796	-0.400043626047005
26.785845958453	-0.846607017800967
23.4724506588224	1.55862637563583
38.2719352677654	0.233575635365064
35.8045569288863	-0.743407611372193
18.0858755162818	5.81584866619444
8.85173742752037	-9.01322814388813
20.5270890972238	-0.881882737608026
43.0698169042527	5.05589579929379
49.6146601747696	0.969200845563008
45.9817854025263	0.0542205472363036
36.8262769042602	-0.298230040721532
30.3860489982042	-0.0312037252620581
37.8571809023845	-0.419186483261344
45.2842263567405	-1.26630893794819
40.1968097816487	-0.70620155184193
36.6771574439751	1.57152721499157
36.7849790794151	2.02747623257127
31.9075956077092	-1.11782150489971
33.8651410480629	-1.25997578923691
36.5132693428143	-0.335810727404249
43.6210566550382	0.564420896270735
46.7523833447478	0.362181037600542
41.4065137980521	-1.31671161644422
32.158235042595	-2.35779267556185
28.2196548163346	4.69495882953531
41.4778637656812	-2.34167555509311
27.8693774530547	-2.32873825357586
29.9198363825781	0.444215641927226
36.7602124392053	2.11142389547621
33.3712485924338	0.444880965571477
32.2233083390338	-0.0294875309739804
35.7987796295699	-0.185062944046718
35.5637378530353	0.529640868124509
34.9494114211087	-1.26138484407895
34.2319833386185	0.482049152433481
34.2100400959847	0.10454358024424
36.6917881421343	-0.810669165138895
40.9251483014678	-1.21798383001916
38.8732079847285	0.955378117484385
27.1188627043102	0.0591529633624841
20.4420812326828	1.85155165671611
25.9648964616195	-2.22489439120478
36.8936680888948	1.51313912211159
41.8996005193169	0.0265348550787561
42.0003860565048	0.405475976567578
42.3199893067426	0.326120115747792
39.5941306279221	-0.829266809205144
36.2067975255949	1.36734728099195
33.6265139342465	1.92526392843698
43.7848326319455	-4.14279410500054
37.1295634793518	-0.483992193543854
26.7947171058321	-7.18233368425692
8.59893420836916	-0.527662589429415
15.8865133712206	5.46868211506981
25.38323332728	0.131709869017143
22.9598588340806	-1.52072959003527
19.5229228202253	3.62819562759725
24.5608134348662	0.355718448539854
35.2087701628965	-0.636759217350523
37.2294616486724	-0.229649544308674
42.2210021272408	0.634547439510317
39.8166166666891	3.26647534652285
36.6669057671013	0.0461766121407379
37.4792556211286	-1.05897327880407
46.7023613421878	-1.10414514745718
52.1122852457512	-1.92289012430376
42.4071646680353	-0.0513695375340197
23.5267441878283	4.49559748917924
17.3803695924069	1.10366731314639
32.264491654157	-1.13870023588031
23.0773943202503	-32.3549687477616
11.421451349559	29.9588414826748
10.4465375364859	-14.4003040165627
5.10210949975313	21.5833935682255
5.67185029628221	-14.1497386332214
4.54225053178001	10.8159665523855
9.30073815897981	-1.8029700400489
16.5427742291236	-2.62133351588405
10.6036743611392	-6.2049274671122
3.91397773801699	9.62066064003623
16.2772504408397	-1.08001842995838
27.4065637825992	-2.14844696970188
31.5007553675976	-0.0276931226123758
33.6163260172166	1.13826217164826
35.0757866806283	0.71226402571105
38.0461029313153	-0.996474905404822
33.9023478505187	-2.58543857786475
28.0340016417438	1.31218287644935
27.1399821269748	-3.83526532283296
12.4515679859548	14.3719218428113
18.6521267402548	-5.56845011519415
38.939290735744	-3.28385470721744
36.3177223606339	-0.753962222591497
13.5343590728155	-10.2620486139777
3.41973219686937	17.4291212207909
12.030583529407	-7.03859515073138
21.0640966926491	2.26850182260107
17.3742892596585	-4.06877680438947
11.1606808559628	6.83180558298796
6.63546887659032	17.4374289927815
4.57034062709915	-22.7080187404727
12.5073146526964	0.52692489333528
19.4857599915396	3.08492467203493
30.5728637925303	-0.571344939500076
35.2993073538338	0.221518591797997
34.9922057570885	-0.618298720367122
36.1128431874298	0.855099229664666
38.0972718286314	0.610461322223528
38.8231065100915	-2.1731773231614
26.1417179782434	-21.8217300899923
17.5703947253885	17.4379159215742
24.3487429348476	0.220569615742648
19.3585379735678	6.93533678695801
18.6604752044604	3.98189703039118
28.2402218039915	-4.56823082512617
36.0514197982861	-1.09543605429957
37.6060733528719	-1.5893136021471
38.8548002723391	0.183601627123661
39.9872543008909	0.844999472458207
35.361531106106	1.22628982004644
30.5759997048549	-0.377692748941064
31.6964565159262	-1.92221980500392
37.2928435302064	-0.208641598744286
41.3797417719029	0.388288315642423
40.8624539958741	0.427876446990388
41.8697025233704	0.820099454819081
39.5559148265581	0.282460154803472
33.9381257496986	-1.81442818619429
34.4281841429245	1.40220192485488
39.003750880107	0.233529695802271
42.4538933871453	-0.404365274585307
37.9555521084943	-0.239935700636059
35.3306464723268	-0.530200010071589
35.3903897097742	0.460067242474242
37.8746571357917	1.16642875245598
42.61777872445	0.572720029970827
41.9303744398195	-1.51478836061004
41.1787566586295	0.433762488663655
41.7824378196464	0.0696898104226076
35.0011632226786	3.32464626431969
11.3356124297133	-3.61471814049434
10.5017563765474	-0.724622730765207
27.2270079675796	-1.07410685348221
28.4665536030662	-0.181132706304621
21.4975011840748	4.24467527724986
16.2712498672344	1.27150912598703
7.58204835762852	2.11964641383326
10.7890248799895	-7.13365757866418
24.9707818524552	1.47280523473118
31.7288178033273	-0.701180062221649
37.1030313326325	-1.64150465693934
37.8608042099767	-0.380913127172432
37.1931076236607	-0.00469549917238421
37.4750896503676	-0.527063756358261
38.6910844349545	-0.472694378750825
35.766966836136	1.09000132158235
31.3096122693854	0.247960256991119
24.9736438037824	-8.24338491001057
9.4235342565586	3.82578601766714
28.9929580579901	5.80518811883154
32.5663080625179	-0.971448589425353
32.9053145490382	-0.60211042026689
35.0029140491368	1.12183270704154
39.0020067908516	0.195293587927324
38.0350221196107	-1.38686678593197
32.178064961029	-0.791467763661386
27.5140101580873	1.19352405744221
21.3986640265483	0.395179558469529
17.8012135209458	-3.66636332834389
23.3955311833543	1.52901186827504
24.8688943807688	0.977577768560731
19.6665305294961	-2.61202963007901
15.2320450019052	1.95798114285077
22.4652261584942	0.74794258266492
28.2303988433722	0.788911721175691
25.8363008710658	-0.224114207902849
25.8675843892274	-0.00259043175728646
29.594200041803	-0.873887984646038
29.7864213275553	0.681385802106355
31.2088492803994	0.018315135276588
29.7182291945811	0.914721385242714
30.595606823673	-0.544298355473604
32.8058102690053	1.55860756996299
32.6460812211019	-1.14833497556008
33.1328995279968	-0.809031801329824
30.9856607088633	2.67271346475295
19.8488657286878	-0.212907549754357
23.2223507517309	-1.544168303024
26.8567471038754	-0.946786443346888
24.074137180238	0.942720413415387
23.9050332461747	-0.698862434372462
26.3579897858102	1.50087242594119
29.7605618116881	0.883009877424935
25.9022039269356	-0.689877157210697
28.5431696902834	0.85378367244042
32.8449271519182	-2.52326328211975
32.4087146041176	-1.51022819444634
30.6025063113315	2.86100034155725
28.3047352589281	0.142423676547919
29.6093209201407	-0.933277082668778
32.2297628500444	0.0925112884615129
33.3898245691883	-0.817778123842914
33.1168873785753	0.240100647729451
35.8390278601131	-0.970857663033708
39.1673139656862	-0.440701453395357
40.4163976873773	0.312509928809235
38.717379914566	0.623622295070667
37.5582569612753	1.84570609254259
35.4264907599589	-0.722734390966431
35.06165946687	-0.152694297011447
43.1334741472925	-0.57495933328868
41.1555518181666	1.18824968522277
35.3664476741903	0.870121832077163
35.095141175389	-0.881440770758566
41.9017254760216	-0.168043183358544
42.52660167193	-1.08855986296569
35.7037767690938	0.743525441585192
34.3176457329388	-1.02399445726845
41.6334331062156	0.252452927399039
42.8632012484976	0.558918884615036
42.8004614337083	0.674966066875102
43.9919691758895	0.151997395533073
42.6462029032336	-0.327586138660476
40.4458741766384	-0.330562221973863
36.7254917705525	-0.69820603285176
35.7424260412153	-0.380123309947145
40.1409756501301	0.774582651938771
35.3527849299288	0.160882906320024
27.3845954448883	-0.669465217327088
32.485850712082	-0.407015907834268
30.2217090620367	-0.809851097762047
22.4483388964121	3.34669234721859
10.153033218309	-6.94666726545945
16.8496601876336	7.05723626845998
26.7306365137495	-1.35174350181655
28.515066343222	-0.539935057905341
30.7867522394875	-0.151229159821104
31.984472478585	0.466501111826033
29.736574021334	0.291004548305776
24.4326233621881	-1.2790564900922
28.5750391976898	0.46225755120586
30.2087435775497	-3.02166784157156
20.5839238274968	-16.01008084913
10.3078103422059	16.9115369875372
23.486617237684	2.70212571631612
26.538620602344	0.117617946820487
32.7032582657643	-1.65685271807942
36.2376907832849	-1.09393950149445
39.6452290202518	1.23833534545194
42.0139017717931	-0.846435236217896
38.9911308121014	-0.277724166432246
39.3356161795795	1.71488316974302
38.4364716409801	-0.140309251085588
34.4864285829509	1.3566762206723
27.084236302662	1.76504032901022
17.9704124307201	6.53592380816581
13.4692742820794	-2.42855912335757
10.2822654143199	7.21010284636135
9.18845576366784	-19.006268506788
19.4006683872262	4.92597269846866
25.2770067546552	-0.752391798557777
26.1530875509444	1.6508007970418
31.9062382453258	0.51556655961806
37.1297225990901	-1.3187293559038
40.7498346229757	0.299621581519584
34.8505060221392	-1.72925083888076
33.2302569710061	0.638241340917172
37.1508446139496	1.11823804144741
39.3695701888336	-1.14959487942283
40.4651257106689	1.3993661592211
39.3353513003479	0.382705566216733
36.3812112836544	0.819493047990945
30.6331580185468	1.19949233595681
22.1073348187084	-0.430874770387051
17.4345530418999	4.23119822350188
23.4704526660638	-2.59239773115322
28.9170975990314	-2.65353223681768
32.3596137993134	-0.262321034828813
32.5474427963268	-0.419158408433227
29.8299520934502	-2.55898644364583
31.6488667619345	1.40155194982014
35.066033039893	1.706939116301
26.1806336827178	-0.702569228789793
30.5808495469652	-2.77905285959053
32.2508714373652	-0.308126957071693
17.0094366014561	-22.3290214661059
16.7254366780943	25.1156783582489
20.5952762576987	6.89638820961101
15.5032308248506	-1.09294906947831
7.94428685103816	18.7997019704716
9.58954158164846	-13.4415200143609
12.8307584389581	-8.3566969420794
10.5628903887249	-8.92958398554111
12.3597828914093	6.55253976535044
20.3385645113018	-0.367309489017762
26.465434791967	-0.50207560744929
24.2906756065238	-1.06375063128118
25.0432539661862	-0.880689984515061
26.5027570034188	1.57308954967818
28.282564906141	-0.438209883068673
22.8343937555267	-0.987954790962849
12.4643204532972	0.837923044371027
17.7760760582434	-1.33964700427413
16.2237941477591	7.08033399958876
18.7127474439004	-6.33053628242902
23.6221889672996	1.17854094812145
30.1475184548345	0.386976901982258
31.8682964349649	-1.23638504626594
36.287322170708	2.54397016354324
35.1204154786852	0.567510204163411
30.7305569564265	1.31734847084425
35.0116678012886	-2.62053914666635
35.5684161335791	-0.749328960571043
31.0084075795087	-0.600771492246202
30.3572786796662	-0.73679436946769
29.1855977288517	0.271920555469181
33.1872306895615	3.02254701001477
42.2565433583438	-1.0667557588131
41.2395903386937	-0.00634501246820252
37.5962379297665	1.16378423122252
32.5370209044562	-2.72398104618681
31.8851676535355	-0.91708398264166
34.4857809036109	1.17714790340592
38.6213199903587	0.512382437592714
36.6683445327363	0.878252865249871
39.4961649578505	0.760871032480965
42.9669762238062	-0.231641145218141
40.5187667291769	1.82169816632404
20.1703726913208	13.0388987102759
19.0124874862319	-17.9668434698157
34.1950009038887	2.10766926243906
42.6475387980034	-0.139758913769152
43.4430685895271	0.641301181458125
38.1011996206142	1.64326717909619
24.9521693883327	-2.41664307648072
11.2135029036812	2.81833919159655
14.8342251669765	3.61593609740961
26.3484680884734	-2.27440807618871
36.9413218112387	-1.88887299132197
39.9082084674303	-1.5646888970563
37.2236085724817	1.24136755644527
35.5780358316855	-0.333853194798154
36.0366701555782	0.354976758764552
35.013332000527	0.0487303506923433
33.7160909974953	-1.32236380977565
36.3464031785345	8.10209401436168e-05
38.0677264880546	-1.55875073944635
32.1787391811129	-0.0389615512530652
32.1384314185455	1.95656703310908
35.8537212961931	0.792116065403274
34.0117910006434	0.827600333984227
36.0092304297613	-0.0677847348871479
35.0261923657908	-1.60745349091884
33.9580372832013	0.69397911419049
37.8642223625961	-0.559199817284583
36.4115997755047	-0.269242562050906
31.8149673322994	1.17303696534888
32.0554940093531	0.174262091584483
38.2016453908107	-0.999767419010062
45.5979639619376	1.87405812485971
37.8300402646903	-0.226695093008515
28.8598055124385	-0.936143141009959
27.783708527215	-0.352542330129615
29.3164329638024	2.1634349646535
24.6323458913908	-0.670122657238276
31.8485681512273	-2.38600185306956
32.4089095013113	-0.964733100574024
33.6804471269687	2.8159691252603
33.6657356976302	0.871186554893641
33.518487997952	0.570910061062412
31.2584007567906	-1.44960890272279
30.4407673862683	-0.290478216553065
37.0130263595418	-0.0954201468644915
32.3261374053631	-0.614902351355077
18.7912396324755	-0.303697999281936
11.744165227825	4.4031126925165
9.89478521760926	-1.1529652968531
9.32009510418677	-8.56191511411155
18.271575861647	6.52893884735046
28.4385541422275	-0.126195415564265
33.2557075744107	0.519791290014556
26.4476200497414	2.17225675845877
17.4863664588343	-8.17481217083725
14.0301344134666	1.65034345751569
27.5472335672607	1.47051717553207
27.0056240409043	-2.05152854272032
30.7253640467826	0.919833858109271
38.6208790246951	0.728471031186431
35.0445232002052	4.60613574001593
15.9187133372401	4.75122976496077
6.2317742672456	-14.7053448297084
11.6404579441198	4.92866059419863
30.0778631815142	2.89762058125164
33.7027561622986	-0.635999366301361
31.6442951609707	-1.30190022716385
25.5450523151568	-1.25173262677965
24.2538673101212	2.2972026648454
16.3407125125	14.4105225091786
16.1117521855745	-8.38002248005624
26.9924859983565	-3.79698139354474
26.7017747965721	-4.89647136081765
10.2029578061208	13.1645260953924
1.07306736263852	7.40004536775667
12.3120200098245	-20.5047457828885
12.1095603191874	-2.26479071773085
8.69211592511583	5.13575560871744
19.2997988518996	0.614240645156002
14.5690564551841	4.92849221482
7.70656016885516	-0.0943291632052476
13.5906753816026	-16.5541388453928
3.07119897500178	-10.2554532136489
14.5511651636278	24.0591414514192
7.48842722738243	1.77543136689534
2.06139585255704	11.5639694250045
6.86375716985653	-27.4436604262164
13.5132006464102	6.51619128617893
32.6662160782937	1.39803323500219
21.3919936770091	4.7495023367393
18.710993327546	4.65858942932315
16.320004529805	3.66572307399429
14.4441527304358	-12.2312252865184
6.67432008691104	-11.6105134429322
7.6458276303637	16.2663080378697
23.9012496562948	3.39815111881885
27.0642280685402	-4.66987607603993
15.8441242768937	-19.4713183486643
8.55663083334658	7.01605632755711
18.218370716088	10.4661412982164
32.0184673349641	0.697450086819216
34.3815977546231	0.649376540747888
34.7574365623544	3.54169540782641
33.4171830874479	1.16303590099991
38.0269300040519	-3.06050202550893
39.5842346235841	-1.50577695063191
37.1879260567288	-0.981493704807979
38.5814124823641	-0.592191085663545
36.5209411313154	-0.592041276815654
34.3332219933902	-0.414497872168169
32.6418266767012	1.91073823311119
34.4909493139684	1.21302874746402
32.6563337708051	0.657037440682875
33.4366337504707	-1.66877338609153
38.1283962400528	0.309940625774253
38.6333952829206	-0.0942719207839831
40.3104472462836	0.825104381770169
39.4948694888218	0.917321841280957
33.9411648366953	-1.21343114496707
32.5512695474877	0.773570743232443
40.3408881684833	-1.59618906583415
44.7602217270978	-0.761082394745447
32.8281738493713	0.928899282770507
16.2277209477361	-0.0413221921259765
22.768410059703	0.119906959440592
42.992201695225	0.751528346727485
50.2158709794581	-0.0124505598727029
45.4147079452336	-0.233072164570763
40.4559711941945	0.496867822402137
45.2908199083607	-0.740866238294414
50.6451572931633	1.01708876904816
41.4990452704664	1.12136719758891
32.5744330792843	-0.987407698439271
36.3091279769719	-1.06142159395958
31.1379256241794	-0.651897284637554
18.2071869460861	6.68338505112613
26.8873712244859	-4.89078359816344
39.4661835827905	-0.0220019235123827
38.491655869009	1.2972462780679
33.3838542891338	-1.16654753454277
31.127440312021	-4.52755036574551
30.8006606940705	0.689579073002515
31.9306476283231	3.02750582061091
29.9370445130372	1.45719085320855
23.4587640973963	0.541488656121125
23.2826774571291	-1.27655128781299
30.4996813618845	-1.07603134689065
30.5637644606012	0.833945174345133
25.539077346883	26.8312404944493
7.17165570322403	-20.3662580726294
26.2476032589075	-7.70978187837634
38.4690325446204	-5.11054274200032
27.1423630713299	2.23393207607448
26.2401546447333	3.69894493373915
28.7226207900972	5.63868924660116
32.9373555609176	-5.48312500173714
44.0924467575919	-0.55707655119912
48.1961301042301	1.19806138919092
48.0306749641612	-0.679056163419022
43.5984901808537	1.8471621537517
37.2502360690545	-1.44022556539256
36.9626880957357	0.303153087890867
33.2254619974934	-0.592372482699484
27.9794824329977	-1.66298318789972
14.4221357278073	-6.94467397170432
11.9657994924218	13.7278450892747
15.2822051325019	-7.38952430168477
14.9025920977386	-8.34065051564446
16.1248205595107	4.8522350068515
16.7769657147142	1.02108000600754
13.2457576044145	2.084299532059
14.2496090496394	5.37138466367838
12.3582498029361	2.69985281565892
16.8235473571647	-10.305210722706
14.6884337760315	-0.228234602264455
25.0922884557126	2.47198721843646
39.7703401947456	0.878642482551046
44.2453865514205	0.364688759291072
42.9724757455317	2.2145967170266
36.9206137166616	1.10075391128792
30.1525079546729	0.776622759583026
26.1152210335935	-2.82286546253715
26.0348923878511	-1.00337229754738
30.2349008593644	-1.60673329551596
27.207702171362	0.966141939277667
23.1336338754904	-0.577146195156522
14.9430602854988	2.44910125677097
12.619984322615	3.99299825131641
11.9449101946715	-33.6763497037296
2.10853559762971	13.9312040873117
10.5114759764381	11.2168072108714
25.0415690847088	3.81132212834798
30.5129604963816	0.505493850605175
35.8769406714628	0.0756779994274952
43.5156420921585	-0.612668373196746
42.6569530169378	0.397184388055229
40.2215204618609	-0.577219897105372
35.8974830424704	0.653879990336856
28.3905675300628	-0.609759729621145
31.0331903942662	0.627040416189104
36.9446976137928	-0.558953920644112
39.1195137017589	0.347592835151743
42.7818733359416	0.674075231219742
43.7687407960961	-0.853350817831913
43.7973490338666	-0.193278377980623
45.7490931803265	0.150879109921436
46.8196527156587	0.662525208017534
40.495509613876	-2.22869431240639
17.6401523576378	-7.23126072941176
5.85257407448181	10.625362763216
17.42619260661	0.0222169836165187
31.1620723372095	-2.52895848425332
32.7057856458615	1.80087553975178
23.3684337964015	0.35933557466515
18.0053197655927	-1.98293411724713
20.504886609782	2.65522532947607
28.444145018315	-1.90454973902994
39.4504705899648	0.784362704852407
41.2259872313844	-1.44543787302451
37.4909608098026	-1.20228910777857
34.0049473606244	2.96457792543348
28.4755664299221	0.236021977771527
35.5938718110414	-0.318669480801477
37.8559286852499	-0.311751538774887
35.8498527958485	0.260523108750683
31.5783168352081	0.0609399624917821
15.3827469111647	3.48472750878738
8.48572054096966	-13.0359427676547
13.0762629509596	8.06920959698442
26.0048977862761	-1.06717136624628
36.8466483689585	0.736798910379925
41.1489382935675	0.187255580840735
36.6474093047953	-1.26663973468109
33.7238857121636	0.0344842488292796
34.359626733652	0.20134609155851
36.401786533178	0.282977590739068
33.2810983949894	-0.630771308749399
41.6950311766043	-2.57976497244396
49.6362718796556	0.84683069846803
45.3038597162878	1.33391007517008
35.8726302230451	0.202788837234945
29.3665450824726	-2.10514893200837
28.3633320389904	1.49057945435896
38.7775852454126	0.276342886837945
39.5313281404284	-1.58728610963761
29.848536165415	0.231429656082062
28.051187415386	1.7083701885207
27.107579633184	1.42829933442532
15.9543697786674	-0.523862510544071
19.1624700732202	0.105533227246648
24.1042828201978	3.03112525411309
12.198193760332	18.0575747508317
21.0509943231415	-18.511056641466
21.0476842765721	-4.10659856415154
25.8663944824003	1.35014802973945
25.4464995598272	2.31334100265587
10.1818568545986	3.37239889071895
14.7826599259048	-2.4290788984312
14.4892066179557	5.11029095882958
13.6456416968363	-7.1545895716032
20.7170604927278	0.928176099404378
24.1271614751085	-0.996256633853628
31.4633535567104	-2.50541214400375
31.7587091304372	1.62333944027008
31.1009947183435	1.534177080543
30.0472408256559	1.29450835332205
24.5483995801846	0.734687796057399
25.0781086010056	-0.524742597038306
28.3573933410278	-1.11429792566465
31.5383872198944	-2.44152096028776
31.4017750897447	1.28188680199354
31.5632719442842	3.41846274967942
23.1520467423669	4.18758067979805
22.3451911477718	-10.7007122108017
28.5746127921243	2.9114920714401
31.3611123271204	2.95723921374358
32.9047251631465	-0.0498427601660092
32.8462084751889	-2.14816495506034
35.4261265008586	0.454695438541515
42.8437978638648	-0.650035232782769
44.6750201755656	-1.52544683590435
38.8798408602781	0.815224707145966
36.335972538748	0.836597997046086
38.0757720449064	0.101622314678146
44.4400755610762	0.400775175670248
45.6104622678485	0.175064409288752
45.7801039880659	-0.390276921474429
40.0780074786256	-0.575547238344387
33.9020448266432	0.214854490716262
29.0657834194063	0.510368959757856
24.4233503397049	2.17413058586115
22.380519310882	0.753536248804986
22.4572886938164	-1.42727396535665
27.132258351359	-2.26527768590113
27.6128147904528	-0.399469817723265
25.8463958160979	1.93321344438291
27.4291041383609	0.562328120762673
30.319955756114	0.874685495527149
31.547413999577	-2.85967271582367
34.5218989792007	0.221209323688754
35.9742921973872	0.787885279432322
41.8950613008179	0.499246611794327
40.7529403828757	-0.954998979603093
38.128380105334	0.834671606602297
42.165225989439	0.283505958835189
42.3531958504678	-1.09769575756423
38.2980512996297	0.355549372614964
34.8562419046089	-1.2316576854909
33.3471625656245	1.17718959365668
30.6774343262491	-0.978320840813154
34.9862953246217	6.18938307773091
8.47058262162175	8.63634406079152
12.6636157131016	-9.08410233393432
16.1588077229582	-5.9823523035573
24.8636931120127	0.00609915955215867
23.8786284718022	-0.156556088680928
24.5355549225713	1.62226045098068
30.004820779312	0.888149915167444
29.223707421285	-0.0498217002613917
25.719763566401	1.14579666809523
20.545605596447	-3.22993268375609
25.4849500925293	0.592608281966723
28.525848056356	-0.449142007533092
24.7716744380024	-1.82026913114323
19.9644282590648	3.48889725163719
16.915987062164	1.27248936469265
21.954789034599	-5.33282108255465
37.0794305378371	1.81832572946012
31.7731631571666	12.5049693415548
13.3830588628944	-8.10067528896625
20.8107885331512	-6.76299393566713
25.5034738541946	-0.395819698978555
19.8342510179885	-0.280445082705765
20.0654604513632	0.116555894447036
21.074229895993	1.17561607009839
18.5460109964587	2.01556019051291
26.4343929309147	-3.52715033436877
29.6325657966055	4.88671266347371
28.9913351549196	0.715324916132391
38.1243158579967	-3.91049681670438
42.1812277718958	2.07788631569984
38.3630508660345	1.85514753220146
31.5078295600934	-2.15807417110514
30.1873981766883	0.0902462088016108
32.4125494928789	-0.455671854272
30.1128592726274	-1.89318952692925
33.1690394706777	2.78969174293336
25.2369714726885	-9.98406281394632
12.0973133834154	-2.7028893772803
13.3443731162456	12.2322194236175
14.9418312174022	5.09203641168416
6.96697061422607	25.1045815559282
7.82224867903573	-18.0158774632285
13.2438220255074	-10.6509005300525
15.1968551917167	-3.01937285723552
17.0200202721177	1.92702653489432
24.052516758023	1.52769366369227
26.5059979005476	0.489909282743174
25.2353140161392	-0.654114789740216
26.4060122542024	-1.78007170162403
21.4413041797378	0.89182183686041
22.1550079350079	-1.49834652853091
26.4034171289157	2.96046762115348
26.6496949517082	0.412654806787291
24.3630211003671	-2.88326409221142
26.1534639402536	-0.794197325292145
26.082420306303	1.36358813752404
25.5185199346517	1.9875789601049
29.4763724347959	-0.864453335627664
30.0719144999079	-1.53003647485212
30.5555382558778	0.317692962607367
32.5708924890086	0.237902327351667
28.7276385661562	0.251148033068346
24.3972409305941	-3.31997077346986
27.8073759029372	1.51338089589691
15.8583982015875	-5.90763024851047
4.02636584969233	-3.41673117083931
21.8274912686514	10.4000485443438
26.8444719673568	1.17944443536153
26.9089201853818	0.332684676078802
25.7620095405189	-3.00011105876453
30.5488645531069	2.39107750409204
34.4598337703516	0.871040934388315
34.8659136861787	-1.02395344527655
24.7233373324601	0.514461415973051
21.2927293493432	-0.555516848501881
27.7135407595784	-1.89964213945355
30.6611281755705	1.25302414404683
16.7176552153299	-4.48683905008575
14.6172360670271	2.88080518572134
38.6197354150259	2.22394115757114
42.6736004898451	-2.52179603853024
34.3299989130561	-3.54347550735443
30.0608399447121	1.9083537547889
28.8632618213639	1.23905084752127
25.5315573902671	0.430799615741517
21.2443508197654	-2.50908798390736
13.0670758879792	-10.7904489711814
10.2699776324578	19.0279088063239
12.8154977953711	-2.90430239689384
15.6925332559537	-3.14517268728843
14.9354050981488	0.613116454261594
20.8952918303396	-0.673497703006868
23.3628695520255	-2.03918178293334
15.3094773763561	2.10606295152996
14.6151864632936	3.64077998095005
20.4686727710825	-0.522300851102782
19.844225344686	0.371897092419982
16.5011341312433	-1.56466273680123
19.0050669903253	-0.023551519371817
24.1891388672181	-0.481231400481808
22.9980785830986	-0.0845885356818643
11.4953305236722	0.101348033546407
12.4296696552589	-5.05801589432761
14.2356801272865	5.49112000992834
22.9732119377847	2.68971744521214
22.8442169330609	0.239396153198289
22.7423893820915	-1.73007815974831
23.3693876491736	0.357545977684406
25.0569634452267	-1.65197485992478
25.6826291506375	-0.346607084065334
23.8958938830854	2.48687042962305
22.4439068836698	0.739119670471829
23.4269023322201	-3.35522837984605
22.3694421511311	-0.54535812712619
20.8682637095973	3.09298227715503
20.4918267112143	-2.65377063193275
20.4918267112143	0
17.1502729569235	0
12.8000995906502	-9.46913981984578
29.1472276630269	7.4619692414973
34.6047210327782	0.612949077541863
27.7074181245614	-0.388227793448634
11.2566509903166	-21.6057142268247
4.63861377234989	12.8280782296773
5.74779340020135	2.84688247699807
8.2467769455229	1.31496385153657
3.41395448265825	7.06556303913274
5.79725894382426	-2.77229882591026
24.6762120992761	-2.91889535024544
33.0655436738123	4.03348672492427
31.7049282939528	12.9850357091812
28.3669890176887	-14.2424665546914
22.2135966646418	-4.47712515051135
2.90716241006642	11.6265471513999
19.3844764633192	-5.84948440999246
28.6093377000795	-2.66342327557687
12.6381390430231	5.75047568758764
3.55717394864053	9.98398364882305
8.69225623661508	-25.3618529729764
4.60609595665994	7.95448489632673
16.8023356767229	5.84067498846771
16.3987580334382	-12.0744005262524
22.9905062568254	9.42819638085989
29.8949623270285	0.449284236346741
22.7979101359069	5.91291058114435
14.5821110215431	-19.0651236019963
24.6420853988672	10.2692035334964
43.3831697323507	2.55325682042492
46.6766792351905	0.63909082505557
40.0444334687214	0.617492019310814
33.7903874092204	-1.23794607009508
40.3077265650932	0.0785428029409487
42.5796319454442	-1.11718345458439
32.4163595777767	2.76241850772771
4.71735299005651	3.71567525491568
0.48242156959001	-11.2722224539001
6.2544775617629	-0.324317804170725
10.6924732673622	12.9507664309123
14.8640051411793	-2.40813110333694
9.13465414319212	0.197197821927668
22.6805500530436	-3.71432885196571
33.1083417667207	-0.330597784489934
30.4173619989956	4.89288710827341
4.07418873554133	-34.1976931011288
2.14039998603915	48.1618768656237
14.2658304944493	-18.8966172891254
20.5131274550292	2.44723698688315
20.9699941903135	-3.16417553541134
13.4251431123629	-22.0088651003117
11.5826488577976	21.2869443732289
19.7965062683112	15.0641098435173
17.9761690934708	-5.02090335183823
22.2144640009727	-16.105743165045
8.52167037961615	11.6448756334448
23.2215728626071	1.26321752755906
23.7111583728808	-4.45027412441891
19.4323838195821	-3.32924456148562
17.5956246247536	-2.45190984029857
15.3991499423592	-5.68015316494366
19.5524168128828	7.48407335266878
28.8222388943037	-1.55762188796647
31.7599655544143	0.932913222677973
26.332012429933	8.65690912239435
17.6675245272408	-3.85504423463283
23.5217233900407	-12.0500973139195
7.9768708933901	25.2633020888593
0.535030178226042	-22.7510707144143
10.4546786200411	-5.56996680921193
12.7692262149845	13.7621423759121
6.03669627904727	-0.24180176228935
3.62166310607659	14.8978274509777
7.77620451685722	-25.6018944355043
13.5881811341043	29.3399000768734
19.645217796423	-21.4242930898329
33.7180393991203	-0.824403007641302
37.6616399398414	1.44833803222889
34.433268899673	2.64795448397555
34.924231220323	-3.1412576685464
38.6713935963635	-1.38911480384227
37.3541666047591	-1.0214558754558
38.2984564214381	2.90944231987913
35.1045060790002	1.24167544058548
30.5368864233369	-2.03740593389077
25.5421182563137	-3.6176295199284
18.148249903206	12.8763530653879
21.0131694222159	2.53340768385816
28.0051732823091	-5.4704919475228
37.0522184578289	-7.31657262073015
13.6309365656911	-18.3896302027117
23.8857043303794	13.4625561721208
15.9390154993257	18.4274076131591
19.1437738991743	-14.2463496703544
20.6664732871794	-2.9800732016837
13.4266235582841	11.1805865746545
8.75367067344934	-25.6286238443604
2.02533133115356	3.94867295397125
9.91527536287164	17.9734453029645
18.315184574543	-1.29843403439572
29.0039881790077	-1.340240582593
27.6767456720756	2.39600480727872
29.3078690295256	-2.77230527598437
35.2585558316862	0.00775690438176491
36.8983675366505	-0.879838865593884
39.5652884116065	0.852556328228824
40.14685198576	0.405324057465035
35.424391140768	2.3707904343904
35.6325353802798	-1.70140330468849
34.7639281521416	0.552870109345078
31.823726500149	-1.79340417132722
29.3800958189093	2.74473114703468
34.622556390197	-0.93465425122503
37.4822639323218	0.0806607272150778
40.103147168225	0.958160567833848
36.4755219236947	-0.735970849152281
40.5478080327325	-0.316408602469092
39.4122379889502	0.638935013712655
41.2487713062776	-2.0322844908439
45.0013209146152	0.0274516151336544
46.5528349183324	-0.641558624936396
44.372941259891	0.676974101036064
42.3863497027955	-1.83620230224518
31.032888726278	-3.20435924528628
24.1833382473616	6.65541089255511
31.9639584635835	1.16125906293452
29.3553810612772	-1.23648381444563
40.1398431395552	0.587245765425407
43.4240990737765	2.90412310269643
18.8079486283808	-13.2324729297032
11.2934280422178	19.1537230562249
16.2201902472466	-2.8369350726991
38.2663751112312	-5.77964747560902
33.5452251465704	3.32997626215513
21.5559450014726	0.280730022358924
17.2224666376044	-7.6850094490418
27.5409695272494	0.134676963163389
39.6190222067178	-1.40951222200845
42.7293597435623	1.25482860996007
44.6162610011994	1.24988912511721
42.9692392076277	-0.482587563839497
39.5809186056513	-0.22764183927766
42.0881277040275	-0.0377401911305282
41.5327952507876	1.69307351508195
37.6318817911974	-1.53608500959815
32.9629404610414	-3.1881222579479
36.0246033705551	3.22312892351821
36.6941307889732	0.598921289456056
18.8484282047153	6.929488361073
19.3331508415656	-2.88038353015225
23.9715727508914	8.39171529384879
4.28883913484626	12.1377202509819
5.43205635700239	-31.0429425738779
15.2324575993085	-2.87895211301141
28.873697927044	8.00607433617608
38.3000867126112	0.646854779282278
48.6118391399753	-1.62635366967621
44.7555249664321	-1.6941728574631
41.2305648199926	1.02446682529587
42.3468323208552	0.84592393453857
38.129377530724	-3.80933787671486
16.216795792762	-13.9632099264348
14.9179217183453	28.4855419196341
11.6652554248482	3.44203523140687
14.8544712882122	-1.90890715628554
23.3214362184363	-4.50259341298281
30.2270680194347	1.17452539317872
26.0992305328163	0.620165849712021
20.6540686793574	-10.3931188967355
25.2818726369909	6.77936755696318
38.8577989455423	-0.798901168939505
37.6511011418022	0.759515315631138
16.5582196040962	-2.6114127936044
15.7183982057588	5.61948267732201
28.3576673737532	-2.31532439516225
36.5481421504432	0.337584868879767
25.5492679840393	3.57929319375493
21.4058310129933	-4.77109783309831
36.0235958720519	-1.99841832518491
33.588116919484	1.56171089522184
32.8668419783899	1.72771336833315
30.623361817474	-2.27462846332499
29.0306178094103	-2.04670056479208
22.8905009698748	-2.13034477644777
6.01607871081649	-11.2733842024607
22.6519895201053	14.0384531679687
31.9153207911423	9.86984821684555
9.25034843156115	10.2590038223512
20.8723354612402	-11.8380939665952
13.8505426926587	-4.19356452631435
28.080994485503	0.772875272054379
35.0232757845926	-3.57871177523407
37.3779578818543	1.52916641505945
24.9552675523497	-12.1090333869113
5.29839252143449	-1.76873987486852
3.38454877370939	-9.55164230249788
16.7065150158772	28.6930922237005
19.4518242091223	-10.7462774873825
5.07902413759856	2.94725798098573
11.4859339461631	8.21659995346467
23.6217532639612	-1.97084675178411
29.3378393889228	-4.52220355299945
30.0618289763071	-0.386965386790625
31.913197562138	0.645702230506344
34.1351603886611	-1.95338787677381
31.7923995933835	-1.77570932919565
37.4905516026359	2.65398159923935
37.2438683332417	-2.07520710301974
32.4205030274046	0.664754911840651
12.8752246138268	-0.349341123747083
16.3682511467889	-4.17501377227671
34.0575771540358	5.82423712176579
38.6515518587768	-0.423448268656641
27.0163999673376	-3.7366582351773
26.6467286799386	-21.4895515523311
25.0964466969754	31.0090711023895
15.7427460748603	12.7192791824283
19.4271340760237	-7.95718379758493
48.3927813001025	-10.2989206848002
33.6481506250147	0.890795251416552
33.3676956768448	4.4411222415257
29.678573785401	-5.17789229885737
33.2663707950354	2.07118085493084
34.3781441929635	0.156188333114857
31.3383375974455	0.995249907863718
18.3741833827386	0.355542725915241
3.81317263635114	7.92736945091202
5.80369201495801	-24.8001953386563
16.6447191705189	20.525994861958
31.0953288478907	-3.95398327302605
34.1365824035883	-2.1296892532298
29.6134740811666	4.28381387352831
26.923001056786	-1.87715525370591
19.9894510688344	17.8634861964228
8.17807661219841	-31.4447493217748
5.85681360166449	16.0922191818878
18.1664914728497	-6.74958445066634
29.7533535683673	3.07465341600803
33.7594627310909	-2.34831261168727
32.1728520252197	0.936856991181116
24.7347608175562	14.1905218231881
8.11527018900734	-13.2883677636706
19.7606040512412	-7.64867622119528
30.9122232047234	6.78625778419084
33.5006337320162	2.20284248099538
28.4545115148106	-4.39531227192222
42.8651977962117	1.48061053934875
41.4758287199223	2.08224364960538
44.5716404477494	0.794028798204765
37.7883943773808	-0.725279829460813
33.5263483191279	-1.67986826584741
31.0257879257492	-0.20450024498732
37.185868673272	1.0668986269456
39.2283643001852	-0.552551208778416
24.1479251829932	1.11136515309298
9.67234964757349	-2.3323872635698
16.6183791220031	-0.193935787374011
10.2242793563064	-22.2765257746171
2.21231376965682	-4.96346954324823
1.26982689709328	29.8817032703829
3.75633049830452	-17.5026759363461
9.44135979367517	15.3685324763471
39.1158050668726	3.02702680555589
37.9728617271169	0.0897383248435162
34.6484492755492	-2.94041806133145
39.0767273798022	-0.301900675291972
32.8924673907809	2.37883856794219
35.7014584750262	-1.46276566725252
37.9742609394232	3.61716744288355
31.7587386925861	-0.423271553532927
35.8389965385606	-1.07294039430624
33.9816348419925	-0.7268835874272
26.2570075287446	-0.147430329425935
24.2041413615118	-3.29884471561221
18.9898949510573	2.98860303029127
25.8541937555074	-2.35156463610148
28.369873108624	1.28615025698859
35.3684945764708	0.220717672899266
35.3676220508632	-0.172097103457225
33.9602748831393	2.90678252330215
33.5459716653615	-1.59298135655894
36.5745150014087	0.315046523165285
32.0363239454075	0.692147862804958
35.2004663310688	-3.7522524111764
40.2052013094242	0.874950584889039
34.6609016729358	1.50555093152433
36.5881271052993	-1.73778641195754
19.7124277613614	-15.6315779378842
6.24268369580846	6.34256866240623
5.54967654010304	3.02746118466518
4.3206805744163	4.25283110106949
5.97033972872215	20.2650560145402
8.62933398873666	-18.6000235888675
25.942347149667	-0.216117855811159
4.38510951974023	-28.5457596811278
5.67409664618029	58.7347553530956
17.4271901348912	-33.6003187238659
16.6904835161416	-22.1805792263375
9.69049849299323	40.399715749202
8.8668330013376	-8.17196194606739
21.9940855996288	-8.02449713814011
31.313478355411	4.95847993504575
36.4127204684459	-1.88233260644906
38.2873366825818	2.12390390941053
33.6363342782409	0.317364851157344
29.8403461294921	-8.7054756425506
11.0130105137574	8.41020792934663
22.0496652321478	-2.65919505714946
20.5896424146711	0.682920972555934
21.4120753614308	5.26449347287199
22.3782310232028	0.7607570735168
24.4846136671508	-16.0470695778276
5.13094358266476	-4.80421782000988
7.54379987412428	16.9549564719469
4.08315063857006	-10.0730015624638
3.82638212012814	3.51190107788271
9.06476290791982	14.5424550332243
24.6093845272315	-6.44409813024015
33.5817254413118	-3.19776650325672
29.2930693527984	-0.383963143954334
30.6437201838809	-1.28474814067463
20.3618187357038	-0.281591432142982
11.9146917247953	2.35738000006844
33.7357350327047	-2.48547498654345
[truncated: 998,000+ more rows]
