# Supplementary material for: Hook length of the bacterial flagellum is optimized for maximal stability of the flagellar bundle
Source: PLoS Biol. 2018 Sep 6;16(9):e2006989. doi: 10.1371/journal.pbio.2006989 (PMC6126814; doi:10.1371/journal.pbio.2006989)
Supplement: S4 Data — (ZIP) [file pbio.2006989.s021.zip › FigS6_raw_data/FigS6_data_WT_TH9545.txt]

Speed_um_s	Angular_acceleration_rad_s
33.6025460235216	0
24.8452418160194	-0.509168313213581
32.6688356206989	3.10550064244333
39.1223585234856	0.103849351374265
42.6904575231932	-1.11637703917685
40.7136626913564	3.70139288047362
45.7889568186015	-2.8510924969582
47.1073826093705	-0.583868746113356
47.161862396625	-0.451596615620296
45.0414681002274	-0.579503435153419
42.9093819318788	0.961583502475567
42.5553485964889	0.0366308681912555
40.233545381422	0.951094311128192
31.0436553583532	1.13872763037537
38.0671014263185	-1.25865996613824
29.4201338255541	-3.77264763241235
30.300177978675	2.56491494931134
38.4116175412567	3.99708276278408
24.2922588146057	1.16617648430416
17.8932531993419	-27.3596809579771
0.526778106922541	47.3889705034309
8.89042180950799	-29.0589474172764
30.4966350780042	9.46183449832327
24.4286718404184	-7.61326537018089
23.2294814467719	5.71237684629348
32.4674546284107	-4.41542814498579
22.8925133849503	6.84416932399713
28.2052216304236	-2.93231571622061
33.1703348439194	-3.31446800994206
35.8118417292692	5.70657444092122
26.9895066041305	-4.04330100369903
23.3463832160457	-0.789889946587306
13.5165917850899	-2.58151995037082
30.9444003934242	4.19427274368539
42.7427337019927	-1.4288739263453
41.5730480788016	-0.461405623825118
41.181525667286	3.25632823790524
39.3305476717416	-3.10195615539338
25.1680897261223	-0.441510880893678
36.6182934552855	1.09730072602508
39.3765093763732	-3.49152670116041
38.9785847263335	1.69515835654729
40.8571174779127	1.36776562518728
33.497834983172	-0.520336702182465
38.5121865150737	1.23663044804524
41.2269332866906	-1.17167838301635
42.419970048896	-0.438981337945501
44.6270837838471	2.14215127838998
39.75882916079	-1.46541525874811
46.6897218856216	-2.20542032613217
40.0708827145723	3.60400593667351
21.9005566768293	0.461006525493762
26.5029432364907	-4.95873962076919
45.5424328641813	3.81952468398844
44.6035992762036	-0.732206292391198
42.6187949810534	0.894727331473141
39.938884444739	-2.68881315018278
46.7785127220617	2.22298557803797
48.3071951845033	-1.98667494081733
44.8303351479211	1.67667024293878
36.8944816531457	1.05948011882031
37.1506890952343	2.1446662284995
26.5320475413591	-2.3036817000072
27.1041444009124	-2.28872036057138
34.6602651486133	1.01215160519585
36.2419732103414	0.346868567831643
36.0780873087334	-0.141201066707628
35.1291264946772	3.20478127068782
29.1222890139148	0.301986771996336
37.0697214866083	-1.90578933858601
40.6000117951686	-0.638378506385604
28.6079650149525	2.29001018583283
21.1844305055271	-4.77227991017246
13.2148641723004	-11.3339846056071
19.3440244589026	13.3821175834916
35.8206392838113	-0.802714363828424
31.49987769314	-6.05734748217826
47.8701833135743	6.0174487897451
53.7820387012839	0.920144867241201
45.159327824825	0.721156576001836
32.0557342862679	0.1604089012038
22.6775909386726	-2.13302323513136
44.6536739892417	0.335133649161628
40.3912380529685	10.4916277119466
18.0835750186742	-11.5737801760604
40.8286486453937	0.131666435518154
41.3684560464837	2.95387814832039
43.1812134876406	-0.862706776737964
42.7068661185684	0.314683982618323
38.1212993469591	2.03675551407529
39.1277303414742	-0.549382006737567
41.7018733606536	-3.20679451033829
37.409792624107	-3.36283597894079
27.8386999870701	0.570329570549609
23.6474429519969	8.52710249832836
21.2389466334495	-4.80248777135063
9.0296117703047	-11.3243355010705
13.8256545975603	28.8421008967332
13.9335242050337	-10.9087788280385
9.17181286383355	-30.4075442098701
12.8535464041627	30.3555762527942
23.4308879694985	-5.50942591318222
45.063283938876	-2.08316534749482
53.9702580237458	0.0186739536436178
43.4966551674869	0.261646002192992
50.8479681922249	0.000382019114919252
47.5987053073284	2.67880155723096
29.1603759415167	-5.83837389160474
33.1295780643922	2.05417276502626
46.3043896165417	0.731663430377291
47.7928861432372	0.20755283131399
39.9414782179276	-0.154636820575489
37.0792764980027	-0.401860523824121
38.879308864523	1.79071004352421
39.5468167567046	0.826129543645881
46.789972324091	-0.415879400631593
25.8310992928407	7.1110197001511
4.58717316120061	-27.6092617055706
11.9274387580144	25.3907739576902
39.1138516538885	-6.58832357940583
39.7862115151326	1.21988483154019
35.1000117108834	-0.212219339967299
36.3361276381515	-1.08014821944985
41.3215776156096	0.83565689808095
44.3991580256162	0.0447662079140495
30.9851293745855	0.135166063580578
32.2674456981601	2.97976939042134
40.8065672278139	7.49740978205781
20.4147056594792	-3.06913615758332
26.6056099271439	-7.47033163703056
35.3730955575633	-2.20979564270319
33.9471284845596	1.01045549283251
27.8851856856223	2.92961483516146
40.9196474802885	-2.43057334988196
39.8191492457952	-0.761628146304174
41.0416330086871	-1.74591723611799
41.1744062479121	1.64679035692734
42.429926183795	3.06727121269662
30.7584701905692	7.76663503223937
34.8181164899355	-8.90501493765958
49.8322189684319	-0.561142036959523
38.9335967673028	-0.562573058445132
45.9074948679182	-2.053980979257
45.7993768229288	3.69038793675735
26.5630483321554	-6.50488009766785
8.67061357143127	-11.0166576560199
41.4602414961081	15.5491172373855
59.3429224240632	0.921276366980629
37.2695963299819	1.37540475672538
34.8084520441772	-0.930653109070527
53.8433290244664	1.62742130977268
45.8600267583295	0.661627269689882
39.2843209066724	-0.53051982254089
11.6943729072807	23.3669873042024
29.9828391201406	-26.6672717057232
58.9879477585263	2.4161989134471
48.5739178469238	0.174365479586202
37.9421290655307	-3.40812145456099
67.2174731969604	-0.472024158668703
52.3320625052397	0.00118221554299947
46.3535025271397	1.05698702837812
51.638952323394	0.156500185199745
53.5529499291273	0.474037369174808
48.780474167583	0.554920708227079
32.4583664046087	3.63817873091617
16.8034323907515	-4.97981392827107
14.2719362869025	5.44211985759956
8.72255292292198	18.6745282408934
1.39467290305373	-29.9262084516439
9.41023782689581	-8.97823103939315
33.1269783546334	15.0209447751217
46.4922613704938	2.73263637448715
44.2211641223199	-1.01075659380801
44.5805367593875	-2.33001217767777
35.6256711565145	1.11039025441119
33.0981448409709	0.331674022908268
45.4003517519255	-1.54688659236281
45.7647551208795	-0.540711145943906
48.7678212324583	0.412147772938837
42.3762225962735	1.46787043360521
42.34169332764	-1.6280686081619
47.6614351602349	0.354277048536174
47.6495638571426	-0.530520238304306
43.771382366988	1.75098770442898
43.9137025757479	0.714564256308239
48.4828875730408	-1.26157458032537
35.4153407398539	2.99466343096887
27.5832394934651	-3.47007676552889
29.307913898362	1.62686751102597
29.07155827539	4.52606232727148
34.3145316073686	-3.83179513446598
30.9631953456415	-1.70870268901324
21.4230723136094	25.580121560102
2.15540598658664	-20.2615878696965
10.9598368384672	-6.03033966549518
16.9178846671707	1.35190178362443
26.1239109294806	1.43235801567182
33.315668363529	0.982165436478539
46.2846098008639	-2.8884452143019
43.6852553982102	1.23092025030435
45.2341222032929	0.807369237669904
41.5705866064705	-3.05371619075885
33.7536779042238	2.89734813551675
23.3759324322888	3.54947292152885
32.3151583785889	-2.23389074139036
30.9053724378147	22.0288789697451
30.1095924005811	-24.1491224998751
51.4945817466162	2.11906421440247
50.1544828148436	-2.14523239642726
48.6450584881924	-1.15461923717852
46.0899595112632	0.735174958040716
46.8435885879482	-1.05597976763942
43.6243980013771	4.42491790741592
27.1914232656149	4.54212346562884
28.7767525519678	-7.88204298902181
49.1798451025392	0.597553259805171
47.7988951378343	0.116133154321756
45.5734238038923	-0.803623926535211
44.6576850947844	-2.26231087201216
39.3086160886586	0.459937412013028
46.7624789144043	2.46685373623953
45.3102495163629	0.279292113188989
39.4097855370018	0.948163111338081
45.4662199143311	-1.54106643460087
46.7041945307932	-0.645269969519705
43.9923835009176	0.0445775106529418
42.845765152846	0.460985866661545
42.7411964183916	-0.234919817751498
38.4871160460118	1.01013079824155
31.9076570597841	-3.68375833977811
47.8553268103979	2.74272499796294
43.0646817234798	-3.14679543259634
11.0845233761441	-23.74055068843
3.62279621982454	2.57843040658655
5.53856420923705	22.2602293543749
11.1371427354769	1.80497626495981
14.3675493152112	-7.72836251708754
10.6282955915145	-3.21530979976713
13.9022693121494	7.52116530302632
20.4562551237456	-5.74688178266342
15.9875443826418	-0.880877276092587
20.4941437861108	24.6511261198696
14.7106444519884	-15.1984283392943
53.0433862804678	0.892964658944018
58.6578538063078	0.660064503885286
58.0569031501519	-0.959841471524707
53.4767846479215	0.192785052859502
42.4896309939595	-0.60791685732509
34.7023311438277	0.652377719683152
49.8896211952303	-0.871571397737674
48.07435323294	0.493363752585382
27.1651106665281	1.38702573023575
32.7808697924177	0.726827898944305
42.9686060929796	-0.367434551616005
32.2283023922058	1.34463927931036
29.3594317374314	-0.960925191271619
31.7288163399568	2.12475400232242
32.4766506772451	-0.525585613831048
23.4489169268542	-2.74067426551926
28.0907157506692	-0.862962623317427
33.7162012585805	-0.53233923840896
22.4854762050713	2.20576679066244
29.4542282509336	0.522419641557678
19.0192036559496	-3.05776622808517
44.3718547482635	1.29952540738729
57.4852694993792	0.493573170655449
46.455229550144	2.86661442569775
40.0247170525209	1.18857165746942
44.418666574468	-8.24709774372145
34.4324156021017	0.108460184630004
22.8635203556148	-3.83594763748534
31.8591737504358	8.77261134977603
36.8843999586184	-3.50682060544291
46.9185371973841	1.78760624402728
46.7173917051911	2.87807227784477
38.4234186083471	0.175367817038478
40.4125258594154	-2.038331637397
31.1381119378653	2.080144738829
16.5057415167732	-6.63938139239488
7.30832814596585	14.5609180089089
11.2655127262003	-7.2989262767955
25.4151922850185	4.73378343512261
15.9684202718557	-3.04614841116138
14.0191572966034	2.14920015798607
14.9698062101368	-5.28860522905494
19.6851653339561	-7.99517320603826
15.3541537162652	8.1409433773277
34.3463798419821	-1.36248140874527
41.5213359318247	-1.13843741731469
40.4484337224105	-1.12491469209612
36.4266639302501	0.16692392398961
43.102036457342	1.80301851220194
44.5116546533443	0.093848649090452
41.5990078957888	0.0302958463419283
42.5775010018206	-1.5180159644331
44.9879060070058	0.336916245709624
42.8071557079583	1.89778044723134
25.6924964474786	11.9660838875296
3.75062653063877	-23.7230377609954
9.50162226587506	3.2625453510522
19.6147698359219	-0.861945235415229
22.4391915203019	5.83505431135932
26.5040227941682	3.09148212613437
22.2920539127204	3.82699260161135
11.2735045299974	12.2229792009835
6.53456505126207	-29.0473417820289
7.71645071823965	2.36737466472487
13.2546090081404	12.6458409198326
14.8273056066928	-0.97912626603253
10.8651777934422	-6.04613049920878
23.5378578784197	7.89544889166474
22.7184803127239	-7.55048443241567
16.363403732819	1.40908935289141
22.4058605672963	1.30177428563509
9.55672883767632	-2.3459935359507
20.9107898903184	3.52478233197852
24.5172728139912	1.56741547019831
11.8600964036569	10.4664080280412
2.52230329942518	-30.0396761356885
11.9623065176733	20.8887263526997
20.0110400993516	-2.06387285488833
23.1662580076375	-0.939511310117477
28.7985993688477	4.91248210173535
22.2640110155821	2.78420116911759
8.25033211128361	-0.303006784463588
12.0848265667186	-12.9443143425932
20.0542156748724	14.8736771391301
12.1485861310041	-13.0702458659917
9.46628661377708	-0.718125867733884
13.4291903631839	-4.90118379996132
20.5280350246116	6.98194939162946
25.0950743163978	1.46464003188814
19.1439940396316	-3.9915623019848
15.6894994986562	6.34793415605584
30.3299533932459	4.62432717538513
9.94877296431653	-5.98637997440263
3.10966668210897	5.72784962565467
2.8969105399846	10.2069886476279
12.2105303924954	-10.3380527382508
10.7606892019101	-4.16901314075671
10.0358839901602	5.45526376940852
10.7049144281327	-12.0022101787667
25.0581156028981	11.7400438054591
15.6730375144943	0.525753586965202
13.4220806097677	-5.32250617164533
16.583054539018	-0.760599893874315
15.5750445726438	2.00663995061314
23.04772983681	-1.5233917194333
29.4792864485092	1.71454908251545
22.367325891314	-3.95223688369984
24.8553555969852	0.698253036573999
22.4613228222934	2.0929851163866
17.2767180033165	0.0301377375553349
23.7001751977896	2.29274039580273
17.7893879755064	-8.54645876861307
22.9450831263855	0.586739554627651
13.9431136571663	8.62227650126229
12.0349040183872	-5.69934917122442
24.5774042918462	-1.84176469702005
26.1800634962072	-1.59152950701917
32.572506369614	5.17901750773083
32.3043610813829	-7.99201676423941
21.6282473670108	6.20830804845353
27.2193951618974	1.4888312805908
49.0803665318714	1.54446070966885
52.9371503074313	-1.47885624512093
51.2286244567299	-2.42663614118926
49.8750544453044	0.122555988878186
41.2994174454867	-0.210767834843568
27.2392236872966	1.11202077789852
31.222549734439	1.98290116747437
29.8486369676707	7.81494263780306
22.4593185138628	-7.99078657776442
25.0322733300332	8.31070789656859
17.2043091213995	-4.06235785026227
14.2564501558671	-2.27755641297041
10.9974713686039	5.64178463478891
17.8358408852315	-2.9781988443351
17.4811563462292	1.52797926693669
12.0179904057808	0.442036938572371
15.9459027886792	-12.2693233639887
21.1555637095974	-0.656172079756371
35.2552001812519	1.98523181422436
25.6125850447264	4.08016076798348
29.795914344555	2.42252321677038
21.0374195988634	4.95133895403673
14.8572766074401	-4.90308966056316
17.3278618973498	3.53625125775604
11.2195093296469	0.658489544392945
2.69332821285512	-16.2902188208252
11.8140376110658	9.69035140226456
31.0222290168097	9.8874504039884
25.8238292896573	-5.86519336968367
38.9326562806633	2.31798321350167
17.6233449420848	-3.50823594975796
14.5010450837528	3.90668168982806
14.1270896416308	-3.74587281745474
17.8925578395306	-1.87563648305291
18.5934733490357	2.31106327577391
17.0949986300912	2.85026617533413
16.7901393031398	-0.652150441686437
25.5291811201399	-4.11423583733111
16.7265298136695	-11.4531410113022
4.3162462833715	19.2915567256086
6.51274002863369	-2.36588492709121
15.9924426720517	-0.5657777500051
22.0335239894858	-5.10037764836855
12.2642189033122	0.941819590638565
8.14694135477513	4.19124982123365
9.7302619617069	-2.41490342720172
12.7750587090252	-9.11835081398486
4.099923106577	-2.18198466755621
14.3314286980749	14.6720782873123
17.6758182826732	-1.09983313786309
21.3815524154529	-3.763583087218
21.7189925166342	1.71423707922109
21.2279954482574	-3.36697064272183
18.11416236918	-0.881042299630597
13.7903476074882	-0.0109694135310754
9.92263600371653	-0.204449004713639
6.32224335548828	-1.15408388217969
2.81224219209374	-20.6629024882678
1.29515078572175	17.0925805369198
5.18534353759681	4.10983978355298
9.76507777434971	0.300651981934977
15.003573892751	0.00965149947741584
20.9849520555114	-0.17904265379266
24.7148693863461	0.593097735600359
20.135403654725	1.77958221639795
25.2527027915518	-3.51189843153708
24.8836398363777	-1.92970808256157
23.3522462576225	5.06820431412426
20.6588268185055	-1.2705512809921
18.9793933793706	0.162184941396045
22.0900562625476	-0.781181795285437
22.1586389206479	-1.06137518626994
21.048985337632	2.4457181723948
25.9610803475147	-0.740400955824432
31.2610595107775	-0.917719322271779
29.0376803600435	-0.446552496815195
26.2663119492991	0.0123760237951405
26.17642652265	-0.279689690506185
26.5990258280445	2.23535433296606
25.0783032200822	-2.84532638724744
25.482788668842	2.16498929844594
28.4130029740316	-0.0584513378996938
23.9125354537281	-7.28546099400027
21.6369880929417	6.85149222254224
24.6833681458258	0.558061283929346
21.5106905764338	-1.58792862190011
24.1803175788817	0.709051399109195
25.8498450748796	-0.297065889243441
26.0883132860642	0.26043273164584
25.7909718374338	0.254609794449356
23.1975129857563	-0.376194752766889
25.0423957127534	-0.44611042189618
29.088167407266	-0.722384976826244
26.5038328777988	1.53149142496204
26.1952471021579	1.55817083072351
20.5406184003181	-0.457334508441493
28.2801827619302	-1.61322158810048
23.201694383421	2.22859836716424
11.0015655534641	20.3442584192413
4.6121588268823	-12.9319954941844
5.92988499043078	3.34516590591643
15.5654995645427	-9.87093816144627
22.7137406664486	-1.57211028035372
25.2724713008187	-2.77583711204447
22.7980483730267	2.1784773136031
22.0486914374516	0.639815416609034
26.6556538480553	-0.74261586422133
26.1784210300836	0.818014616488947
25.152753649828	1.51613493392245
24.793022124825	-4.11306337988347
20.7948084677481	-1.42753024306671
19.6108227505035	5.24292061568632
22.3937516962528	-3.20937314522667
23.5262768431032	0.167052816798727
22.3693009858795	0.674068025715493
26.7690569860932	-2.10199099228653
27.6408421071053	0.258424904474722
27.3519869595028	1.77824887185958
23.6111960464359	-1.4429474884669
23.4283119950114	-1.21252151151755
24.3705658953982	0.122846344169083
19.6146564700608	-1.66982806640506
21.2233918622984	3.44504075469336
18.8944863178738	-0.656897519973394
8.64476580863094	-21.8998038534126
0.157291575575714	21.6108708731536
2.95567824914373	-23.4146926609308
3.42953788080952	26.3228084894362
7.73490707938188	-3.58527841625804
4.14388769596309	4.4303156802112
12.1835071416489	-0.386165984419319
2.25871220480282	0.45570067069224
6.20840710437742	-13.0118451289058
14.0278228144307	10.8569317298511
21.8450656470421	-1.42962423490637
16.9187296741799	4.18838060154558
10.7926167360261	-7.71544361706879
7.52824350721447	-0.0984251982936462
8.65572110146053	8.69713390347713
15.7779149238083	-2.17611451797505
24.7967746546305	-0.641671267235433
25.0032449973215	-0.874042301831361
24.8716652082664	-0.122896511289584
24.7624229557826	0.563446837080833
25.385186996222	-0.332210142443815
25.3546494600387	0.297545297759262
25.6108171509229	0.523171586189068
27.4176263894995	-0.518674799439338
27.9754128856219	-0.853752862831533
30.2795278373809	0.317103434263341
30.4588904054838	0.254794764387779
28.5755366040239	-0.442517238663504
19.1957631356187	2.9711379493265
8.93368171007556	-22.097877526466
10.4101750854227	17.2064958142871
24.1081022764476	3.64019599105503
20.3196403134642	-1.5357760488007
16.7064167542769	8.01984462249195
14.5493812802485	-8.1904689584852
21.2817469097233	-0.207742659711897
22.657816517412	0.234652902255073
15.1939740512314	4.66496333290704
7.1622395333055	2.98554951573015
7.77037129322661	1.27512492398934
32.5839501173117	-10.025952388137
35.2040969073511	-1.34813800378841
32.1917239667369	2.62275379635199
33.5663603730966	0.553388845299265
32.9460451786973	-0.19184784129426
32.0022810757548	-0.526845742839638
30.7563165049615	-1.72838551862
28.6001671667253	1.22331722406679
29.8742985134694	-1.60773986686652
29.6098104432185	1.47399796384307
32.0939469986031	1.72578358376486
32.4615920348161	-0.0352026209847969
27.678462779626	-2.3581599213175
28.6053412533889	-0.404588879547438
28.9273941315073	2.18993950475911
28.4431268993911	0.196819293110925
24.6503927728307	-0.342370577530484
19.8654494614661	-0.58696894501791
14.8475413977199	-1.50355171751959
9.70963855877291	-5.08299786834402
6.03973899802746	-2.61865700360183
8.86440828798005	6.40862624836072
15.4933258230689	1.86334840086585
17.7791901035046	-3.13057274406631
9.67653579787951	-3.72361777051675
5.21986267587287	32.6857129278986
1.3206371112773	-16.6757910647002
3.13784382739011	-8.07731883227309
2.89369269321099	-13.4970995320681
2.61436083408384	4.19128869429295
5.77992994555573	-1.29294775898516
3.72492142636407	11.4618748260855
2.61795630472935	21.4829571645503
1.15033173812379	-40.6106001420761
3.38029986036234	21.6108461473649
21.0540850242393	-2.69082190266491
26.6121000859145	0.322482550024361
23.4322314768973	-1.35120447153899
22.8646372799647	-1.36551220045189
25.4356779005604	3.30639096407722
21.6392210062527	2.29635762750739
14.1126777315765	-15.0684486282004
0.545592347028622	35.2200838530661
11.1204307577133	-27.2335317962196
29.1848826868515	2.91782557233624
27.59796306704	-0.0665836351733215
20.5973758932986	12.7482103624329
5.40278799762423	-11.3136899112373
3.1973179637742	4.67248948618122
5.52967968726104	-22.4699202789965
1.87584244394644	-2.1431534016155
4.39581162899602	49.9175173714351
4.59316940266217	-45.1309312890388
2.61671926087037	-8.40997686837662
5.75038041557319	3.19451034866877
15.0779975521775	19.7029446704059
13.6790608810128	28.790638636904
7.28231134364392	-25.764739597868
10.8945864300838	-33.7994531209275
3.49664360805302	14.7105344767228
8.82179029370592	18.5711060345626
1.54281881629578	-23.4339052006758
3.85675117460921	-3.65275774139859
4.60987883485273	18.5974012708792
2.57227916233752	4.12629085772371
1.64850328490342	-15.5840109186924
10.6672163305167	20.7267829174644
12.7925005606966	-0.768438411072843
13.8316967169991	-2.72808485190744
14.5384433286708	-2.33801233656322
14.604282643426	-2.0669728915309
16.1389415532874	1.55199569947373
22.1561236233708	4.42489703442966
29.5765862705418	-2.77304145300032
26.4375968658992	-0.824812815084625
25.7052833519836	1.7013398527997
32.5605049569742	-7.01905469449141
18.3494650412807	11.7658292619862
18.2688300945683	-2.67297717218415
23.5428966949037	-5.16844334848718
23.3918561437822	-0.590231129122249
21.7508307324576	3.59946188798509
21.8094265513703	-0.449750372891504
23.2382061453584	-1.14806835612884
23.1898420260397	1.03483557204975
21.9042769968519	-1.06593425875231
20.0566565887103	0.70224731852004
25.3388873620726	-0.149295767322627
21.5816447613691	-0.732948768662535
10.4132383540844	2.69079829129844
11.5018394382731	8.03848650679037
16.3009605358885	-2.70222198878778
30.5735988161875	-4.05724046722356
26.2936433621616	-8.69203497965264
17.7075495501549	4.20982092533421
20.283384528985	5.22842572748949
20.0726303330615	-3.26726969953402
31.0831682721464	1.31904789792391
25.7477712779049	-1.69079955192412
20.9454525280985	-1.71620808594747
12.095382163875	-5.84990784716222
13.9548413353066	10.6871855386015
8.44391674340331	-2.8193921450494
11.0015692447687	-2.94962653807245
18.9799073727304	5.69618696938301
16.8030624630706	-4.79404859243774
16.0715581495066	2.877320286995
17.2303932885449	-2.90016352821353
13.8181217257653	-4.97558869688824
9.34646059977142	-23.174834245231
2.23545025553736	22.1303011104842
18.4718793166357	-12.6670251524802
29.2661660421745	23.0184418202876
38.7479492240052	0.0789732138046648
40.8359223436939	-4.83900584657443
38.3079307431351	1.17204289271362
38.2296437562917	0.920674392950745
38.0029089491006	-1.06043497661888
30.8105502553996	-7.28276955260906
23.3265962757482	8.32586055142756
18.7399126830975	5.21668454763089
12.4022861973686	3.33729442853766
11.9318995707433	-2.78625942161166
17.897148713596	-3.32208015740671
24.3108167135587	-2.20207095899311
24.3471040392524	-0.146026340134548
26.2132479972818	0.0746310013919226
24.6862131468539	0.0646032616813167
23.9176079427797	-0.431406735341001
24.3551304019042	0.365383638571399
23.3680500627096	0.159658643489683
25.5419209000848	-0.161350004470105
25.2726231256744	0.461379749687056
24.7295831102772	-0.354168828726393
25.7101679276518	0.361827797944583
24.943883184499	0.126599959073087
26.2331365708798	-0.0175598005417398
23.4228180027887	0.11939617345928
21.7060840815019	-0.481055911211913
17.1326614379021	-1.33646802274305
23.013511547231	1.89193639558879
26.1998440110831	-0.633423589103967
26.5925525933206	1.2099856491851
25.062741743242	-5.37085750711125
14.4413941065772	11.4206057654834
16.5105048599244	-11.0087348289537
22.5278884284477	4.92911018511642
30.9928337304023	0.846419129903788
25.0849743002232	1.04282190089061
21.9337272113874	-0.146860945317022
23.6832454855468	-1.29082052277049
24.452712686612	-0.725295349000741
22.9150015280317	1.70277600624485
21.6611237482386	-1.76756989627199
20.4438037659785	0.140424561232658
19.4346132837687	4.40628875114331
19.0336286828489	-2.83830417716171
20.1066749380262	-5.84253531897884
13.4789410729762	-7.20803896426783
11.0534403412694	6.65069628831501
4.52352430832543	-20.2217079757612
6.23425533649743	17.5132879082686
25.1222183446676	12.701394507581
22.1229099084707	0.437485538184513
13.9252600363631	15.2020895170629
2.40266201383005	-1.67053119253974
4.38843356195302	0.0439607839191574
12.5510210882821	-22.9113486046585
25.8005150245499	1.61746008936548
24.3978245071907	2.72410052950395
17.6389306857915	5.54211136770444
25.2951534623508	-6.28769346704399
33.2211547329179	-4.30225217589771
31.7628780473998	3.31704400538202
27.341759457702	7.07100238072224
12.2899045207495	-3.05347614397705
10.8055569913413	1.46255704919829
29.4112966583617	-5.81325286022284
38.6207973569148	-0.275606922142625
38.2388338377805	0.343577058310671
29.9426586067504	-7.96167811356452
7.62008804504696	-1.06086110365796
10.9839697526824	13.941124152864
21.8664282318758	-4.6706771183555
25.840889347692	0.565825924534441
24.4170216557319	-3.05477497591657
22.1630710412429	-0.575926347327598
22.5720866261659	3.11994900255574
21.3714468413747	2.35172075132364
21.4975555161415	-2.21966181766841
21.6110907016705	-1.94775294758975
22.5455861596401	-0.238615273345585
23.4487716539589	2.04632612485272
21.2722161116254	0.777503721558885
20.9882069815333	0.600439155116945
19.9071949949783	-2.38248778437694
13.8187875688676	0.533000657954912
16.9627363569783	1.69609242890042
18.5690135393147	-0.970791103227551
10.521705519334	5.77855654194666
0.971425188524157	22.5000724766904
4.54451297827957	-21.5224908943315
6.13981765225846	-4.48107899034743
8.86251820089975	-3.31488537820201
12.1604970923534	-0.96419528609161
16.9521136048132	0.22172853419534
24.3602404876511	1.26264391320329
32.7079178686129	2.35594901022447
34.0538612258414	-1.03529592035824
27.3259312559845	-9.78816563402209
12.8554736706019	-3.79772726137971
21.0251927239298	12.7053063294188
24.7914191876547	-0.315074531070092
22.0247080800795	-1.17527505802262
16.2471422970768	-0.455789821361051
17.8402660402093	2.564429108609
19.4818976112387	5.03321155465733
20.8674050858792	-1.75960227142064
29.0452557999759	-6.26324986813149
24.9509173217756	2.12850650687388
22.6579950306453	1.75219188040692
23.9671220435538	-1.05223018707483
21.7976787642844	-0.382417057985485
18.4567334522442	-1.39272778470774
16.0766250345292	6.37322557985203
23.5849555082421	-5.47410305268721
23.9571954207631	-1.3634525133441
24.0741231576687	0.326623559271087
14.7689479292287	-8.75528505090993
3.41373925832415	39.760005696755
2.6212981426405	-27.0657967710681
12.2299818167986	-1.40116639700476
17.8176308437413	5.1011956009718
13.5710850258562	-4.42963529619727
34.1477599008438	0.210716400505531
33.6507245788356	0.0366131047394336
29.1624057498123	-0.842747573891753
26.2152722589283	-1.01593128354658
30.1693202459432	0.299437942704295
28.4446918760629	4.04389007368556
27.3394703384225	-1.99158388367132
18.8175901161091	-7.95324192404515
10.7457967911876	-0.182239707853334
18.1289967039013	6.28034414494209
19.1794599287789	-2.16523638021866
23.3742681545593	2.21948793393547
27.3132125298379	-1.17777411312896
30.0466021759572	2.97851491809072
27.4863961461056	-1.3202679564048
25.3510337925871	-1.71214679335792
23.2908285539537	2.25148040668362
26.7315874907004	-0.621431999709956
28.1003137999232	-0.829182214246476
27.4613764618753	-0.810756133868187
25.836951404189	-1.06905590196974
24.0936563837125	0.0272035677413291
23.8069225350295	3.92151907296048
25.8342065357206	-0.265598507255946
31.3926235055135	-0.819676834142233
23.7742590892683	4.14890982908788
13.4124327018061	-9.34570574978566
23.8994773988394	7.92570752819795
31.1916333672934	-1.20267170386855
24.2344448098285	-4.46735860201143
25.4125089560559	4.68901903714297
33.2974652199208	-2.1248826801246
28.2854064853584	3.18839336322729
23.4145924207244	1.51584463854223
29.503753445376	-10.7707968520753
60.5029589449615	4.89875294353702
79.1023039588703	2.93316034433156
63.4260855291533	5.66660465668178
42.1904174232137	-5.28288711133957
41.3255972273076	-2.34929656823746
41.3255972273076	0
7.03693571541106	0
26.6222520352906	-28.2894315271591
29.6354002920826	4.39810814855461
22.6685050188519	-4.61478531209888
27.5754877965448	1.80276744361487
36.7973526454224	-2.23959975341038
48.7793572423019	1.88382989867617
45.9873708982103	3.23340665140601
45.6559941384872	-3.11348249056316
42.5836100516562	-0.472932130018327
37.7374035038254	4.22368051975958
42.4803673402783	-1.9974223306821
45.9505023561532	-1.44163411833822
40.2605944366153	-0.872304127720077
39.3839903259793	1.46005471479743
36.6746253895135	0.869830348919211
32.6385932074495	-3.09310694482575
26.4933476445561	1.6043166658372
38.3630428848105	3.49578371386572
38.5716020348127	-1.54650112580818
45.4012332680112	-3.73656223830586
45.2088231600297	5.73140926971696
30.8214411732684	1.75056639438238
31.829995737712	-6.88403624517395
45.2832247173453	3.22680389827944
44.0106770662681	1.82259570123457
35.4690307938793	-0.294128284392823
36.1854127336364	-5.96135963204815
40.5481582800676	4.546109793018
44.3857934846682	0.700799849316495
47.4094063301049	-6.0057159234751
39.5133894098723	8.02255126593837
15.1785508173459	-0.590321395787785
25.1342792949733	-4.18408098287407
43.2088299753532	1.25161367590865
54.3142491761826	-1.20904378652693
38.3845874149043	-20.7411102406315
10.6157846011343	8.36871117695044
9.1409320822896	-13.4098255311306
13.2568095993376	15.0412598599294
40.8818471700009	8.65757757286038
40.6111133115695	6.49669438017638
20.2639669324023	0.446432253794814
6.93810912853061	-3.85376250357301
22.7673637355853	-1.5208572370022
37.1805068871977	1.73715677467988
38.4434182805538	-1.68801673385044
42.2430486400465	2.77267566687727
41.5121849952226	-0.770252864063458
24.5226498861034	-3.35732071808698
32.2218430540125	3.3222858610856
29.5509014765228	-1.1526563972128
39.4672105687553	1.38043491933908
47.7953894071464	-2.23329835397267
44.5105639749197	4.3701428650264
43.7189149829774	-5.45103074136765
41.6042531673805	3.1572749159739
35.1895514209098	-1.42610100496423
33.5401282131409	-1.50836071236341
49.6416588659479	2.37552545151748
43.7374320632924	3.26472188638179
21.9656181171085	1.56765762081109
23.9551844737046	-8.62519302657952
25.7192855358867	1.19765506367848
26.760738013367	2.22424315647705
41.707222484616	0.211448176401117
23.0402308847048	-6.35178414464516
23.8484078802978	2.92213509819031
37.8782027048459	1.92573969415403
32.7459811011324	0.16412444686686
26.6593746573527	-3.36193457129079
26.5316677386486	-0.0371880780615372
25.4830139977759	5.82186898875189
38.2310337872321	-7.00981406437296
29.4971034988191	2.51620411324927
28.0865972085548	0.440676106096124
28.8443101951373	1.38445598043544
38.3618141545674	0.612681542742048
30.09045082667	-4.77703072312817
21.126975768592	3.13475148435106
45.720265845553	1.94442090468173
45.6593240036955	-1.46810545868364
38.0130172928417	-0.557398532655738
40.7354177072838	-0.551974596057712
42.2070765660906	0.681397271437278
26.9473875415171	-3.02207599298521
33.0678844268982	3.01595107840174
30.3045700083266	-1.5901594607112
30.5852502190242	0.653750350713071
33.2819973887479	-1.45433533528221
17.8584176959739	2.70289998186766
19.6747693000107	-1.94870954742657
29.5958405978321	0.839089408939712
35.4638518413024	1.42766212798408
33.8573554687806	-2.41517955309006
32.4243843916118	2.12715560106919
29.6663439654475	-3.92214472325525
25.823512583986	4.77682021466604
40.4485224254075	-1.53942440636713
35.4702454801787	0.376637458989938
27.2260281528847	-1.23055248840921
40.2394693209945	0.939135828348472
36.8958790268263	1.55962718279346
34.8420543215419	-3.25226119921147
31.9602176485891	2.86469663798115
38.0682664165641	1.93792334546998
38.687805329415	0.373032804740726
17.3705363435713	5.11383197654822
18.4502051519909	-0.607314637690537
16.2483824668669	0.936601481430857
21.2754541524559	-10.6207999311599
6.61768753571515	-12.6725037520771
3.25824913909121	47.9658711303231
8.27510031419968	-32.832088425446
11.300305575712	-4.03947772991693
5.02593116112486	-2.16954094467494
3.82405225974146	-8.57192718521551
5.11925275270274	-10.8801172248257
8.3865539795164	32.4980557494598
24.1266562980559	0.379799330656186
12.0484017125935	-27.8966228322261
18.8477906338799	28.8229235998127
19.6459940778961	-5.22184076036586
21.21807432921	-5.30327323104608
21.0000993231183	-1.65941551762303
42.0566467068741	1.82171531475458
50.5475640695182	3.15246991075239
46.1051503933123	2.29367927801446
40.9723701224693	4.76696275803466
25.3506595394441	-7.34897098076853
39.6574647640151	-1.58643039159112
48.5514747998708	2.16722535034078
60.1343594074922	2.14151651066351
45.4933965801377	1.8603654535779
28.0991699895296	-3.22617251205539
33.7189115503665	-1.96650539254376
42.4693500468215	-2.31969708099738
36.3837256491337	5.98158166222785
33.9343759095938	-0.214023585246591
42.5578418758856	0.236718949986326
50.6724652662246	-2.60383305766255
49.2831784184915	-0.459978902412892
45.1378191427556	0.590673328112009
62.7829199900739	-3.27136491597719
47.7051530101635	5.18566945102322
57.8759885965242	0.0553987402731106
58.3065575621412	-1.98064639169524
54.1670319387579	-0.51502080172506
53.2633852536179	2.45742383622439
59.9458849023938	-1.0320148021099
49.4661250102466	-1.63214542349531
55.4493921920297	1.68407766371831
57.0156069313744	1.21111048302829
51.9682215116337	-2.1177330577434
36.409552202839	-0.075578852459361
31.6935007503419	-2.83492868230077
34.1121075654649	2.55350969572565
39.446121831669	-2.73844590396267
45.0060321400184	4.36936695023482
52.6087562121506	-0.843923337051107
60.4772094589671	-1.98803745494342
46.6744672144798	-0.816466232081229
31.8551639419872	-0.544451331952716
29.6085094040755	1.52470390970442
36.2956132766478	-0.833073537991898
30.0818372931674	-1.41661075289226
32.0468906729565	3.29169121074778
46.3631618097477	0.163488727073154
35.7700913898319	-0.871234474490244
35.6628061361774	0.885361282288709
30.4102991506793	-2.52250234884874
30.4901870346237	0.794290019439368
33.14237563347	-1.00779466447548
20.666738432322	1.7906618925759
18.6655814402765	-1.60141047018379
22.5372969428536	-2.34159831766584
30.9706261207097	2.74795668547642
34.2346120234477	2.54074468923224
35.9664571399256	-2.97880338578599
33.1959812339502	-0.654365438230785
35.1391412722434	0.51714519825521
34.8700568782764	-0.0810113703180417
28.2398175046096	-0.173588008507064
27.0588212520241	3.29193534117196
37.2325826433048	-2.45494401017723
42.5145371920206	-0.594495245063686
27.3631200166272	-0.310351459300003
23.7161462926856	3.65188822753985
33.4921339699171	4.951130242679
20.3394357575319	-8.07465410762168
35.3725961902469	2.83252198056823
45.0012434075508	-1.21971403546287
31.5878374953127	-2.8618996098925
30.5318905516549	1.69237934158227
44.2354428353945	1.05259553041145
26.8642018686002	-6.59216620310476
27.3772780213218	9.16509968419989
21.2409136574692	-6.29497481515432
25.3798574535639	2.97988426372474
28.8511989270853	-1.60868740251666
29.3026533160454	0.506922285867818
28.1272360787594	-2.07263835419224
31.0257605952567	3.30680297783744
40.82130814698	0.549831159404695
29.2638290821186	-4.2376980161998
27.6993155591413	5.97176116186501
49.3173200409886	-3.47356118885332
36.1720062449734	1.45506296915493
26.6626810127476	-1.31334077174862
24.1277681322462	2.49965934262757
26.271123869011	-6.23619641803781
32.3458612420427	7.00221102966054
38.8505542835029	-3.31991300536284
13.0783738547151	-6.6304508085891
8.24550859269851	10.6698088373069
25.3896487920511	-5.39254674992416
18.5046850610104	2.96640834603568
24.3465791516463	0.00474518426245063
27.2934176374971	-3.57444792681469
19.4844576067007	-11.6854071055554
21.078047503772	24.6613514552514
35.127692674341	-10.7178685560228
19.063185608268	-6.85317191286726
1.85552339313088	11.3691154454155
1.17822616722472	17.3880968728615
5.45133381391498	-9.3337992309528
14.6595795445724	5.31229678382353
18.1920518851644	-7.58784721567462
34.6867870199554	6.71088017181842
14.7324546973917	-11.8106617518746
14.9987721381364	-6.38342716495491
18.6529778423184	0.752737142374435
17.5298900474765	-5.9441558836573
0.923745753486112	-8.52044319891992
31.5695896025778	23.0036366248075
25.3864088089884	-7.38125432060724
23.6946044029088	1.65990071235556
19.8103934197375	11.6745376512815
6.2761764234494	-1.84036268165607
13.7820646209647	-15.60250091772
9.43899225393531	16.6876661197112
17.8758886502736	-4.3209441187893
27.663313277346	20.3790107354798
19.8747079085878	-11.9029921180049
18.3653228412334	6.15465556909001
10.384667947029	-19.2100048982995
8.19905631675086	-5.9050204365442
12.6123559163516	15.7820923443228
21.0813639177413	-4.68314880582687
37.2262557594137	-4.58146153380797
52.6715386817363	1.17560880957636
51.5761859940649	-4.80789850019492
49.2105961703067	-0.654716827225824
33.5085008017879	-27.8848729984227
40.8272165651786	25.4799064482461
33.3810939667464	3.57124961485255
31.8371595542669	0.455587657059557
41.2787422141213	1.63040585012045
38.4149941207541	0.540445714197868
32.6310647673399	-4.97484890151245
29.8491201218576	3.54927106927515
41.8930087634201	0.511247376312974
48.6227796176537	-1.55913748555037
46.7145695377496	-0.945745047128359
44.7821546907242	0.384218543395603
43.9621899049591	-0.174018360490958
45.4527751751921	0.161917611930248
46.293929442138	0.623018427084796
44.4075537237142	0.240536054104509
49.3242614812096	-0.0740179978743084
47.9976368547406	-0.455331957696053
47.5123101461619	0.380991013520085
47.5834194284893	0.526139919944646
46.5149054596591	-0.12461052909191
47.8727380137667	-0.010091668149208
47.5795571260772	-0.165842382520914
46.1635280719647	0.40703934032984
49.286205557166	-0.647232992803403
48.8352783507399	0.671724294769122
50.8253150627559	-0.979856347607076
48.8224530343108	1.17714449293341
49.0693861463022	0.17662009335808
55.0736375825861	-3.91594773759258
39.3723819217798	5.25658463423281
32.4388314745699	3.26031324010032
38.2351466783173	-2.98803213209105
47.4028344610027	-4.92622035095736
42.3387802898942	1.43434651312288
44.0590394666304	1.30315271349439
44.6675771632341	-0.150378562559877
46.585292992329	0.31193081338139
50.1175063342264	-1.41375375202297
45.8754329313623	0.339995761366531
45.6432104684709	1.03044698872826
49.0751316591527	-0.896274031189344
48.6063735384091	0.134327390453144
46.6813511369625	0.0114402935582574
43.255858745307	-0.257787494693286
43.6136568282646	0.794492750757185
44.8516123920192	-2.41519097980051
42.3399695345558	2.41847445775102
43.1732088805249	4.0680725918293
47.7790728650676	-3.16503654929677
54.0798626347817	-2.27235924140819
43.90611834453	0.526839548149237
35.9533889857325	3.59079415355035
43.5219250770506	-3.81752923432169
45.5655871726798	-0.479226149607064
45.1456818839727	2.45328774225419
45.0159893191862	-0.125100353184247
45.2772515082779	-1.27470755992412
40.1249984816328	-2.61940941078687
36.6098363960386	0.739310241090676
41.6511415899532	2.4847595147283
45.6213141688766	-0.472776890632908
45.1384730531871	-0.871204448204936
43.3538741062556	1.88120519991931
40.3391247682814	2.14479080615264
42.2694766044623	-2.16851463717918
42.2694766044623	0
37.3652256062345	0
51.8890670367724	-0.369775451629531
55.6044103845299	-0.30966196229825
53.6876480190778	-1.50101512474922
50.3467482376623	3.37981704519017
44.572767638414	-2.69094575526851
38.2936335973144	6.83681409912737
37.2953201807029	-5.84391781375005
50.6471351476523	-0.31169243625125
49.6235752720756	0.0214057763554037
53.9502469032313	-0.268010427416736
51.2463345259696	-1.05163364049224
31.3971249369428	-1.26143262113896
31.5415599508623	1.6525248864531
43.1911525157483	-1.01817584966561
50.5665286698004	4.17228627530494
43.0112788525029	-1.21513913126379
43.3751301504577	5.73508927766775
25.7074622197248	-7.02280653898367
33.3949576208503	-2.21690232636585
44.9032192726636	0.320969375900451
47.551083660413	0.333509660998526
48.2814178178911	2.64430416868287
38.9542083353369	2.37555300321816
36.3136381501464	-2.92838984897464
37.8182174007231	-0.609405757051403
23.7407302826531	-1.20790542554752
45.3304249218633	-1.93878929199121
49.3572464190024	2.36326802829675
46.4992378510942	2.32252951722299
48.031830175536	-1.82251308111757
52.6210923784871	-1.54939765432787
51.5740039477417	1.96485304942679
52.2970484769256	-0.992185614239044
53.3585087614839	1.02441617734547
50.9806637255635	0.156932331172889
49.2042578196179	-0.225497682559454
48.7398055145868	-0.347630434117525
39.0453653820829	1.63257348206142
41.5001082005516	1.20089075782586
51.679841376598	-2.9598140966567
48.6950402254636	-0.181317439899162
40.1462658369555	-0.219679828584744
41.0362672295316	0.0913616388361297
27.3882932637768	0.600410321451649
29.7690790823228	6.36238695478077
17.5432186849841	-1.24442853116525
36.4428058003127	-6.35435280354829
49.7291723367158	-1.04696183549531
37.0360622648476	-0.345733186430779
38.7659737877909	3.46677599563468
43.4803846864238	-4.56880003525364
20.5272363977826	16.9151171957922
19.6199755551872	-9.76378446324132
45.4994811204679	-2.3847953508917
43.3510047542761	-2.96646479499793
41.4577866071146	2.22671534904759
46.1279645563402	-0.428690903666469
44.7990267910659	-0.617181626159007
42.5358485213137	-0.973105888364287
28.0229237817164	-4.70377906584635
33.5337937589997	6.92677794692329
44.1392826095672	-1.00592267246865
48.0932109982	0.22956617142938
46.9501359928348	-0.457576209406242
44.6051646685544	-0.0581917673708418
43.4354388333394	0.89759059575727
45.8625817533697	0.880514077716416
45.9064978980992	-0.941830025915747
44.9598613946982	-0.240011705191618
35.9625890255054	-3.93329929358547
23.0120985430477	2.26794882760352
43.4252138211761	2.44449943948272
40.9006954364171	-0.120449849643054
44.8429680941315	1.3785044661156
37.5043725567908	-0.347493456716973
23.267814019387	-9.10822765863468
44.6828600054139	7.73730785641205
50.6136873387221	-0.0993037968615769
46.7172871824062	-0.407775405793265
44.5124756259264	0.84871668264051
44.364619761444	0.667452624328661
52.6116830117526	-2.11764495631059
51.4835508338922	0.267894208060251
52.0085911052085	0.652027370261478
51.9650529183891	0.19808585714733
48.7836293515456	1.41561051014007
36.4590460317465	-0.00506768505301713
36.2985943427959	-2.64514834025237
46.1712429090742	1.25291389103177
51.056779387325	1.95447602389924
50.931165520109	-1.56031166709391
51.8456248803924	-0.0943422826971159
50.4124774177388	0.834304034549681
52.4499033866244	0.939944469829732
52.1856606980288	-1.70050288969916
48.5681021508617	1.0534187796032
43.7943882574067	2.27591908370499
45.1139735741239	-1.18002283654075
47.7674316751095	-1.09132206306303
47.2332648097284	-2.46726054697293
38.0579224184272	3.29559420669257
30.7824056300059	-6.56684406568712
31.5252112905298	2.52082059736345
40.6961361440897	-0.468467623708577
30.4910481749105	8.23828220662868
28.718231330363	-5.41468667191755
38.335324082914	0.493662828651647
44.668921967052	-0.71669710567951
50.0270181849057	0.906668855976957
48.228666595145	0.893318726848343
44.9897264168065	-1.28985216949569
44.5726885264859	-3.08702949063522
45.5240212502118	2.15599209305405
47.7703116255301	2.33149530823884
46.8155992962892	-1.03018881122866
43.6397069678327	-1.19202717186019
42.295892292895	2.515097060199
34.0660142165184	-1.71812860337851
23.740324430282	-5.24997580639943
33.8114700411756	3.78510694791289
23.7964908495406	16.1363527343041
16.7761803432137	-13.0049065204658
45.2984766771146	-2.37886794834443
47.6218236884514	0.0189146058484163
49.4535054586291	0.747804266567138
49.834839563172	-0.626168372809709
46.9195426627368	0.858490033515003
40.4547739440293	-2.22529054033505
31.5859972531246	-0.889218644243606
39.188135402516	4.36091035994982
43.3001661277818	-4.03925556075172
38.6092468668615	1.00341885844434
41.694390282183	-1.79152126556714
39.1691953443119	1.63894186433361
39.6427851431288	3.02911463124238
39.9457550711726	-3.11583266088305
31.442177132553	-0.880669853548767
52.8676254294978	1.49802460619006
45.1371659946378	-1.82730526498423
43.8331603140273	1.80992599607036
45.8496153012467	-0.715177719022361
42.5347503770813	-0.593596421213606
33.1910518702825	0.407208596911959
27.3475371924294	-3.2238539814157
40.5941614345809	1.02877893564289
45.0161242477637	2.58327310753639
34.6267392352394	-0.845156679941473
35.6608284779738	1.61808621376012
37.2049493439762	-0.133805833967167
31.100189666894	-0.899131060067745
25.709766313802	-0.530875932242443
44.0170542784935	4.11452763170793
42.0696842023521	-0.348365386568488
44.4752976877886	-1.78528117580094
44.3804656379792	1.22684272944314
41.9407972099988	-2.2152979647897
41.0912069670324	-1.12079459681668
37.4563533950894	0.815562165411561
36.4967949505912	2.35121292440964
41.895251867046	-4.65226034496649
39.7857787588251	2.43940332448832
41.6421979354395	2.59843198804478
44.7583008300782	-0.802472345955377
48.8977855951035	0.779555880379325
41.3973908905076	-0.336884289127825
45.5925156500473	-1.24807504584249
45.113362634962	-0.635838389507859
38.0992802972996	-3.36745493049772
23.1160955596843	3.03263171142721
34.1125757324591	1.90043420537328
42.5381737305898	-1.3356077351867
31.3533721219004	-7.76609747794867
20.1526687505032	0.934416917030994
27.2365889924163	4.76821705012167
51.5673508026545	2.56924684937035
42.8527280273064	5.4018558075675
15.0642858127392	10.593699188827
4.96685237384291	-8.91846606385824
22.7416638185778	3.58379342811836
37.587920016521	-9.81506682620085
38.7095476835797	-3.91051485572577
44.1548161168595	1.18662947174273
51.4118852129362	0.00928248842002932
53.2816217374129	1.46186502919871
49.8771258319593	0.469255646112752
46.8637431539998	-1.18977709831475
49.4976467702145	4.16030116050446
22.4537854803176	-13.4592820427359
6.42362210954484	-10.3817009906221
10.8425191976001	22.6586764268459
16.2781773312419	-17.7468843448267
31.9497264510795	14.5331472023112
48.1836211421584	-1.30621830174828
54.5866300730019	-0.359877729673656
54.7888205346728	8.71674547333394
56.5121938963196	-8.51451526216632
53.9692880786083	1.65865292119644
48.9890798607971	0.105746515821068
46.0399519840832	-0.481455517853303
44.8745872092271	4.40274483744539
40.6726596151443	-0.298938206440217
36.5339621701197	-4.68126071593618
20.4585895475077	-4.64504857862061
2.77715143640673	11.53943242468
31.4019162909375	-4.55689049120781
50.0542450293434	2.06086445897912
40.2748300374795	-2.14886970313178
50.0499349383487	-0.342241636644713
50.5215834137764	-0.480463808101101
52.5913941936473	-0.622208123272374
52.0545185193576	3.76225130596853
52.3959667312575	-3.14393116661579
54.1974446565847	1.45125603321381
53.1555432820944	-0.151995795651812
52.7922403222195	1.00599402428668
46.3269297587224	1.33354436590639
28.8402286265259	-7.67955714799347
33.011729194266	-1.88875009387655
17.2276296007098	-20.3873707721658
1.78859608525877	40.1471847271181
23.6400224403152	-10.7617254735439
52.7950510501352	-1.81257711925844
52.2999315814467	-2.27316155891394
40.0639605873359	-1.17358893338953
24.1794527801854	4.40018447016833
32.621118612809	-5.3318944881493
46.8232770630981	2.76378381098606
54.5207324586466	1.49903129508828
46.1098901207446	6.20964519920515
25.288870068747	3.13806663631948
27.3181655953542	-5.43029482347955
45.1891684397057	-4.70465939417647
46.0731555471129	0.241717936399208
47.1631149856695	1.49653149026924
45.582485745155	-1.69146305372789
44.9373099134817	-1.73880517488283
41.6050033215698	3.05165075163751
43.557102714148	-1.39934334134548
24.4557669109275	8.23775626682138
10.1408138893021	10.6655981795373
36.3494753686534	-24.6017558953313
39.9393772963051	1.92172538020987
47.39376860313	5.55221105951311
47.3654983512678	-1.91730607552105
45.6262686748286	-0.262412985353021
44.1948705601854	0.600330597553233
44.6306895232959	-0.200173959416749
26.538455159304	-9.56811707081164
31.092558691097	10.1436578224963
52.7102210144146	0.00414928329765374
45.2295109395287	-0.235451417417542
34.6468177450647	-0.2250583580159
39.0153871797082	-0.419357043505921
46.2945983432023	-0.16461154563885
46.1082573682897	-0.675118165447552
48.3415664987385	0.467982909734668
51.0277440369461	-0.113616274188927
48.4613819616912	-0.560092366416209
44.7108222744871	-1.64960297274503
49.667347384311	2.76090108402826
49.1811526366568	-0.10632532941706
39.2361735844205	-4.15372756953517
18.3830269512192	-4.55535763052847
28.0823130916443	6.01748410073365
49.1126791667287	1.50651094987885
46.8228261062465	2.41717314542846
43.0881699848833	-1.8184174386573
38.0858007626896	-5.42376493860385
16.5164704229452	25.6284507010821
14.220103999929	-10.8786014647493
41.6652382611424	-5.90040484393353
28.8287706472636	-19.8562118518001
3.33037852803522	18.4421726444526
17.9932636847429	-10.6600147997904
29.225698849537	8.54748621505375
52.7161372068062	1.82378297582465
40.9959135100559	-0.331665976278267
41.2669123955804	3.62359813277642
55.7950992404199	-3.57694778298057
47.007275645796	-2.18188902560832
51.9706640500534	0.877108330473174
55.7314123079958	0.651266196695552
50.4771319002059	-1.4111084784369
30.0871566253838	-11.2772246778797
12.0017279368909	-2.18327262463604
26.2739024928438	16.8570491055722
32.4266329369864	1.40533010839704
22.590585957911	-13.3896228827493
26.3449860247619	7.18439906139473
37.666338146317	2.03397010458916
43.593042899818	0.530769902040985
46.3235928540041	0.00735015938782707
46.44171984995	-0.771241918557899
47.293456671009	0.85410714190888
47.1460825228346	0.309699321770381
44.1114748694082	-0.0991607013262521
43.3855045183371	-0.185995971963938
49.8898739400726	-0.2441150217717
50.9657607386182	0.442493682235692
49.8438300444405	0.772853048526613
49.4156362579394	-2.3923077855039
51.8560122136908	0.338768250135085
51.7845187747761	3.22961662575999
40.7896149963744	1.13344494228007
37.9233411746143	-2.50898974010217
41.9520086089079	-0.723990017157218
40.6892408442899	-0.266762521690587
25.7249373380322	2.63388366409363
12.046624098394	-10.278900442325
9.37713801578609	4.74736426364017
47.0662329891459	4.28586517944417
48.719565215992	1.89421984042732
22.4263828469609	-6.68808306818481
38.1783342035328	4.08076126575249
28.2033326395309	-0.107930831735818
42.9719179143313	-1.67309516132158
38.4596291178474	3.30302886940965
29.1003067160417	3.52458535498919
19.4165863534187	-13.3360299177311
19.3198967442166	3.95768060409312
42.6819641389959	2.34823512681393
30.4511970650238	7.66984982109051
33.5548240930322	-5.72055212165786
50.0873842586156	-0.802845109627923
47.764177490263	2.0469725866545
43.3456577781662	-2.33831536034793
49.6190612641363	1.04092280216856
48.5401576064248	-0.609312912905406
54.1413594474974	-0.125775323692447
55.334097656293	0.401532997414453
49.4387520800628	0.930597896592686
55.6946526809554	-0.178804847974787
51.3329366013478	-0.831897343194952
43.7591156864022	-2.0027515312311
50.1991062311986	1.08255769762104
53.8242982000155	0.396714973198766
53.1955354549827	0.374725836614561
55.5730169389024	1.23375091899113
52.8722415947539	-0.954457451677263
49.0239050643676	-0.969269972828966
51.5181763310214	0.598110705673229
47.9190815013308	-0.878192973346405
38.3387507925736	1.83687821468373
32.9369556882437	-1.37020184531076
36.047429165925	-0.0980109838682026
45.7066969183241	-2.35387903285125
52.9684380515061	2.86327963669287
56.6663841263486	-0.570992358014077
55.6642730469823	0.959584238319915
51.6978666700703	-0.386670966367451
52.4567236324139	-0.714215539783869
51.89522982713	1.19887704550825
51.1202557145647	-0.227266481834209
52.3297857808425	-2.12697468950501
45.7333347885589	-4.77501484448755
23.0843416608921	8.7980763190083
28.0637690546192	-3.86663962597182
37.784576028636	5.37278263143032
33.1746614573811	-1.12384134653337
51.3343470213409	-0.774236550319265
44.7635691596534	0.0790577431095032
33.8119682831363	-5.63843851129657
39.765732296903	8.31923237808062
22.2244698742992	4.18208959932348
19.331210601373	-7.39012737930102
44.4767711537436	-2.66799152234874
56.1635532840543	2.25830553008367
52.3258864501048	-0.418440997624396
49.9169869456007	-1.47489570425075
49.6740404195196	0.128206654848426
39.3542439656936	-1.0399551856904
40.158266475863	1.07388321798326
51.0867305430269	0.96284512714008
39.6554980847052	-5.19323833506098
25.5199772505014	6.29398338185657
36.2431642408803	1.08500394331261
41.8909158232681	-4.28859887267424
46.7633389415876	0.717826193459571
39.8585064915033	3.29102635590787
38.1470012832357	-4.24537645850135
24.6525799570442	-26.6338719418141
8.53274229897817	24.644539227432
18.1622084834172	0.0724030793851993
13.0413707063499	-3.71674339505921
27.947925345319	10.5069223764131
40.4832415595608	-1.4944669034781
45.8081834451257	-3.16743515576489
50.8338498025289	2.60362990426309
50.8338498025289	0
45.8113561688368	0
36.777719650323	1.05045627183447
21.89587257635	-0.881190192215787
36.5937422873709	-0.63530820448608
48.4950939190475	-1.24026608661357
46.0715012474366	-2.85061326463668
41.9546017199404	1.0360370316466
43.0301052814977	1.81583147585089
33.6892929265827	-1.48139562341395
23.9579820102945	-1.24285137499274
29.9692739144088	2.81112526220482
39.9242516939568	1.79909150262594
38.6134722535403	1.9344735930176
39.275542422881	0.171302435005983
33.9715454315089	-3.97634119486265
39.3749717391114	-0.355020135781354
45.406883310186	0.161814119947001
45.0620088529004	0.615004741146732
44.235438253837	1.06805009622214
45.4056900342266	0.580531038879472
47.4051501792687	-1.50215427260001
44.0961179341119	-3.19988358394527
35.7369306127289	-0.454967017211874
38.0276678080796	1.08726298309762
27.9392274790633	1.43700007790919
25.3937838177185	4.02900654356068
20.0807043244418	13.0993079265658
11.2039868712883	-5.21422597474493
29.4715715366067	-6.77147531262719
37.3948577364266	0.773571159086265
42.6927413871736	-1.69894942346379
44.917108013449	-0.901975705899229
43.9198957713409	-0.329683806328189
40.3695267583769	0.371866526335764
40.4271919454257	-0.0106443454066663
39.2176766876608	3.18725642433548
28.9655127455268	3.10938544463157
35.5363955457918	-9.64785795817266
28.9932913989234	-4.39024349877721
34.5938583878124	-0.204525926465495
28.9240279502415	1.50844350748343
29.806183016997	3.69586974881384
32.8572663972649	2.9389161792122
37.3954655475125	-0.482759956820687
41.4047401683142	-0.0130449789416049
43.4344862621499	0.62843307747935
40.4777997826639	-1.21330657501598
40.4303125410176	0.532400704894815
33.5151182340489	1.54457334250031
22.6128229728394	-2.82441642603153
28.0758409683607	1.33924854908047
36.5448146071117	0.181613162249666
38.9834694001473	-1.30935286109799
39.2680966852122	0.563271716041648
37.9489147581908	-0.128244247562383
34.8749002939693	0.0846297342078697
28.1554106709226	-0.980917468016174
14.1416232391246	19.2224847780129
1.79791668448957	12.2397922208045
25.575031089489	-32.0754943072896
37.5556987537845	-1.47473358266348
30.8575783946783	-9.02058560221946
17.4735195773202	-5.27181655274248
30.6094324429551	10.1445292669485
37.2465456714026	-7.37811110978141
15.0660240214541	0.659998994367001
30.037025348901	8.73464412752555
37.8955280527711	6.57246392962022
37.2268996615404	0.723211104111636
45.0436113956132	-3.06112272575215
46.7784891938238	-0.57789232142311
47.4379033370763	0.812283581138281
46.717702092392	-0.306250247166567
48.3281510353673	0.0478592855250442
45.649891378838	-0.982658268986151
34.2256913906252	-11.6656844358656
22.3679667034483	10.5859117648317
44.9083044101602	4.6575756123018
39.9682515244074	3.9265046869891
38.0175789087988	-2.51197566390181
46.7797778036294	-2.30452209344926
46.4654135027162	-1.769881681692
42.207542689246	-4.55020635892762
38.4429335745477	2.07202451745849
45.3356240933155	3.24762702230563
46.4030957645295	-0.722107298697369
48.8680417018591	1.01194509020569
47.9945314133005	-0.627804094688059
46.9337355429409	-0.404027601540909
42.2320390229181	0.0177307101270047
34.7654443991457	-3.25390343727136
35.6252968848087	3.39521968979913
41.0818183846783	-0.524412590632087
40.9889122740928	-1.13238427149613
30.1619925630793	7.13551826630233
11.2877497711127	4.73494416160449
19.15628866705	-8.39154502242271
34.4150252337023	-2.33469668449217
53.8842891985207	0.155388561091578
56.4881524307871	0.383800492052632
50.408041060323	3.11009075542945
44.0697823920262	-1.34384240065113
48.7249621643435	-3.42795711587468
52.6276255679605	0.203312083772122
55.6297895143759	2.07478907936556
43.1502293149863	6.16649206922496
24.672133024369	-4.07666229242633
26.9215437540092	-7.16086273101412
32.8267965213226	5.81161823408707
23.8200934698178	10.1855681873471
7.0927287015548	-4.2717980340877
21.4134559549481	-7.22075333910738
22.5777827958944	0.486618743812321
23.4418696260541	-5.4639966347071
29.2432816496958	4.66065095544929
36.6500290499286	0.932373956978953
37.3322576515869	0.913735838305665
39.7335574053598	-1.62742108228877
39.311651685696	-1.42497291369771
43.4049013901005	2.48057266386075
41.7890143816357	0.774018796860256
36.0287618287808	3.02877999541611
27.7746137377823	-3.56980697995326
30.9236524727443	-1.70066997654647
36.6788073207652	-1.38733678771382
38.1695992253576	-1.71613512879171
41.2437926258838	2.30443502763227
42.805614974898	2.18246525955791
41.301084581936	0.527319531821626
42.3826332100506	-1.2988373202049
42.869956413009	0.365615302332589
46.7100595778175	-2.98459888134583
42.2436822760829	1.03250509430326
40.3116885827071	6.22050676812585
45.9721468352739	-1.01175675194049
32.0404471677199	-4.95462068005928
22.6226798764789	0.515144604058389
26.3425268781864	1.03201517663803
32.2735831731523	0.200157957651811
33.0526831338198	0.438400613924151
22.7347019912236	0.645400121248312
12.4715445842754	4.91036907097911
26.0057026560084	-6.21338506784179
29.0669464340763	-0.118196817444722
31.8664734716146	0.970713966955151
28.006357645476	-1.90606599257161
31.3631859809114	0.418834173857672
25.3622634858236	-2.56395728681933
18.6922831998206	1.92203134462318
19.6861698423676	-0.547355677499064
24.8209236602943	2.88134354241866
6.64269427451082	23.0786864589426
4.48661243671728	-36.5990667733396
7.44262992942555	-0.132738793849011
25.8171111453008	10.4358811610854
8.33902818832401	-28.3552833193801
2.05526837261493	47.3523787429064
1.471334957817	-15.0996736792055
4.68965520112947	-3.62931775211699
7.0384525758768	9.97629231659412
12.0558132033102	-4.24873718750152
24.3840010923543	-1.94151417702744
13.9886587996579	-11.6514815328913
18.8576727259315	6.13951494317848
25.6553450951702	7.08350915040587
12.4363633565581	-4.23971026828897
16.5319487244277	-0.414762101629975
18.4926947064399	-14.0269840434333
8.11358830643015	22.9801447790309
6.39650610732312	2.66222646536492
12.1490861941376	-21.5922033144432
15.5728108592095	2.34058162103149
7.61042457720806	-1.99293164931835
4.90739703250581	17.6976139908559
1.34007199307808	-4.71750974608497
6.24397801565719	-18.0907794448103
10.5990756335659	8.59920189914738
18.4977463566971	34.099987309048
7.22628321364138	-26.2231919626992
12.5223048600014	-9.76251839651929
5.28389430630189	-0.356906881998167
7.89190669541174	15.8802764379215
9.52974418858546	1.33552149181439
25.4010578827517	-5.97156930480268
31.7207371172854	-1.59384878668094
33.8276564740709	1.00764328730265
28.5148749004198	3.26766223629726
11.0426905503678	25.064229205885
5.47943572895161	-17.9187189728515
15.0594492977444	-12.1674801983992
17.554494072689	-3.45973684731452
15.5682275032638	6.9698284464515
26.630112228531	-0.900566958028021
29.6798504235728	4.57398567475793
23.7091911307448	-6.91437039849573
38.960198315845	-0.994181983878188
39.2790014147659	0.975578624333232
33.5203382961929	-0.555241386104677
32.7137776111523	-0.454715285052897
35.767127426102	-0.897138056108493
36.7957515262887	0.0798948715747159
39.2283365978013	1.61341551817954
39.5984582921722	-1.61832681588748
36.1518247465466	-1.66312348074217
31.1894823268727	2.1822147994105
34.3319095887934	-0.602397810443368
36.9077104300374	-0.33270544700985
32.0289171578296	0.610724288507251
35.0809066367569	0.125479145450997
35.4322801997613	-1.11505749453494
29.8730425009154	2.89423067728445
17.105457619698	5.59531362348148
18.3973523423355	-3.90795541200296
29.7362510837222	-1.67489677704151
28.8188665868233	0.143282481696979
34.5156980698974	-1.21652333200271
33.5159795022586	0.855453017158065
29.5400871514812	0.251373155301902
31.6887978446774	-0.0832288056481727
37.7767764659499	1.71893978376535
37.9076997090401	-1.68332394209946
33.544685922939	-0.75538661957438
32.0560447879757	0.596929649782575
32.4886705630933	-0.206985322502624
34.3025832357909	1.15505339542702
21.0013550265349	-23.2246450197575
5.43704927091317	32.5163486166093
14.3567054867836	-7.23355134501237
31.6371546609676	-2.0622137931428
29.9829052531717	0.134548135906413
25.9828791073523	-1.10876635868873
28.5626752747735	0.356681667895242
26.4625903675172	0.0786469814562328
17.8298180744435	-5.36619429927143
19.157013306568	3.76673893636295
29.9822966277112	3.91798105366803
26.8179067974265	1.44187553114625
20.2073626079849	17.1895779291515
16.3481103042578	-15.5862270337641
24.1463122869944	-1.11489593686434
36.7831091987954	-2.50153625094334
37.1064635387153	-1.03644687527314
28.5059525712102	0.421745354431087
21.2290251828893	0.708466867400975
23.6369660222792	-1.19425698151362
30.4056167633931	1.90516076929811
30.2836335132246	-2.84375121277838
31.0203534909122	0.0197580899946394
28.8085059849122	1.47689953105777
28.7938412407523	-1.14768841119239
29.8352097312863	-1.33144243628601
22.7394188724901	-0.291811848913982
23.9279694187439	-1.95735171986108
30.2562958196419	1.58185749272595
29.902778706309	-1.13598015812766
28.7447161122318	1.77975108372639
32.7178403936301	2.64080658951084
32.0802255570728	0.346279003209456
28.9562302613296	-0.0515814119811611
31.5140431482368	-1.63021523325381
32.066358955271	-0.592306429449802
29.2758906360824	-0.916569427070541
24.488276432922	-0.277672823469134
15.5783348871244	-2.47139368416399
7.22503823784389	4.0530423357113
25.19553911608	1.62213130029711
31.7584845473862	-0.313759054138106
33.8311730012609	-0.0370811423563833
33.8275718938962	-0.910177134978691
30.0513948377714	-0.155689574388626
23.5397471770507	0.485126531656228
28.8084411127637	-0.591312589245542
34.2742781430169	-0.483516020032401
35.737580239667	0.0745698225606856
33.3345339110865	1.92142889514975
28.6189294836413	-1.13749711940567
27.1747330634469	-2.54734019153394
31.4603032141958	0.860571443283095
28.5526444684572	-0.281888021502585
25.4667100938875	-0.34148244075974
17.4906863189823	1.86973024775037
27.4805258667941	1.06419365032544
37.7398919855372	1.61745404475537
27.6613309511607	-5.38001495523748
28.1667704121557	3.10102071211085
34.6278706194402	1.63101954108778
34.4050892800668	2.30763276334617
23.5142016105648	-1.99133474070439
18.6891435575275	-10.7466695228049
6.86247615844968	7.88384390285698
13.2572919427463	4.89356826792798
31.430314950504	-3.08935716758387
33.9627258291975	0.222706022816745
28.4877994767158	1.62012998556142
18.2725995769087	-1.24275036420916
23.6798373840754	-4.79190067451349
29.4433212401581	-0.0605678109527061
30.464820419954	-0.50490845529536
27.2339846923024	-1.25988651265529
26.3784599238059	0.466397523890827
35.1823433518029	4.3239457448268
35.3386105425407	-0.610374750408094
37.0559620544208	1.29307791275328
27.8622470378919	4.97970224166222
28.5460822430616	-5.10648274736827
31.3301465849661	-2.25760289603243
33.1925704204801	0.663289658502095
26.3292168136773	0.302042828836747
23.8243135039105	-5.62150980498733
18.954046104892	4.66718906191247
19.3332246427211	6.87396795598456
24.395012120105	-5.27917414826157
22.8420926681422	6.08035980407645
16.6474840566925	-27.2747737770445
14.1839710938545	21.6297474845082
32.1370889274293	-0.981477809365912
26.7085557368443	-0.68709012982229
28.6533578046139	2.36008035976514
22.6226812082197	-0.551441352747236
24.5747803942383	-2.88141971436249
26.2175699524656	2.85780296851726
32.6593633611572	-0.116403392056921
40.8789390647142	0.0572684816797756
33.0433521637236	-1.51041734851416
27.063099073364	-0.576725788144338
33.4708996918426	0.370223047742985
35.1889306488964	1.55534781226932
36.9044693091033	0.642707155806447
34.9796601975375	-0.31366099952983
34.2137284672535	-0.818626372383479
30.4794022626121	-0.83654825385797
37.2012312336324	0.924518497308146
37.8247134686819	-0.115549776374613
33.4033481215147	-1.40570879592013
34.24411413789	1.20580440599306
34.5136607154102	0.584648464832063
35.5571933219419	-0.108318323564684
34.0565299199033	-1.67613550318825
31.4475901802216	-3.77954694638843
7.36118676429464	-12.6239090133341
13.7875317035934	15.0010629591855
12.657877410756	-3.33508139488469
8.64571935184733	1.98202085147893
4.37256880711707	26.7351040149628
19.242957481056	-21.6981940204234
38.2650778429859	-1.25688487111238
37.0650638543952	0.0414008202306371
31.987189100838	0.328093314516268
34.0579998047273	-0.650370686728097
27.9534239282205	-9.89355730966475
10.6744031541944	2.76615971006484
21.0519913736999	11.2417231886099
15.3269811640391	0.0918535856299885
19.2489096893741	-4.6645721376173
26.8051713164346	2.9198381736086
30.6161642886354	-2.55022703884871
36.1511327885079	-0.148552151683667
41.3374337372711	0.411118298107713
43.0518136936831	0.457855123546436
42.7331205074977	0.335701471920644
41.5898985390693	-0.155808890040248
40.205789073653	-0.248938416257479
37.5825879186127	-2.16996638608189
33.4010817540171	-3.1631341703363
41.0223957392875	3.24074889526179
41.2096936868015	-1.97656475566788
41.5435391121014	3.66248322081236
42.8298925629526	0.490359250168181
40.0690481118697	0.439968144782945
32.6751172226562	1.34947664239625
29.7618332068067	1.44987543133257
36.1856252752422	-2.16319902990948
40.54756358433	-0.332940025314078
43.9500057557177	-0.592714646401089
44.4331706611991	-0.23914428968124
42.6517718970334	-0.816217239449388
33.286174380444	5.02831433912904
17.536333645175	-2.75752478865004
31.2530691084648	-2.78152561905125
37.3846773736394	3.55396822141739
23.6084315268229	-3.60306173133862
36.7483270083051	-2.57162985688886
41.9543221414026	2.50888548908272
45.2395394561232	2.08728992957309
45.2482982602059	-0.244219025743939
43.530915779806	0.483534765991627
42.3410071748062	-1.03562797460565
45.4566021231893	-0.448616957663966
44.8553138628363	-0.890725801829362
44.4651634284493	-0.0734640977282461
44.9840912462569	1.51768510217445
46.6671633079094	1.2615622376478
45.1791765569729	1.10886401941451
43.8841581090731	-1.73800961584694
39.6153535600132	-1.04705907151044
39.7082853479063	1.16547259025882
42.5981592127166	0.0527138153755406
47.435207281446	-0.110434868905062
47.3965795601186	-0.942752764124606
44.871585163888	0.511501960287471
44.871585163888	0
30.8347338551899	0
28.9779996776334	-0.0788078602480973
27.4670248724396	-2.61048846288875
21.1174094499058	4.01730994987166
32.4731736800414	0.33235789927752
33.7591843281066	-0.167508471066174
31.1655190915015	-3.14794440256847
35.5004058080333	-1.16305434175508
39.4523211172986	8.18608157306092
34.9456073493898	-5.8515582590664
35.22134968495	1.47602078504244
34.2135526527833	0.893655940934104
34.9326011287899	0.0185023465264911
35.3978333352574	-1.28461920168418
35.8311699986011	1.03218640439182
27.721692823447	2.57311814900331
6.4095779884774	16.1135892145744
8.65535896875175	-7.05835723667379
10.475892672103	-12.2512920181011
26.0971992647368	4.32381979330117
22.9100798686451	-0.621493434280382
23.415154920766	-2.73056161878799
35.699224518329	-0.644954888752433
37.5644178357582	4.11554566803075
42.2395189515183	-5.17287466893211
41.3258020010187	-3.4339824195446
35.1691637281009	3.84976399994528
36.3083058588879	0.215983270781399
37.4932136680422	-0.507083090470297
32.0620146469132	-0.0144601644737234
28.2134810048386	-0.799387948914733
36.1616513938371	1.52359950472515
36.7609666213134	-0.531943729265018
36.0381073197306	-0.654042775395119
33.938834600708	0.0603714124571552
33.9007840927322	-0.1495003239156
33.4053769154482	0.974342055782033
34.6306878169202	0.327417604360371
33.7941344606212	-0.680033728469486
32.7165205150529	-0.353545660062566
31.9453425166302	0.79801127340394
38.509816874999	-0.30424647308507
46.1304502391415	1.33562832072653
37.9246892533252	-6.1576341822737
20.106624857504	1.25194357956848
17.6467835142717	4.94546899137091
37.1906193962023	1.78181825146581
43.436994177119	-3.290881842355
32.2723263670553	-0.30342079167151
18.0655724175286	-2.3398903174011
9.65352005765596	-10.040124291163
15.3247540675587	16.6670486086715
30.4232898756305	-1.41548286837638
32.3435319063041	-1.44523380085401
34.7544024321	-2.28422780622516
34.6940080749249	-0.489710835440507
29.038349553515	-0.992552485464107
22.5240084674033	1.59528236350919
23.9668955943003	5.83468336895793
26.7561665178158	-4.04253805454838
30.6027040305738	-2.04701053138354
31.2836253667408	1.18170883055546
28.4980527917179	-0.0935652550967444
30.4870745560079	-0.993167806434666
31.4153468644798	-0.754783042397648
23.7463703128861	1.03437295400657
29.7471165236906	1.93878588446323
29.9291816614575	-1.78883801638044
12.7187027099034	-9.87765340954824
19.2478159217568	15.0317631506471
34.8216456420306	-3.38700981745537
38.0658321044974	-1.21848306348455
35.5167956395883	1.5669467976178
28.6788455817035	-0.027281888147037
29.2665926066531	-0.98618255408962
33.8942091731398	1.09711353834161
32.2048759195601	0.265937835485897
30.5837006265434	0.203517101704894
31.5198732929845	-0.935158924439524
32.6051984622152	-1.28196689206756
30.6942744858737	-2.63868012072107
31.1390305425377	2.63225539094153
26.1200092922885	10.8563336672818
31.180770018352	-10.4618536633973
38.9736764705857	-2.05555233403873
[truncated: 998,000+ more rows]
