# Supplementary material for: Hook length of the bacterial flagellum is optimized for maximal stability of the flagellar bundle
Source: PLoS Biol. 2018 Sep 6;16(9):e2006989. doi: 10.1371/journal.pbio.2006989 (PMC6126814; doi:10.1371/journal.pbio.2006989)
Supplement: S4 Data — (ZIP) [file pbio.2006989.s021.zip › FigS6_raw_data/FigS6_data_WT_TH9795.txt]

Speed_um_s	Angular_acceleration_rad_s
7.0452233472417	0
16.3517313614329	-22.1890308256507
45.1860545075681	-7.51594636097295
38.0729336500095	2.85558334744357
25.6848056936623	-1.735873352718
13.2404574939018	-2.43591358385044
22.3152533141144	11.8308848695413
20.4722554488789	-3.8585260149242
13.631239893592	-23.8124260529845
3.16473812366332	14.5579132721709
8.28959959271248	8.22455811535345
9.9177992875689	-2.76448027004838
12.9906606312833	0.356688617792988
7.14567544609156	-18.3531896298681
11.1314536515091	15.5528759993238
22.1614299091702	5.12304821977791
31.2644373996127	-1.02255928824375
31.6046369671633	-10.3521009445742
25.7589164071478	-1.30553244585387
11.4684674682435	5.70945485620388
16.2110268903454	12.9396178608213
18.3681677957864	-1.59285523836644
15.4656517603826	-5.99780894592679
16.7717850096626	12.4337898081187
16.0432178068303	-4.66978279253599
21.9408334035973	-5.93280568330408
14.7627021705396	-3.2267228130608
10.7364241720018	0.167408886965606
7.44400551021958	14.6220900255922
10.9516853253745	-11.4258621373053
21.7471875858393	2.3798194027776
31.6395128018456	0.942510663742425
22.7118889619733	10.790554285213
27.9638381889752	-16.703011889174
29.3928422055105	-14.0799085862556
15.5966105343852	7.6517662557152
13.7899208641678	-1.4250527427494
16.9358234067455	8.66893435418946
18.3264778546143	1.57713103543242
20.0705649424659	-22.2239239205842
10.4026202573671	15.9331142413103
25.1703015566586	13.145941324659
16.7869227717359	2.3030101462435
39.2874497615601	-8.28549082896563
38.847372140252	3.597539458583
20.4630679746749	0.978268445475991
12.1126745788478	5.08429223129268
19.3936320328039	-21.8090140858169
21.5689310771154	7.09495412852993
32.316603182752	2.74114709314496
29.9699541056708	0.30888086544208
31.0581876427145	2.66892136856749
34.3821812918822	-1.18441706189619
35.8990171830031	-0.386582588106958
36.6642669367307	1.65989579817509
34.4154984343588	1.40077677521899
33.1531619765154	-1.29780743600209
32.6188653522728	-0.795835649928502
35.7517140263984	-0.893829819806066
43.5882783159449	0.134350544765335
40.554421559571	1.40684605574592
34.3932920917318	-4.58126070000404
25.0886789473821	-12.2153699720421
16.1321552812263	27.0557533891255
4.9062102053664	-3.95908656677673
35.2948609263065	-6.91381867571741
46.1715558139512	-1.66095516791517
44.1369528229998	-0.285616084384327
44.4797700144743	-0.0328858812593795
42.4201848721132	2.83599012277297
21.8992121452544	15.6602869141497
27.1649704593911	-18.0180268389942
41.7817787354404	-0.603563777343577
41.0449736813179	0.491648971869151
34.3721023648595	-0.55836458362382
31.3480101561545	-1.26745790833612
31.4262177831846	-2.09050136101084
34.9023281966826	-1.74836590785589
35.715712710028	2.03363359294612
33.709459948691	-1.97589687606593
29.4326638331479	0.59304757367581
37.8308521236961	1.93622748536896
27.1057727300719	-6.03460926046295
17.9600288538233	11.6171500231043
4.85366686063772	11.3561297199744
20.0713511210673	-16.7068099281767
21.9038772005988	-1.37123429975792
21.7654864892538	-1.10299874774818
19.298117112146	3.35837120875267
21.6388698921896	-1.11492723652541
31.2305501178428	1.07085028750144
32.8988027558535	6.37429115137673
13.2913114804047	3.66444422936026
25.0298485551939	-11.9619374500362
30.6089788824512	-0.337867595848516
32.0154962021105	2.41629607270575
22.0805574562266	-8.13197750144977
8.90663292738804	30.3871516357564
12.786484339995	-24.537735447531
35.6915587650696	2.12775431079468
44.6084994830623	0.470392190439779
32.2785015275121	-8.4146808569078
10.0224606619188	11.9362852874436
24.752123228111	-1.22367729163683
25.0277542342141	17.1002441459472
21.462653725786	-17.9024850220375
31.6328689560795	0.433413223691572
29.7894809974483	0.0412022091847533
30.2691788817903	-0.651053307195277
36.343236175667	-0.19650465854128
34.7082679335681	1.25144173003057
38.3147718132036	-1.73673493263715
36.1628843898837	0.0302206513793362
30.2020298764629	-2.7487003779755
22.9583868825598	11.960913966882
13.9052757822141	-12.3960521100617
19.1936744685423	-5.52358115447067
7.33128322193455	0.859279107568332
21.5143374119916	10.5886117157428
30.3579682648174	-0.971785642407581
33.1270762247299	-0.153480428629373
30.6832674088084	0.434176121186182
30.47963145135	-0.141958948129073
31.8749061281045	0.473971688922428
29.7115604648122	0.0652320312412118
28.5805941283185	0.658564660382162
33.1404056863772	-0.141886070015748
32.7905890767898	-0.876742522247768
29.3358604737758	0.574621423005402
30.7074924445688	-0.945080275742527
35.221356966204	1.39605347639674
34.7832739834008	-0.310342505972284
34.441989484547	-1.77690215663174
32.1343955775339	1.36100147155449
31.2880441477938	-0.323564318354134
36.3983048814215	0.822620012033439
32.8976396566238	1.09985979375488
30.3726949477348	-1.90914435213118
12.227294026985	28.5520798634944
1.90070978737289	-28.7143392941658
22.399463069361	-4.79197385803708
26.4023911554678	-0.920268627323429
32.6435282697218	0.434437490509015
38.9459850991274	2.69161127302859
35.4320797619471	1.94574359407499
35.835166630168	0.725393600986329
34.5572668054679	0.352798725578011
27.88004063467	-1.49087982710393
27.1081579739041	-1.63769604923626
41.4875034984186	0.635924340155313
41.2912126977728	-0.681206246467776
41.9091849521182	-0.979119728093348
38.3357843017379	0.839576451812677
32.2966683085135	3.41544750541537
41.4182701233949	-1.69626878310284
41.7314620760405	-1.94134465732176
35.4358022596138	-0.670610592542654
25.113354033135	-2.87228951469718
20.4599379523088	1.8315567860369
31.6548600062209	0.648233250001187
35.4805992910845	1.3160577581528
34.4307186737542	-0.84421378839833
31.91102877849	-0.650071017659946
33.089767178046	0.55209277740234
35.2582278130987	-0.800795587495379
37.3551143992676	-0.725199676828467
35.078977399737	0.82665202176313
38.6015506136941	1.06963888098514
39.8510047605336	-0.876349824392918
39.2175966947971	0.0457437919623525
43.9990523583975	-0.497741117599045
43.6746946525604	-0.159894362770819
40.2079624397405	0.196548309578888
33.9958279405826	-0.730883439861691
35.8162893884039	0.545943641374173
35.2498453612751	10.5780695470561
7.58737781481194	9.11440422706276
22.8541851752055	-18.2463360327872
39.2198748400728	1.59629093310657
34.4803915528889	-3.61481670044534
20.9309405100917	-3.20973875274995
21.2442899533746	6.79282369905598
23.2692256739039	-1.79948983779124
30.3240719161853	0.504757397033218
27.4363797633999	9.02086232706605
13.4201364235477	4.33951265761865
18.3866486840321	-15.9516398404025
31.9190277306068	2.72679408324314
33.0380444067567	-4.29941872819312
28.9837336893662	-1.34881927078101
38.075501567989	3.88455838757304
37.7126494143079	0.56243407336967
42.4475670620014	-0.289626349260804
46.9210634370716	-0.141592488363785
46.0883845803713	0.250802057735172
38.9764528098414	-0.333408416123996
39.9891292599543	1.39060658265726
41.3072409463673	-0.47337508774278
41.7550019058719	-0.837565403731926
39.0667438739672	0.348184098025997
36.5580839313099	4.00682999150081
23.6894311086194	8.9174182385364
25.7867435707296	-11.1248972338492
42.9997839952873	-0.943391940853916
45.5387887401984	1.45848335876064
41.1106069182564	0.156046283695452
30.0364420048144	0.196499407379205
11.2870915781993	-13.8127246452848
8.33089223476096	11.6862643022484
28.4390723583186	3.25852359774977
29.5077591991909	-1.73043367617663
10.7695866806414	-3.77337235164292
21.2284995491264	5.8683105437051
37.4826616253622	0.746280096979144
27.1860927837603	-4.78762457202388
7.02329205722514	-8.07139637934732
9.01444633914923	12.9810408104146
25.4334871425402	0.454428649108119
32.0782152419836	-2.68170535888947
31.2312361139736	-0.171476346789132
21.4891716021715	-4.39541892546833
13.7898447916123	0.156544231195158
15.346632831668	17.9760783998346
13.3103149087775	-11.6672119714793
31.9227737711197	-2.25441681462272
30.9255547001769	13.1081006759045
9.52157364167504	-3.18895099406588
24.6639426129486	-0.463284369029966
19.9598519243903	0.68939315158921
27.4086258828967	-15.5899488118868
14.6886047125286	1.90163716147607
25.7018959655934	2.20343060172966
27.7444448387022	-13.4908709506647
19.6134130204203	10.4458248332829
36.4532190755697	7.35106002246134
37.8135184165568	-1.76119003522364
35.38620073546	1.10849807078532
29.5230175027843	-1.47112930895483
40.6649263255516	-1.07806458594222
42.1458405518521	0.465222267209433
37.1029214367507	1.2046975187271
37.2547812440315	-1.07330612702224
37.9445860280456	0.474978022434182
37.64409342923	1.69332528251374
36.5104843835731	-0.906068497055972
39.7805374246598	-0.151220918172644
42.6065753017553	-0.811570102540283
44.5008900829337	-0.700684871748362
40.5832196930399	-0.0858757064554584
37.2003700616287	1.4069245581609
40.4087005045661	-0.420084483852704
38.1203873604396	0.856166404911413
34.7990168865045	4.62583589904401
42.6264230687265	-4.29139806901278
37.7314655281283	-7.27433432748939
25.9028324224696	-2.80383064385462
18.9761795015752	-7.54446806027683
3.05396473099027	31.0709820739899
9.39823233004137	-20.4024250967461
14.5840698018683	0.609254315472514
9.23154033451097	-18.6523776727404
6.22800288091067	39.1564505398476
12.030093772907	-15.711635957789
8.79446474790227	2.29968211602121
9.56478353433215	-12.0665068081533
21.7130601615575	8.2748957212198
25.4690626817368	0.175113103152894
32.6921753426064	0.852166572326866
41.2352904510297	0.883499867795138
41.9989068944215	1.28298989229358
27.1001582414429	14.26586971753
19.4554393797924	-21.9888590010965
27.069256233163	3.65522794377166
32.5540675235518	3.19649193114473
36.1746084690859	-2.33043369090919
38.8980197449964	0.652915453081265
34.6068020414384	-0.168786878800809
34.8829812660198	-0.419914350448829
34.3727304424894	0.164190800725401
35.0114411917274	0.548791024819889
33.5568826777309	2.79541025695825
29.7073370425203	0.567063053372649
35.2317886716546	-2.26448268866862
42.1003090797477	1.13980276055494
37.851824495419	0.460364262437114
35.7448811275588	2.38740707378512
30.4889704064357	-1.700811637682
40.0757650275077	-2.65129894709267
38.5703865040764	1.05158001541904
34.7486503161285	0.527949751232146
36.5918712970261	-0.458740399169537
40.5197597069524	-1.25213442066413
42.5127639937109	0.969123436751008
44.1449139655568	-0.54694455144402
42.0561254727557	0.819566042275462
38.2835630709546	-0.633718884983569
40.4574313428428	-1.09621264672518
37.4899020255957	1.57980115121599
39.1913929420805	-0.946875910689824
40.8594224078684	0.0254058387535665
42.0466713092123	-0.547076052495645
42.5782469858677	-0.116411214862009
45.267900365666	-0.769304832156014
44.2104615934888	0.212603193513663
46.5186464708795	0.322682587889871
41.824052166	2.18750787795675
36.1074140919651	1.9090042499189
21.8914381097244	2.76620987772223
26.2001226349011	-5.16121645621325
30.8985739082751	1.45876423654867
27.3486114913731	-2.37778184730943
40.0277471135517	-0.705178802968212
36.3741568522562	3.81814679294753
15.565695709598	0.195629613335201
26.1542748670931	-3.11544657498336
18.5230615538911	-3.77231175096059
13.7872855644739	1.23471119414674
15.8999158642573	0.864826573323718
17.9591537393989	-7.97530606648264
36.1002495189363	8.44324996862925
47.1811166951611	0.639520457085903
48.6500619699505	0.74580950016404
47.5366816507082	0.302603706769307
45.3858158983945	-0.410470535384504
45.4132081264068	1.02120139906867
42.8951230781826	-0.464747552173129
38.3901096679554	1.78028787125302
33.1679215285632	-1.25820381933432
39.1849070826228	-0.845603889787121
38.805723128203	0.505605469960841
37.1804273217633	1.79881273659989
36.0612182605181	-1.0269083838657
33.7127623239765	-0.170162425135967
28.1322892219052	-0.880784618261033
27.8149318444058	-0.71455334520335
29.5041516341264	0.30442065403223
29.621496687945	1.37191238594558
32.5578020417565	-0.402562818089927
36.4728207250767	0.900218293006804
38.8896217271679	-0.229029483327139
42.5690927703991	-0.680520242968802
39.8070737059124	0.559542924619865
35.8725386319586	-2.13232569702816
39.8250666205045	0.618025794440197
38.503912497851	0.867674161841999
32.7868345010113	-1.04950773768226
30.6542173486325	0.31310824686901
28.9782427965725	-1.11649695348019
23.6055063929509	0.830577140617925
25.5179860872869	0.834726705727223
33.9122744031329	-0.594833755210009
29.7686110809484	0.103037082277383
30.1701498699681	0.958046634038476
29.7815716923242	0.336687278494878
26.5676941025954	-1.0846811084524
31.8428184900289	0.404995186490858
31.1786319500404	5.80147613581436
24.5347995250148	-5.46416182164804
23.958180118293	-18.1422892413902
22.9284303649593	14.3384466465782
27.1946559616211	12.2291569532246
10.831325381396	-3.18002186568051
12.4522998084241	-17.2647345400247
26.7802415250676	10.1315253569521
33.2875686954301	2.39206541564279
31.5225428895033	-1.20809576328271
28.6682812357369	-3.12814479490351
20.3218644216635	-11.8391748411632
13.2361042187456	9.08215927089192
38.8290888620812	6.30117613982835
45.1871360755736	0.341776352390745
41.8006719094176	-0.228787719975517
36.3340401399369	-5.4117684760082
15.542230532236	-4.76990308051394
5.94210159987465	35.6462993372407
24.1970471289748	-26.0014835273259
38.4357730963867	-1.24773206907696
38.1562207414447	0.58153785031661
32.7873825139535	-3.15468848849754
33.6550302261176	0.168639198700077
21.1268773159986	-20.8359297441561
23.9479267987031	22.3544308915642
31.3868404878174	2.84750941284382
33.4599107253944	-1.68099392420228
32.3658417612985	3.06123545700008
27.2616824544083	6.4935331611164
23.7554342797981	-8.06928697457673
22.8948217751524	-13.4199986077092
30.4538114534308	10.3377843530244
30.9240821650509	-1.74577614229572
12.9079662214323	24.9194243764203
4.20961477974264	-14.0260090952277
22.4149757050579	-10.6045520038427
30.8507089302589	-1.70711154449523
21.6191203122583	-20.5096284684063
16.252062031436	23.0761026339113
15.1767015632541	0.0406879480618878
11.2286491668774	14.461552182155
8.99218129680569	-9.1269746713319
19.4812682157754	-1.40544460436271
16.1052365109197	-3.98397835640733
8.57573174647248	-16.978532042902
16.9760004688157	17.4747456282875
23.1705686747315	0.447899451355383
27.948265784114	1.19166218228919
29.6511970057414	-0.973478521059908
27.2607535473971	1.10002892593556
26.4326493208674	-1.02707097170834
33.1320869176993	-1.68495052027969
36.2005694454955	-0.408359973242898
41.8444972799549	1.28858758866802
41.5121814105924	0.339960784749138
39.2637561282059	-1.0176543879674
37.5930033031765	-0.28861627849288
38.0191656440036	0.283744897164788
35.9886723455094	-0.955773681459445
36.0588368696468	1.22120471705135
40.0869874391769	0.112259935805419
37.21200225002	-1.67850394032771
34.9449852589795	1.80024520699948
37.2185135085762	0.816222894943462
31.7626098240114	0.839911904023504
19.3490659164645	-1.1912787601421
22.7364106607328	-2.17575337299973
30.7073054325478	0.732651166025763
23.6697287683097	-2.03777558104947
20.1871711413519	-0.928476631823575
20.9434308985909	6.018700135123
26.6049353275728	2.20132675692591
24.6897389075089	-2.2247072453371
28.3428467971917	0.568793072641199
33.3116217882898	0.0141298496180136
34.167645453418	1.73538210996375
32.4551723279424	-2.0712137695138
40.4743919544961	-0.57818659164243
38.6235035803615	1.46703824457531
29.4331436095657	-2.11412178332972
38.9839140485368	1.46370007365452
44.4152340127785	-0.486385521489833
40.3733244672816	-0.137771507821033
40.179205912513	0.257787593422235
43.7033001972861	-0.100194589316014
44.7971259467406	-0.0101201042123226
43.3146294228429	-0.380915459553514
43.3058340568577	-1.15677280699005
40.2985609406874	0.617862870345775
39.0648933328272	1.3845249795452
28.956834039493	-0.570826220273821
36.8342185363289	-0.879453740417856
38.3629068166713	0.45093993942243
33.5395566203533	0.559045422343294
24.7544574302951	-0.244636368809356
22.4643286647507	-0.48177290188851
25.9836325416717	-2.82164499537043
29.3664894596199	0.332314236349514
29.7160725202998	3.91973126060749
35.8290601351629	0.0880632900877525
33.3122991691968	-3.82525916281904
25.2106160075277	-0.713741378052273
16.3068453965817	16.2106750197276
9.45556444369121	-13.0126225487442
22.5198233048692	-1.17701708328881
15.4452506323776	-3.42732376562823
12.9191883699885	5.3169820004416
20.0919808847315	0.832598274623243
25.8937875125316	-0.163393734232687
33.2714197694464	0.01608997910643
36.5079294179603	1.20329630688132
32.9785878524627	-3.32476611418834
29.019758002105	3.66462429660654
27.7332822686871	-2.63872102806703
33.4672585133521	-1.16263926395924
28.5033537889004	3.4174526053417
35.4543596150409	-2.05180685960314
30.9555596471681	-0.514536943654721
20.7990645327185	0.811423625227487
35.281212503539	-0.468850697197129
42.3124369453537	0.216548438584433
42.5755506008985	0.814486770420079
43.1707276344102	0.242973484001757
43.8605800873798	1.20676808438296
39.1340070621638	-0.660788623174247
37.1196608821857	-0.859241716111629
37.2483694240119	0.567314174028897
36.9837369730618	0.645024079508144
40.0724708369713	-1.25242001701291
39.4092154022266	0.612254867243381
41.6856655745733	-0.456343445234263
35.8638538470378	-0.0974668774607965
21.9313627267884	-2.64335859225408
10.7520544476649	2.19136671622703
30.2045245675261	-0.205899824606253
39.5193943491617	1.179580078893
42.7741677729686	-1.40548137335558
41.3138678589709	-0.276524616808786
40.769101373008	0.362014477366627
39.570119633762	-0.372357004881976
40.1667135782836	0.651419640290133
39.1368855154565	0.628355735745642
41.7423298605691	-0.325983172103687
42.5364276031687	1.35992255352033
42.6629107604198	-2.03645489501193
40.8348788231119	0.503517760272171
35.6155475973341	3.1871466972697
36.4228217672827	-2.35526028255654
38.2445142965476	-3.63366361174027
18.789613463052	-3.78319489150582
3.61763841130544	28.179511558477
2.66061033448044	1.35428419072616
12.8959909592909	-28.0837288914302
26.6410966952988	6.85528068145226
10.3775230590168	-5.1982258706958
7.63169425230044	2.81089614510242
13.3210069262294	7.12022482467128
5.28025776806409	2.40566335331557
14.4093427637079	-6.51498749025441
29.4209301502782	0.260894390718672
19.2268922357646	-16.2014981804561
3.13963481800609	39.959186978526
7.52319168556672	-32.4758839209185
16.1101648404637	7.84323342711311
23.6440878460674	-1.48948373532057
23.4719472430043	-2.18645497484361
15.0446828901247	18.1216383320154
17.3448934477137	-16.5469868446956
25.3929072138416	11.2164522035372
4.49801512718211	-7.78764743327685
7.37571764707027	-26.3161169656987
9.10251753044005	19.0702900575124
31.5642672538592	0.496023485974189
14.0481802084909	33.2180318110177
29.5350567725647	-36.635865629775
38.4637836599232	1.57333830761918
36.1991699343169	2.10985707397353
36.4265124364384	0.57913013694237
40.8233513798365	0.00513542356420049
38.0752910261196	0.44288483266759
32.3628265757097	-1.13678856180637
32.2078688772009	-0.0916702628451502
32.0917403960428	2.26050079147781
26.0164056236819	-2.67976886483983
35.8131507899476	-1.95133773154221
43.1171735789931	3.80341058663043
38.8587571208333	0.802633626607868
37.467761312539	-0.319887680809163
40.1798951330112	-0.784398364463801
41.7484715125418	-1.11537681917728
41.5094823282114	-0.461949652417547
43.2611556281739	1.79965796303597
42.1513801783696	2.21670646321538
22.5344012468808	16.8008095302839
21.0924500785324	-19.395021403643
35.6569817007423	-0.609950547950686
35.2023665278174	-0.0179585069721768
32.2499977359456	-1.45594428211716
29.3673567925997	0.0746519843088884
27.7634814760899	-1.38677334235753
14.7465959843299	-2.04399288537273
5.02360651099055	15.4775406452248
17.2907534688292	-8.39886279086411
19.8774387022367	-8.91863108847177
13.2279002211191	5.97175522569444
13.3550704627307	13.9904834274826
11.6213578777193	-10.9676134824191
13.6195860162282	-3.48815934356155
5.84672954833471	-10.9971200198072
4.11522398576087	-1.84857367820876
6.37495680783589	9.37349873336951
8.91146411266952	-7.32115932367493
2.55056370640473	2.79648127285949
9.96568644862251	19.6179230865814
17.7800137650393	-7.61826511030372
16.5144618187568	-2.66926638822838
10.3997696394741	-16.9574270423718
6.15099276827623	-12.4354461614754
5.21646582366492	10.8996958529982
11.8007979915895	9.14080779343652
14.8721362718325	9.98434427050237
3.81208199986557	14.8034364634845
28.1595764551306	-7.39265475869992
19.6643035446875	-14.5431283834157
4.664078349658	-5.02501225703004
28.7389181359799	13.323437172565
41.0898083475606	0.760169026068821
44.1929512654747	-0.717935882501368
43.6153868126555	-2.53504715961325
45.5973604863056	-0.434182300229484
41.7436867869269	-2.76471490465543
24.8363621932741	-11.283305139363
17.6058839369738	-8.35409211632589
4.15457449467228	5.45924759231312
10.0112638227539	18.3420183825678
16.4401691600323	-9.22356517262958
11.6611531796716	-3.20310002097153
9.20697471377773	39.431758494244
7.19152439122572	-24.1121800418971
36.7074699755466	-2.84904019515229
42.3405141045528	1.65501771029662
39.210760770579	0.255239149530085
39.6062148135058	-0.0267217365199539
38.9432426674426	-0.281911338543229
38.2259276591869	-1.9606717535672
38.4034856544134	1.20283610778427
39.5742815120856	1.68414363941932
38.7235364352486	-0.231603901087857
39.9760411834313	0.535473923330979
39.189571276046	-2.80620056363289
36.5506344594953	1.58564706710875
34.7474087586148	1.22105934700345
25.6045218384398	1.39461257963544
8.99372129282761	-6.34783536280221
7.89215221915315	-1.06109416180452
27.6365297636573	3.07030929290123
32.3203543577396	2.08732133979738
36.5576076627632	1.91143507378277
42.0523375715469	-1.47426316503023
43.6824815141253	1.89495419124509
39.3070950094624	0.317914173104144
35.6259170111355	-2.12609180382849
29.4622831545031	-13.8017596752104
16.5658993057939	0.710158895807808
24.8829239694673	-18.4950271058906
11.1702236142001	30.5550947460401
14.7076505335047	-3.5337753293419
20.7285810946614	5.2433869348891
24.4852562046452	11.7875576653123
7.08717816149141	-3.60509380248302
11.3102812382162	-6.53741297473314
20.6383771451426	2.12744491981524
19.8994713049386	-6.82204272736305
4.35942055999415	-10.6632015384777
14.60611277896	5.67636684359679
9.99756705522153	30.4096790830051
8.74176132668913	-27.9937095116855
16.7943313005217	0.274224562257396
16.3228888280414	2.78588607771163
18.1396409087651	1.05463190046848
19.1298575177218	-1.54934178423408
18.0646299623302	-1.17983258741192
20.8455929943612	2.11164826270601
28.8232223128283	0.0437968169556756
35.0902937297845	-1.10928917009107
33.9279537530219	-2.05698101833515
32.2237830228882	1.45767023981855
39.5418710488508	1.35831033126231
43.1546333623154	-0.861543028291018
47.6559615838177	0.329997769654178
43.981559666961	-0.932533517367308
36.8469092571486	-0.7873709692965
40.54734564463	-0.281746044681193
40.6356336770985	1.5624708468082
39.7732263179347	1.17809482775196
36.4213845988667	-1.52704662834416
32.1157282729511	-1.32095126320234
35.3866849226546	2.98192799459682
35.3837397535047	-1.44664629121459
20.1758000821612	-6.43904160110096
9.39286206180689	9.22711751952857
13.0996681655131	-6.91506489387118
24.4774796180539	2.46730707682669
34.9318835373075	1.47916359842923
34.7335032684793	-1.12413879286532
33.6933044551751	1.94880226932591
32.4573799737186	1.51602348211858
27.959364729076	0.688057030353126
15.7382790924716	-2.34199254072067
7.19352926217582	-8.51674593634547
2.51338181146423	9.74056216393764
7.6840873664611	-3.9270304835378
31.179241741039	2.51931444159158
36.8008468149578	0.0298411449464406
39.6163903266636	0.238666976823366
39.1173038686081	-0.904654411903885
37.2169724880616	0.904263167492684
30.6048411893383	5.68644978559011
8.13368959454944	12.5737837498667
6.66030283506419	-40.5119618361934
10.9992047919671	13.6837002100433
15.9391578938931	0.0357263741350664
27.7309344493499	5.99078366602415
29.6338592099608	4.29569693467137
19.6963549977203	6.43035358729958
12.7538114204936	-0.380441455367591
5.07437914319166	-22.2482917848143
21.3314588989056	17.5024269172749
30.710932980233	0.704124862878619
26.2430649508303	-0.766959639395679
21.5648606599461	-1.25872721041575
23.1767560485991	-3.2981031312683
19.5472791783805	17.1452168201582
6.97374820140577	-9.11422273640199
32.5506846264262	-4.25070839159451
29.8789924240069	0.109402159558458
12.4077654004912	4.47872620341629
7.22504089714776	9.67978964400188
10.4734884922627	-4.31661020960887
25.3603640434804	2.77751227515779
2.24068335465189	-27.846593118231
1.4452452014776	21.4202786869378
6.15245079927535	3.91604343012347
1.24516734198182	-22.1842112214479
18.6383146719406	6.72706399738153
23.8821308534476	-9.64549755750938
1.83164685850457	-11.9021549016085
18.3094874064422	32.4603777625418
22.1071898594713	-3.29785807925438
7.06051860218527	15.1607607761277
18.8248474353301	-13.7972660198557
10.1526591556242	-3.52272842608349
3.08339035424649	5.27797327260384
7.90878235529552	-18.6449670092046
6.51917828371106	31.6809436381398
18.6965026237625	-15.6403633951969
21.2497549841765	-9.38339488023011
12.9480236258942	-2.6974762247107
21.8762270292662	10.7727868559814
22.1562697996465	5.14662565271271
16.2378961289637	2.29160792525077
12.0920763995344	10.8544838857222
8.09070503907743	-22.2490945644549
2.88932717319707	20.1118390773734
6.42366183227369	-9.25382523752198
11.2572813266281	5.75341872193726
3.91526829012951	-11.1816603700172
10.0504038986114	2.30080159862396
4.6838937862734	20.5330311564619
14.3192632820862	-20.259924474148
2.93896068655201	-21.8171476189276
1.1274628412112	36.508621768845
25.3991406312838	-22.0475869608751
24.7927701836607	-0.607117483514304
30.8070194436171	3.89069407042559
30.3279358712042	-4.87264256166044
27.4777717043933	3.81195958423403
27.3618998799565	-1.473962119391
22.6833061356195	-1.48430683664618
12.7475558645248	-17.5988769781919
1.11130803908264	4.38517657328622
9.42387810275589	27.223740220022
11.8212710122023	-21.0862519674452
12.7920427362222	0.427480619326204
20.6189174041105	5.18157267440333
29.5316087360869	3.96939550477901
33.42061681042	0.149529313716069
30.6516770077875	-2.23615400736188
19.3140384825093	31.7007853859156
9.44341909498592	-29.9925874579046
25.1500316241849	-1.28002927780211
26.2739190907321	3.17011267286622
28.5994035968728	0.531539899247657
27.3713096171999	-1.21384071355283
20.1870519846893	1.11067790723464
32.2031872578895	-0.550705112745062
34.8839878242334	-0.899806090270982
32.902498354861	1.6564982156284
31.8395956773381	0.330044454009239
31.3170891208024	-0.0233521110638666
31.931164778895	1.64637404862618
29.3738169911682	-2.05266740001231
29.8028326545914	-0.120801130080785
22.6328022566756	-4.56285121049111
28.9836232530344	2.46345482402857
34.4608107865091	2.41865422389878
35.9193112880898	-2.24669851228229
35.4437377812219	1.18632442883476
34.0428559224891	0.383081085050096
34.026819479252	-0.51825551456801
34.7682556445612	-0.797528786031195
33.8831124280723	0.364087224018296
32.8738361848001	0.317245944844884
29.3282010744549	1.03946495128468
28.8079948285644	-0.809206980087501
31.7124028571354	0.105209049345235
27.1979846803601	0.0872825755586568
29.3185351181467	-0.0785195704738166
24.1553190231323	2.25542419245828
9.61999561635578	-3.19298405983795
11.2476843571526	-1.1852159838662
3.60785094888858	-23.7915306707502
18.3213160061244	51.7232091030435
6.4086487631542	-24.0456437757514
17.7663780279904	6.07775074783086
7.2421557397258	-33.8852979236331
19.730682376138	24.0443182736398
33.2494677283805	1.37310969792844
32.581446450426	0.303561626851838
31.7242515751737	-0.308221577453536
28.3435406787551	-1.888520132976
19.3547848006911	12.8897876209472
5.59583739116981	-2.13711813788055
11.1560742164909	-1.22608998367783
7.97037438421731	-1.64869844408727
4.86596744212481	-13.8424845428636
20.6899267883527	6.70895239777038
28.2693383790063	2.49981584803221
24.526204086089	-1.8007533907064
20.2621323885457	-14.5232638717932
19.0164344679107	5.74209498513471
28.7957731957876	11.3491320147967
13.4661255377342	6.95370072101187
26.9081836071241	-9.48891723720009
38.9850392244867	-1.98592095875514
37.1017457665897	-0.465276142002993
36.9028309646135	3.40304575913124
29.1199357662592	1.0987061105931
16.3162967528368	-8.88511983911476
11.8110565264115	0.705888528875228
17.9332167402883	1.36575622547354
24.5146552373546	3.84165076194035
26.3677798948808	1.91236745232024
22.8341664059152	4.30905947283524
13.5807990108658	-7.74259395582108
24.5927310725512	0.585040180034737
14.7115195284815	23.1044229061616
15.6969663084777	-22.8745804023573
27.0010177889784	0.237652135597271
24.6640878447371	1.76516636445402
23.4187409501749	-0.464141886998675
37.1242218404709	0.205512241459859
41.0517139879963	-0.742194690893985
28.096407028473	1.28612659628011
10.9959006055285	7.07046650203674
32.4236047941059	-10.4218543422216
40.8124599273121	0.58894296658984
37.1006466371301	3.00834563572839
15.7378354038916	17.3214553804825
10.7450165158273	-13.5130590648945
25.4300064615706	-15.5193109927464
22.0073603099128	9.48149658161632
33.378445620842	1.5737526775161
34.6298029223683	-0.363090638601515
31.4276512012179	1.36011961236907
28.6505624034618	-2.53338021372772
27.7612748686459	0.604468272475362
31.3965610866454	3.82357831232493
29.8807334631353	-0.64492535959537
24.7268380424272	-1.1407171106974
14.3175585770652	-1.92868882071185
18.8793621721702	3.14353396963853
18.8778277276883	6.28638198018322
20.0835403644812	-1.05770141892018
12.7474653124506	0.238904563845713
10.0070724490401	-18.4148428485643
12.7401553313754	20.9195488298522
15.71667062021	-8.77794659378748
5.79584612874965	7.22477669431763
7.04769558949118	-17.70451634631
11.5502136689342	2.92828979029469
7.45816985982996	21.2498061825594
13.1637185099521	-18.7859523931475
15.8519474162753	-23.8491033997356
10.9701236630889	21.2539065235164
25.9010089173161	5.31267840043269
32.1225273079406	-0.460294265850472
23.6477472602617	-5.20038175595007
2.64191344309007	0.0647675094427074
13.2505647949096	-7.99396430760308
18.0995961072815	3.96041563031927
26.7417772594166	6.73274735631747
13.6068135713331	20.1397375328057
2.46599405372667	-21.8471170450552
14.4160619818167	3.63331370323148
24.3468692243891	2.6026195458676
32.2692023698544	0.258645475529776
32.8153590793867	-0.43514929447467
26.3741330528994	3.11412548783607
8.31079163586201	10.0605975365554
15.5505431823443	-35.4316941503265
10.5478808060595	18.3957392423879
39.0922949747086	4.00373163543001
39.0667216416527	0.385762884374237
22.5859028868603	-15.0968023788817
3.56972094702844	22.3287626076844
11.8558220599232	6.71395780140117
11.2467933841977	-11.7262056058239
20.6895176053494	8.1691261095477
15.4620553902694	-6.91346691223949
27.2436321408734	-2.19158770987618
25.9568776920655	0.904477773961776
25.8534394465758	-2.08953860181368
19.8390827522511	6.38137429253604
6.64073045903181	17.9742943946322
19.3940384826577	-25.7115769491978
25.8572980333287	11.279380245914
3.33629914255601	-14.9422751935245
15.0998839992839	-6.01057637460392
11.3216776710871	-0.85131182108171
5.78221247927375	-5.11733635624496
22.3294541083319	16.3954450606464
35.1610131451708	0.256765400734846
36.9256506286342	-0.654361213457614
21.7799171247627	-18.678594066314
3.60173898117081	9.4833067295535
18.2884075643886	12.0667437720935
23.012149741254	-0.448844115778144
29.2307540048995	-2.31737505955029
34.0217278325988	-1.05313923333303
37.801818420299	1.22854657148646
35.0952359677029	-0.0326957888146868
33.5656709943649	1.08351184928446
32.4606436502879	0.244205800803919
27.2546946561468	1.15084910304963
29.255144298564	-2.84640416218221
27.6586775662651	2.3472953977361
32.7559117765401	-1.64141647885703
35.1894256388125	-0.901243505041353
34.1372264634241	-0.986136899913434
32.7647984596606	1.83839284187517
34.1981587059985	0.888325042078415
36.8135852473235	-1.74604369411392
36.1002430476612	1.31219100047451
35.5620220872047	0.333856121542981
35.6715118730353	-0.773602718340935
37.5648167643278	-0.0606694591320811
37.7040526924116	-1.76372017781664
34.8820132797242	-3.62327887768053
13.9323544540751	-23.0644907696906
14.633816278185	21.5315270216232
19.7826292629568	18.0939397990829
19.5134858101914	-9.26517089287367
36.4650207159061	-3.83097343482432
33.6592119971568	0.773669990008878
30.8169607360916	1.58388553323779
29.9481145208435	-0.301315598775915
29.8047714452928	-0.246479089797532
23.3147150552386	1.3185136287671
8.35494231986896	1.80874124592918
7.89093777939073	-3.29448468778222
3.77596204962379	14.8661001457759
8.59331446482141	-13.0232056127496
6.12222417332193	8.70766201649379
3.14734312903889	-9.51597488788055
8.96606370228194	9.66311226554017
10.0264798691577	-1.46733338306497
11.7321941447198	9.95385564427894
5.3074076498485	-17.5346386563091
8.81442059689327	-9.91446092922249
1.83864848387257	-0.585140198049275
3.76985831645017	-20.4937433699503
8.29393700396331	9.39004062537429
2.84976650189874	2.34325938807176
11.6787617375156	3.30319219541439
20.2408295839107	11.270885621428
26.9228216294772	3.85400208386954
26.4961027683596	1.08526825117038
33.3832888747163	-0.963800712263377
36.5406563262811	-0.521575307091509
33.2796131370884	0.0188684364111271
29.4264555644096	0.826096648664777
19.4819683352066	5.20558538576023
14.3732640658059	-13.130750433083
17.2746278350545	-2.04897311316594
21.278543708372	-1.29712272560508
14.6115620910219	2.26128944518293
10.4789907077238	19.856427868524
15.3884581432601	-12.7357375048314
20.4432244663261	-0.834655902565158
8.29567510061644	19.6209073232471
17.3078988472392	-22.740321318647
23.4148752916106	1.55017144832727
26.4606486722527	1.2354248465471
28.443359448623	6.96521033753962
11.5185151279023	-19.6906354579828
3.49413621828726	12.7074004737904
26.2677579114627	2.26733938490077
33.9425250660321	-0.304860488162708
31.8942948201408	3.43373347470932
17.5880777512748	-2.65090219343018
5.80950996056339	-5.19078753662093
9.03306762450054	24.5333562192633
5.71422300059889	-2.59174173718256
6.40470311294193	-27.8962616460259
10.4536472028313	18.9969083776387
20.0362919053569	-14.0515772737263
18.1563022395826	7.73455017080359
8.81299130462567	6.37699718873089
16.7807876617444	-3.54840401168781
8.48911963601722	-17.9421332401187
18.2540617350578	11.0447360680729
23.3975288680279	1.58673921766451
22.9574180731441	-1.4287558235837
27.1627284654142	0.296631216573872
27.1798531390058	-0.384829559336821
25.1873526027746	-0.939379939502711
20.0448042745076	6.09688709252551
8.62105277106749	9.54510360500899
23.2249995682207	-12.9017448967848
33.4962369855914	-1.87274939015279
30.4998198730975	2.81925667350098
29.6729679351896	0.0439886923829578
28.1326559246338	-0.126259265674514
30.4550210591983	-1.78916249382828
26.0914404172809	3.57383521963757
21.9902326850813	-0.391614025065066
19.2825741077508	0.739097754995635
20.4492715886647	-7.9652578886776
25.3566224924913	-12.9400420656093
11.3762343131163	9.83474975201028
28.325742948796	6.91930209544859
31.6922662002377	-0.913086292579939
31.6922662002377	0
35.0106035983657	0
37.9932156670318	-0.107593141162699
38.4470388971047	0.320643517712378
38.2618891565112	0.0822796498249438
34.0251703119987	1.19694318992738
31.4675734866091	3.78071883644768
16.8457666981405	-0.505326414637788
9.9160818976681	-6.77034237623389
8.17370677551765	-1.93420763228352
27.2196738880114	3.92065899778538
31.3949490310421	0.295442462368584
29.1243599712097	2.61539352677826
21.8819197240398	0.762538319744935
1.94866775246407	-6.15209110590034
15.4897592170889	5.67825524152106
19.4324637838383	1.09967032555852
20.4863622556484	0.668062805106804
24.2141815671486	1.77195935848921
30.0323039635016	-1.56591376106625
33.4087729997783	-1.70386121312322
24.0214080441719	4.40889156846131
26.4130321908897	-1.32263094015666
33.4843944255402	-5.12611654629186
39.7124449414112	1.68366252718053
44.10781473498	1.10817353323623
44.3652709699242	2.52261408400136
40.5406852329461	-1.27143125401179
40.574496978205	0.542705527725515
35.2186401254766	-1.28027397237252
32.5871801423531	-1.08315266541317
28.3108361436744	1.86546301588978
34.1483904838677	-0.426971195476242
26.7142944667953	4.19169223031156
24.2867073270585	-5.1072744396589
34.8399904241367	-0.23454580019814
24.2546717437834	19.923665675632
6.36857803176022	-25.7187522527032
29.8670722890963	5.71954866228515
37.9147048417837	2.36102788950557
36.1674488708347	0.0101944770793012
38.4335788423944	-0.826461392564129
44.1226791640249	-1.14061973843984
43.5687404668587	0.681481545002342
41.8130691168581	0.120695692850185
34.5531707558118	2.25686225429812
34.256360237113	-0.838674280718344
37.9835705684785	-0.388575173613403
40.6090487972185	0.34366467889496
29.3322990284989	0.23766359728678
32.5003599617276	-1.41033250053105
38.7620709435436	1.03260370312974
37.4304563103597	-0.394545734773268
27.348428099824	13.7568160673421
16.7652330442592	-15.5356253208996
35.073833563156	-2.14520425601955
46.5528394585285	1.84132022899022
44.8596186563983	0.248497031707333
40.7385454433231	-0.985533298575493
40.9236064902008	-0.350809233767376
42.4305804802548	-1.67581522154933
34.3799254561822	-1.02787339388407
15.8803314953731	34.1210787051899
3.92264956455076	-53.7511131665421
4.24715913235475	17.3250552935876
13.391720060423	-2.58011345433176
7.1181491555891	11.1541652555241
18.1363548792203	0.230667105975866
19.4877913534197	-7.38999958226579
19.2369344197102	-2.65169782911686
17.9575738029874	3.79412224599435
30.9616830909457	0.393541659725932
33.2265393910489	0.87274076466339
35.7963443553225	0.222280405856329
39.1368689169815	-2.24779410149148
40.0733984834056	-1.34022392880381
42.0954509261673	2.304234022039
46.76580509045	0.0854942484488128
49.2430895692871	-1.50017847142547
36.3385082684617	-2.58647086131941
33.6229089616864	-0.123881569375068
40.5564945869078	9.51272860101884
36.1489864130887	-1.69612786236537
33.0727112343269	-1.95121815162428
30.7740278036738	-0.102404499176952
33.0158497409064	0.175233863996259
35.6878893629695	0.831792778613069
31.2342049899146	-0.174619604103064
11.5971529609801	-11.6358200190784
20.5708521507259	9.98437193702927
33.0586570259438	1.64937755938505
38.4175785804481	-0.18745577108866
37.742224247682	0.410022097673699
35.2148075493691	-0.0130073552769876
40.5730258983652	-0.416915445380561
38.419397948455	-0.863567557432466
28.1951286966451	-2.50664512167052
25.2788435442237	4.32244421327324
32.5806668098259	0.990169444640398
23.2993032144685	-8.02413147793734
18.3145084145196	2.62910976637701
21.9732747757279	3.82486154124812
30.1942821730924	-1.0377938747291
37.7080776630816	-1.92954180505911
34.5679938919808	-1.37196179266688
32.0050625247633	-0.130470462106438
31.0840877501879	0.986879210982521
41.2317856809305	2.43650556074762
41.913807455478	-0.644899673157705
34.8325687753884	-2.42567088764145
43.5347811757173	2.58796004338745
45.3181962734136	0.927030921441125
44.1776942874244	0.929037115535863
41.5928019483934	0.0162445705012457
37.1908992401605	-1.944286748664
29.5253654338758	4.55725922708947
30.158847875506	-0.717146197912734
35.079059276445	-7.82441253798173
38.1221615221272	5.71938271806631
31.8373513233076	3.68860103198044
15.4912275718951	-13.6969410291843
12.6875407494721	6.68754272009401
23.1182497879991	1.48362671110684
30.086523535512	-1.96150825709078
37.0424270058426	0.363009069044086
39.7304813031837	8.41312212320083
27.6777899935731	-15.9291930538983
33.5195771491184	8.5049521696095
40.5441025473391	0.340189854251945
38.2715770810978	-0.369258378746113
33.7283263079955	-0.630765444075699
32.5037146629633	-0.13903127383515
30.6155452808138	1.46104969907007
28.8903965506693	-0.24951469853756
31.9942483324574	1.3264943252924
36.8141007352657	-1.19649248313603
36.3921677834562	-0.729412958912926
35.8760513942565	-0.922492175495338
38.2705366912944	1.06112673651926
38.8041005509627	-0.495845664375915
42.2314969326195	-0.655702640929246
43.5043735498241	0.446202313837633
42.1382764011296	-0.566869088567308
37.2680806431051	0.407198835258025
43.6839590311166	0.402331845854615
47.49087372392	2.81559615461972
23.6583460969468	-16.858160517507
12.4035962093064	14.7070071403949
39.0133716043596	1.68149659524242
45.2862010990773	2.19419736742965
41.3727091456201	-2.65643801655587
43.6821837860802	0.410750546711112
41.3269971378742	0.767040831692741
31.3974191398096	1.41957950665073
14.4767485092778	7.6911633511752
12.7059792945096	-3.08558689948057
31.5458454290088	-7.19709394065815
36.1263561157415	0.791562082397593
38.6967458526143	0.247772988428224
37.9928940120776	-1.11256623049911
37.0354723924472	-0.402888209528442
33.8542388763852	1.67429660835949
31.4748922893256	1.4854943101402
32.066162517309	1.55070829700294
34.4277224316309	-0.222584272530758
36.9105021209772	-1.0833981527848
39.1445442846426	-0.825434354306079
37.9634285042274	-0.429519034184461
38.9339385347214	1.11406794029263
34.9705200390224	0.705624835808707
22.4085180816315	17.9474009296594
4.2785235703971	-16.7559231003313
14.1903236106441	-8.98623017724157
22.5293539237156	2.31377992494647
21.0512411637582	-0.297705907839658
3.5164218561652	18.346209886355
8.34988576872819	-10.3499433631559
21.276583278509	-7.49690019622044
21.2615767112936	-0.78673609380117
27.3838426622018	1.30699401430023
37.5928313804301	-1.79960239954754
39.7523832521454	-1.00399778279252
28.1386164494014	-4.44246038635535
8.98672097648799	35.3852069447754
11.0528651659828	-43.9670615005645
3.182038972174	36.3827241010549
6.99295401634555	-11.8123902092052
4.54549957950454	-34.6219603116002
7.42365459717208	6.52596132012196
1.8963488669041	35.4184456465507
25.4601351940156	-26.9431939329604
7.04019332035192	-6.58227272976983
35.1617016763305	18.085940828701
2.76388690638144	20.9136416554756
23.3646856046523	-24.6309890983879
31.3780717281067	3.31801019923913
28.4094154128248	3.48681567307694
28.0479158081991	-0.0963059272889515
27.9173608586114	1.12368622454731
22.1525501826607	-1.68154248301768
30.6034110353134	-1.40239813031372
36.5723290869226	1.44361144517421
34.5194828781829	0.0895058849425645
35.0320079554141	0.398058968500567
34.923105554539	-0.403168420367114
25.0851860244514	-4.83998078279747
24.3565483252078	2.56542262925358
22.2920557100249	5.1392229930648
12.0211746019808	-4.74593889209876
23.6693553628584	1.83018939660574
39.2248840362058	-2.65973314754645
43.5793390021109	-1.21661773564426
43.8358829382849	10.4423615156605
41.3273515562456	-5.91682526845328
34.3392582583535	-8.39841004273369
23.9410439969594	4.53937412483399
32.2075465687004	3.96802998397791
28.9390975511887	-2.49168084046569
29.9975832275771	-3.19042498921736
36.723734867173	1.40297371184894
34.3689378577998	-0.769187513901984
33.4394261733391	-0.83404954088835
37.6982977508035	3.66060693172916
32.1357175411131	1.19612411798575
30.8094642087373	-2.30438634172456
38.7649666134422	-0.95632925213084
36.9455288213872	1.2493224154291
33.5568114838182	0.533956462989241
37.7102718110167	-1.10746096211069
34.4567335081689	-0.490833694651862
26.3952581106	1.30301603252656
32.9440400365251	-1.72700053236013
36.752237836443	0.660078578651658
35.0947520117276	-0.989902548389993
32.2565537907397	-0.265178003156614
35.4158779575378	1.62965610089844
39.6391249833454	-0.535914737660651
40.3895991175423	0.426156490309837
40.3306318644095	0.530726839833037
38.1420125271979	0.648999087574346
39.6381794691555	-0.178653607022882
37.0476014903201	-2.84279078740305
26.4502664460488	0.259360805220727
32.140312877229	1.10135745388708
38.9066621276719	0.520848549419786
36.7251307338158	-0.472178455069642
25.2578978357201	-6.39162369958478
22.4319250072967	1.65620020316925
29.6730996635772	3.1024302401356
37.5125416990686	-0.0188265728154255
39.9373899190477	2.13857113110546
38.677909356696	2.41222584066765
31.6359733545781	-3.93339490947658
22.6589119858555	-1.09753646450764
31.5376991139447	2.91826347262131
35.6667715839066	-1.58606850788207
30.016457212545	0.0707120770499761
33.3525443845276	0.870617120075228
37.5256150615895	-2.37815096764835
37.0077975541122	0.353088544159201
34.3614024454133	2.87401383738342
25.4925359075072	8.41683862692421
18.9714010656627	-15.863832274093
18.6912735782273	9.95891172036311
11.9403111450261	0.852831692997294
7.35814439761778	-4.46143069469159
19.7850160672436	1.57878963992217
46.6949204445422	-0.4464343360964
43.847412707338	0.790157846267387
30.7328412759208	-11.469095406568
19.75791089304	7.85223168078909
45.1908007144862	4.46855428833723
31.9928024750648	-3.13485353575623
22.7816939391789	0.0334987464829903
20.0058029916568	7.85167420541263
28.609185125904	-6.46310130117638
32.7942936429343	-0.710077815474898
32.2376820546355	2.66459228729365
24.8573210505168	-2.09494566400517
14.1263226821585	-1.16350330660082
17.6251664179196	2.60926275593927
29.2486176107411	1.19770572692946
31.527453891961	1.26041414307671
35.6161678737475	2.0765039982567
7.80827848823553	22.7054322348883
3.15855223842385	-37.9768200847433
1.05816239861443	-6.7102474014467
5.23676798786232	16.4344203739087
3.39548891210298	23.4994770723341
13.3895527935161	-14.2129601066906
8.84773187698218	-0.666962731602514
14.7874960943086	-6.65219742041821
13.124586346606	-28.5967120956378
10.1285601311824	28.4314518260432
2.59818798752206	-2.59752159865849
6.85377585145782	7.18278931465532
7.56033894503376	-11.6376075218627
18.1519640548617	6.04538052782047
38.1839674983273	0.228029543588976
39.056209324704	0.312054988118779
34.4153959557927	2.45105345765996
32.8213911343465	0.58115242248646
35.7627757827694	-1.44249958889676
34.7631377266471	0.057170874231919
33.4971180716242	-0.372860663402632
35.5489759234528	0.600966028938009
33.8410850104793	-2.66512937923365
31.2926755570416	2.16405080859681
36.1874647846157	1.01311778950807
37.0993863982908	-0.316641341648643
37.6664274175636	-1.59546422789823
37.667893032075	0.58527748157465
37.5822076217218	1.5725987618015
39.6026141387817	-0.324010686414496
40.3215623531647	-1.04105888862741
38.5615899156208	-2.23277683826891
40.137881368761	0.870089849686304
40.6652693444223	2.80256428802327
35.4501997210993	-0.223350559541452
38.7197966801644	-2.50982687608537
34.1663216786098	-1.43450236383014
25.934884174166	0.87018270173886
24.4112158489375	30.7480752639906
4.69428912351475	-31.861076389355
36.1209581070626	7.84568062956863
29.1027043189698	5.73937234662818
30.0824535244406	-9.56641269193157
35.347153797197	-2.53713128730073
34.9651544382252	-1.3379173874512
25.252133081345	4.10482137326783
17.1059739179147	-2.19398048963925
20.7661170068305	-4.93461717309626
15.7855314763233	-1.0588455454829
23.9002744699029	5.1903013677383
30.0733593068682	-1.88505773180428
34.1561779673384	-0.316926115394413
33.9832288321276	1.64629467649349
33.633170167279	-3.50004240437083
32.3797645982613	1.40257464083053
38.8311575337739	0.953716372882772
35.570811328048	-0.280678865337395
36.2905093982546	-1.40370225915139
32.965376895202	-0.480578129437172
28.4988204185021	2.12899504062608
27.4168145043478	-3.84425757512176
30.4466965265356	2.9114350442744
39.7118435333279	1.94209187781093
34.5275040739144	-1.98025312288437
12.6017451780028	-15.2751824572576
21.0798204819468	23.9463593256925
34.2977623371573	-4.81640745776513
42.2509518107418	-0.863966743778986
43.048024130895	-1.05101444057839
40.3422997141611	-0.0907098125115821
40.7857304599025	0.33327254237141
38.5696205203394	-1.18276250084456
31.9159895246472	-1.00578568981153
32.7112975443038	-0.963152738186609
36.3218387001184	0.0494195291263368
40.1813223767668	0.64150926635455
38.1230768490041	-0.52209057470023
36.8020978185448	0.0933357942956503
29.4489124031477	1.23488344088172
17.7688624279712	-0.158822829153829
21.5979225671719	-1.00039101203918
21.0129438514933	-4.8397018322295
20.1723358531967	3.12429319090505
29.0804992781904	8.63465813319468
27.64911698008	-6.9415919833375
30.0000779774029	-4.07727683265786
45.9066325367061	6.92493165279993
45.1389497370641	1.53089142769108
36.5368764672972	-2.5314342487818
43.1187353759946	0.816587542928041
41.7402955450164	-0.0307497787369274
42.1976769463591	0.282425008980341
38.3229697207654	2.28023735250085
36.8280553249108	-0.142158213728245
41.7214444229741	-1.51543301371518
41.8945156298993	-1.07168530008125
41.164378416952	-2.0916501158076
32.1168636059534	0.493799201603654
15.7472470807955	3.63043418927458
30.1114776899172	-2.68028264866401
30.4677360079373	3.48800917506196
36.1779266181531	1.96702837934072
35.9322028010566	-3.79432846099337
39.3720762980711	-1.79060672156824
38.1552087774587	-0.575021122511763
38.4190552237023	0.254761426380436
41.6363988495975	-0.226916130595434
39.0430925970189	-0.302131792177989
29.1759000546015	-7.12415196495801
21.0247632562323	10.0816880140203
33.3992455452211	-0.737617935169522
31.0546174977944	-8.37251767460034
15.2957364801547	6.10878202168545
21.4752794949559	2.21019091223879
30.7927866493504	-1.37781761544898
33.392468566745	0.389123129839048
32.5436409053966	-0.413395469785486
34.4559989960737	0.521778488068866
32.9499316338309	-0.893676786732421
25.9325877466648	0.624155098408959
27.0744389619129	-0.121228229157433
31.0688661349587	-0.810558202707666
36.4716246525502	-0.8329252770349
36.295077523754	0.553932703161641
39.5350193466604	0.189089043735323
39.1588101919696	0.321318193741373
38.0514631180652	-2.30409429513776
37.2894770142491	0.29853917876984
34.700006462797	3.24747691250759
9.90373251793358	31.1536929269161
8.46339875056987	-36.6099865832478
14.986130062615	15.3663465702166
20.2654867712589	-1.18658665717829
38.9707616489521	-6.3221142549097
41.8583767494072	-1.65735421993862
33.0665530120592	-2.85542318709983
25.4310292135447	2.45488196492028
40.4245052018899	0.580234791045292
46.2866066542273	1.79443120895987
43.7556467783838	-1.21175857350862
39.7068611523922	-2.11957283813643
38.3890222179299	1.63680334170447
34.0803325479024	-1.15301196462979
27.7017255326568	0.736802557104929
21.4699646856163	1.84889113033869
33.5651771740531	-0.655238495962363
49.4914848873085	2.21516693309677
26.8776438121581	-0.175412358940822
23.986122145643	-4.03875273490829
36.530955329391	1.22510967094408
35.1974844188379	2.49228982984615
35.1754405967889	-7.38925281554052
37.6191352041261	3.73626979008364
13.2370402677607	-7.91363118433988
10.7973067878082	18.2082349157045
10.3389652655253	-14.6473852674906
14.0910026510211	4.27906690311379
23.2898845460605	0.565590575468223
22.0177193781305	-0.854499314559569
23.3240249905642	0.27157390619991
32.6955314110536	-1.0962221167769
34.51972540771	-0.785290656403146
36.2423588253611	-0.977458514513091
34.5016781410708	1.60208657383367
38.2337155742531	1.27249008137528
34.657911460527	0.181531485865337
28.6713607083076	-1.14717932184038
37.4107085870242	-0.0118142726601529
39.520814676989	0.150946780308873
40.8418725664219	-1.32620143115965
40.9300945113878	1.67509389190587
22.3900705068459	4.97465393245321
45.9755653252148	-7.62013380269834
19.7014634386437	-5.97798505800096
14.4741854505601	15.3833016348802
18.1142132697735	-1.59978757580005
26.4060646208562	-4.6821746193631
25.0172301288065	2.06280482599049
17.1871785921362	4.00035084255124
20.1623607117783	-4.49294826182853
36.3362000488816	2.03288625198897
35.3608160735288	0.62804928842519
28.9363633539709	-3.45664918315143
34.9802725176993	-0.142104155182177
40.123847567391	2.23377758277497
33.2305201488146	3.8071178050369
15.8740221916603	-35.0966461229703
10.8819115392782	42.8640194938281
11.7949556443668	6.69185353627649
18.3281728288629	-9.55708704377777
4.23049829756734	3.57804799332339
6.92107732973199	-6.551665982166
5.36928730750279	4.04963324303285
14.5649109748664	-3.65352563034701
37.9180849054135	-6.58137158766139
41.8229705415712	0.0614855316573986
30.9472232310331	-2.24147883296715
25.214660377231	1.37272763389337
33.9300006841773	0.972256406663368
33.4762209604664	-5.91780699239397
30.19568301047	2.65055461473606
32.3368761141558	-2.58450130839174
19.2970719865975	1.01648130194146
22.7846600579382	8.75506601197726
13.0093286613401	-2.31451659374477
9.57021678522192	-26.4725163480972
18.995080036143	22.4469835339487
5.3865159003346	-26.7578227919578
29.4183499445923	27.0988806370592
37.663869554115	-1.06859275550421
45.4847992628475	-1.00350704074123
35.714575897495	-4.92237761147288
28.7227073884889	5.65095751318073
33.5429970120809	6.8954121098265
43.9297260318454	-5.66976527649785
41.6172412956333	-1.38025258776652
39.2065732543297	0.682721471745849
37.7449899455508	-1.23577373919097
37.3384045692593	0.67027757098505
37.1652254813165	0.838062732192239
33.9991876426836	1.47941151029937
31.9297695456074	-2.66626912523249
20.3339859760864	1.60947965466531
30.3203415681844	0.109572471607871
39.5568960475127	-0.498219594003948
38.0812846549592	0.0201319117345218
38.2942351510039	-1.91647341542754
35.3768401758634	-5.85631544919765
35.0658223773068	-5.33008627205786
16.0697432690317	9.21094432912931
17.7348078277337	5.46706925766623
32.163302051776	-1.44339155598373
39.2494804013464	1.29431819904055
41.0559309263531	0.00479885367495692
38.892288375216	-1.7080811191819
40.3539322921219	0.511386786921042
45.4320904417032	1.04209624399024
38.8217378461741	0.928349790653178
27.3379940557876	-2.82736113558491
38.2997837983727	1.78398745323589
38.8454149991114	-0.752526549931377
34.2476286563853	-1.91808850577788
29.666437142999	-4.45573668351715
26.0562911813974	6.22449358565286
31.3648556609059	-2.17182535108463
22.1146426806254	-4.73934122839269
17.0099854113146	4.0288153957801
29.9698717758901	3.50426601657208
25.1149293582537	-3.06685446330639
21.3635934900651	-2.99313259743077
28.5634971149764	1.65915273084136
36.6583247147199	1.50968788708982
38.8268613120093	2.21842300142589
38.2872100705778	1.0464775819715
39.0125892758609	-2.20363547249726
44.2806548363776	1.17963221451487
38.0610803868517	-0.75992845130116
27.5383689495724	-1.24273072973168
26.4062607054576	2.20727249657025
28.3756960284831	-3.09374894941469
28.6036634001114	-2.7085241525714
19.3636264378536	33.1899175266395
12.0986482019114	-32.6974014442837
10.4074702109069	-12.6996402728453
22.9778168044779	13.3602786810182
40.2833019932901	4.12127112799752
34.6095207874806	-3.07558593525602
24.614313901585	0.678456808646365
33.4676234604064	3.03259439859971
39.6911979724959	0.877330888399034
40.2877074876206	-0.908809072327005
38.7492258672673	0.958961082818044
37.2514351608748	0.188509041435344
39.4364540310443	0.367869141601996
41.1380274918276	0.576863882891071
38.7031669318339	-4.1019269564874
29.5317100615217	-1.90593009816854
29.9249130218114	6.20778822959142
36.4228925233386	-2.86367639134952
33.7297158450205	-2.7646503782414
18.0494713588692	-24.1115488417005
20.8729888059547	9.00614463736241
23.4387979667893	11.1133910180634
22.849211432223	6.71112553692384
21.6810850736867	-1.41366177443806
21.7150430363856	-11.4443027696593
4.1324731405263	-6.42542671936778
16.0695885675124	8.81665882545417
19.6729979591205	6.67532749391089
30.9455273320766	4.75282183003774
31.4250106656364	0.288853831863756
33.7659255615421	-1.48818440962471
28.0989853631265	-0.670982171991065
22.6531567725407	-2.4707721619326
26.0970853005509	3.43390145120568
31.3070173928813	-0.632705131557086
32.9607538047138	-0.64895525958509
32.8751492714098	0.635016826335711
34.8249077641281	-1.05449943287041
34.7967279820233	-0.502828718928681
35.9723051513776	2.73641653605225
27.65385156932	-0.291210084778371
19.7383163321437	2.66728165725089
8.33171699524007	-10.5921818775033
4.11142366187494	20.1573080172764
17.7064550083457	-9.80821794765522
35.4303989263282	-3.76313438020156
42.6077145834136	-0.602884847907591
36.8105935344542	-0.540000199655737
30.3570231083858	1.53130573910377
18.8867680475281	5.53861864321175
20.0225595510209	-3.57751383927666
30.7316195235438	1.23008853049329
29.3290862580622	0.102856389803901
23.1076723209953	-0.128664047067436
25.4353096296093	-0.330437661319701
34.001294051214	1.10367700931446
41.0721465179072	1.09363655955813
43.678849140467	-1.40514541891568
39.5762420840725	-2.79194444159309
24.2304939384703	3.09565150982231
11.1067118248132	1.46532699280799
29.3721009754805	-3.08078593997404
28.4121891228928	-16.4537761512255
9.61937658852621	13.41571069278
19.321535340066	2.27429445270922
20.3095675540554	4.15738829692816
30.482350681698	-2.48585950310907
36.2238446261567	-0.395836599941973
36.2170541358237	-1.61367948355635
40.3946092296808	0.273441934434031
39.3459188798694	0.43549277714018
34.6561283694171	-0.00770921481940315
27.0186293206942	-1.90922259001987
30.1967290218183	0.191840896352124
34.3489217866546	-3.87370663660482
19.4085834118211	-5.12334188003289
6.26766185672382	4.6781280207465
20.3463176441226	-2.95150507764728
18.6195498192502	3.04175192549813
24.2324581611749	6.49444055271533
27.6604249223399	-8.9644518420245
11.5987726366859	8.2365762338115
25.5900710775733	3.87943520113029
36.675448770428	-2.30274397924544
37.0903958064247	-3.88341202737964
40.8810084295694	-0.670761563663772
39.6151311393996	3.15638944475971
40.5752050999857	-0.148602821805654
44.2077265099543	-0.0307673425727051
42.2408350603642	-1.18943000752574
20.5593076854124	-15.2117897937507
5.10905302594264	33.7578551661198
20.5801680531003	-16.2294878508783
33.6683753124248	-2.58217090322379
33.7107260347784	1.2540681171561
32.908641216393	-1.27386362577309
38.6967195173199	0.974960669671297
40.738274776392	-1.03570807810512
36.2991797289776	-1.74798971135462
34.3879663672267	2.16819063829308
38.6527773603546	0.163693720591672
35.6119869642191	-0.992870391555789
36.7612522372135	-0.865736039087157
37.2750188588988	-0.637230364160636
38.199563413268	1.01645769419941
37.0229929422765	0.800906518095378
34.1802216382086	2.3609234445507
33.0190205956384	-1.61494269207739
39.079098672476	-2.42889086235195
37.3399051666842	-0.369724966760829
22.1126476077825	22.9433393704209
9.42166142369278	-7.47976909485988
14.6989793582686	-14.3027316741794
17.9931029021221	1.28919590567495
28.0545331254325	0.976875607986271
33.4384561078025	-2.75357490760917
29.2719576171373	1.57363143468754
37.8895551062666	-3.00342878131434
24.5701807503173	-10.6034634176674
21.6447113744333	21.7548221080979
20.3477545506593	-26.2099491653377
17.9478707701585	24.9138246305919
36.5148427277269	-4.36681100005097
40.1147910934934	-2.5448697998616
39.1680584896713	2.21414281988455
26.987599996638	-2.85285616887941
15.814132618575	0.965933793353739
24.8727731828091	0.673713369799358
39.6041379803818	0.392920312556418
39.6401290252995	-1.57921940460375
35.574885159757	0.331956688437935
30.6254176347858	1.90189122893696
19.198662731839	-5.31525903160875
9.78452051161363	0.195741844964357
28.2002593301155	2.47115401558097
39.6893792705263	1.95110556111858
33.2372593327887	1.50936897677168
23.6578564499995	0.189994540156469
26.2790509072575	0.28998528298401
27.6561379393093	1.36104664650746
21.3774148664024	8.30298596782737
11.8763294239464	-16.8469495360152
17.7756733006938	-0.232747434397716
19.9732655505339	-4.11336733786232
12.0856536644868	-14.9454305346801
34.4776001587353	20.4963154787438
47.0670033785594	0.412329026475211
43.6317764152312	3.34421750341363
45.5572644571922	-0.576103000730813
47.5011592738547	-0.836844424044105
49.481237168713	1.73215713583754
48.4611546325666	-0.00673876277733013
38.0467849710562	-3.44549593365439
28.3340586119991	-0.700490164931366
27.2060349594335	2.3793439080338
29.9214204353137	2.20384239884413
32.5932036242194	1.69361983514113
35.4899815726167	0.0439008615752128
39.9535088659277	-3.20398699556118
33.9743006961018	-4.43677156349869
11.9271137862821	5.92081279712721
26.1892645217983	-2.05032757835151
36.4061224751162	8.95316371535754
26.6834643282043	-8.46507502809823
19.4698378203287	-15.9027789232443
23.7794734437769	9.24754832559405
32.4971021837717	3.9885753403859
33.6401236103036	15.5083730799538
12.8110894008066	-0.0795109858033562
43.4433042985991	-10.8630159850912
48.0632581546476	-1.17489332343178
42.4510805496694	-0.984477386771639
33.7455668326012	1.94232177376012
36.4027737023933	-0.273134393238387
46.6054467611951	-1.93432917708915
48.0241320823592	-0.442472321859944
39.2574117813214	3.34887364997613
13.2685251687308	11.3339708723488
26.0299365722801	-11.372311938494
43.8337511484843	-2.90059155678689
46.1353130322505	0.542489954121706
49.8907634483432	0.476007180530571
50.3776528921595	-0.461037975401235
47.1366704378433	-0.878710811025727
45.5289374523299	0.913292477998872
43.3004233768137	-0.316632605825256
40.8735859774918	-0.316376482661149
42.5845202286126	-2.02048598680256
31.811039011958	-2.27347103507931
22.5815905650126	15.3942793540259
33.9537367371166	-8.11353274002812
44.0423757900371	-1.31056944369959
45.3424371115444	-2.75461506297187
45.4697908768632	1.72595669742415
42.1064546940933	1.82797756226135
31.4243744896755	-23.4470841731947
11.2550877844795	20.1072163262031
33.4811777718846	5.04798718458334
30.8471257142084	1.00712179012068
16.1823017513774	3.26201319406846
23.3237407349517	-7.3013043933025
42.8984414586773	5.18450489014584
34.3351108164778	-2.00843366036299
40.672642069194	-0.919344852261249
48.5645893799277	0.622317943738145
48.769462311116	-0.244474963736576
46.3230464207268	-1.45308433734346
39.6574953125331	2.5838223950315
41.7727778814393	-1.02835722796324
45.4628416052818	-1.03637291260138
45.6282938070611	1.41206538082839
44.7299058825329	-2.17398573360475
46.0257863160204	0.876348254247358
45.4864748117161	0.0682271430498558
42.2377761611708	0.48877682410602
38.7321415645029	1.11413312375288
41.8017060317454	-0.601088436277762
45.332340588248	0.290805203712233
43.7402098669957	-0.7103917726257
40.255934512682	-1.6326953932417
43.3026917915514	-0.0816861534240911
48.7675070904195	0.882370615904621
41.2936500020588	0.387663311245052
31.8570707881913	11.3705540634575
4.36240629330905	-31.0281934226598
7.6368943073053	16.5940056821737
24.0896651046872	-0.338035276399681
31.1353574632078	-3.47766116279508
23.9759488544313	7.21551029532948
34.7401320187137	0.815083744647463
33.0257314730348	-5.14445775273748
19.4779229276651	0.793140627474163
33.4641257217106	3.79415535380608
37.6458084299755	0.299486001141117
21.2965620374146	-13.1104892693241
10.6701734349872	0.286413497188121
7.4256889497005	-1.65039199775484
13.670631970379	6.21654574147764
10.0778991346067	-11.7748560689064
40.9666241193809	17.9950131027376
44.6821481321264	0.677334310551119
43.1863301355153	0.753146499510888
43.9062343074442	0.775410732209775
43.1807845412653	1.14664975009261
33.2038258390258	4.18604936039902
21.4461080622729	-16.2177339458287
25.4344710539465	-6.2219282633024
13.5492839928164	9.5660455677065
22.4050962041503	20.0205336556759
28.446753356676	-5.6542310634558
22.853049599172	0.445481656907882
23.8431083513955	-7.50477890988256
26.0080404746538	-6.50318525005027
21.0900776797926	-2.40584303903186
16.3344179844605	-1.93296107123106
14.2003428564016	11.0331933664584
23.9589761347645	-7.15772201759643
11.8910616483077	-8.94453401492183
21.8202428729693	12.5823374531664
36.6947775696022	-0.99017759996719
34.4873937983314	-8.241030297775
9.51381777094983	-16.3025240907207
30.7273201341055	24.2683235648003
43.3755361222266	1.83904571328201
38.8306549617086	0.31639246323611
38.6816372943616	0.310115230608373
44.3791305439395	-2.17936194372141
40.7041081180757	-0.556847293152706
37.2811301710269	0.624313545293765
34.0233660847413	-2.5932714861944
28.0536830656175	-0.73404522244036
36.8210606178389	2.98476055666757
32.566408895358	-3.34377608430502
20.5953255268026	18.757721395182
11.3731336370582	-11.8506591690384
40.1676777637647	6.67130512120998
11.6959077948411	9.71668941045367
29.4550673752363	-16.301667950033
30.1920191090038	-0.00424630888819122
28.8163298148211	3.74654198257875
25.7504221928617	-4.94069375257443
25.8662222175629	-1.51642271700886
33.2252302587443	-0.503560295569077
42.112067346826	1.33009822034515
40.7133354472922	-1.19790886306732
26.1453682183406	-12.4467660381114
20.6725298234904	5.73903868298127
15.1061404631994	28.18262124353
9.41845195567716	-11.8784772506654
39.6103132112128	-6.5638414174471
44.3874305728794	-2.00169674111072
45.8194262825719	-1.08071605307638
45.4828440686931	1.64634254167431
35.3560252905853	4.92711676742014
21.7014084270947	-5.90783826573785
52.6648675894776	-0.104475719746472
53.3566803880035	-0.159346641700429
39.0828175204503	-9.21901396611162
15.2437438511784	5.93646204721485
7.05751290893918	21.7182860571047
29.8883572663549	-19.7472952432845
39.0155439799915	2.45386833646936
32.1032635845557	-20.8197372618735
9.87703043552052	16.7468993874034
32.9800360322153	5.87351806999174
34.1404394813522	-1.36189024981793
20.7123620532627	-5.97913644234135
9.20303235671799	1.97715053166829
7.39318716644429	0.013500302199041
9.96241567735735	9.84411833795765
30.45545274819	-6.57950557844384
34.6017631861142	0.178528809714636
28.1640943561393	0.386216403066354
9.43056836960989	15.4125235128451
14.3608219785385	-14.6039842675635
40.4981277876709	-0.993862446989733
35.8986849152057	0.424577313625801
21.3514800225938	3.40108396327774
25.4610840675897	-2.63676543494156
41.8393596890904	-1.62947597835831
38.5766184800014	-0.961088483941504
38.2604746803314	1.81657315379922
43.1679782009116	1.35197869043653
44.2886763056813	-0.30962766573016
40.8738357900805	-3.94474837848091
24.5113927591579	-0.92048350689759
32.1792300146408	4.55120855476405
43.2721586156925	-0.800784714582914
43.2721586156925	0
35.4635676688945	0
32.3730332415899	0.742246249823171
32.1868158976126	0.0878077770655223
33.2602103541494	-0.701347555931281
32.8091162653524	0.827085880942515
29.7962265041213	-0.374583902142805
29.5962257334388	0.0931623171080042
30.7740642864326	0.118676766182063
30.4607807339206	-0.988694685956596
29.8925717648667	0.290873082675911
28.5632663222322	-0.186309312296797
27.5979742149611	-1.39193926722037
29.0397176696095	0.549944702336336
25.783830983433	0.127040092884111
22.7684751428807	0.87391734572162
23.6638920790253	0.0227369820190092
23.0398513890063	-0.473096638982266
23.704027441278	0.149603315721811
24.9352817018799	-0.267650997359279
25.5007771177854	-0.356801240547518
27.7978634653379	-0.0412721058902185
29.6355254379318	0.430621441694439
30.4215611885937	0.792975696437908
29.1791703109691	0.0775433112835216
23.7667666472086	0.557391794404863
22.2333514850001	-0.660674100915399
24.4902690059749	0.948888332353667
29.3985063692938	-0.342671490632832
29.737605593603	-0.910188149623515
28.9567783448184	-0.160810400313144
28.380790695594	0.201672619705666
27.3345879554378	-0.397136747351497
27.093717712531	0.758293856795048
27.7461851610611	0.304506576109421
28.4701215914769	-0.36256092665712
30.3079216502939	0.37610734775595
32.5128748350058	-0.86122331151567
29.3396545670518	0.0651215820195894
26.9701461780639	0.153221008701172
29.4080521230918	0.657181997909384
32.1185228746502	-0.513997937933826
32.3105617529812	0.14591998511687
29.3800514158693	0.00318542543250161
29.1661102415026	-0.448971938816229
30.3356512075528	0.700169850709223
32.6051795181693	-0.663153993379678
33.076095412088	-0.634789715364628
32.3616712641646	0.239519820498794
30.5984051849885	-0.292408748747269
30.1262718974504	0.982038007259634
29.9611387545992	0.365821393212635
30.5987752999545	0.0437430411124019
29.7819699711786	-0.60334910950753
29.8905591618832	-1.15143231994
28.304123893316	1.22325830196207
27.3908027508237	1.52857783445197
29.5624637998693	-1.64729447994493
32.5335816259644	0.23614273314622
32.9074896809763	0.215510739728373
33.408058584201	-0.198330709705685
34.8502588410426	-0.336927201766574
36.5215504520174	-0.0120881012966589
36.5175311301994	-0.273459732878218
33.9222679743304	-0.0976512901125489
34.9125225694245	0.448731269042605
34.4288317345358	-0.00377979071440124
33.7688835306492	-0.0705087077532496
32.1005707494785	0.0376445702511855
31.8341070194649	-0.4212766141239
30.9685968446657	-0.0876804084120892
31.9968529280453	1.12772034542239
34.2335937227368	-0.143652674530144
32.3085836128973	-0.237983980599018
31.6207804099439	0.889486265627358
32.4248122400815	0.273937256383068
31.3073668942763	-0.162529685947184
30.6908877767712	0.387544092764484
32.9874381086018	-3.28101926445812
33.588844396264	-2.4587986225684
33.59604067311	7.28573493008367
23.7510942062554	0.126565486779477
26.8901592938675	-6.34954688566911
27.7498372176051	1.68309407443403
26.1066329287374	2.57734400556919
27.4637210088041	0.284797638256038
30.57742512256	-1.04909906805896
32.5032949283635	-1.21123617000182
31.2032714591703	1.1360813458134
30.6896204885974	1.31837721173618
31.3930509117226	-1.75090633354311
31.6171490334236	-0.242484494359091
30.2908626827977	1.41291584154753
30.8584076060423	0.295113956232989
30.3944596755341	-0.493854140808244
31.9385680053171	-1.17445613728046
31.246207013401	-0.100523051246769
30.0005053799067	0.0561132636114696
30.072909651198	0.542153150199208
32.7986134680235	-0.385061496289782
34.1601782873065	0.502136046487311
32.3348250975178	0.165806212187501
32.1825731785343	0.126908723801538
30.1426867326328	0.229586200328908
29.027944129161	-1.12174643804841
30.8789881302824	-0.124163522511363
30.591645707647	-0.11095194876499
29.4381295248555	0.93876256384084
32.0705501225861	-0.376388677768957
35.5005038928485	0.0771337798404056
34.7067124516568	-0.171010921445868
32.9577518177187	0.256543026600411
33.2037701196574	0.611218142974092
35.1847612367247	-0.00800168602167795
32.3605208017901	-0.875880272727831
30.4415300889511	2.09182001685275
29.6111988372962	0.309987956932136
32.0192756115842	-4.76260148849273
25.9851664208098	2.27984955001714
27.1612821251246	-2.77030247764164
31.8784185606763	4.60041361734395
30.7235558072184	0.0532374375608742
29.2816360518314	-1.15250029516568
29.0697936286343	-1.06664254213574
30.3764207528561	0.49255582886105
29.2025235210878	0.277347364833312
[truncated: 998,000+ more rows]
